# Supplementary material for: Epigenomics and transcriptomics association study of blood pressure and incident diagnosis of hypertension in twins
Source: Hypertens Res. 2025 Feb 19;48(4):1599–612. doi: 10.1038/s41440-025-02164-5 (PMC11972964; doi:10.1038/s41440-025-02164-5)
Supplement: Supplementary file 1 — Supplementary Information [file 41440_2025_2164_MOESM1_ESM.xlsx]

## Sheet: Content
Sheet	Type of biological data	Level of statistical analysis	Phenotype	Sheet name
1	TWAS	Individual	Incident Hypertension	1. TWAS IH Individual
2		Twin pair		2. TWAS IH Twin pair
3	EWAS	Individual		3. EWAS IH Individual
4		Twin pair		4. EWAS IH Twin pair

## Sheet: 1. TWAS IH Individual
ProbeID	Estimate	HR	Std.Error	Robust.SE	z.value	pval	FDR	Bonferroni	GeneSymbol	Overlap	Overlap_omics_a1_pval_0.05	Overlap_omics_twin_b1_pval_0.05	PrimaryAccession	RefSeqAccession	GenbankAccession	UniGeneID	EntrezGeneID	GeneName	EnsemblID	TIGRID	GO	Description	GenomicCoordinates	Cytoband
A_33_P3332576	1.7171	5.56838	0.431612	0.267014	6.43078	1.26954e-10	5.80153e-06	5.80153e-06	GPR151	TRUE	TRUE	FALSE	NM_194251	NM_194251	NM_194251	Hs.483732	134391	G protein-coupled receptor 151	ENST00000311104	THC2602418	GO:0002931(response to ischemia)|GO:0004930(G protein-coupled receptor activity)|GO:0005515(protein binding)|GO:0005887(integral component of plasma membrane)|GO:0007186(G protein-coupled receptor signaling pathway)|GO:0010447(response to acidic pH)|GO:0042802(identical protein binding)|GO:0050778(positive regulation of immune response)	Homo sapiens G protein-coupled receptor 151 (GPR151), mRNA [NM_194251]	chr5:145894707-145894648	hs|5q32
A_23_P109286	1.32908	3.77755	0.543602	0.254358	5.22523	1.73941e-07	0.00384654	0.00794878	GRIK1	TRUE	TRUE	FALSE	NM_000830	NM_000830	NM_000830	Hs.664641	2897	glutamate ionotropic receptor kainate type subunit 1	ENST00000389124	THC2485081	GO:0005886(plasma membrane)|GO:0005887(integral component of plasma membrane)|GO:0007215(glutamate receptor signaling pathway)|GO:0007268(chemical synaptic transmission)|GO:0007399(nervous system development)|GO:0007417(central nervous system development)|GO:0008066(glutamate receptor activity)|GO:0015276(ligand-gated ion channel activity)|GO:0015277(kainate selective glutamate receptor activity)…	Homo sapiens glutamate ionotropic receptor kainate type subunit 1 (GRIK1), transcript variant 1, mRNA [NM_000830]	chr21:30927622-30927563	hs|21q21.3
A_24_P391853	-1.76914	0.170479	0.500519	0.343135	-5.15582	2.52519e-07	0.00384654	0.0115396		FALSE	FALSE	FALSE	ENST00000392417						ENST00000392417			TXNL4A pseudogene 1 [Source:HGNC Symbol;Acc:HGNC:54569] [ENST00000392417]	chr2:180679236-180679295	hs|2q31.3
A_21_P0006262	-1.14431	0.318442	0.347232	0.228725	-5.00301	5.6442e-07	0.00599054	0.0257929	DNAJB5-DT	TRUE	TRUE	FALSE	NR_109756	NR_109756	NR_109756		101926900	DNAJB5 divergent transcript	ENST00000626300	THC2746760		Homo sapiens DNAJB5 divergent transcript (DNAJB5-DT), long non-coding RNA [NR_109756]	chr9:34985660-34985601	hs|9p13.3
A_21_P0010798	-1.00103	0.367502	0.350178	0.201247	-4.97412	6.55449e-07	0.00599054	0.0299527		FALSE	FALSE	FALSE	ENST00000566597		BC033943	Hs.146268			ENST00000566597	THC2500419		novel protein [ENST00000566597]	chr1:248884657-248884598	hs|1q44
A_33_P3379482	-3.47419	0.0309869	0.780114	0.75536	-4.59938	4.23752e-06	0.0313016	0.193646		FALSE	FALSE	FALSE	ENST00000586231		AK127427	Hs.546897			ENST00000586231	THC2495211		long intergenic non-protein coding RNA 910 [Source:HGNC Symbol;Acc:HGNC:44361] [ENST00000586231]	chr17:41466416-41466357	hs|17q21.31
A_21_P0007198	-1.50858	0.221224	0.498271	0.329847	-4.57357	4.79477e-06	0.0313016	0.219111		FALSE	FALSE	FALSE	lnc-API5-4:2									BROAD Institute lincRNA (XLOC_009113), lincRNA [TCONS_00019280]	chr11:41881313-41881372	hs|11p12
A_23_P201672	-1.11354	0.328394	0.29836	0.24733	-4.50226	6.72361e-06	0.038407	0.307256	METTL13	TRUE	FALSE	FALSE	NM_015935	NM_015935	NM_015935	Hs.494705	51603	methyltransferase 13, eEF1A lysine and N-terminal methyltransferase	ENST00000361735	THC2615457	GO:0000122(negative regulation of transcription by RNA polymerase II)|GO:0005515(protein binding)|GO:0005634(nucleus)|GO:0005737(cytoplasm)|GO:0005739(mitochondrion)|GO:0008168(methyltransferase activity)|GO:0032259(methylation)|GO:1902807(negative regulation of cell cycle G1/S phase transition)	Homo sapiens methyltransferase 13, eEF1A lysine and N-terminal methyltransferase (METTL13), transcript variant 1, mRNA [NM_015935]	chr1:171765987-171766046	hs|1q24.3
A_23_P17438	-3.78989	0.0225981	0.81047	0.860119	-4.40624	1.05182e-05	0.0534067	0.48066	EDN3	TRUE	TRUE	FALSE	NM_207032	NM_207032	NM_207032	Hs.1408	1908	endothelin 3	ENST00000671744	THC2485562	GO:0001755(neural crest cell migration)|GO:0002690(positive regulation of leukocyte chemotaxis)|GO:0003100(regulation of systemic arterial blood pressure by endothelin)|GO:0005102(signaling receptor binding)|GO:0005179(hormone activity)|GO:0005576(extracellular region)|GO:0005615(extracellular space)|GO:0006874(cellular calcium ion homeostasis)|GO:0007165(signal transduction)|GO:0007166(cell surf…	Homo sapiens endothelin 3 (EDN3), transcript variant 2, mRNA [NM_207032]	chr20:57900681-57900740	hs|20q13.32
A_23_P251695	-1.29128	0.274919	0.391759	0.296694	-4.35222	1.34764e-05	0.0534582	0.615843	NXT1	TRUE	TRUE	FALSE	NM_013248	NM_013248	NM_013248	Hs.516933	29107	nuclear transport factor 2 like export factor 1	ENST00000254998	THC2463315	GO:0005515(protein binding)|GO:0005643(nuclear pore)|GO:0005654(nucleoplasm)|GO:0005737(cytoplasm)|GO:0005829(cytosol)|GO:0006405(RNA export from nucleus)|GO:0006606(protein import into nucleus)|GO:0006611(protein export from nucleus)|GO:0006913(nucleocytoplasmic transport)|GO:0016607(nuclear speck)|GO:0031267(small GTPase binding)|GO:0044613(nuclear pore central transport channel)	Homo sapiens nuclear transport factor 2 like export factor 1 (NXT1), mRNA [NM_013248]	chr20:23335235-23335294	hs|20p11.21
A_33_P3415037	-1.32228	0.266526	0.408355	0.305478	-4.32857	1.50082e-05	0.0534582	0.685846	VDAC2	TRUE	TRUE	FALSE	NM_001184783	NM_001184783	NM_001184783	Hs.355927	7417	voltage dependent anion channel 2	ENST00000313132	THC2500909	GO:0000166(nucleotide binding)|GO:0001669(acrosomal vesicle)|GO:0005515(protein binding)|GO:0005634(nucleus)|GO:0005739(mitochondrion)|GO:0005741(mitochondrial outer membrane)|GO:0006820(anion transport)|GO:0007339(binding of sperm to zona pellucida)|GO:0008021(synaptic vesicle)|GO:0008308(voltage-gated anion channel activity)|GO:0015288(porin activity)|GO:0015485(cholesterol binding)|GO:0015698(…	Homo sapiens voltage dependent anion channel 2 (VDAC2), transcript variant 1, mRNA [NM_001184783]	chr10:76990753-76990812	hs|10q22.2
A_33_P3282394	-0.908902	0.402967	0.299103	0.210414	-4.31959	1.56322e-05	0.0534582	0.714361	MLLT1	TRUE	TRUE	FALSE	NM_005934	NM_005934	NM_005934	Hs.10095	4298	MLLT1 super elongation complex subunit	ENST00000252674	THC2753077	GO:0001650(fibrillar center)|GO:0005515(protein binding)|GO:0005654(nucleoplasm)|GO:0005829(cytosol)|GO:0006355(regulation of transcription, DNA-templated)|GO:0006469(negative regulation of protein kinase activity)|GO:0008023(transcription elongation factor complex)	Homo sapiens MLLT1 super elongation complex subunit (MLLT1), mRNA [NM_005934]	chr19:6210517-6210458	hs|19p13.3
A_21_P0002518	0.704276	2.02238	0.331923	0.163432	4.3093	1.63771e-05	0.0534582	0.748401	LOC105373733	FALSE	FALSE	FALSE	XR_923556	XR_923556	XR_923556		105373733	uncharacterized LOC105373733		THC2705861		PREDICTED: Homo sapiens uncharacterized LOC105373733 (LOC105373733), transcript variant X1, ncRNA [XR_923556]	chr2:169198134-169198075	hs|2q24.3
A_23_P352799	-0.897363	0.407643	0.283678	0.208239	-4.3093	1.63774e-05	0.0534582	0.748415	NPW	TRUE	TRUE	FALSE	NM_001099456	NM_001099456	NM_001099456	Hs.233533	283869	neuropeptide W	ENST00000567649	THC2612500	GO:0001664(G protein-coupled receptor binding)|GO:0005515(protein binding)|GO:0005576(extracellular region)|GO:0007186(G protein-coupled receptor signaling pathway)|GO:0007218(neuropeptide signaling pathway)|GO:0007631(feeding behavior)	Homo sapiens neuropeptide W (NPW), mRNA [NM_001099456]	chr16:2070180-2070239	hs|16p13.3
A_23_P58132	-0.853159	0.426067	0.303165	0.199746	-4.27123	1.94401e-05	0.0592249	0.888374	RHOH	TRUE	TRUE	FALSE	NM_004310	NM_004310	NM_004310	Hs.654594	399	ras homolog family member H	ENST00000610353	THC2470567	GO:0001772(immunological synapse)|GO:0003924(GTPase activity)|GO:0005095(GTPase inhibitor activity)|GO:0005515(protein binding)|GO:0005525(GTP binding)|GO:0005737(cytoplasm)|GO:0005856(cytoskeleton)|GO:0005886(plasma membrane)|GO:0005938(cell cortex)|GO:0006355(regulation of transcription, DNA-templated)|GO:0007015(actin filament organization)|GO:0007163(establishment or maintenance of cell polar…	Homo sapiens ras homolog family member H (RHOH), transcript variant 6, mRNA [NM_004310]	chr4:40245659-40245718	hs|4p14
A_23_P383227	-0.879829	0.414854	0.28164	0.207828	-4.23345	2.30129e-05	0.0657277	1	S100A1	TRUE	TRUE	FALSE	NM_006271	NM_006271	NM_006271	Hs.515715	6271	S100 calcium binding protein A1	ENST00000368698	THC2586890	GO:0000122(negative regulation of transcription by RNA polymerase II)|GO:0005509(calcium ion binding)|GO:0005515(protein binding)|GO:0005576(extracellular region)|GO:0005634(nucleus)|GO:0005654(nucleoplasm)|GO:0005737(cytoplasm)|GO:0005739(mitochondrion)|GO:0005794(Golgi apparatus)|GO:0005829(cytosol)|GO:0008016(regulation of heart contraction)|GO:0016529(sarcoplasmic reticulum)|GO:0021762(substa…	Homo sapiens S100 calcium binding protein A1 (S100A1), mRNA [NM_006271]	chr1:153604276-153604335	hs|1q21.3
A_24_P409519	-1.2303	0.292205	0.383357	0.299176	-4.11229	3.91748e-05	0.101166	1	PTPN5	TRUE	FALSE	FALSE	NM_006906	NM_006906	NM_006906	Hs.79092	84867	protein tyrosine phosphatase non-receptor type 5	ENST00000396168	THC2465031	GO:0001784(phosphotyrosine residue binding)|GO:0004725(protein tyrosine phosphatase activity)|GO:0005515(protein binding)|GO:0005654(nucleoplasm)|GO:0005789(endoplasmic reticulum membrane)|GO:0006470(protein dephosphorylation)|GO:0016021(integral component of membrane)|GO:0035335(peptidyl-tyrosine dephosphorylation)	Homo sapiens protein tyrosine phosphatase non-receptor type 5 (PTPN5), transcript variant 1, mRNA [NM_006906]	chr11:18750488-18750429	hs|11p15.1
A_21_P0003703	-1.61145	0.199599	0.513756	0.392236	-4.10836	3.98481e-05	0.101166	1		FALSE	FALSE	FALSE	lnc-TRIML1-5:3									BROAD Institute lincRNA (XLOC_003836), lincRNA [TCONS_00008384]	chr4:189706931-189706990	hs|4q35.2
A_21_P0007418	-1.19661	0.302216	0.449583	0.293926	-4.07115	4.67826e-05	0.106881	1		FALSE	FALSE	FALSE	lnc-ETS1-2:1									BROAD Institute lincRNA (XLOC_009599), lincRNA [TCONS_00019800]	chr11:128053754-127957755	hs|11q24.3
A_23_P252100	-2.03339	0.130891	0.678447	0.499494	-4.07089	4.6833e-05	0.106881	1	TAS2R5	TRUE	FALSE	FALSE	NM_018980	NM_018980	NM_018980	Hs.675370	54429	taste 2 receptor member 5	ENST00000247883	THC2477602	GO:0001580(detection of chemical stimulus involved in sensory perception of bitter taste)|GO:0004930(G protein-coupled receptor activity)|GO:0005515(protein binding)|GO:0005886(plasma membrane)|GO:0007186(G protein-coupled receptor signaling pathway)|GO:0007635(chemosensory behavior)|GO:0008527(taste receptor activity)|GO:0016021(integral component of membrane)|GO:0033038(bitter taste receptor ac…	Homo sapiens taste 2 receptor member 5 (TAS2R5), mRNA [NM_018980]	chr7:141490514-141490573	hs|7q34
A_21_P0000659	0.75064	2.11836	0.3698	0.184945	4.05872	4.93419e-05	0.106881	1	UBAC2-AS1	TRUE	TRUE	FALSE	NR_036531	NR_036531	NR_036531	Hs.225914	100289373	UBAC2 antisense RNA 1	ENST00000658188	THC2508023		Homo sapiens UBAC2 antisense RNA 1 (UBAC2-AS1), transcript variant 1, long non-coding RNA [NR_036531]	chr13:99848687-99848628	hs|13q32.3
A_21_P0004301	-1.08165	0.339036	0.354404	0.267145	-4.04892	5.14549e-05	0.106881	1		FALSE	FALSE	FALSE	lnc-SLC25A48-2:1									BROAD Institute lincRNA (XLOC_004565), lincRNA [TCONS_00010100]	chr5:135148582-135160117	hs|5q31.1
A_21_P0012409	-3.48148	0.0307617	0.883889	0.864148	-4.0288	5.60615e-05	0.107035	1	LOC100287290	FALSE	FALSE	FALSE	NR_171782	NR_171782	NR_171782		100287290	uncharacterized LOC100287290				Homo sapiens uncharacterized LOC100287290 (LOC100287290), transcript variant 3, long non-coding RNA [NR_171782]	chr3:158502217-158502276	hs|3q25.32
A_21_P0011810	-1.09266	0.335324	0.389517	0.271421	-4.02569	5.68084e-05	0.107035	1	XLOC_l2_007419	FALSE	FALSE	FALSE	TCONS_l2_00013766									BROAD Institute lincRNA (XLOC_l2_007419), lincRNA [TCONS_l2_00013766]	chr2:89087907-89087966	hs|2p11.2
A_21_P0009063	3.09896	22.1749	0.886866	0.771163	4.01856	5.85557e-05	0.107035	1		FALSE	FALSE	FALSE	ENST00000658559		BX093751	Hs.125928			ENST00000658559	THC2657306		novel transcript [ENST00000658559]	chr16:76169615-76169556	hs|16q23.1
A_23_P417261	-0.976019	0.376808	0.290884	0.243685	-4.00525	6.19522e-05	0.107913	1	EFHB	TRUE	FALSE	FALSE	NM_144715	NM_144715	NM_144715	Hs.733920	151651	EF-hand domain family member B	ENST00000344838	THC2477774	GO:0005515(protein binding)|GO:0005737(cytoplasm)|GO:0006816(calcium ion transport)|GO:0032091(negative regulation of protein binding)|GO:0061891(calcium ion sensor activity)|GO:0070884(regulation of calcineurin-NFAT signaling cascade)|GO:2001256(regulation of store-operated calcium entry)	Homo sapiens EF-hand domain family member B (EFHB), transcript variant 1, mRNA [NM_144715]	chr3:19921032-19920973	hs|3p24.3
A_21_P0005834	3.48749	32.7036	0.909903	0.874498	3.98799	6.66362e-05	0.107913	1		FALSE	FALSE	FALSE	lnc-PENK-2:9									BROAD Institute lincRNA (XLOC_007087), lincRNA [TCONS_00015013]	chr8:57430779-57430720	hs|8q12.1
A_21_P0011955	-3.1029	0.0449189	0.853761	0.778713	-3.98465	6.75803e-05	0.107913	1	XLOC_l2_008221	FALSE	FALSE	FALSE	TCONS_l2_00014843							THC2768846		BROAD Institute lincRNA (XLOC_l2_008221), lincRNA [TCONS_l2_00014843]	chr2:114587009-114586950	hs|2q14.1
A_21_P0006921	1.86421	6.45081	0.623124	0.468224	3.98144	6.84979e-05	0.107913	1		FALSE	FALSE	FALSE	ENST00000658789	XR_001747601	XR_001747601				ENST00000658789			long intergenic non-protein coding RNA 2674 [Source:HGNC Symbol;Acc:HGNC:54168] [ENST00000658789]	chr10:119512663-119512722	hs|10q26.11
A_21_P0005550	-1.36949	0.254237	0.504699	0.344661	-3.97344	7.08434e-05	0.107913	1		FALSE	FALSE	FALSE	ENST00000445345	XR_001745046	XR_001745046	Hs.641989			ENST00000445345			novel transcript [ENST00000445345]	chr7:1499823-1499882	hs|7p22.3
A_21_P0001538	-1.76107	0.171861	0.62917	0.445243	-3.9553	7.64391e-05	0.112681	1		FALSE	FALSE	FALSE	lnc-GBP5-2:1									BROAD Institute lincRNA (XLOC_000909), lincRNA [TCONS_00001570]	chr1:90076657-90076598	hs|1p22.2
A_21_P0003672	2.55006	12.8079	0.758643	0.646414	3.94494	7.98214e-05	0.11399	1		FALSE	FALSE	FALSE	lnc-NPY5R-1:4									BROAD Institute lincRNA (XLOC_003765), lincRNA [TCONS_00008312]	chr4:164041728-164041787	hs|4q32.2
A_21_P0000777	-1.03193	0.356317	0.372345	0.262622	-3.92934	8.51782e-05	0.117954	1	LOC100506071	FALSE	FALSE	FALSE	NR_038356	NR_038356	NR_038356	Hs.729195	100506071	uncharacterized LOC100506071	ENST00000661204	THC2492374		Homo sapiens uncharacterized LOC100506071 (LOC100506071), long non-coding RNA [NR_038356]	chr14:31345511-31345452	hs|14q12
A_33_P3352557	2.82644	16.8852	0.835713	0.729835	3.87271	0.000107632	0.144664	1	DMRTA2	TRUE	TRUE	FALSE	NM_032110	NM_032110	NM_032110	Hs.334481	63950	DMRT like family A2	ENST00000404795		GO:0000785(chromatin)|GO:0000978(RNA polymerase II cis-regulatory region sequence-specific DNA binding)|GO:0000981(DNA-binding transcription factor activity, RNA polymerase II-specific)|GO:0002052(positive regulation of neuroblast proliferation)|GO:0005634(nucleus)|GO:0006357(regulation of transcription by RNA polymerase II)|GO:0007548(sex differentiation)|GO:0021796(cerebral cortex regionalizati…	Homo sapiens DMRT like family A2 (DMRTA2), mRNA [NM_032110]	chr1:50883292-50883233	hs|1p32.3
A_32_P832001	-2.16313	0.114964	0.691442	0.561128	-3.85498	0.000115741	0.149597	1	LOC731157	FALSE	FALSE	FALSE	NR_105024	NR_105024	NR_105024	Hs.551062	731157	uncharacterized LOC731157	ENST00000624106	THC2610533		Homo sapiens uncharacterized LOC731157 (LOC731157), long non-coding RNA [NR_105024]	chr5:89706420-89706479	hs|5q14.3
A_21_P0008842	-0.991906	0.370869	0.474824	0.257601	-3.85056	0.00011785	0.149597	1	LOC101928039	FALSE	FALSE	FALSE	XR_001751433	XR_001751433	XR_001751433		101928039	uncharacterized LOC101928039				PREDICTED: Homo sapiens uncharacterized LOC101928039 (LOC101928039), transcript variant X2, ncRNA [XR_001751433]	chr15:22543650-22543591	hs|15q11.2
A_21_P0005453	-2.27015	0.103297	0.679587	0.591604	-3.83727	0.00012441	0.151166	1		FALSE	FALSE	FALSE	lnc-NOM1-3:1									BROAD Institute lincRNA (XLOC_006312), lincRNA [TCONS_00013655]	chr7:156776876-156776935	hs|7q36.3
A_33_P3366659	1.8948	6.65124	0.656626	0.494786	3.82954	0.000128383	0.151166	1	C12orf54	TRUE	FALSE	FALSE	ENST00000380491				121273	chromosome 12 open reading frame 54	ENST00000380491	NP1073100		chromosome 12 open reading frame 54 [Source:HGNC Symbol;Acc:HGNC:28553] [ENST00000380491]	chr12:48882957-48883016	hs|12q13.11
A_21_P0002916	-2.86927	0.0567402	0.755454	0.749815	-3.82664	0.000129903	0.151166	1	LINC01991	FALSE	FALSE	FALSE	NR_135538	NR_135538	NR_135538		105374266	long intergenic non-protein coding RNA 1991	ENST00000423643	THC2757930		Homo sapiens long intergenic non-protein coding RNA 1991 (LINC01991), transcript variant 2, long non-coding RNA [NR_135538]	chr3:187684534-187676710	hs|3q27.3
A_21_P0003017	-3.31871	0.0361996	0.929915	0.868293	-3.8221	0.000132317	0.151166	1		FALSE	FALSE	FALSE	lnc-NR1I2-1:4									BROAD Institute lincRNA (XLOC_002779), lincRNA [TCONS_00006172]	chr3:119824011-119824070	hs|3q13.33
A_21_P0009249	-3.48527	0.0306456	0.826973	0.921958	-3.78029	0.000156648	0.174597	1		FALSE	FALSE	FALSE	lnc-ARL4D-1:1									BROAD Institute lincRNA (XLOC_012210), lincRNA [TCONS_00025395]	chr17:41458897-41458956	hs|17q21.31
A_33_P3387666	-0.790679	0.453537	0.38912	0.210426	-3.75751	0.000171611	0.186721	1	URM1	TRUE	FALSE	FALSE	NM_001265582	NM_001265582	NM_001265582	Hs.495229	81605	ubiquitin related modifier 1	ENST00000372847	THC2608847	GO:0002098(tRNA wobble uridine modification)|GO:0005515(protein binding)|GO:0005634(nucleus)|GO:0005829(cytosol)|GO:0031386(protein tag)|GO:0032447(protein urmylation)|GO:0034227(tRNA thio-modification)|GO:0097163(sulfur carrier activity)	Homo sapiens ubiquitin related modifier 1 (URM1), transcript variant 3, mRNA [NM_001265582]	chr9:131150580-131150639	hs|9q34.11
A_21_P0003494	2.56884	13.0506	0.768674	0.686823	3.74017	0.000183893	0.195431	1	LINC02262	FALSE	FALSE	FALSE	NR_147151	NR_147151	NR_147151	Hs.129401	105377389	long intergenic non-protein coding RNA 2262	ENST00000666459	THC2659862		Homo sapiens long intergenic non-protein coding RNA 2262 (LINC02262), long non-coding RNA [NR_147151]	chr4:118236317-118235796	hs|4q26
A_33_P3231187	1.84041	6.29914	0.560506	0.493187	3.73167	0.000190212	0.196495	1	XIAP	TRUE	TRUE	FALSE	NM_001167	NM_001167	NM_001167	Hs.356076	331	X-linked inhibitor of apoptosis	ENST00000355640	THC2477022	GO:0004842(ubiquitin-protein transferase activity)|GO:0005515(protein binding)|GO:0005634(nucleus)|GO:0005654(nucleoplasm)|GO:0005737(cytoplasm)|GO:0005829(cytosol)|GO:0005876(spindle microtubule)|GO:0006974(cellular response to DNA damage stimulus)|GO:0016055(Wnt signaling pathway)|GO:0016567(protein ubiquitination)|GO:0030510(regulation of BMP signaling pathway)|GO:0031398(positive regulation o…	Homo sapiens X-linked inhibitor of apoptosis (XIAP), transcript variant 1, mRNA [NM_001167]	chrX:123041089-123041148	hs|Xq25
A_33_P3279241	3.31153	27.427	0.792033	0.88875	3.72605	0.000194503	0.196495	1	ZNF608	TRUE	TRUE	FALSE	NM_020747	NM_020747	NM_020747	Hs.266616	57507	zinc finger protein 608	ENST00000503896	THC2472053	GO:0000122(negative regulation of transcription by RNA polymerase II)|GO:0005634(nucleus)|GO:0006357(regulation of transcription by RNA polymerase II)|GO:0046872(metal ion binding)	Homo sapiens zinc finger protein 608 (ZNF608), transcript variant 1, mRNA [NM_020747]	chr5:123979277-123979218	hs|5q23.2
A_24_P313334	-2.67245	0.0690831	0.672789	0.718048	-3.72182	0.000197794	0.196495	1	SERF2	TRUE	TRUE	FALSE	NM_001199877	NM_001199877	NM_001199877	Hs.424126	10169	small EDRK-rich factor 2	ENST00000249786	THC2493263	GO:0003674(molecular_function)|GO:0005634(nucleus)|GO:0005829(cytosol)|GO:0031648(protein destabilization)	Homo sapiens small EDRK-rich factor 2 (SERF2), transcript variant 4, mRNA [NM_001199877]	chr15:44087952-44088011	hs|15q15.3
A_21_P0000763	-0.995606	0.3695	0.395182	0.272535	-3.65313	0.000259062	0.251885	1	LOC100507156	FALSE	FALSE	FALSE	NR_038323	NR_038323	NR_038323	Hs.661130	100507156	uncharacterized LOC100507156	ENST00000519692	THC2753092		Homo sapiens uncharacterized LOC100507156 (LOC100507156), long non-coding RNA [NR_038323]	chr8:23222977-23223036	hs|8p21.3
A_33_P3348747	-3.16591	0.0421759	0.865899	0.870406	-3.63727	0.00027554	0.259573	1	DSG3	TRUE	FALSE	FALSE	NM_001944	NM_001944	NM_001944	Hs.1925	1830	desmoglein 3	ENST00000257189	THC2471576	GO:0001533(cornified envelope)|GO:0005509(calcium ion binding)|GO:0005829(cytosol)|GO:0005886(plasma membrane)|GO:0005911(cell-cell junction)|GO:0007156(homophilic cell adhesion via plasma membrane adhesion molecules)|GO:0016021(integral component of membrane)|GO:0030057(desmosome)|GO:0070062(extracellular exosome)|GO:0098609(cell-cell adhesion)	Homo sapiens desmoglein 3 (DSG3), mRNA [NM_001944]	chr18:29058356-29058415	hs|18q12.1
A_33_P3589420	-1.12913	0.323313	0.466388	0.310656	-3.63468	0.000278329	0.259573	1	LINC02764	FALSE	FALSE	FALSE	NR_104155	NR_104155	NR_104155	Hs.512255	387810	long intergenic non-protein coding RNA 2764	ENST00000525984	THC2629123		Homo sapiens long intergenic non-protein coding RNA 2764 (LINC02764), long non-coding RNA [NR_104155]	chr11:112405027-112404968	hs|11q23.1
A_23_P160886	3.78237	43.92	1.07279	1.04647	3.6144	0.000301039	0.275137	1	TAS1R1	TRUE	TRUE	FALSE	NM_138697	NM_138697	NM_138697	Hs.124574	80835	taste 1 receptor member 1	ENST00000333172	THC2493059	GO:0004930(G protein-coupled receptor activity)|GO:0005886(plasma membrane)|GO:0005887(integral component of plasma membrane)|GO:0007186(G protein-coupled receptor signaling pathway)|GO:0008527(taste receptor activity)|GO:0016021(integral component of membrane)|GO:0050912(detection of chemical stimulus involved in sensory perception of taste)|GO:0050917(sensory perception of umami taste)	Homo sapiens taste 1 receptor member 1 (TAS1R1), transcript variant 2, mRNA [NM_138697]	chr1:6639753-6639812	hs|1p36.31
A_23_P90233	-1.39303	0.248322	0.501927	0.385973	-3.60914	0.000307218	0.27528	1	ZSCAN5A	TRUE	TRUE	FALSE	NM_024303	NM_024303	NM_024303	Hs.177688	79149	zinc finger and SCAN domain containing 5A	ENST00000587492	THC2473070	GO:0000978(RNA polymerase II cis-regulatory region sequence-specific DNA binding)|GO:0000981(DNA-binding transcription factor activity, RNA polymerase II-specific)|GO:0005515(protein binding)|GO:0005634(nucleus)|GO:0006357(regulation of transcription by RNA polymerase II)|GO:0046872(metal ion binding)|GO:1990837(sequence-specific double-stranded DNA binding)	Homo sapiens zinc finger and SCAN domain containing 5A (ZSCAN5A), transcript variant 3, mRNA [NM_024303]	chr19:56732987-56732928	hs|19q13.43
A_21_P0008423	2.05863	7.83519	0.77026	0.57157	3.6017	0.000316139	0.275531	1		FALSE	FALSE	FALSE	lnc-SLC25A21-2:1							THC2548681		BROAD Institute lincRNA (XLOC_010998), lincRNA [TCONS_00022712]	chr14:38066433-38066374	hs|14q21.1
A_24_P144377	-1.07276	0.342062	0.354184	0.298168	-3.59785	0.000320861	0.275531	1	DEXI	TRUE	TRUE	FALSE	NM_014015	NM_014015	NM_014015	Hs.592051	28955	Dexi homolog	ENST00000565892	THC2655311	GO:0005515(protein binding)	Homo sapiens Dexi homolog (DEXI), mRNA [NM_014015]	chr16:11022840-11022781	hs|16p13.13
A_21_P0009684	-0.976405	0.376663	0.422403	0.271673	-3.59404	0.000325587	0.275531	1		FALSE	FALSE	FALSE	lnc-ZNF333-2:1									BROAD Institute lincRNA (XLOC_012979), lincRNA [TCONS_00026906]	chr19:14902027-14902239	hs|19p13.12
A_23_P16116	1.04047	2.83055	0.348434	0.291378	3.57087	0.000355799	0.295623	1	RAB4B	TRUE	TRUE	TRUE	NM_016154	NM_016154	NM_016154	Hs.631539	53916	RAB4B, member RAS oncogene family	ENST00000602173	THC2485364	GO:0003674(molecular_function)|GO:0003925(G protein activity)|GO:0005515(protein binding)|GO:0005525(GTP binding)|GO:0005768(endosome)|GO:0005886(plasma membrane)|GO:0015031(protein transport)|GO:0030100(regulation of endocytosis)|GO:0030667(secretory granule membrane)|GO:0032482(Rab protein signal transduction)|GO:0032593(insulin-responsive compartment)|GO:0046323(glucose import)|GO:0048471(peri…	Homo sapiens RAB4B, member RAS oncogene family (RAB4B), mRNA [NM_016154]	chr19:41292642-41292788	hs|19q13.2
A_32_P215938	-1.36828	0.254544	0.436732	0.384647	-3.55724	0.000374778	0.303189	1	GPSM1	TRUE	TRUE	FALSE	NM_001145638	NM_001145638	NM_001145638	Hs.239370	26086	G protein signaling modulator 1	ENST00000440944	THC2464217	GO:0000139(Golgi membrane)|GO:0005092(GDP-dissociation inhibitor activity)|GO:0005515(protein binding)|GO:0005789(endoplasmic reticulum membrane)|GO:0005829(cytosol)|GO:0005886(plasma membrane)|GO:0005938(cell cortex)|GO:0007399(nervous system development)|GO:0016239(positive regulation of macroautophagy)|GO:0030154(cell differentiation)|GO:0032991(protein-containing complex)|GO:0034260(negative …	Homo sapiens G protein signaling modulator 1 (GPSM1), transcript variant 1, mRNA [NM_001145638]	chr9:139253964-139254023	hs|9q34.3
A_21_P0004666	3.01054	20.2984	0.815959	0.847473	3.55237	0.000381773	0.303189	1		FALSE	FALSE	FALSE	ENST00000420766		BG193634	Hs.566513			ENST00000420766	THC2640662		novel transcript [ENST00000420766]	chr6:84716951-84717010	hs|6q14.2
A_33_P3415340	2.77029	15.9633	0.880509	0.780603	3.54892	0.000386819	0.303189	1	ALS2	TRUE	TRUE	FALSE	ENST00000410052	XM_006712654	XM_006712654	Hs.672073	57679	alsin Rho guanine nucleotide exchange factor ALS2	ENST00000410052	THC2608564	GO:0001662(behavioral fear response)|GO:0001701(in utero embryonic development)|GO:0001726(ruffle)|GO:0001881(receptor recycling)|GO:0005085(guanyl-nucleotide exchange factor activity)|GO:0005096(GTPase activator activity)|GO:0005515(protein binding)|GO:0005634(nucleus)|GO:0005769(early endosome)|GO:0005813(centrosome)|GO:0005829(cytosol)|GO:0006979(response to oxidative stress)|GO:0007032(endoso…	alsin Rho guanine nucleotide exchange factor ALS2 [Source:HGNC Symbol;Acc:HGNC:443] [ENST00000410052]	chr2:202644787-202644728	hs|2q33.1
A_33_P3401407	2.8557	17.3866	0.836615	0.805378	3.54579	0.000391443	0.303189	1	OACYLP	TRUE	FALSE	FALSE	NR_024021	NR_024021	NR_024021	Hs.722775	390858	O-acyltransferase like, pseudogene	ENST00000587790			Homo sapiens O-acyltransferase like, pseudogene (OACYLP), non-coding RNA [NR_024021]	chr18:56718840-56718899	hs|18q21.32
A_33_P3311920	-2.88945	0.0556065	0.894233	0.818331	-3.53091	0.000414129	0.315415	1	CD200R1L-AS1	FALSE	FALSE	FALSE	NR_149026	NR_149026	NR_149026		100129297	CD200R1L antisense RNA 1				Homo sapiens CD200R1L antisense RNA 1 (CD200R1L-AS1), transcript variant 1, long non-coding RNA [NR_149026]	chr3:112538732-112538791	hs|3q13.2
A_33_P3306664	2.69951	14.8724	0.87028	0.76551	3.52642	0.000421224	0.315559	1		FALSE	FALSE	FALSE	lnc-DET1-2:1									BROAD Institute lincRNA (XLOC_011569), lincRNA [TCONS_00023772]	chr15:89143394-89143335	hs|15q26.1
A_21_P0000216	1.42575	4.161	0.422669	0.405329	3.51753	0.000435587	0.317389	1	SNORD36C	TRUE	FALSE	FALSE	NR_000016	NR_000016	NR_000016		26813	small nucleolar RNA, C/D box 36C	ENST00000492798	THC2573802	GO:0005730(nucleolus)|GO:0006396(RNA processing)	Homo sapiens small nucleolar RNA, C/D box 36C (SNORD36C), small nucleolar RNA [NR_000016]	chr9:136217709-136217768	hs|9q34.2
A_24_P54131	-0.371816	0.689481	0.272843	0.105836	-3.51314	0.000442841	0.317389	1	DCLRE1B	TRUE	FALSE	FALSE	NM_022836	NM_022836	NM_022836	Hs.591412	64858	DNA cross-link repair 1B	ENST00000466480	THC2464005	GO:0000723(telomere maintenance)|GO:0000781(chromosome, telomeric region)|GO:0003684(damaged DNA binding)|GO:0005515(protein binding)|GO:0005654(nucleoplasm)|GO:0005737(cytoplasm)|GO:0005813(centrosome)|GO:0006303(double-strand break repair via nonhomologous end joining)|GO:0008409(5'-3' exonuclease activity)|GO:0010833(telomere maintenance via telomere lengthening)|GO:0016233(telomere capping)|G…	Homo sapiens DNA cross-link repair 1B (DCLRE1B), transcript variant 1, mRNA [NM_022836]	chr1:114455973-114456032	hs|1p13.2
A_33_P3333238	-0.913578	0.401087	0.357332	0.260119	-3.51215	0.000444503	0.317389	1	HOXD9	TRUE	TRUE	FALSE	NM_014213	NM_014213	NM_014213	Hs.236646	3235	homeobox D9	ENST00000249499	THC2472063	GO:0000122(negative regulation of transcription by RNA polymerase II)|GO:0000785(chromatin)|GO:0000977(RNA polymerase II transcription regulatory region sequence-specific DNA binding)|GO:0000978(RNA polymerase II cis-regulatory region sequence-specific DNA binding)|GO:0000981(DNA-binding transcription factor activity, RNA polymerase II-specific)|GO:0001227(DNA-binding transcription repressor acti…	Homo sapiens homeobox D9 (HOXD9), mRNA [NM_014213]	chr2:176988842-176988901	hs|2q31.1
A_24_P94402	-2.53551	0.0792214	0.811032	0.725425	-3.4952	0.000473702	0.333034	1	MYCN	TRUE	TRUE	FALSE	NM_005378	NM_005378	NM_005378	Hs.25960	4613	MYCN proto-oncogene, bHLH transcription factor	ENST00000281043	THC2467612	GO:0000785(chromatin)|GO:0000978(RNA polymerase II cis-regulatory region sequence-specific DNA binding)|GO:0000981(DNA-binding transcription factor activity, RNA polymerase II-specific)|GO:0001228(DNA-binding transcription activator activity, RNA polymerase II-specific)|GO:0001502(cartilage condensation)|GO:0002053(positive regulation of mesenchymal cell proliferation)|GO:0003677(DNA binding)|GO:…	Homo sapiens MYCN proto-oncogene, bHLH transcription factor (MYCN), transcript variant 2, mRNA [NM_005378]	chr2:16086767-16086826	hs|2p24.3
A_23_P82128	-1.46847	0.230277	0.428224	0.420773	-3.48994	0.000483131	0.334517	1	RPS12	TRUE	TRUE	FALSE	NM_001016	NM_001016	NM_001016	Hs.546289	6206	ribosomal protein S12	ENST00000484616	THC2465754	GO:0002181(cytoplasmic translation)|GO:0003723(RNA binding)|GO:0003735(structural constituent of ribosome)|GO:0005515(protein binding)|GO:0005654(nucleoplasm)|GO:0005794(Golgi apparatus)|GO:0005829(cytosol)|GO:0006412(translation)|GO:0016020(membrane)|GO:0022626(cytosolic ribosome)|GO:0022627(cytosolic small ribosomal subunit)|GO:0043231(intracellular membrane-bounded organelle)|GO:0090263(positi…	Homo sapiens ribosomal protein S12 (RPS12), mRNA [NM_001016]	chr6:133138639-133138698	hs|6q23.2
A_33_P3406636	-2.38993	0.0916357	0.766848	0.687111	-3.47824	0.000504726	0.344253	1	ZFP62	TRUE	TRUE	FALSE	NM_001377941	NM_001377941	NM_001377941	Hs.509227	643836	ZFP62 zinc finger protein	ENST00000512132	THC2498551	GO:0000978(RNA polymerase II cis-regulatory region sequence-specific DNA binding)|GO:0001228(DNA-binding transcription activator activity, RNA polymerase II-specific)|GO:0005634(nucleus)|GO:0006357(regulation of transcription by RNA polymerase II)|GO:0045944(positive regulation of transcription by RNA polymerase II)|GO:0046872(metal ion binding)	Homo sapiens ZFP62 zinc finger protein (ZFP62), transcript variant 5, mRNA [NM_001377941]	chr5:180275886-180275827	hs|5q35.3
A_23_P37949	2.09077	8.09116	0.600042	0.602348	3.47103	0.000518458	0.348419	1	THOC6	TRUE	TRUE	FALSE	NM_024339	NM_024339	NM_024339	Hs.412304	79228	THO complex 6	ENST00000573704	THC2494638	GO:0000346(transcription export complex)|GO:0000347(THO complex)|GO:0000445(THO complex part of transcription export complex)|GO:0000781(chromosome, telomeric region)|GO:0003723(RNA binding)|GO:0005634(nucleus)|GO:0005654(nucleoplasm)|GO:0006397(mRNA processing)|GO:0006406(mRNA export from nucleus)|GO:0006915(apoptotic process)|GO:0007417(central nervous system development)|GO:0008380(RNA splicin…	Homo sapiens THO complex 6 (THOC6), transcript variant 1, mRNA [NM_024339]	chr16:3076557-3076707	hs|16p13.3
A_23_P259586	-3.06454	0.0466754	0.894244	0.885755	-3.4598	0.000540568	0.354836	1	TTK	TRUE	TRUE	FALSE	NM_003318	NM_003318	NM_003318	Hs.169840	7272	TTK protein kinase	ENST00000504590	THC2737057	GO:0000776(kinetochore)|GO:0004674(protein serine/threonine kinase activity)|GO:0004712(protein serine/threonine/tyrosine kinase activity)|GO:0004713(protein tyrosine kinase activity)|GO:0004714(transmembrane receptor protein tyrosine kinase activity)|GO:0005515(protein binding)|GO:0005524(ATP binding)|GO:0005634(nucleus)|GO:0005737(cytoplasm)|GO:0005819(spindle)|GO:0007051(spindle organization)|…	Homo sapiens TTK protein kinase (TTK), transcript variant 1, mRNA [NM_003318]	chr6:80749430-80749489	hs|6q14.1
A_21_P0013711	1.85997	6.42351	0.642313	0.538108	3.45649	0.000547256	0.354836	1		FALSE	FALSE	FALSE	ENST00000664662		BC037833	Hs.736830			ENST00000664662	THC2624285		novel transcript [ENST00000664662]	chr9:132346106-132346165	hs|9q34.11
A_21_P0007871	-0.924007	0.396925	0.461605	0.267615	-3.45275	0.000554895	0.354836	1	LOC440084	FALSE	FALSE	FALSE	NR_148969	NR_148969	NR_148969		440084	uncharacterized LOC440084	ENST00000653546	THC2733471		Homo sapiens uncharacterized LOC440084 (LOC440084), long non-coding RNA [NR_148969]	chr12:11583298-11583239	hs|12p13.2
A_21_P0005727	2.73023	15.3364	0.822371	0.791687	3.44863	0.000563447	0.354836	1	LINC01111	TRUE	FALSE	FALSE	NR_105006	NR_105006	NR_105006	Hs.615028	101926978	long intergenic non-protein coding RNA 1111	ENST00000518732	THC2609191		Homo sapiens long intergenic non-protein coding RNA 1111 (LINC01111), long non-coding RNA [NR_105006]	chr8:77436503-77436562	hs|8q21.11
A_21_P0007156	3.18198	24.0945	0.929997	0.923115	3.44701	0.000566831	0.354836	1		FALSE	FALSE	FALSE	ENST00000428160						ENST00000428160			novel transcript [ENST00000428160]	chr11:5127417-5127358	hs|11p15.4
A_23_P75647	2.18683	8.90693	0.769537	0.635581	3.44068	0.000580259	0.358333	1	HYOU1	TRUE	TRUE	FALSE	NM_006389	NM_006389	NM_006389	Hs.277704	10525	hypoxia up-regulated 1	ENST00000652049	THC2764863	GO:0002931(response to ischemia)|GO:0005515(protein binding)|GO:0005524(ATP binding)|GO:0005576(extracellular region)|GO:0005783(endoplasmic reticulum)|GO:0005788(endoplasmic reticulum lumen)|GO:0005790(smooth endoplasmic reticulum)|GO:0005925(focal adhesion)|GO:0006888(endoplasmic reticulum to Golgi vesicle-mediated transport)|GO:0016020(membrane)|GO:0034663(endoplasmic reticulum chaperone compl…	Homo sapiens hypoxia up-regulated 1 (HYOU1), transcript variant 1, mRNA [NM_006389]	chr11:118915856-118915797	hs|11q23.3
A_23_P203900	-0.894092	0.408979	0.284562	0.260401	-3.43352	0.000595799	0.362008	1	SCARB1	TRUE	TRUE	FALSE	NM_005505	NM_005505	NM_005505	Hs.731377	949	scavenger receptor class B member 1	ENST00000681117	THC2492765	GO:0001530(lipopolysaccharide binding)|GO:0001540(amyloid-beta binding)|GO:0001618(virus receptor activity)|GO:0001786(phosphatidylserine binding)|GO:0001875(lipopolysaccharide immune receptor activity)|GO:0001935(endothelial cell proliferation)|GO:0005044(scavenger receptor activity)|GO:0005215(transporter activity)|GO:0005515(protein binding)|GO:0005545(1-phosphatidylinositol binding)|GO:000573…	Homo sapiens scavenger receptor class B member 1 (SCARB1), transcript variant 1, mRNA [NM_005505]	chr12:125262284-125262225	hs|12q24.31
A_23_P96209	1.39395	4.03075	0.40175	0.406886	3.4259	0.000612758	0.362008	1	REEP4	TRUE	FALSE	FALSE	NM_025232	NM_025232	NM_025232	Hs.289063	80346	receptor accessory protein 4	ENST00000523293	NP674010	GO:0005515(protein binding)|GO:0005783(endoplasmic reticulum)|GO:0005789(endoplasmic reticulum membrane)|GO:0005881(cytoplasmic microtubule)|GO:0006998(nuclear envelope organization)|GO:0007084(mitotic nuclear membrane reassembly)|GO:0008017(microtubule binding)|GO:0016020(membrane)|GO:0016021(integral component of membrane)|GO:0051301(cell division)|GO:0071782(endoplasmic reticulum tubular netwo…	Homo sapiens receptor accessory protein 4 (REEP4), transcript variant 1, mRNA [NM_025232]	chr8:21995837-21995778	hs|8p21.3
A_21_P0007496	2.86515	17.5517	0.850051	0.837385	3.42155	0.000622657	0.362008	1	LINC02424	FALSE	FALSE	FALSE	NR_135021	NR_135021	NR_135021	Hs.156898	105369860	long intergenic non-protein coding RNA 2424	ENST00000548512	THC2602472		Homo sapiens long intergenic non-protein coding RNA 2424 (LINC02424), long non-coding RNA [NR_135021]	chr12:78720549-78720490	hs|12q21.2
A_24_P42436	-2.76181	0.0631776	0.880664	0.809589	-3.41137	0.000646383	0.362008	1	ARHGAP32	TRUE	TRUE	FALSE	NM_014715	NM_014715	NM_014715	Hs.440379	9743	Rho GTPase activating protein 32	ENST00000533509	THC2602674	GO:0000139(Golgi membrane)|GO:0001650(fibrillar center)|GO:0005096(GTPase activator activity)|GO:0005515(protein binding)|GO:0005654(nucleoplasm)|GO:0005789(endoplasmic reticulum membrane)|GO:0005794(Golgi apparatus)|GO:0005829(cytosol)|GO:0005938(cell cortex)|GO:0007264(small GTPase mediated signal transduction)|GO:0010008(endosome membrane)|GO:0014069(postsynaptic density)|GO:0015629(actin cyto…	Homo sapiens Rho GTPase activating protein 32 (ARHGAP32), transcript variant 2, mRNA [NM_014715]	chr11:128857967-128856554	hs|11q24.3
A_21_P0014717	1.75572	5.78759	0.492235	0.515096	3.40852	0.000653159	0.362008	1		FALSE	FALSE	FALSE											chr4:005813335-005813276	hs|4p16.2
A_23_P429977	-1.12374	0.325063	0.366356	0.329926	-3.40603	0.000659154	0.362008	1	KCNQ1	TRUE	TRUE	TRUE	NM_000218	NM_000218	NM_000218	Hs.95162	3784	potassium voltage-gated channel subfamily Q member 1	ENST00000335475	NP1158069	GO:0001698(gastrin-induced gastric acid secretion)|GO:0005249(voltage-gated potassium channel activity)|GO:0005251(delayed rectifier potassium channel activity)|GO:0005515(protein binding)|GO:0005516(calmodulin binding)|GO:0005546(phosphatidylinositol-4,5-bisphosphate binding)|GO:0005737(cytoplasm)|GO:0005764(lysosome)|GO:0005769(early endosome)|GO:0005770(late endosome)|GO:0005783(endoplasmic re…	Homo sapiens potassium voltage-gated channel subfamily Q member 1 (KCNQ1), transcript variant 1, mRNA [NM_000218]	chr11:2870117-2870176	hs|11p15.4
A_24_P63262	1.4484	4.25629	0.468215	0.42531	3.40552	0.00066039	0.362008	1	RPN1	TRUE	TRUE	TRUE	NM_002950	NM_002950	NM_002950	Hs.518244	6184	ribophorin I	ENST00000497289	THC2584430	GO:0003723(RNA binding)|GO:0004579(dolichyl-diphosphooligosaccharide-protein glycotransferase activity)|GO:0005515(protein binding)|GO:0005783(endoplasmic reticulum)|GO:0005789(endoplasmic reticulum membrane)|GO:0005791(rough endoplasmic reticulum)|GO:0005829(cytosol)|GO:0006464(cellular protein modification process)|GO:0006487(protein N-linked glycosylation)|GO:0008250(oligosaccharyltransferase …	Homo sapiens ribophorin I (RPN1), mRNA [NM_002950]	chr3:128341192-128341133	hs|3q21.3
A_23_P92885	-2.35671	0.0947315	0.748122	0.69215	-3.40491	0.000661858	0.362008	1	SLCO6A1	TRUE	FALSE	FALSE	NM_173488	NM_173488	NM_173488	Hs.388874	133482	solute carrier organic anion transporter family member 6A1	ENST00000513675	THC2479905	GO:0005887(integral component of plasma membrane)|GO:0015347(sodium-independent organic anion transmembrane transporter activity)|GO:0043252(sodium-independent organic anion transport)|GO:0055085(transmembrane transport)	Homo sapiens solute carrier organic anion transporter family member 6A1 (SLCO6A1), transcript variant 1, mRNA [NM_173488]	chr5:101724461-101724402	hs|5q21.1
A_33_P3212221	2.23326	9.33024	0.670999	0.655977	3.40448	0.000662895	0.362008	1	DEPDC5	TRUE	TRUE	FALSE	NM_001007188	NM_001007188	NM_001007188	Hs.435022	9681	DEP domain containing 5, GATOR1 subcomplex subunit	ENST00000382112	NP1395044	GO:0005096(GTPase activator activity)|GO:0005764(lysosome)|GO:0005765(lysosomal membrane)|GO:0005829(cytosol)|GO:0010506(regulation of autophagy)|GO:0032007(negative regulation of TOR signaling)|GO:0034198(cellular response to amino acid starvation)|GO:0035556(intracellular signal transduction)|GO:0044877(protein-containing complex binding)|GO:0048471(perinuclear region of cytoplasm)|GO:0050790(r…	Homo sapiens DEP domain containing 5, GATOR1 subcomplex subunit (DEPDC5), transcript variant 2, mRNA [NM_001007188]	chr22:32194582-32194641	hs|22q12.2
A_23_P7727	3.05051	21.1261	0.87532	0.896301	3.40344	0.000665426	0.362008	1	HAPLN1	TRUE	TRUE	FALSE	NM_001884	NM_001884	NM_001884	Hs.2799	1404	hyaluronan and proteoglycan link protein 1	ENST00000274341	THC2463964	GO:0001501(skeletal system development)|GO:0005540(hyaluronic acid binding)|GO:0005576(extracellular region)|GO:0007155(cell adhesion)|GO:0007417(central nervous system development)|GO:0030021(extracellular matrix structural constituent conferring compression resistance)|GO:0031012(extracellular matrix)|GO:0045202(synapse)|GO:0062023(collagen-containing extracellular matrix)	Homo sapiens hyaluronan and proteoglycan link protein 1 (HAPLN1), mRNA [NM_001884]	chr5:82937382-82937323	hs|5q14.3
A_32_P355943	2.71951	15.1729	0.879664	0.801926	3.39122	0.000695811	0.374084	1	RGSL1	TRUE	TRUE	FALSE	NM_001366934	NM_001366934	NM_001366934	Hs.121200	353299	regulator of G protein signaling like 1	ENST00000634801	THC2480822	GO:0016021(integral component of membrane)	Homo sapiens regulator of G protein signaling like 1 (RGSL1), transcript variant 2, mRNA [NM_001366934]	chr1:182522655-182523799	hs|1q25.3
A_21_P0004897	-1.00939	0.364441	0.446211	0.298559	-3.38087	0.000722573	0.378043	1	LOC105377853	FALSE	FALSE	FALSE	XR_942683	XR_942683	XR_942683		105377853	uncharacterized LOC105377853				PREDICTED: Homo sapiens uncharacterized LOC105377853 (LOC105377853), ncRNA [XR_942683]	chr6:72189120-72189179	hs|6q13
A_21_P0002240	-3.07774	0.0460633	0.978795	0.912235	-3.37385	0.00074126	0.378043	1		FALSE	FALSE	FALSE	lnc-DYSF-1:1									BROAD Institute lincRNA (XLOC_001527), lincRNA [TCONS_00003732]	chr2:71970903-71970962	hs|2p13.2
A_33_P3409544	2.68719	14.6903	0.92852	0.796488	3.3738	0.000741391	0.378043	1	HHAT	TRUE	TRUE	FALSE	XM_017001740	XM_017001740	XM_017001740		55733	hedgehog acyltransferase			GO:0005515(protein binding)|GO:0005525(GTP binding)|GO:0005783(endoplasmic reticulum)|GO:0005789(endoplasmic reticulum membrane)|GO:0005794(Golgi apparatus)|GO:0007224(smoothened signaling pathway)|GO:0008374(O-acyltransferase activity)|GO:0016021(integral component of membrane)|GO:0016409(palmitoyltransferase activity)|GO:0016746(acyltransferase activity)|GO:0018009(N-terminal peptidyl-L-cystein…	PREDICTED: Homo sapiens hedgehog acyltransferase (HHAT), transcript variant X24, mRNA [XM_017001740]	chr1:210804448-210804507	hs|1q32.2
A_21_P0002645	-3.17281	0.0418857	0.804434	0.940611	-3.37314	0.000743163	0.378043	1	MIR7515HG	TRUE	TRUE	FALSE	NR_110497	NR_110497	NR_110497	Hs.258100	102800314	MIR7515 host gene	ENST00000592816	THC2631174		Homo sapiens MIR7515 host gene (MIR7515HG), long non-coding RNA [NR_110497]	chr2:6790414-6790355	hs|2p25.2
A_33_P3230103	1.77978	5.92856	0.695285	0.527713	3.37263	0.000744538	0.378043	1	RNFT2	TRUE	TRUE	FALSE	NM_032814	NM_032814	NM_032814	Hs.437195	84900	ring finger protein, transmembrane 2	ENST00000257575	NP1194010	GO:0016021(integral component of membrane)|GO:0016567(protein ubiquitination)|GO:0046872(metal ion binding)|GO:0061630(ubiquitin protein ligase activity)|GO:1904294(positive regulation of ERAD pathway)	Homo sapiens ring finger protein, transmembrane 2 (RNFT2), transcript variant 2, mRNA [NM_032814]	chr12:117204643-117204702	hs|12q24.22
A_24_P188071	-1.41048	0.244025	0.425041	0.419074	-3.36571	0.000763458	0.38055	1	TUBA1C	TRUE	TRUE	FALSE	NM_032704	NM_032704	NM_032704	Hs.652390	84790	tubulin alpha 1c	ENST00000552448	THC2469898	GO:0000226(microtubule cytoskeleton organization)|GO:0000278(mitotic cell cycle)|GO:0003924(GTPase activity)|GO:0005198(structural molecule activity)|GO:0005200(structural constituent of cytoskeleton)|GO:0005515(protein binding)|GO:0005525(GTP binding)|GO:0005634(nucleus)|GO:0005737(cytoplasm)|GO:0005874(microtubule)|GO:0005881(cytoplasmic microtubule)|GO:0007017(microtubule-based process)|GO:001…	Homo sapiens tubulin alpha 1c (TUBA1C), transcript variant 5, mRNA [NM_032704]	chr12:49667030-49667089	hs|12q13.12
A_21_P0005183	1.99134	7.32536	0.647788	0.591825	3.36475	0.00076613	0.38055	1		FALSE	FALSE	FALSE	ENST00000651190						ENST00000651190			long intergenic non-protein coding RNA 1615 [Source:HGNC Symbol;Acc:HGNC:51898] [ENST00000651190]	chr6:169557326-169557267	hs|6q27
A_21_P0005158	2.3292	10.2698	0.722533	0.693501	3.35862	0.000783338	0.382931	1	LNC-LBCS	FALSE	FALSE	FALSE	ENST00000664259				100506885	lncRNA bladder and prostate cancer suppressor, hnRNPK interacting	ENST00000664259			lncRNA bladder and prostate cancer suppressor, hnRNPK interacting [Source:HGNC Symbol;Acc:HGNC:54418] [ENST00000664259]	chr6:19721584-19721525	hs|6p22.3
A_21_P0013501	-2.40496	0.0902692	0.774977	0.716383	-3.35709	0.000787682	0.382931	1	CDK5	TRUE	TRUE	TRUE	NM_001164410	NM_001164410	NM_001164410	Hs.647078	1020	cyclin dependent kinase 5	ENST00000297518	THC2733776	GO:0000083(regulation of transcription involved in G1/S transition of mitotic cell cycle)|GO:0000226(microtubule cytoskeleton organization)|GO:0001764(neuron migration)|GO:0001963(synaptic transmission, dopaminergic)|GO:0002039(p53 binding)|GO:0004672(protein kinase activity)|GO:0004674(protein serine/threonine kinase activity)|GO:0004693(cyclin-dependent protein serine/threonine kinase activity)…	Homo sapiens cyclin dependent kinase 5 (CDK5), transcript variant 2, mRNA [NM_001164410]	chr7:150753696-150752664	hs|7q36.1
A_21_P0004344	-3.60886	0.0270828	0.876233	1.07804	-3.3476	0.000815132	0.392104	1	HNRNPH1	TRUE	TRUE	TRUE	NM_001395193	NM_001395193	NM_001395193		3187	heterogeneous nuclear ribonucleoprotein H1	ENST00000522256	THC2530892	GO:0000398(mRNA splicing, via spliceosome)|GO:0003723(RNA binding)|GO:0005515(protein binding)|GO:0005634(nucleus)|GO:0005654(nucleoplasm)|GO:0005829(cytosol)|GO:0006396(RNA processing)|GO:0008266(poly(U) RNA binding)|GO:0016020(membrane)|GO:0042802(identical protein binding)|GO:0043484(regulation of RNA splicing)|GO:0071013(catalytic step 2 spliceosome)|GO:1990904(ribonucleoprotein complex)	Homo sapiens heterogeneous nuclear ribonucleoprotein H1 (HNRNPH1), transcript variant 50, mRNA [NM_001395193]	chr5:179061419-179061360	hs|5q35.3
A_24_P98047	-2.83059	0.0589781	0.925031	0.846409	-3.34423	0.0008251	0.392765	1	SLC16A10	TRUE	TRUE	FALSE	NM_018593	NM_018593	NM_018593	Hs.591327	117247	solute carrier family 16 member 10	ENST00000368851	THC2473378	GO:0003333(amino acid transmembrane transport)|GO:0005515(protein binding)|GO:0005886(plasma membrane)|GO:0005887(integral component of plasma membrane)|GO:0006590(thyroid hormone generation)|GO:0006865(amino acid transport)|GO:0015171(amino acid transmembrane transporter activity)|GO:0015173(aromatic amino acid transmembrane transporter activity)|GO:0015349(thyroid hormone transmembrane transpor…	Homo sapiens solute carrier family 16 member 10 (SLC16A10), mRNA [NM_018593]	chr6:111543660-111543716	hs|6q21
A_33_P3304759	-1.9814	0.137876	0.71655	0.59344	-3.33884	0.000841296	0.396346	1	LINC02101	FALSE	FALSE	FALSE	NR_104669	NR_104669	NR_104669		101928569	long intergenic non-protein coding RNA 2101	ENST00000659991	THC2668753		Homo sapiens long intergenic non-protein coding RNA 2101 (LINC02101), long non-coding RNA [NR_104669]	chr5:57403544-57403485	hs|5q11.2
A_23_P307563	2.90355	18.2387	0.914878	0.870482	3.33556	0.000851275	0.396955	1	KALRN	TRUE	TRUE	TRUE	NM_001024660	NM_001024660	NM_001024660	Hs.8004	8997	kalirin RhoGEF kinase	ENST00000684480	THC2464895	GO:0004674(protein serine/threonine kinase activity)|GO:0005085(guanyl-nucleotide exchange factor activity)|GO:0005524(ATP binding)|GO:0005654(nucleoplasm)|GO:0005829(cytosol)|GO:0006468(protein phosphorylation)|GO:0007165(signal transduction)|GO:0007399(nervous system development)|GO:0007411(axon guidance)|GO:0007417(central nervous system development)|GO:0015629(actin cytoskeleton)|GO:0016192(v…	Homo sapiens kalirin RhoGEF kinase (KALRN), transcript variant 1, mRNA [NM_001024660]	chr3:124439420-124439479	hs|3q21.2
A_21_P0000643	-2.61614	0.0730843	0.837555	0.787178	-3.32344	0.00088913	0.4079	1	ST8SIA6-AS1	TRUE	FALSE	FALSE	NR_034129	NR_034129	NR_034129	Hs.530588	100128098	ST8SIA6 antisense RNA 1	ENST00000457649	THC2672308		Homo sapiens ST8SIA6 antisense RNA 1 (ST8SIA6-AS1), long non-coding RNA [NR_034129]	chr10:17450228-17450287	hs|10p12.33
A_33_P3317928	-3.02338	0.0486367	0.882629	0.910618	-3.32014	0.000899726	0.4079	1	KRTAP20-3	TRUE	FALSE	FALSE	NM_001128077	NM_001128077	NM_001128077	Hs.580878	337985	keratin associated protein 20-3	ENST00000382826	NP1460245	GO:0005882(intermediate filament)	Homo sapiens keratin associated protein 20-3 (KRTAP20-3), mRNA [NM_001128077]	chr21:32015338-32015397	hs|21q22.11
A_21_P0013028	0.244785	1.27735	0.17281	0.0737396	3.31958	0.000901524	0.4079	1	XLOC_l2_012605	FALSE	FALSE	FALSE	TCONS_l2_00024286									BROAD Institute lincRNA (XLOC_l2_012605), lincRNA [TCONS_l2_00024286]	chr6:74848079-75056843	hs|6q13
A_33_P3347672	-2.36395	0.0940477	0.765185	0.71308	-3.31513	0.000916002	0.410387	1	LINC00461	TRUE	TRUE	FALSE	NR_152242	NR_152242	NR_152242	Hs.744298	645323	long intergenic non-protein coding RNA 461	ENST00000502301	THC2631072	GO:0035195(gene silencing by miRNA)	Homo sapiens long intergenic non-protein coding RNA 461 (LINC00461), transcript variant 14, long non-coding RNA [NR_152242]	chr5:87836678-87836619	hs|5q14.3
A_33_P3420204	-1.06405	0.345057	0.356995	0.322125	-3.3032	0.000955868	0.41797	1	CRTC1	TRUE	FALSE	FALSE	NM_001098482	NM_001098482	NM_001098482	Hs.371096	23373	CREB regulated transcription coactivator 1	ENST00000338797	THC2515109	GO:0005515(protein binding)|GO:0005634(nucleus)|GO:0005654(nucleoplasm)|GO:0005737(cytoplasm)|GO:0005829(cytosol)|GO:0005886(plasma membrane)|GO:0007613(memory)|GO:0008140(cAMP response element binding protein binding)|GO:0014069(postsynaptic density)|GO:0016604(nuclear body)|GO:0030425(dendrite)|GO:0032793(positive regulation of CREB transcription factor activity)|GO:0043025(neuronal cell body)|…	Homo sapiens CREB regulated transcription coactivator 1 (CRTC1), transcript variant 3, mRNA [NM_001098482]	chr19:18893076-18893135	hs|19p13.11
A_33_P3413296	3.1253	22.7668	0.910057	0.947111	3.29982	0.000967453	0.41797	1	GMDS	TRUE	TRUE	TRUE	ENST00000380805		AK057484	Hs.144496	2762	GDP-mannose 4,6-dehydratase	ENST00000380805	THC2624166	GO:0005515(protein binding)|GO:0005737(cytoplasm)|GO:0005829(cytosol)|GO:0007219(Notch signaling pathway)|GO:0008446(GDP-mannose 4,6-dehydratase activity)|GO:0019673(GDP-mannose metabolic process)|GO:0042351('de novo' GDP-L-fucose biosynthetic process)|GO:0042802(identical protein binding)|GO:0070062(extracellular exosome)|GO:0070401(NADP+ binding)	GDP-mannose 4,6-dehydratase [Source:HGNC Symbol;Acc:HGNC:4369] [ENST00000380805]	chr6:1930538-1930479	hs|6p25.3
A_21_P0013362	1.31483	3.72413	0.604622	0.398662	3.29811	0.000973365	0.41797	1	LINC01006	TRUE	TRUE	FALSE	ENST00000458645		DA731816	Hs.741680	100506380	long intergenic non-protein coding RNA 1006	ENST00000458645			long intergenic non-protein coding RNA 1006 [Source:HGNC Symbol;Acc:HGNC:48971] [ENST00000458645]	chr7:156376974-156376915	hs|7q36.3
A_33_P3217958	2.31177	10.0923	0.783254	0.700981	3.29791	0.000974077	0.41797	1	FCHSD2	TRUE	TRUE	FALSE	NM_014824	NM_014824	NM_014824	Hs.744959	9873	FCH and double SH3 domains 2	ENST00000409263	THC2471431	GO:0005515(protein binding)|GO:0005547(phosphatidylinositol-3,4,5-trisphosphate binding)|GO:0005886(plasma membrane)|GO:0005905(clathrin-coated pit)|GO:0007274(neuromuscular synaptic transmission)|GO:0015031(protein transport)|GO:0030833(regulation of actin filament polymerization)|GO:0030838(positive regulation of actin filament polymerization)|GO:0031594(neuromuscular junction)|GO:0043325(phosp…	Homo sapiens FCH and double SH3 domains 2 (FCHSD2), mRNA [NM_014824]	chr11:72549503-72549444	hs|11q13.4
A_23_P57941	1.40776	4.0868	0.45955	0.427036	3.29659	0.00097866	0.41797	1	RBM6	TRUE	FALSE	FALSE	NM_005777	NM_005777	NM_005777	Hs.696735	10180	RNA binding motif protein 6	ENST00000454079	THC2785726	GO:0000398(mRNA splicing, via spliceosome)|GO:0003677(DNA binding)|GO:0003723(RNA binding)|GO:0005515(protein binding)|GO:0005634(nucleus)|GO:0006396(RNA processing)	Homo sapiens RNA binding motif protein 6 (RBM6), transcript variant 1, mRNA [NM_005777]	chr3:50106147-50107896	hs|3p21.31
A_21_P0011364	-1.1151	0.327884	0.402218	0.339094	-3.28845	0.00100741	0.419198	1	WHAMMP1	FALSE	FALSE	FALSE	NR_036650	NR_036650	NR_036650	Hs.668734	100288615	WHAMM pseudogene 1	ENST00000454486	THC2552265		Homo sapiens WHAMM pseudogene 1 (WHAMMP1), non-coding RNA [NR_036650]	chr15:32815366-32815307	hs|15q13.3
A_33_P3780987	2.78373	16.1793	0.947019	0.846918	3.2869	0.00101296	0.419198	1	SLC36A3	TRUE	TRUE	FALSE	NM_001145017	NM_001145017	NM_001145017	Hs.720893	285641	solute carrier family 36 member 3	ENST00000377713	NP1465674	GO:0003333(amino acid transmembrane transport)|GO:0005280(amino acid:proton symporter activity)|GO:0015171(amino acid transmembrane transporter activity)|GO:0015180(L-alanine transmembrane transporter activity)|GO:0015187(glycine transmembrane transporter activity)|GO:0015193(L-proline transmembrane transporter activity)|GO:0015808(L-alanine transport)|GO:0015816(glycine transport)|GO:0016021(int…	Homo sapiens solute carrier family 36 member 3 (SLC36A3), transcript variant 1, mRNA [NM_001145017]	chr5:150663701-150663642	hs|5q33.1
A_21_P0002023	3.00645	20.2154	0.954345	0.915062	3.28551	0.00101797	0.419198	1		FALSE	FALSE	FALSE	ENST00000428280						ENST00000428280			novel transcript [ENST00000428280]	chr2:16236933-16236874	hs|2p24.3
A_21_P0013273	-2.32938	0.0973557	0.799838	0.709701	-3.2822	0.00102999	0.419198	1	TMEM178B	TRUE	TRUE	FALSE	XM_011515705	XM_011515705	XM_011515705		100507421	transmembrane protein 178B			GO:0016020(membrane)|GO:0016021(integral component of membrane)	PREDICTED: Homo sapiens transmembrane protein 178B (TMEM178B), transcript variant X1, mRNA [XM_011515705]	chr7:141156535-141156594	hs|7q34
A_21_P0009615	3.25555	25.9338	0.977286	0.992425	3.28039	0.00103662	0.419198	1		FALSE	FALSE	FALSE	ENST00000668569	XR_935651	XR_935651				ENST00000668569			novel transcript [ENST00000668569]	chr18:73961766-73963125	hs|18q23
A_33_P3223648	-1.7451	0.174628	0.566231	0.53237	-3.27798	0.00104553	0.419198	1	CEBPZOS	TRUE	FALSE	FALSE	NM_001322373	NM_001322373	NM_001322373	Hs.743972	100505876	CEBPZ opposite strand	ENST00000406711	THC2538478	GO:0016021(integral component of membrane)|GO:0031966(mitochondrial membrane)	Homo sapiens CEBPZ opposite strand (CEBPZOS), transcript variant 1, mRNA [NM_001322373]	chr2:37430462-37430521	hs|2p22.2
A_33_P3297834	-1.80054	0.16521	0.676469	0.549292	-3.27792	0.00104575	0.419198	1		FALSE	FALSE	FALSE											chr5:142065991-142066050	hs|5q31.3
A_33_P3352758	1.64706	5.19171	0.65801	0.503334	3.27231	0.00106672	0.420719	1	NHSL2	TRUE	FALSE	FALSE	NM_001013627	NM_001013627	NM_001013627	Hs.397836	340527	NHS like 2	ENST00000639939	THC2682677	GO:0005509(calcium ion binding)|GO:0005515(protein binding)|GO:0005737(cytoplasm)|GO:0030154(cell differentiation)	Homo sapiens NHS like 2 (NHSL2), mRNA [NM_001013627]	chrX:71356956-71357015	hs|Xq13.1
A_33_P3220056	1.02078	2.77537	0.374359	0.311977	3.27198	0.00106795	0.420719	1		FALSE	FALSE	FALSE	ENST00000413042		AK057873	Hs.573362			ENST00000413042	THC2530179		novel transcript [ENST00000413042]	chr7:23247532-23247591	hs|7p15.3
A_33_P3281850	1.92372	6.84636	0.666648	0.588485	3.26893	0.00107955	0.421653	1	CGREF1	TRUE	TRUE	TRUE	ENST00000402550				10669	cell growth regulator with EF-hand domain 1	ENST00000402550		GO:0005509(calcium ion binding)|GO:0005576(extracellular region)|GO:0007049(cell cycle)|GO:0007155(cell adhesion)|GO:0008285(negative regulation of cell population proliferation)	cell growth regulator with EF-hand domain 1 [Source:HGNC Symbol;Acc:HGNC:16962] [ENST00000402550]	chr2:27322040-27321981	hs|2p23.3
A_21_P0002178	2.76387	15.8611	0.867683	0.846219	3.26614	0.00109025	0.422224	1		FALSE	FALSE	FALSE	lnc-VSNL1-1:1									BROAD Institute lincRNA (XLOC_001372), lincRNA [TCONS_00003588]	chr2:17442948-17443007	hs|2p24.2
A_23_P75663	3.06812	21.5015	0.901923	0.940351	3.26274	0.0011034	0.423725	1	OR4D5	TRUE	FALSE	FALSE	NM_001001965	NM_001001965	NM_001001965	Hs.553639	219875	olfactory receptor family 4 subfamily D member 5	ENST00000307033	NP1215081	GO:0004930(G protein-coupled receptor activity)|GO:0004984(olfactory receptor activity)|GO:0005886(plasma membrane)|GO:0007186(G protein-coupled receptor signaling pathway)|GO:0016021(integral component of membrane)|GO:0050911(detection of chemical stimulus involved in sensory perception of smell)	Homo sapiens olfactory receptor family 4 subfamily D member 5 (OR4D5), mRNA [NM_001001965]	chr11:123810883-123810942	hs|11q24.1
A_23_P94660	-0.953148	0.385526	0.37159	0.292659	-3.25686	0.00112654	0.429004	1	TBC1D13	TRUE	TRUE	FALSE	NM_018201	NM_018201	NM_018201	Hs.3376	54662	TBC1 domain family member 13	ENST00000223865	THC2601224	GO:0005096(GTPase activator activity)|GO:0005515(protein binding)|GO:0005829(cytosol)|GO:0006886(intracellular protein transport)|GO:0016020(membrane)|GO:0031267(small GTPase binding)|GO:0090630(activation of GTPase activity)|GO:1902017(regulation of cilium assembly)	Homo sapiens TBC1 domain family member 13 (TBC1D13), transcript variant 1, mRNA [NM_018201]	chr9:131572622-131572681	hs|9q34.11
A_23_P107795	-1.14496	0.318237	0.437882	0.352325	-3.24972	0.00115518	0.431205	1	DMAC2	TRUE	TRUE	FALSE	NM_018035	NM_018035	NM_018035	Hs.351099	55101	distal membrane arm assembly component 2	ENST00000592922	THC2494554	GO:0019005(SCF ubiquitin ligase complex)|GO:0031146(SCF-dependent proteasomal ubiquitin-dependent protein catabolic process)|GO:0032981(mitochondrial respiratory chain complex I assembly)	Homo sapiens distal membrane arm assembly component 2 (DMAC2), transcript variant 4, mRNA [NM_018035]	chr19:41937330-41937271	hs|19q13.2
A_23_P46781	-2.42755	0.0882526	0.825034	0.747178	-3.24896	0.00115827	0.431205	1	ITGA8	TRUE	TRUE	FALSE	NM_003638	NM_003638	NM_003638	Hs.171311	8516	integrin subunit alpha 8	ENST00000378076	THC2601163	GO:0001822(kidney development)|GO:0005783(endoplasmic reticulum)|GO:0005886(plasma membrane)|GO:0005925(focal adhesion)|GO:0007160(cell-matrix adhesion)|GO:0007229(integrin-mediated signaling pathway)|GO:0007420(brain development)|GO:0008305(integrin complex)|GO:0009986(cell surface)|GO:0014069(postsynaptic density)|GO:0032591(dendritic spine membrane)|GO:0034446(substrate adhesion-dependent cell…	Homo sapiens integrin subunit alpha 8 (ITGA8), transcript variant 1, mRNA [NM_003638]	chr10:15561364-15561305	hs|10p13
A_21_P0011989	-2.86779	0.0568244	0.94688	0.883618	-3.24551	0.00117242	0.431205	1	XLOC_l2_008416	FALSE	FALSE	FALSE	TCONS_l2_00015083									BROAD Institute lincRNA (XLOC_l2_008416), lincRNA [TCONS_l2_00015083]	chr2:203222246-203222187	hs|2q33.1
A_21_P0014092	2.41721	11.2145	0.841517	0.744968	3.24471	0.00117569	0.431205	1	LOC105373781	FALSE	FALSE	FALSE	XR_923661	XR_923661	XR_923661	Hs.333185	105373781	uncharacterized LOC105373781		THC2667101		PREDICTED: Homo sapiens uncharacterized LOC105373781 (LOC105373781), transcript variant X1, ncRNA [XR_923661]	chr2:186085057-186085116	hs|2q32.1
A_21_P0012707	-2.24516	0.105911	0.76841	0.692515	-3.24204	0.00118679	0.431205	1	FRG1-DT	FALSE	FALSE	FALSE	NR_149038	NR_149038	NR_149038	Hs.98902	728339	FRG1 divergent transcript	ENST00000501825	THC2679516		Homo sapiens FRG1 divergent transcript (FRG1-DT), transcript variant 1, long non-coding RNA [NR_149038]	chr4:190785893-190785834	hs|4q35.2
A_23_P138262	1.36982	3.93466	0.437541	0.422586	3.24152	0.00118893	0.431205	1	PADI4	TRUE	TRUE	FALSE	NM_012387	NM_012387	NM_012387	Hs.522969	23569	peptidyl arginine deiminase 4	ENST00000375448	THC2472236	GO:0004668(protein-arginine deiminase activity)|GO:0005509(calcium ion binding)|GO:0005515(protein binding)|GO:0005634(nucleus)|GO:0005654(nucleoplasm)|GO:0005737(cytoplasm)|GO:0005829(cytosol)|GO:0006325(chromatin organization)|GO:0006334(nucleosome assembly)|GO:0006338(chromatin remodeling)|GO:0006464(cellular protein modification process)|GO:0018101(protein citrullination)|GO:0019827(stem cell…	Homo sapiens peptidyl arginine deiminase 4 (PADI4), mRNA [NM_012387]	chr1:17685353-17685783	hs|1p36.13
A_21_P0004773	-2.476	0.0840786	0.810467	0.765674	-3.23376	0.00122173	0.434666	1	MROCKI	FALSE	FALSE	FALSE	NR_038863	NR_038863	NR_038863	Hs.359399	285758	MARCKS cis regulating lncRNA promoter of cytokines and inflammation	ENST00000434296	THC2606321		Homo sapiens MARCKS cis regulating lncRNA promoter of cytokines and inflammation (MROCKI), long non-coding RNA [NR_038863]	chr6:114191221-114191162	hs|6q21
A_23_P210690	-0.779971	0.458419	0.282951	0.241281	-3.23262	0.0012266	0.434666	1	TRIB3	TRUE	FALSE	FALSE	NM_021158	NM_021158	NM_021158	Hs.516826	57761	tribbles pseudokinase 3	ENST00000217233	THC2466010	GO:0000122(negative regulation of transcription by RNA polymerase II)|GO:0003714(transcription corepressor activity)|GO:0004860(protein kinase inhibitor activity)|GO:0005515(protein binding)|GO:0005524(ATP binding)|GO:0005634(nucleus)|GO:0005654(nucleoplasm)|GO:0005829(cytosol)|GO:0005886(plasma membrane)|GO:0006468(protein phosphorylation)|GO:0006469(negative regulation of protein kinase activit…	Homo sapiens tribbles pseudokinase 3 (TRIB3), transcript variant 1, also known as 1A, mRNA [NM_021158]	chr20:378107-378166	hs|20p13
A_21_P0012064	2.03269	7.63463	0.745712	0.628825	3.23253	0.00122701	0.434666	1	LINC01819	FALSE	FALSE	FALSE	NR_110585	NR_110585	NR_110585	Hs.570165	102723854	long intergenic non-protein coding RNA 1819	ENST00000449766	THC2776848		Homo sapiens long intergenic non-protein coding RNA 1819 (LINC01819), long non-coding RNA [NR_110585]	chr2:43263904-43263845	hs|2p21
A_23_P94932	-0.904413	0.404779	0.316491	0.28073	-3.22165	0.00127454	0.442434	1	MMADHC	TRUE	TRUE	FALSE	NM_015702	NM_015702	NM_015702	Hs.5324	27249	metabolism of cobalamin associated D	ENST00000422782	THC2605089	GO:0005515(protein binding)|GO:0005737(cytoplasm)|GO:0005739(mitochondrion)|GO:0005829(cytosol)|GO:0009235(cobalamin metabolic process)	Homo sapiens metabolism of cobalamin associated D (MMADHC), mRNA [NM_015702]	chr2:150426616-150426557	hs|2q23.2
A_23_P30474	2.37215	10.7204	0.781742	0.736454	3.22104	0.00127725	0.442434	1	WDR70	TRUE	TRUE	TRUE	NM_018034	NM_018034	NM_018034	Hs.213690	55100	WD repeat domain 70	ENST00000508730	THC2606930	GO:0005634(nucleus)|GO:0019899(enzyme binding)|GO:0035861(site of double-strand break)|GO:1903775(regulation of DNA double-strand break processing)|GO:2001173(regulation of histone H2B conserved C-terminal lysine ubiquitination)	Homo sapiens WD repeat domain 70 (WDR70), transcript variant 1, mRNA [NM_018034]	chr5:37752589-37752648	hs|5p13.2
A_32_P201212	-1.3039	0.271471	0.540527	0.404991	-3.21957	0.00128382	0.442434	1	CETN4P	TRUE	FALSE	FALSE	NR_024041	NR_024041	NR_024041	Hs.647968	729338	centrin 4, pseudogene	ENST00000641800	THC2679688		Homo sapiens centrin 4, pseudogene (CETN4P), non-coding RNA [NR_024041]	chr4:123651746-123651687	hs|4q27
A_33_P3246413	-2.1151	0.120622	0.748806	0.657125	-3.21871	0.00128767	0.442434	1		FALSE	FALSE	FALSE											chr21:009873676-009873617	hs|21p11.2
A_21_P0014607	2.0359	7.65915	0.716426	0.633523	3.21362	0.00131075	0.445947	1		FALSE	FALSE	FALSE											chr1:040839876-040839817	hs|1p34.2
A_21_P0000911	-1.34512	0.260508	0.590848	0.418777	-3.21202	0.00131806	0.445947	1		FALSE	FALSE	FALSE	lnc-WDR65-1:1		AK309744	Hs.735542				THC2626884		BROAD Institute lincRNA (XLOC_000162), lincRNA [TCONS_00000039]	chr1:43611279-43611338	hs|1p34.2
A_24_P344416	-2.40499	0.090266	0.773332	0.749299	-3.20966	0.00132891	0.445947	1	DSC3	TRUE	TRUE	TRUE	NM_024423	NM_024423	NM_024423	Hs.41690	1825	desmocollin 3	ENST00000434452	THC2492461	GO:0001533(cornified envelope)|GO:0005509(calcium ion binding)|GO:0005886(plasma membrane)|GO:0005911(cell-cell junction)|GO:0007155(cell adhesion)|GO:0007156(homophilic cell adhesion via plasma membrane adhesion molecules)|GO:0016020(membrane)|GO:0016021(integral component of membrane)|GO:0030054(cell junction)|GO:0030057(desmosome)|GO:0045295(gamma-catenin binding)|GO:0098609(cell-cell adhesion)	Homo sapiens desmocollin 3 (DSC3), transcript variant Dsc3b, mRNA [NM_024423]	chr18:28571094-28571035	hs|18q12.1
A_21_P0006419	-0.815384	0.442469	0.460732	0.254233	-3.20724	0.00134017	0.445947	1		FALSE	FALSE	FALSE	ENST00000423919						ENST00000423919			novel transcript [ENST00000423919]	chrX:38081040-38082721	hs|Xp11.4
A_24_P392713	-1.81393	0.163012	0.593562	0.565822	-3.20584	0.00134668	0.445947	1		FALSE	FALSE	FALSE	ENST00000492017		AK124741	Hs.585046			ENST00000492017	THC2644625		ribosomal protein S12 pseudogene 26 [Source:HGNC Symbol;Acc:HGNC:36320] [ENST00000492017]	chr15:90750001-90750062	hs|15q26.1
A_32_P478512	-2.567	0.0767652	0.763768	0.803194	-3.196	0.00139349	0.455214	1	LINC02249	TRUE	FALSE	FALSE	NR_026771	NR_026771	NR_026771	Hs.652128	26082	long intergenic non-protein coding RNA 2249	ENST00000562624			Homo sapiens long intergenic non-protein coding RNA 2249 (LINC02249), long non-coding RNA [NR_026771]	chr15:30506598-30506657	hs|15q13.2
A_24_P255473	1.69407	5.4416	0.624648	0.530099	3.19577	0.00139459	0.455214	1		FALSE	FALSE	FALSE	ENST00000399149						ENST00000399149			serine and arginine rich splicing factor 9 pseudogene 1 [Source:HGNC Symbol;Acc:HGNC:10792] [ENST00000399149]	chr21:37667504-37667471	hs|21q22.12
A_21_P0000902	-2.39817	0.0908839	0.773448	0.751347	-3.19183	0.00141373	0.455215	1	ADPGK-AS1	TRUE	TRUE	FALSE	NR_040107	NR_040107	NR_040107	Hs.562587	100287559	ADPGK antisense RNA 1	ENST00000563592	THC2631078		Homo sapiens ADPGK antisense RNA 1 (ADPGK-AS1), long non-coding RNA [NR_040107]	chr15:73079827-73079886	hs|15q24.1
A_23_P335388	-2.53337	0.0793908	0.887767	0.794518	-3.18856	0.00142981	0.455215	1	C17orf78	TRUE	FALSE	FALSE	NM_173625	NM_173625	NM_173625	Hs.439154	284099	chromosome 17 open reading frame 78	ENST00000611038	THC2485338	GO:0016021(integral component of membrane)	Homo sapiens chromosome 17 open reading frame 78 (C17orf78), transcript variant 1, mRNA [NM_173625]	chr17:35749525-35749584	hs|17q12
A_21_P0013366	-2.75797	0.0634205	0.918232	0.865081	-3.1881	0.00143209	0.455215	1		FALSE	FALSE	FALSE	ENST00000430530						ENST00000430530	THC2659542		zinc finger protein 815, pseudogene [Source:HGNC Symbol;Acc:HGNC:22029] [ENST00000430530]	chr7:5878724-5878783	hs|7p22.1
A_33_P3265075	-1.28597	0.276382	0.393731	0.403425	-3.18763	0.00143444	0.455215	1	PAAF1	TRUE	TRUE	FALSE	NM_001363556	NM_001363556	NM_001363556	Hs.525017	80227	proteasomal ATPase associated factor 1	ENST00000376384	THC2463545	GO:0000502(proteasome complex)|GO:0005515(protein binding)	Homo sapiens proteasomal ATPase associated factor 1 (PAAF1), transcript variant 6, mRNA [NM_001363556]	chr11:73638720-73638779	hs|11q13.4
A_21_P0007965	2.80998	16.6096	0.921966	0.884202	3.17799	0.001483	0.466019	1	LINC00399	FALSE	FALSE	FALSE	NR_126361	NR_126361	NR_126361		104326054	long intergenic non-protein coding RNA 399	ENST00000439008	THC2677243		Homo sapiens long intergenic non-protein coding RNA 399 (LINC00399), long non-coding RNA [NR_126361]	chr13:110053148-110053739	hs|13q33.3
A_24_P200694	1.7489	5.74829	0.584722	0.550759	3.17544	0.00149611	0.466019	1	RING1	TRUE	TRUE	FALSE	NM_002931	NM_002931	NM_002931	Hs.631989	6015	ring finger protein 1	ENST00000374656	THC2616643	GO:0000151(ubiquitin ligase complex)|GO:0001739(sex chromatin)|GO:0003682(chromatin binding)|GO:0005515(protein binding)|GO:0005634(nucleus)|GO:0005654(nucleoplasm)|GO:0005829(cytosol)|GO:0009952(anterior/posterior pattern specification)|GO:0016607(nuclear speck)|GO:0031519(PcG protein complex)|GO:0035102(PRC1 complex)|GO:0035518(histone H2A monoubiquitination)|GO:0045892(negative regulation of t…	Homo sapiens ring finger protein 1 (RING1), mRNA [NM_002931]	chr6:33180113-33180172	hs|6p21.32
A_23_P69699	-2.77765	0.0621842	0.903658	0.87563	-3.17218	0.00151301	0.466019	1	NPY1R	TRUE	TRUE	FALSE	NM_000909	NM_000909	NM_000909	Hs.519057	4886	neuropeptide Y receptor Y1	ENST00000296533	THC2473322	GO:0001602(pancreatic polypeptide receptor activity)|GO:0003151(outflow tract morphogenesis)|GO:0004983(neuropeptide Y receptor activity)|GO:0005515(protein binding)|GO:0005886(plasma membrane)|GO:0005887(integral component of plasma membrane)|GO:0007187(G protein-coupled receptor signaling pathway, coupled to cyclic nucleotide second messenger)|GO:0007193(adenylate cyclase-inhibiting G protein-c…	Homo sapiens neuropeptide Y receptor Y1 (NPY1R), mRNA [NM_000909]	chr4:164245435-164245376	hs|4q32.2
A_23_P404730	2.06863	7.91394	0.708293	0.652475	3.17043	0.00152213	0.466019	1	ARHGAP33	TRUE	TRUE	FALSE	NM_052948	NM_052948	NM_052948	Hs.515364	115703	Rho GTPase activating protein 33	ENST00000007510	NP167021	GO:0005096(GTPase activator activity)|GO:0005515(protein binding)|GO:0005737(cytoplasm)|GO:0005829(cytosol)|GO:0005886(plasma membrane)|GO:0007264(small GTPase mediated signal transduction)|GO:0009636(response to toxic substance)|GO:0015031(protein transport)|GO:0019901(protein kinase binding)|GO:0032991(protein-containing complex)|GO:0035091(phosphatidylinositol binding)|GO:0043197(dendritic spi…	Homo sapiens Rho GTPase activating protein 33 (ARHGAP33), transcript variant 1, mRNA [NM_052948]	chr19:36279423-36279482	hs|19q13.12
A_21_P0006825	1.5413	4.67066	0.514231	0.486309	3.16939	0.00152761	0.466019	1	PRKCQ-AS1	TRUE	TRUE	FALSE	ENST00000608526				439949	PRKCQ antisense RNA 1	ENST00000608526			PRKCQ antisense RNA 1 [Source:HGNC Symbol;Acc:HGNC:44689] [ENST00000608526]	chr10:6632968-6633027	hs|10p14
A_23_P34209	1.53742	4.65259	0.525192	0.485423	3.16718	0.00153923	0.466019	1	TTTY5	FALSE	FALSE	FALSE	NR_001541	NR_001541	NR_001541	Hs.121389	83863	testis-specific transcript, Y-linked 5	ENST00000400581			Homo sapiens testis-specific transcript, Y-linked 5 (TTTY5), long non-coding RNA [NR_001541]	chrY:24443312-24443253	hs|Yq11.223
A_23_P250212	-0.893939	0.409041	0.288921	0.282261	-3.16706	0.00153987	0.466019	1	PRAG1	TRUE	TRUE	FALSE	NM_001369759	NM_001369759	NM_001369759	Hs.657673	157285	PEAK1 related, kinase-activating pseudokinase 1	ENST00000615670	THC2601569	GO:0004672(protein kinase activity)|GO:0005515(protein binding)|GO:0005524(ATP binding)|GO:0005634(nucleus)|GO:0005737(cytoplasm)|GO:0005829(cytosol)|GO:0005925(focal adhesion)|GO:0006468(protein phosphorylation)|GO:0008360(regulation of cell shape)|GO:0008593(regulation of Notch signaling pathway)|GO:0010977(negative regulation of neuron projection development)|GO:0016477(cell migration)|GO:0035…	Homo sapiens PEAK1 related, kinase-activating pseudokinase 1 (PRAG1), transcript variant 2, mRNA [NM_001369759]	chr8:8175388-8175329	hs|8p23.1
A_21_P0012035	-3.05758	0.0470011	0.904881	0.966801	-3.16258	0.00156379	0.470144	1	LINC01821	FALSE	FALSE	FALSE	NR_110222	NR_110222	NR_110222	Hs.385793	101927406	long intergenic non-protein coding RNA 1821	ENST00000656546	THC2604155		Homo sapiens long intergenic non-protein coding RNA 1821 (LINC01821), long non-coding RNA [NR_110222]	chr2:195281142-195284090	hs|2q32.3
A_21_P0010147	-2.59318	0.0747822	0.875784	0.82114	-3.15802	0.00158845	0.474437	1		FALSE	FALSE	FALSE	ENST00000444130						ENST00000444130			novel transcript [ENST00000444130]	chr21:23585123-23793139	hs|21q21.1
A_32_P182156	2.26391	9.62063	0.696836	0.719612	3.14601	0.00165512	0.49114	1	ZNF511	TRUE	TRUE	FALSE	NM_145806	NM_145806	NM_145806	Hs.422113	118472	zinc finger protein 511	ENST00000463816	THC2767116	GO:0000785(chromatin)|GO:0000981(DNA-binding transcription factor activity, RNA polymerase II-specific)|GO:0003677(DNA binding)|GO:0005515(protein binding)|GO:0005634(nucleus)|GO:0006357(regulation of transcription by RNA polymerase II)|GO:0046872(metal ion binding)	Homo sapiens zinc finger protein 511 (ZNF511), transcript variant 1, mRNA [NM_145806]	chr10:135125327-135126332	hs|10q26.3
A_33_P3226070	1.46835	4.34206	0.4644	0.467441	3.14125	0.00168227	0.495976	1		FALSE	FALSE	FALSE	lnc-CRIPAK-1:1										chr4:1548896-1548955	hs|4p16.3
A_24_P49687	-1.70813	0.181204	0.548741	0.544811	-3.13528	0.0017169	0.497235	1		FALSE	FALSE	FALSE	ENST00000461060						ENST00000461060			ribosomal protein S12 (RPS12) pseudogene [ENST00000461060]	chr4:62641433-62641374	hs|4q13.1
A_24_P215882	-2.44836	0.0864352	0.811123	0.780928	-3.13519	0.00171741	0.497235	1	ARHGDIG	TRUE	TRUE	FALSE	NM_001176	NM_001176	NM_001176	Hs.647388	398	Rho GDP dissociation inhibitor gamma	ENST00000414650	NP1457959	GO:0001835(blastocyst hatching)|GO:0005094(Rho GDP-dissociation inhibitor activity)|GO:0005096(GTPase activator activity)|GO:0005515(protein binding)|GO:0005829(cytosol)|GO:0005886(plasma membrane)|GO:0007162(negative regulation of cell adhesion)|GO:0007266(Rho protein signal transduction)|GO:0016020(membrane)|GO:0031410(cytoplasmic vesicle)|GO:0032880(regulation of protein localization)|GO:00507…	Homo sapiens Rho GDP dissociation inhibitor gamma (ARHGDIG), mRNA [NM_001176]	chr16:332362-332514	hs|16p13.3
A_33_P3362831	2.0641	7.87822	0.636442	0.658745	3.13339	0.00172802	0.497235	1	TNNI1	TRUE	FALSE	FALSE	NM_003281	NM_003281	NM_003281	Hs.320890	7135	troponin I1, slow skeletal type	ENST00000361379	THC2500818	GO:0003009(skeletal muscle contraction)|GO:0003779(actin binding)|GO:0005515(protein binding)|GO:0005829(cytosol)|GO:0005861(troponin complex)|GO:0006936(muscle contraction)|GO:0006942(regulation of striated muscle contraction)|GO:0014883(transition between fast and slow fiber)|GO:0046872(metal ion binding)|GO:0055010(ventricular cardiac muscle tissue morphogenesis)|GO:0060048(cardiac muscle cont…	Homo sapiens troponin I1, slow skeletal type (TNNI1), mRNA [NM_003281]	chr1:201373026-201372967	hs|1q32.1
A_23_P130304	-1.40602	0.245117	0.497906	0.448772	-3.13304	0.00173006	0.497235	1	TXNL4A	TRUE	TRUE	FALSE	NM_006701	NM_006701	NM_006701	Hs.465498	10907	thioredoxin like 4A	ENST00000586612	THC2644962	GO:0000245(spliceosomal complex assembly)|GO:0000375(RNA splicing, via transesterification reactions)|GO:0000398(mRNA splicing, via spliceosome)|GO:0005515(protein binding)|GO:0005634(nucleus)|GO:0005654(nucleoplasm)|GO:0005681(spliceosomal complex)|GO:0005682(U5 snRNP)|GO:0005829(cytosol)|GO:0007049(cell cycle)|GO:0031965(nuclear membrane)|GO:0046540(U4/U6 x U5 tri-snRNP complex)|GO:0051301(cell…	Homo sapiens thioredoxin like 4A (TXNL4A), transcript variant 1, mRNA [NM_006701]	chr18:77733605-77733546	hs|18q23
A_21_P0009029	-2.1291	0.118944	0.774584	0.680829	-3.12722	0.00176467	0.499895	1		FALSE	FALSE	FALSE	ENST00000643262	XR_001752179	XR_001752179				ENST00000643262			novel transcript [ENST00000643262]	chr16:51529096-51529037	hs|16q12.1
A_33_P3212500	-1.33636	0.2628	0.580742	0.42739	-3.1268	0.00176722	0.499895	1		FALSE	FALSE	FALSE	AK127934		AK127934	Hs.689477				THC2488230		Homo sapiens cDNA FLJ46043 fis, clone SPLEN2042051 [AK127934]	chr3:50190053-50189994	hs|3p21.31
A_21_P0003739	2.80321	16.4976	0.881024	0.897486	3.1234	0.00178772	0.499895	1		FALSE	FALSE	FALSE	ENST00000670635						ENST00000670635			novel transcript [ENST00000670635]	chr4:38281318-38278223	hs|4p14
A_21_P0007182	-2.74303	0.0643751	0.850982	0.878897	-3.12099	0.00180245	0.499895	1		FALSE	FALSE	FALSE	lnc-NUCB2-2:1									BROAD Institute lincRNA (XLOC_009078), lincRNA [TCONS_00019246]	chr11:17089724-17089783	hs|11p15.1
A_24_P937325	1.21025	3.35432	0.455495	0.387987	3.11931	0.00181277	0.499895	1	FGD4	TRUE	TRUE	FALSE	NM_001384132	NM_001384132	NM_001384132		121512	FYVE, RhoGEF and PH domain containing 4	ENST00000472289	NP704674	GO:0001726(ruffle)|GO:0003779(actin binding)|GO:0005085(guanyl-nucleotide exchange factor activity)|GO:0005737(cytoplasm)|GO:0005794(Golgi apparatus)|GO:0005829(cytosol)|GO:0005856(cytoskeleton)|GO:0007010(cytoskeleton organization)|GO:0008360(regulation of cell shape)|GO:0030027(lamellipodium)|GO:0030036(actin cytoskeleton organization)|GO:0030175(filopodium)|GO:0031267(small GTPase binding)|GO:…	Homo sapiens FYVE, RhoGEF and PH domain containing 4 (FGD4), transcript variant 15, mRNA [NM_001384132]	chr12:32735802-32735861	hs|12p11.21
A_23_P149427	2.87494	17.7244	0.872122	0.92226	3.11728	0.00182528	0.499895	1	CAPN9	TRUE	TRUE	FALSE	NM_006615	NM_006615	NM_006615	Hs.498021	10753	calpain 9	ENST00000480004	THC2663700	GO:0004198(calcium-dependent cysteine-type endopeptidase activity)|GO:0005509(calcium ion binding)|GO:0005575(cellular_component)|GO:0005737(cytoplasm)|GO:0006508(proteolysis)|GO:0007586(digestion)	Homo sapiens calpain 9 (CAPN9), transcript variant 1, mRNA [NM_006615]	chr1:230928235-230928649	hs|1q42.2
A_33_P3265749	2.58037	13.202	0.879923	0.827853	3.11694	0.00182738	0.499895	1	PTGER3	TRUE	TRUE	FALSE	NM_198717	NM_198717	NM_198717	Hs.445000	5733	prostaglandin E receptor 3	ENST00000351052	NP1243840	GO:0004957(prostaglandin E receptor activity)|GO:0005635(nuclear envelope)|GO:0005886(plasma membrane)|GO:0005887(integral component of plasma membrane)|GO:0006954(inflammatory response)|GO:0007186(G protein-coupled receptor signaling pathway)|GO:0007189(adenylate cyclase-activating G protein-coupled receptor signaling pathway)|GO:0007200(phospholipase C-activating G protein-coupled receptor sign…	Homo sapiens prostaglandin E receptor 3 (PTGER3), transcript variant 7, mRNA [NM_198717]	chr1:71478048-71477989	hs|1p31.1
A_33_P3410235	1.75983	5.81146	0.565209	0.56518	3.11376	0.00184722	0.499895	1	DUOXA1	TRUE	TRUE	FALSE	NM_001276266	NM_001276266	NM_001276266	Hs.356664	90527	dual oxidase maturation factor 1	ENST00000558996	THC2481937	GO:0005789(endoplasmic reticulum membrane)|GO:0005886(plasma membrane)|GO:0008104(protein localization)|GO:0010729(positive regulation of hydrogen peroxide biosynthetic process)|GO:0015031(protein transport)|GO:0016020(membrane)|GO:0016021(integral component of membrane)|GO:0034613(cellular protein localization)|GO:0042743(hydrogen peroxide metabolic process)|GO:0045666(positive regulation of neu…	Homo sapiens dual oxidase maturation factor 1 (DUOXA1), transcript variant 4, mRNA [NM_001276266]	chr15:45409747-45409688	hs|15q21.1
A_33_P3419998	-0.906107	0.404094	0.441858	0.291081	-3.11291	0.00185256	0.499895	1	SLC4A8	TRUE	TRUE	FALSE	NM_001039960	NM_001039960	NM_001039960	Hs.4749	9498	solute carrier family 4 member 8	ENST00000546875	THC2605314	GO:0005452(inorganic anion exchanger activity)|GO:0005886(plasma membrane)|GO:0008021(synaptic vesicle)|GO:0008510(sodium:bicarbonate symporter activity)|GO:0015081(sodium ion transmembrane transporter activity)|GO:0015106(bicarbonate transmembrane transporter activity)|GO:0015108(chloride transmembrane transporter activity)|GO:0015301(anion:anion antiporter activity)|GO:0015701(bicarbonate trans…	Homo sapiens solute carrier family 4 member 8 (SLC4A8), transcript variant 1, mRNA [NM_001039960]	chr12:51902921-51902980	hs|12q13.13
A_33_P3418400	2.73416	15.3968	0.853382	0.879298	3.10948	0.00187418	0.499895	1	ATG10	TRUE	TRUE	FALSE	NM_001131028	NM_001131028	NM_001131028	Hs.713698	83734	autophagy related 10	ENST00000282185	THC2474372	GO:0005515(protein binding)|GO:0005829(cytosol)|GO:0006497(protein lipidation)|GO:0006914(autophagy)|GO:0006983(ER overload response)|GO:0015031(protein transport)|GO:0016236(macroautophagy)|GO:0019777(Atg12 transferase activity)|GO:0031401(positive regulation of protein modification process)|GO:0032446(protein modification by small protein conjugation)	Homo sapiens autophagy related 10 (ATG10), transcript variant 3, mRNA [NM_001131028]	chr5:81550614-81550673	hs|5q14.2
A_23_P30200	0.988576	2.68741	0.466308	0.317996	3.10877	0.00187866	0.499895	1	PCDHB16	TRUE	FALSE	FALSE	NM_020957	NM_020957	NM_020957	Hs.147674	57717	protocadherin beta 16	ENST00000609684	THC2472175	GO:0005509(calcium ion binding)|GO:0005887(integral component of plasma membrane)|GO:0007155(cell adhesion)|GO:0007156(homophilic cell adhesion via plasma membrane adhesion molecules)|GO:0007268(chemical synaptic transmission)|GO:0007416(synapse assembly)|GO:0016021(integral component of membrane)|GO:0016339(calcium-dependent cell-cell adhesion via plasma membrane cell adhesion molecules)|GO:0045…	Homo sapiens protocadherin beta 16 (PCDHB16), mRNA [NM_020957]	chr5:140565335-140565394	hs|5q31.3
A_21_P0009458	-1.51006	0.220896	0.673729	0.485772	-3.10858	0.00187987	0.499895	1	C18orf61	FALSE	FALSE	FALSE	NR_049896	NR_049896	NR_049896	Hs.451609	497259	uncharacterized LOC497259				Homo sapiens uncharacterized LOC497259 (C18orf61), long non-coding RNA [NR_049896]	chr18:12224332-12224391	hs|18p11.21
A_23_P158829	1.48236	4.40334	0.494784	0.477094	3.10706	0.00188956	0.499895	1	ARRB2	TRUE	TRUE	FALSE	NM_004313	NM_004313	NM_004313	Hs.435811	409	arrestin beta 2	ENST00000572457	THC2562963	GO:0001664(G protein-coupled receptor binding)|GO:0001933(negative regulation of protein phosphorylation)|GO:0002031(G protein-coupled receptor internalization)|GO:0002032(desensitization of G protein-coupled receptor signaling pathway by arrestin)|GO:0002092(positive regulation of receptor internalization)|GO:0005102(signaling receptor binding)|GO:0005515(protein binding)|GO:0005634(nucleus)|GO:…	Homo sapiens arrestin beta 2 (ARRB2), transcript variant 1, mRNA [NM_004313]	chr17:4624528-4624587	hs|17p13.2
A_33_P3215565	2.31043	10.0788	0.812202	0.743715	3.10661	0.00189246	0.499895	1		FALSE	FALSE	FALSE											chr15:082593471-082593530	hs|15q25.2
A_23_P321473	-2.17246	0.113897	0.731076	0.700826	-3.09986	0.00193615	0.508495	1	FAM76A	TRUE	TRUE	FALSE	NM_152660	NM_152660	NM_152660	Hs.469359	199870	family with sequence similarity 76 member A	ENST00000419687	THC2483952	GO:0005654(nucleoplasm)	Homo sapiens family with sequence similarity 76 member A (FAM76A), transcript variant 3, mRNA [NM_152660]	chr1:28087851-28087910	hs|1p35.3
A_24_P283341	1.51064	4.52962	0.526853	0.488147	3.09464	0.00197051	0.510993	1	MICAL1	TRUE	TRUE	FALSE	NM_022765	NM_022765	NM_022765	Hs.33476	64780	microtubule associated monooxygenase, calponin and LIM domain containing 1	ENST00000465904	THC2680753	GO:0001933(negative regulation of protein phosphorylation)|GO:0003779(actin binding)|GO:0005515(protein binding)|GO:0005737(cytoplasm)|GO:0005829(cytosol)|GO:0005882(intermediate filament)|GO:0005886(plasma membrane)|GO:0007010(cytoskeleton organization)|GO:0007165(signal transduction)|GO:0015629(actin cytoskeleton)|GO:0016174(NAD(P)H oxidase H2O2-forming activity)|GO:0016709(oxidoreductase activ…	Homo sapiens microtubule associated monooxygenase, calponin and LIM domain containing 1 (MICAL1), transcript variant 1, mRNA [NM_022765]	chr6:109766194-109766135	hs|6q21
A_33_P3259960	-2.09217	0.123419	0.685896	0.677142	-3.08971	0.00200352	0.510993	1		FALSE	FALSE	FALSE	AK125579		AK125579	Hs.650702						Homo sapiens cDNA FLJ43591 fis, clone SMINT2002743 [AK125579]	chr7:55505936-55505877	hs|7p11.2
A_23_P306352	2.56097	12.9484	0.824052	0.828934	3.08948	0.00200509	0.510993	1	RTL9	TRUE	FALSE	FALSE	NM_020769	NM_020769	NM_020769	Hs.201071	57529	retrotransposon Gag like 9	ENST00000540313	THC2480741		Homo sapiens retrotransposon Gag like 9 (RTL9), transcript variant 2, mRNA [NM_020769]	chrX:109699181-109699240	hs|Xq23
A_21_P0011512	-2.74446	0.0642827	0.938736	0.888516	-3.08882	0.00200953	0.510993	1	LINC02096	FALSE	FALSE	FALSE	ENST00000660746	XR_001753053	XR_001753053		107984977	long intergenic non-protein coding RNA 2096	ENST00000660746	THC2747880		long intergenic non-protein coding RNA 2096 [Source:HGNC Symbol;Acc:HGNC:52947] [ENST00000660746]	chr17:14803671-14803730	hs|17p12
A_23_P372331	2.2028	9.05033	0.683662	0.71366	3.08662	0.00202443	0.510993	1	TRNT1	TRUE	TRUE	FALSE	NM_001367323	NM_001367323	NM_001367323	Hs.732725	51095	tRNA nucleotidyl transferase 1	ENST00000651352	THC2665471	GO:0000049(tRNA binding)|GO:0001680(tRNA 3'-terminal CCA addition)|GO:0005524(ATP binding)|GO:0005654(nucleoplasm)|GO:0005739(mitochondrion)|GO:0005759(mitochondrial matrix)|GO:0016437(tRNA cytidylyltransferase activity)|GO:0034062(5'-3' RNA polymerase activity)|GO:0042780(tRNA 3'-end processing)|GO:0052927(CTP:tRNA cytidylyltransferase activity)|GO:0052928(CTP:3'-cytidine-tRNA cytidylyltransfera…	Homo sapiens tRNA nucleotidyl transferase 1 (TRNT1), transcript variant 5, mRNA; nuclear gene for mitochondrial product [NM_001367323]	chr3:3189717-3189776	hs|3p26.2
A_23_P35564	-0.718878	0.487299	0.28221	0.232939	-3.08612	0.00202784	0.510993	1	SEC31B	TRUE	TRUE	FALSE	NM_015490	NM_015490	NM_015490	Hs.18889	25956	SEC31 homolog B, COPII coat complex component	ENST00000462434	THC2497212	GO:0005198(structural molecule activity)|GO:0005789(endoplasmic reticulum membrane)|GO:0006886(intracellular protein transport)|GO:0007029(endoplasmic reticulum organization)|GO:0030120(vesicle coat)|GO:0030127(COPII vesicle coat)|GO:0070971(endoplasmic reticulum exit site)|GO:0090110(COPII-coated vesicle cargo loading)	Homo sapiens SEC31 homolog B, COPII coat complex component (SEC31B), mRNA [NM_015490]	chr10:102246472-102246413	hs|10q24.31
A_23_P95764	-1.16485	0.311969	0.426035	0.377684	-3.08419	0.00204106	0.510993	1	PRPS1	TRUE	FALSE	FALSE	NM_002764	NM_002764	NM_002764	Hs.56	5631	phosphoribosyl pyrophosphate synthetase 1	ENST00000644642	THC2468463	GO:0000287(magnesium ion binding)|GO:0002189(ribose phosphate diphosphokinase complex)|GO:0004749(ribose phosphate diphosphokinase activity)|GO:0005515(protein binding)|GO:0005524(ATP binding)|GO:0005737(cytoplasm)|GO:0005829(cytosol)|GO:0006015(5-phosphoribose 1-diphosphate biosynthetic process)|GO:0006144(purine nucleobase metabolic process)|GO:0006164(purine nucleotide biosynthetic process)|GO…	Homo sapiens phosphoribosyl pyrophosphate synthetase 1 (PRPS1), transcript variant 1, mRNA [NM_002764]	chrX:106893857-106893916	hs|Xq22.3
A_23_P25994	-1.07748	0.340453	0.511941	0.34952	-3.08274	0.00205104	0.510993	1	LGMN	TRUE	TRUE	FALSE	NM_001008530	NM_001008530	NM_001008530	Hs.18069	5641	legumain	ENST00000557725	NP1188457	GO:0003014(renal system process)|GO:0004197(cysteine-type endopeptidase activity)|GO:0005576(extracellular region)|GO:0005737(cytoplasm)|GO:0005764(lysosome)|GO:0005770(late endosome)|GO:0006508(proteolysis)|GO:0006624(vacuolar protein processing)|GO:0007613(memory)|GO:0008233(peptidase activity)|GO:0008284(positive regulation of cell population proliferation)|GO:0008306(associative learning)|GO:…	Homo sapiens legumain (LGMN), transcript variant 2, mRNA [NM_001008530]	chr14:93178016-93176171	hs|14q32.12
A_21_P0007179	-2.88892	0.0556363	0.909336	0.937285	-3.08222	0.00205463	0.510993	1		FALSE	FALSE	FALSE	lnc-INSC-2:1									BROAD Institute lincRNA (XLOC_009073), lincRNA [TCONS_00019242]	chr11:15682066-15682125	hs|11p15.2
A_19_P00318725	-2.84084	0.0583764	0.868993	0.922024	-3.0811	0.0020624	0.510993	1	LINC01204	FALSE	FALSE	FALSE	ENST00000422047				101927528	long intergenic non-protein coding RNA 1204	ENST00000422047			long intergenic non-protein coding RNA 1204 [Source:HGNC Symbol;Acc:HGNC:49635] [ENST00000422047]	chrX:45461565-45461624	hs|Xp11.3
A_33_P3243618	2.10828	8.23403	0.765228	0.684462	3.08019	0.00206866	0.510993	1	GPR137B	TRUE	FALSE	FALSE	NM_003272	NM_003272	NM_003272	Hs.498160	7107	G protein-coupled receptor 137B	ENST00000366591	NP1188826	GO:0005515(protein binding)|GO:0005765(lysosomal membrane)|GO:0005887(integral component of plasma membrane)|GO:0006914(autophagy)|GO:0010506(regulation of autophagy)|GO:0016020(membrane)|GO:0043030(regulation of macrophage activation)|GO:0043087(regulation of GTPase activity)|GO:0045671(negative regulation of osteoclast differentiation)|GO:0045779(negative regulation of bone resorption)|GO:01500…	Homo sapiens G protein-coupled receptor 137B (GPR137B), mRNA [NM_003272]	chr1:236343208-236343267	hs|1q42.3
A_24_P73535	-2.76933	0.0627039	0.847189	0.900284	-3.07606	0.00209752	0.515336	1	C14orf119	TRUE	TRUE	FALSE	NM_017924	NM_017924	NM_017924	Hs.525238	55017	chromosome 14 open reading frame 119	ENST00000319074	THC2468061	GO:0005515(protein binding)|GO:0005739(mitochondrion)|GO:0005829(cytosol)	Homo sapiens chromosome 14 open reading frame 119 (C14orf119), mRNA [NM_017924]	chr14:23569010-23569069	hs|14q11.2
A_21_P0006173	1.82159	6.18166	0.639638	0.592938	3.07214	0.00212531	0.516093	1	GAS1RR	FALSE	FALSE	FALSE	NR_049794	NR_049794	NR_049794	Hs.553987	100506834	GAS1 adjacent regulatory RNA	ENST00000415801	THC2611258		Homo sapiens GAS1 adjacent regulatory RNA (GAS1RR), long non-coding RNA [NR_049794]	chr9:89613753-89613812	hs|9q21.33
A_21_P0011992	-2.23748	0.106727	0.744286	0.728366	-3.07192	0.00212689	0.516093	1		FALSE	FALSE	FALSE	ENST00000431542		BG719792	Hs.616638			ENST00000431542			novel transcript [ENST00000431542]	chr2:742064-749747	hs|2p25.3
A_33_P3375673	-1.79786	0.165652	0.573495	0.585461	-3.07085	0.00213448	0.516093	1		FALSE	FALSE	FALSE	ENST00000466297						ENST00000466297			ribosomal protein S12 (RPS12) pseudogene [ENST00000466297]	chr17:4608351-4608292	hs|17p13.2
A_33_P3316026	1.1393	3.12459	0.437728	0.371431	3.06734	0.00215975	0.519454	1	USF2	TRUE	TRUE	FALSE	NM_003367	NM_003367	NM_003367	Hs.454534	7392	upstream transcription factor 2, c-fos interacting	ENST00000596380	THC2548179	GO:0000430(regulation of transcription from RNA polymerase II promoter by glucose)|GO:0000432(positive regulation of transcription from RNA polymerase II promoter by glucose)|GO:0000785(chromatin)|GO:0000978(RNA polymerase II cis-regulatory region sequence-specific DNA binding)|GO:0000981(DNA-binding transcription factor activity, RNA polymerase II-specific)|GO:0003700(DNA-binding transcription f…	Homo sapiens upstream transcription factor 2, c-fos interacting (USF2), transcript variant 1, mRNA [NM_003367]	chr19:35761626-35761685	hs|19q13.12
A_21_P0007920	2.33448	10.3241	0.838524	0.761832	3.0643	0.00218183	0.519523	1		FALSE	FALSE	FALSE	lnc-RP11-408E5.4.1-5:1									BROAD Institute lincRNA (XLOC_010287), lincRNA [TCONS_00021524]	chr13:19497843-19497902	hs|13q11
A_21_P0013092	1.47057	4.3517	0.694808	0.479924	3.06417	0.00218277	0.519523	1	XLOC_l2_013119	FALSE	FALSE	FALSE	TCONS_l2_00024914									BROAD Institute lincRNA (XLOC_l2_013119), lincRNA [TCONS_l2_00024914]	chr6:132919874-132919815	hs|6q23.2
A_33_P3628409	1.76944	5.86754	0.549929	0.578168	3.06042	0.00221028	0.520651	1	LINC01963	FALSE	FALSE	FALSE	NR_037701	NR_037701	NR_037701	Hs.56876	150967	long intergenic non-protein coding RNA 1963	ENST00000562038	THC2601326		Homo sapiens long intergenic non-protein coding RNA 1963 (LINC01963), long non-coding RNA [NR_037701]	chr2:217084790-217084849	hs|2q35
A_21_P0000374	1.67389	5.3329	0.519307	0.54695	3.06042	0.0022103	0.520651	1	SNORD59B	FALSE	FALSE	FALSE	NR_003046	NR_003046	NR_003046	Hs.712426	692090	small nucleolar RNA, C/D box 59B		THC2542554	GO:0005730(nucleolus)|GO:0006396(RNA processing)	Homo sapiens small nucleolar RNA, C/D box 59B (SNORD59B), small nucleolar RNA [NR_003046]	chr12:57037523-57037464	hs|12q13.3
A_23_P385690	2.50534	12.2478	0.898969	0.819396	3.05755	0.00223153	0.522956	1	WNT3A	TRUE	TRUE	FALSE	NM_033131	NM_033131	NM_033131	Hs.336930	89780	Wnt family member 3A	ENST00000284523	THC2475683	GO:0001649(osteoblast differentiation)|GO:0001701(in utero embryonic development)|GO:0001819(positive regulation of cytokine production)|GO:0001934(positive regulation of protein phosphorylation)|GO:0001947(heart looping)|GO:0002092(positive regulation of receptor internalization)|GO:0003136(negative regulation of heart induction by canonical Wnt signaling pathway)|GO:0003713(transcription coacti…	Homo sapiens Wnt family member 3A (WNT3A), mRNA [NM_033131]	chr1:228248893-228248952	hs|1q42.13
A_21_P0013587	-1.67783	0.18678	0.583552	0.550431	-3.0482	0.00230215	0.536752	1	XLOC_l2_014835	FALSE	FALSE	FALSE	TCONS_l2_00028817									BROAD Institute lincRNA (XLOC_l2_014835), lincRNA [TCONS_l2_00028817]	chr9:70093024-70164886	hs|9q21.11
A_21_P0009316	-1.50754	0.221455	0.676474	0.495594	-3.04188	0.00235108	0.541955	1	LOC105371746	FALSE	FALSE	FALSE	XR_001752856	XR_001752856	XR_001752856		105371746	uncharacterized LOC105371746				PREDICTED: Homo sapiens uncharacterized LOC105371746 (LOC105371746), transcript variant X2, ncRNA [XR_001752856]	chr17:34365156-34365097	hs|17q12
A_21_P0012446	-2.27721	0.10257	0.823796	0.748748	-3.04136	0.00235514	0.541955	1	LINC00877	TRUE	TRUE	FALSE	ENST00000658297				285286	long intergenic non-protein coding RNA 877	ENST00000658297			long intergenic non-protein coding RNA 877 [Source:HGNC Symbol;Acc:HGNC:27706] [ENST00000658297]	chr3:72228200-72228141	hs|3p13
A_24_P759584	-2.06162	0.127248	0.723943	0.679188	-3.03541	0.00240208	0.541955	1	DIO3OS	TRUE	TRUE	FALSE	NR_152588	NR_152588	NR_152588	Hs.660271	64150	DIO3 opposite strand upstream RNA	ENST00000556120	NP1139583		Homo sapiens DIO3 opposite strand upstream RNA (DIO3OS), transcript variant 1, long non-coding RNA [NR_152588]	chr14:102018622-102018563	hs|14q32.31
A_33_P3330826	1.65062	5.21019	0.53614	0.543916	3.03469	0.00240781	0.541955	1	LOC100132077	FALSE	FALSE	FALSE	NR_033937	NR_033937	NR_033937	Hs.679111	100132077	uncharacterized LOC100132077	ENST00000454869	THC2540212		Homo sapiens uncharacterized LOC100132077 (LOC100132077), long non-coding RNA [NR_033937]	chr9:97122119-97122178	hs|9q22.32
A_23_P259098	2.48868	12.0454	0.82767	0.820157	3.03439	0.00241019	0.541955	1	ZSCAN16	TRUE	FALSE	FALSE	NM_025231	NM_025231	NM_025231	Hs.656641	80345	zinc finger and SCAN domain containing 16	ENST00000340487	THC2622841	GO:0000978(RNA polymerase II cis-regulatory region sequence-specific DNA binding)|GO:0000981(DNA-binding transcription factor activity, RNA polymerase II-specific)|GO:0005515(protein binding)|GO:0005634(nucleus)|GO:0006357(regulation of transcription by RNA polymerase II)|GO:0046872(metal ion binding)|GO:1990837(sequence-specific double-stranded DNA binding)	Homo sapiens zinc finger and SCAN domain containing 16 (ZSCAN16), transcript variant 1, mRNA [NM_025231]	chr6:28097263-28097322	hs|6p22.1
A_23_P62647	-1.34672	0.260092	0.412057	0.443858	-3.03413	0.00241234	0.541955	1	SLAMF1	TRUE	TRUE	FALSE	NM_003037	NM_003037	NM_003037	Hs.523660	6504	signaling lymphocytic activation molecule family member 1	ENST00000235739	THC2478679	GO:0001618(virus receptor activity)|GO:0001779(natural killer cell differentiation)|GO:0001787(natural killer cell proliferation)|GO:0002232(leukocyte chemotaxis involved in inflammatory response)|GO:0002250(adaptive immune response)|GO:0002277(myeloid dendritic cell activation involved in immune response)|GO:0002725(negative regulation of T cell cytokine production)|GO:0003823(antigen binding)|G…	Homo sapiens signaling lymphocytic activation molecule family member 1 (SLAMF1), transcript variant 1, mRNA [NM_003037]	chr1:160580059-160580000	hs|1q23.3
A_33_P3354001	2.32999	10.2778	0.859426	0.768371	3.03238	0.00242635	0.541955	1	CADPS2	TRUE	TRUE	FALSE	NM_001363399	NM_001363399	NM_001363399	Hs.649459	93664	calcium dependent secretion activator 2	ENST00000615869	THC2749873	GO:0005654(nucleoplasm)|GO:0006887(exocytosis)|GO:0008289(lipid binding)|GO:0015031(protein transport)|GO:0016079(synaptic vesicle exocytosis)|GO:0030659(cytoplasmic vesicle membrane)|GO:0043231(intracellular membrane-bounded organelle)|GO:0045921(positive regulation of exocytosis)|GO:0046872(metal ion binding)|GO:0098793(presynapse)|GO:0098978(glutamatergic synapse)|GO:1990504(dense core granule…	Homo sapiens calcium dependent secretion activator 2 (CADPS2), transcript variant 14, mRNA [NM_001363399]	chr7:121958550-121958491	hs|7q31.32
A_32_P99753	2.06292	7.86894	0.681953	0.68034	3.03219	0.00242784	0.541955	1	EFCAB12	TRUE	TRUE	FALSE	NM_207307	NM_207307	NM_207307	Hs.652347	90288	EF-hand calcium binding domain 12	ENST00000503498	NP1168188	GO:0005509(calcium ion binding)|GO:0005515(protein binding)	Homo sapiens EF-hand calcium binding domain 12 (EFCAB12), mRNA [NM_207307]	chr3:129120522-129120463	hs|3q21.3
A_21_P0013380	-2.44795	0.0864703	0.851409	0.807433	-3.03178	0.00243119	0.541955	1		FALSE	FALSE	FALSE	ENST00000418297	XR_002956562	XR_002956562	Hs.583307			ENST00000418297			novel transcript [ENST00000418297]	chr7:62819465-62819524	hs|7q11.21
A_23_P9152	-1.67024	0.188201	0.534677	0.55157	-3.02816	0.00246044	0.544921	1	RCL1	TRUE	FALSE	FALSE	NM_005772	NM_005772	NM_005772	Hs.194121	10171	RNA terminal phosphate cyclase like 1	ENST00000381750	THC2467396	GO:0000447(endonucleolytic cleavage in ITS1 to separate SSU-rRNA from 5.8S rRNA and LSU-rRNA from tricistronic rRNA transcript (SSU-rRNA, 5.8S rRNA, LSU-rRNA))|GO:0000479(endonucleolytic cleavage of tricistronic rRNA transcript (SSU-rRNA, 5.8S rRNA, LSU-rRNA))|GO:0000480(endonucleolytic cleavage in 5'-ETS of tricistronic rRNA transcript (SSU-rRNA, 5.8S rRNA, LSU-rRNA))|GO:0004521(endoribonuclease…	Homo sapiens RNA terminal phosphate cyclase like 1 (RCL1), transcript variant 1, mRNA [NM_005772]	chr9:4860885-4860943	hs|9p24.1
A_33_P3341985	2.55916	12.925	0.874879	0.845391	3.02719	0.00246835	0.544921	1	GVQW3	FALSE	FALSE	FALSE	NM_001347885	NM_001347885	NM_001347885		100506127	GVQW motif containing 3	ENST00000321844	THC2518431		Homo sapiens GVQW motif containing 3 (GVQW3), transcript variant 5, mRNA [NM_001347885]	chr11:76118264-76118323	hs|11q13.5
A_33_P3325120	-0.953151	0.385524	0.493003	0.315352	-3.0225	0.00250698	0.54958	1	SOX13	TRUE	TRUE	FALSE	ENST00000367203				9580	SRY-box transcription factor 13	ENST00000367203	THC2553132	GO:0000122(negative regulation of transcription by RNA polymerase II)|GO:0000785(chromatin)|GO:0000976(transcription cis-regulatory region binding)|GO:0000978(RNA polymerase II cis-regulatory region sequence-specific DNA binding)|GO:0000981(DNA-binding transcription factor activity, RNA polymerase II-specific)|GO:0001217(DNA-binding transcription repressor activity)|GO:0001227(DNA-binding transcr…	SRY-box transcription factor 13 [Source:HGNC Symbol;Acc:HGNC:11192] [ENST00000367203]	chr1:204088800-204088859	hs|1q32.1
A_33_P3336597	2.40768	11.1082	0.851829	0.796795	3.02171	0.00251351	0.54958	1	HLA-V	TRUE	FALSE	FALSE	NR_132323	NR_132323	NR_132323	Hs.616628	352962	major histocompatibility complex, class I, V (pseudogene)	ENST00000434664	THC2483834		Homo sapiens major histocompatibility complex, class I, V (pseudogene) (HLA-V), non-coding RNA [NR_132323]	chr6:29759922-29759981	hs|6p22.1
A_33_P3394223	2.60883	13.5831	0.929543	0.864437	3.01795	0.00254488	0.552057	1	EIF2S3B	FALSE	FALSE	FALSE	NM_001357731	NM_001357731	NM_001357731	Hs.547382	255308	eukaryotic translation initiation factor 2 subunit gamma B	ENST00000322446	THC2616340	GO:0000049(tRNA binding)|GO:0001731(formation of translation preinitiation complex)|GO:0003743(translation initiation factor activity)|GO:0003924(GTPase activity)|GO:0005525(GTP binding)|GO:0005829(cytosol)|GO:0005850(eukaryotic translation initiation factor 2 complex)|GO:0045903(positive regulation of translational fidelity)	Homo sapiens eukaryotic translation initiation factor 2 subunit gamma B (EIF2S3B), transcript variant 2, mRNA [NM_001357731]	chr12:10675465-10675524	hs|12p13.2
A_33_P3244808	-2.47425	0.0842261	0.777934	0.820217	-3.01658	0.00255643	0.552057	1	BEST4	TRUE	TRUE	FALSE	NM_153274	NM_153274	NM_153274	Hs.302513	266675	bestrophin 4	ENST00000372207	THC2608141	GO:0003674(molecular_function)|GO:0005254(chloride channel activity)|GO:0005886(plasma membrane)|GO:0006821(chloride transport)|GO:0008150(biological_process)|GO:0034707(chloride channel complex)	Homo sapiens bestrophin 4 (BEST4), mRNA [NM_153274]	chr1:45249335-45249276	hs|1p34.1
A_23_P40347	1.54925	4.70795	0.547463	0.513877	3.01483	0.0025712	0.552057	1	HM13	TRUE	TRUE	FALSE	NM_178580	NM_178580	NM_178580	Hs.373741	81502	histocompatibility minor 13	ENST00000649374	THC2503647	GO:0001701(in utero embryonic development)|GO:0005515(protein binding)|GO:0005783(endoplasmic reticulum)|GO:0005789(endoplasmic reticulum membrane)|GO:0005791(rough endoplasmic reticulum)|GO:0005886(plasma membrane)|GO:0006465(signal peptide processing)|GO:0006509(membrane protein ectodomain proteolysis)|GO:0008233(peptidase activity)|GO:0009986(cell surface)|GO:0016020(membrane)|GO:0031293(membr…	Homo sapiens histocompatibility minor 13 (HM13), transcript variant 2, mRNA [NM_178580]	chr20:30156928-30156987	hs|20q11.21
A_23_P130333	-1.99672	0.13578	0.786029	0.66235	-3.0146	0.00257316	0.552057	1	TTR	TRUE	FALSE	FALSE	NM_000371	NM_000371	NM_000371	Hs.427202	7276	transthyretin	ENST00000610404	THC2521952	GO:0005179(hormone activity)|GO:0005515(protein binding)|GO:0005576(extracellular region)|GO:0005615(extracellular space)|GO:0006144(purine nucleobase metabolic process)|GO:0007165(signal transduction)|GO:0035578(azurophil granule lumen)|GO:0042572(retinol metabolic process)|GO:0042802(identical protein binding)|GO:0070062(extracellular exosome)|GO:0070324(thyroid hormone binding)|GO:0070327(thyr…	Homo sapiens transthyretin (TTR), mRNA [NM_000371]	chr18:29178720-29178779	hs|18q12.1
A_21_P0012727	-2.26964	0.103349	0.79329	0.753245	-3.01316	0.00258545	0.552102	1		FALSE	FALSE	FALSE	ENST00000655846	XR_938807	XR_938807	Hs.582031			ENST00000655846			long intergenic non-protein coding RNA 2496 [Source:HGNC Symbol;Acc:HGNC:53480] [ENST00000655846]	chr4:61654111-61654170	hs|4q13.1
A_33_P3410274	1.85804	6.41117	0.663166	0.617759	3.00771	0.00263224	0.55948	1		FALSE	FALSE	FALSE	ENST00000421233						ENST00000421233			transient receptor potential cation channel subfamily C member 6, pseudogene [Source:HGNC Symbol;Acc:HGNC:23270] [ENST00000421233]	chrY:59318113-59318054	hs|Yq12
A_32_P52785	0.719328	2.05305	0.272367	0.239345	3.0054	0.00265228	0.561128	1	DAAM2	TRUE	TRUE	TRUE	NM_015345	NM_015345	NM_015345	Hs.357128	23500	dishevelled associated activator of morphogenesis 2	ENST00000631498	THC2495474	GO:0003779(actin binding)|GO:0007368(determination of left/right symmetry)|GO:0016055(Wnt signaling pathway)|GO:0021516(dorsal spinal cord development)|GO:0030036(actin cytoskeleton organization)|GO:0031267(small GTPase binding)|GO:0048715(negative regulation of oligodendrocyte differentiation)|GO:0060828(regulation of canonical Wnt signaling pathway)|GO:0070062(extracellular exosome)|GO:0090263(…	Homo sapiens dishevelled associated activator of morphogenesis 2 (DAAM2), transcript variant 2, mRNA [NM_015345]	chr6:39872302-39872361	hs|6p21.2
A_21_P0008332	2.6557	14.235	0.826886	0.884741	3.00167	0.00268499	0.561919	1	LOC105378177	FALSE	FALSE	FALSE	XR_943825	XR_943825	XR_943825		105378177	uncharacterized LOC105378177		THC2697008		PREDICTED: Homo sapiens uncharacterized LOC105378177 (LOC105378177), ncRNA [XR_943825]	chr14:46325392-46325451	hs|14q21.2
A_23_P66854	2.18745	8.91242	0.904613	0.728902	3.00102	0.0026908	0.561919	1	KRT20	TRUE	TRUE	FALSE	NM_019010	NM_019010	NM_019010	Hs.84905	54474	keratin 20	ENST00000576098	THC2699829	GO:0005200(structural constituent of cytoskeleton)|GO:0005515(protein binding)|GO:0005737(cytoplasm)|GO:0005829(cytosol)|GO:0005882(intermediate filament)|GO:0006915(apoptotic process)|GO:0009267(cellular response to starvation)|GO:0045109(intermediate filament organization)|GO:0050708(regulation of protein secretion)	Homo sapiens keratin 20 (KRT20), mRNA [NM_019010]	chr17:39032591-39032532	hs|17q21.2
A_24_P273180	-2.42199	0.0887444	0.838008	0.807661	-2.99878	0.00271066	0.561919	1	PRAMENP	TRUE	TRUE	FALSE	NR_135291	NR_135291	NR_135291	Hs.553939	649179	PRAME N-terminal like, pseudogene	ENST00000548391	THC2482256		Homo sapiens PRAME N-terminal like, pseudogene (PRAMENP), non-coding RNA [NR_135291]	chr22:22348779-22348720	hs|22q11.22
A_23_P378526	1.13797	3.12042	0.489644	0.379513	2.9985	0.00271312	0.561919	1	RTEL1	TRUE	TRUE	FALSE	NM_016434	NM_016434	NM_016434	Hs.745057	51750	regulator of telomere elongation helicase 1	ENST00000318100	THC2477379	GO:0000723(telomere maintenance)|GO:0000732(strand displacement)|GO:0000781(chromosome, telomeric region)|GO:0003677(DNA binding)|GO:0003678(DNA helicase activity)|GO:0005515(protein binding)|GO:0005524(ATP binding)|GO:0005634(nucleus)|GO:0005654(nucleoplasm)|GO:0006281(DNA repair)|GO:0010569(regulation of double-strand break repair via homologous recombination)|GO:0016887(ATP hydrolysis activity…	Homo sapiens regulator of telomere elongation helicase 1 (RTEL1), transcript variant 1, mRNA [NM_016434]	chr20:62327408-62327467	hs|20q13.33
A_21_P0000104	1.83496	6.26489	0.716375	0.612106	2.99778	0.00271951	0.561919	1	MTRNR2L4	FALSE	FALSE	FALSE	NM_001190476	NM_001190476	NM_001190476	Hs.639648	100463285	MT-RNR2 like 4	ENST00000399974		GO:0005576(extracellular region)|GO:0005737(cytoplasm)|GO:0048019(receptor antagonist activity)|GO:1900118(negative regulation of execution phase of apoptosis)|GO:2000272(negative regulation of signaling receptor activity)	Homo sapiens MT-RNR2 like 4 (MTRNR2L4), mRNA [NM_001190476]	chr16:3421112-3421053	hs|16p13.3
A_21_P0000023	-2.46877	0.0846887	0.859312	0.824149	-2.99554	0.00273958	0.561919	1	RIOK2	TRUE	TRUE	FALSE	NM_001159749	NM_001159749	NM_001159749	Hs.27021	55781	RIO kinase 2	ENST00000508447		GO:0004672(protein kinase activity)|GO:0005515(protein binding)|GO:0005524(ATP binding)|GO:0005634(nucleus)|GO:0005654(nucleoplasm)|GO:0005737(cytoplasm)|GO:0005829(cytosol)|GO:0007049(cell cycle)|GO:0030071(regulation of mitotic metaphase/anaphase transition)|GO:0030490(maturation of SSU-rRNA)|GO:0030688(preribosome, small subunit precursor)|GO:0042274(ribosomal small subunit biogenesis)|GO:0046…	Homo sapiens RIO kinase 2 (RIOK2), transcript variant 2, mRNA [NM_001159749]	chr5:96502593-96502534	hs|5q15
A_33_P3316064	-2.6475	0.0708281	0.864997	0.883896	-2.99526	0.00274209	0.561919	1	CA5BP1	TRUE	TRUE	FALSE	NR_160543	NR_160543	NR_160543	Hs.691047	340591	carbonic anhydrase 5B pseudogene 1	ENST00000380336	THC2501410		Homo sapiens carbonic anhydrase 5B pseudogene 1 (CA5BP1), transcript variant 4, non-coding RNA [NR_160543]	chrX:15715524-15715583	hs|Xp22.2
A_19_P00315725	2.59842	13.4425	0.922615	0.868206	2.99286	0.00276376	0.563832	1	LINC02532	FALSE	FALSE	FALSE	ENST00000418134				100422737	long intergenic non-protein coding RNA 2532	ENST00000418134	THC2716877		long intergenic non-protein coding RNA 2532 [Source:HGNC Symbol;Acc:HGNC:53549] [ENST00000418134]	chr6:107187806-107187747	hs|6q21
A_33_P3351791	2.29967	9.97087	0.755957	0.769816	2.9873	0.00281458	0.571647	1		FALSE	FALSE	FALSE											chr8:071359122-071359181	hs|8q13.3
A_21_P0001582	2.18058	8.85146	0.752659	0.730508	2.98502	0.00283559	0.573367	1		FALSE	FALSE	FALSE	lnc-MEF2D-1:1									BROAD Institute lincRNA (XLOC_001045), lincRNA [TCONS_00001690]	chr1:156475975-156471594	hs|1q22
A_23_P170541	2.18369	8.87901	0.777523	0.732293	2.98199	0.00286383	0.576526	1	KCNH6	TRUE	TRUE	FALSE	NM_173092	NM_173092	NM_173092	Hs.591177	81033	potassium voltage-gated channel subfamily H member 6	ENST00000456941	THC2483669	GO:0005249(voltage-gated potassium channel activity)|GO:0005886(plasma membrane)|GO:0005887(integral component of plasma membrane)|GO:0034765(regulation of ion transmembrane transport)|GO:0042391(regulation of membrane potential)|GO:0071805(potassium ion transmembrane transport)|GO:0086091(regulation of heart rate by cardiac conduction)	Homo sapiens potassium voltage-gated channel subfamily H member 6 (KCNH6), transcript variant 2, mRNA [NM_173092]	chr17:61623234-61623293	hs|17q23.3
A_24_P168581	-1.41287	0.243443	0.608274	0.474374	-2.97839	0.00289765	0.578903	1	GNAS	TRUE	TRUE	FALSE	NM_001077490	NM_001077490	NM_001077490	Hs.125898	2778	GNAS complex locus	ENST00000306120	THC2577707	GO:0001664(G protein-coupled receptor binding)|GO:0003924(GTPase activity)|GO:0005159(insulin-like growth factor receptor binding)|GO:0005515(protein binding)|GO:0005525(GTP binding)|GO:0005829(cytosol)|GO:0005834(heterotrimeric G-protein complex)|GO:0007188(adenylate cyclase-modulating G protein-coupled receptor signaling pathway)|GO:0007189(adenylate cyclase-activating G protein-coupled recepto…	Homo sapiens GNAS complex locus (GNAS), transcript variant 2, mRNA [NM_001077490]	chr20:57430307-57430366	hs|20q13.32
A_21_P0000282	1.56586	4.78679	0.550504	0.525909	2.97744	0.0029067	0.578903	1	SNORD56	TRUE	TRUE	FALSE	NR_002739	NR_002739	NR_002739	Hs.376064	26793	small nucleolar RNA, C/D box 56	ENST00000616692	THC2501417	GO:0005730(nucleolus)|GO:0006396(RNA processing)	Homo sapiens small nucleolar RNA, C/D box 56 (SNORD56), small nucleolar RNA [NR_002739]	chr20:2637281-2637340	hs|20p13
A_21_P0005148	-2.13411	0.11835	0.809604	0.717012	-2.97639	0.00291664	0.578903	1		FALSE	FALSE	FALSE	lnc-FAM120B-3:3									BROAD Institute lincRNA (XLOC_005563), lincRNA [TCONS_00012634]	chr6:170491327-170491386	hs|6q27
A_21_P0000167	2.93355	18.7942	0.883582	0.986152	2.97474	0.00293234	0.578903	1	SORCS1	TRUE	TRUE	TRUE	NM_001206571	NM_001206571	NM_001206571	Hs.591915	114815	sortilin related VPS10 domain containing receptor 1	ENST00000473866	THC2604321	GO:0005515(protein binding)|GO:0005794(Golgi apparatus)|GO:0006892(post-Golgi vesicle-mediated transport)|GO:0007218(neuropeptide signaling pathway)|GO:0008188(neuropeptide receptor activity)|GO:0016020(membrane)|GO:0016021(integral component of membrane)	Homo sapiens sortilin related VPS10 domain containing receptor 1 (SORCS1), transcript variant 5, mRNA [NM_001206571]	chr10:108338480-108338421	hs|10q25.1
A_24_P277295	-1.08721	0.337155	0.450903	0.365566	-2.97405	0.00293898	0.578903	1	RAB43	TRUE	TRUE	TRUE	NM_198490	NM_198490	NM_198490	Hs.546542	339122	RAB43, member RAS oncogene family	ENST00000418265	THC2647603	GO:0000045(autophagosome assembly)|GO:0003924(GTPase activity)|GO:0005515(protein binding)|GO:0005525(GTP binding)|GO:0005794(Golgi apparatus)|GO:0006886(intracellular protein transport)|GO:0007030(Golgi organization)|GO:0012505(endomembrane system)|GO:0019068(virion assembly)|GO:0030670(phagocytic vesicle membrane)|GO:0032588(trans-Golgi network membrane)|GO:0035526(retrograde transport, plasma …	Homo sapiens RAB43, member RAS oncogene family (RAB43), transcript variant 1, mRNA [NM_198490]	chr3:128806580-128806521	hs|3q21.3
A_21_P0000226	2.08933	8.07948	0.760974	0.703497	2.96992	0.00297878	0.579596	1	SNORD56B	TRUE	FALSE	FALSE	NR_001276	NR_001276	NR_001276		319139	small nucleolar RNA, C/D box 56B			GO:0005730(nucleolus)|GO:0006396(RNA processing)	Homo sapiens small nucleolar RNA, C/D box 56B (SNORD56B), small nucleolar RNA [NR_001276]	chr14:71865065-71865124	hs|14q24.2
A_24_P383330	-1.78855	0.167202	0.605705	0.60256	-2.96825	0.00299497	0.579596	1		FALSE	FALSE	FALSE	ENST00000494861						ENST00000494861			ribosomal protein L7a (RPL7A) pseudogene [ENST00000494861]	chr4:189271055-189270996	hs|4q35.2
A_23_P131060	0.958841	2.60867	0.335694	0.323136	2.9673	0.00300431	0.579596	1	CYP4F8	TRUE	TRUE	FALSE	NM_007253	NM_007253	NM_007253	Hs.268554	11283	cytochrome P450 family 4 subfamily F member 8	ENST00000441682	THC2608499	GO:0004497(monooxygenase activity)|GO:0005506(iron ion binding)|GO:0005789(endoplasmic reticulum membrane)|GO:0006690(icosanoid metabolic process)|GO:0006693(prostaglandin metabolic process)|GO:0016021(integral component of membrane)|GO:0018685(alkane 1-monooxygenase activity)|GO:0020037(heme binding)|GO:0070330(aromatase activity)	Homo sapiens cytochrome P450 family 4 subfamily F member 8 (CYP4F8), mRNA [NM_007253]	chr19:15739621-15740029	hs|19p13.12
A_21_P0012375	2.73115	15.3505	0.875332	0.920421	2.96728	0.00300445	0.579596	1	XYLB	TRUE	TRUE	FALSE	NM_001349178	NM_001349178	NM_001349178		9942	xylulokinase		THC2658089	GO:0004856(xylulokinase activity)|GO:0005524(ATP binding)|GO:0005829(cytosol)|GO:0005975(carbohydrate metabolic process)|GO:0005997(xylulose metabolic process)|GO:0005998(xylulose catabolic process)|GO:0006091(generation of precursor metabolites and energy)|GO:0016310(phosphorylation)|GO:0016773(phosphotransferase activity, alcohol group as acceptor)|GO:0019640(glucuronate catabolic process to xy…	Homo sapiens xylulokinase (XYLB), transcript variant 1, mRNA [NM_001349178]	chr3:38467327-38467386	hs|3p22.2
A_21_P0007315	2.60279	13.5014	0.903723	0.877355	2.96664	0.00301077	0.579596	1		FALSE	FALSE	FALSE	lnc-DENND5A-1:2									BROAD Institute lincRNA (XLOC_009370), lincRNA [TCONS_00019570]	chr11:9137862-9137803	hs|11p15.4
A_23_P342108	-1.98176	0.137826	0.750745	0.668437	-2.96477	0.00302912	0.579596	1	CCDC116	TRUE	FALSE	FALSE	NM_152612	NM_152612	NM_152612	Hs.131615	164592	coiled-coil domain containing 116	ENST00000292779	THC2469857	GO:0005515(protein binding)|GO:0005737(cytoplasm)|GO:0005813(centrosome)	Homo sapiens coiled-coil domain containing 116 (CCDC116), transcript variant 1, mRNA [NM_152612]	chr22:21991531-21991590	hs|22q11.21
A_32_P120791	1.89218	6.6338	0.663629	0.638269	2.96455	0.00303128	0.579596	1		FALSE	FALSE	FALSE	ENST00000584934		BC040303	Hs.706850			ENST00000584934	THC2607325		novel transcript, antisense to PTP4A1 [ENST00000584934]	chr6:64281487-64281428	hs|6q12
A_33_P3298440	-1.97634	0.138576	0.705464	0.66738	-2.96134	0.00306305	0.580138	1		FALSE	FALSE	FALSE	AW379539		AW379539	Hs.471637				THC2580736		CM0-HT0245-201099-077-b01 HT0245 Homo sapiens cDNA, mRNA sequence [AW379539]	chr2:65452756-65452697	hs|2p14
A_33_P3218531	2.27092	9.68835	0.816138	0.766975	2.96089	0.00306756	0.580138	1		FALSE	FALSE	FALSE	lnc-C2orf65-1:1										chr2:74908631-74908572	hs|2p13.1
A_33_P3389168	2.05619	7.81617	0.724724	0.694562	2.96042	0.0030722	0.580138	1	MTM1	TRUE	TRUE	TRUE	ENST00000370393				4534	myotubularin 1	ENST00000370393		GO:0001726(ruffle)|GO:0004438(phosphatidylinositol-3-phosphatase activity)|GO:0004721(phosphoprotein phosphatase activity)|GO:0004725(protein tyrosine phosphatase activity)|GO:0005515(protein binding)|GO:0005737(cytoplasm)|GO:0005770(late endosome)|GO:0005829(cytosol)|GO:0005886(plasma membrane)|GO:0006470(protein dephosphorylation)|GO:0006661(phosphatidylinositol biosynthetic process)|GO:0008333…	myotubularin 1 [Source:HGNC Symbol;Acc:HGNC:7448] [ENST00000370393]	chrX:149765322-149765381	hs|Xq28
A_24_P34545	1.51606	4.55427	0.528036	0.513179	2.95426	0.00313418	0.588702	1	ING5	TRUE	TRUE	FALSE	NM_032329	NM_032329	NM_032329	Hs.529172	84289	inhibitor of growth family member 5	ENST00000493261	THC2652615	GO:0000123(histone acetyltransferase complex)|GO:0003682(chromatin binding)|GO:0005515(protein binding)|GO:0005634(nucleus)|GO:0005654(nucleoplasm)|GO:0005694(chromosome)|GO:0006260(DNA replication)|GO:0006355(regulation of transcription, DNA-templated)|GO:0006473(protein acetylation)|GO:0008285(negative regulation of cell population proliferation)|GO:0035064(methylated histone binding)|GO:004306…	Homo sapiens inhibitor of growth family member 5 (ING5), transcript variant 1, mRNA [NM_032329]	chr2:242650818-242650877	hs|2q37.3
A_21_P0002667	1.6327	5.11765	0.661853	0.552826	2.95336	0.00314331	0.588702	1		FALSE	FALSE	FALSE	lnc-ST3GAL5-1:1									BROAD Institute lincRNA (XLOC_002192), lincRNA [TCONS_00005192]	chr2:86130520-86130461	hs|2p11.2
A_21_P0001631	1.78821	5.97876	0.665633	0.606367	2.94906	0.00318744	0.594523	1	FAM157B	FALSE	FALSE	FALSE	NR_146178	NR_146178	NR_146178		100132403	family with sequence similarity 157 member B		THC2535417		Homo sapiens family with sequence similarity 157 member B (FAM157B), long non-coding RNA [NR_146178]	chr3:197936169-197936228	hs|3q29
A_24_P263653	1.39815	4.04769	0.504022	0.474597	2.94597	0.00321948	0.594523	1	DOCK2	TRUE	TRUE	FALSE	NM_004946	NM_004946	NM_004946	Hs.586174	1794	dedicator of cytokinesis 2	ENST00000648250	THC2486410	GO:0001766(membrane raft polarization)|GO:0001768(establishment of T cell polarity)|GO:0001771(immunological synapse formation)|GO:0002277(myeloid dendritic cell activation involved in immune response)|GO:0005085(guanyl-nucleotide exchange factor activity)|GO:0005515(protein binding)|GO:0005576(extracellular region)|GO:0005829(cytosol)|GO:0005856(cytoskeleton)|GO:0006935(chemotaxis)|GO:0007264(sm…	Homo sapiens dedicator of cytokinesis 2 (DOCK2), transcript variant 1, mRNA [NM_004946]	chr5:169188615-169230106	hs|5q35.1
A_21_P0004763	-2.95554	0.0520507	0.94073	1.00446	-2.94242	0.00325656	0.594523	1	LINC02542	FALSE	FALSE	FALSE	NR_149136	NR_149136	NR_149136		102724168	long intergenic non-protein coding RNA 2542	ENST00000418567			Homo sapiens long intergenic non-protein coding RNA 2542 (LINC02542), transcript variant 3, long non-coding RNA [NR_149136]	chr6:82643197-82638611	hs|6q14.1
A_33_P3246293	2.21618	9.17221	0.814561	0.753389	2.94161	0.00326508	0.594523	1	HBS1L	TRUE	TRUE	FALSE	NM_001145207	NM_001145207	NM_001145207	Hs.378532	10767	HBS1 like translational GTPase	ENST00000314674	THC2476947	GO:0003746(translation elongation factor activity)|GO:0003924(GTPase activity)|GO:0005515(protein binding)|GO:0005525(GTP binding)|GO:0005829(cytosol)|GO:0006412(translation)|GO:0006414(translational elongation)|GO:0006417(regulation of translation)|GO:0007165(signal transduction)|GO:0016020(membrane)|GO:0070062(extracellular exosome)	Homo sapiens HBS1 like translational GTPase (HBS1L), transcript variant 3, mRNA [NM_001145207]	chr6:135359021-135358962	hs|6q23.3
A_33_P3282325	-2.48095	0.0836635	0.870599	0.844079	-2.93924	0.00329016	0.594523	1	DAZ1	FALSE	FALSE	FALSE	NM_004081	NM_004081	NM_004081	Hs.522868	1617	deleted in azoospermia 1	ENST00000382296	NP228782	GO:0003730(mRNA 3'-UTR binding)|GO:0005515(protein binding)|GO:0005634(nucleus)|GO:0005737(cytoplasm)|GO:0007283(spermatogenesis)|GO:0008494(translation activator activity)|GO:0030154(cell differentiation)|GO:0032991(protein-containing complex)|GO:0045948(positive regulation of translational initiation)|GO:0070935(3'-UTR-mediated mRNA stabilization)	Homo sapiens deleted in azoospermia 1 (DAZ1), transcript variant 1, mRNA [NM_004081]	chrY:25281416-25281357	hs|Yq11.223
A_33_P3292387	1.38405	3.99104	0.469291	0.470893	2.93921	0.00329054	0.594523	1	LRRIQ3	TRUE	TRUE	TRUE	NM_001322315	NM_001322315	NM_001322315	Hs.644625	127255	leucine rich repeats and IQ motif containing 3	ENST00000370911	THC2617267	GO:0005515(protein binding)	Homo sapiens leucine rich repeats and IQ motif containing 3 (LRRIQ3), transcript variant 2, mRNA [NM_001322315]	chr1:74648282-74648223	hs|1p31.1
A_23_P117599	-1.37377	0.253151	0.451667	0.4674	-2.93917	0.00329089	0.594523	1	AHSA1	TRUE	TRUE	FALSE	NM_012111	NM_012111	NM_012111	Hs.204041	10598	activator of HSP90 ATPase activity 1	ENST00000556866	THC2584254	GO:0001671(ATPase activator activity)|GO:0005515(protein binding)|GO:0005783(endoplasmic reticulum)|GO:0005829(cytosol)|GO:0006457(protein folding)|GO:0032781(positive regulation of ATPase activity)|GO:0045296(cadherin binding)|GO:0050790(regulation of catalytic activity)|GO:0051087(chaperone binding)|GO:0051879(Hsp90 protein binding)|GO:0070062(extracellular exosome)	Homo sapiens activator of HSP90 ATPase activity 1 (AHSA1), transcript variant 1, mRNA [NM_012111]	chr14:77928985-77929044	hs|14q24.3
A_23_P201066	2.21693	9.17913	0.801073	0.754357	2.93884	0.00329447	0.594523	1	SUSD4	TRUE	TRUE	FALSE	NM_001037175	NM_001037175	NM_001037175	Hs.497841	55061	sushi domain containing 4	ENST00000344029	THC2738529	GO:0005576(extracellular region)|GO:0006958(complement activation, classical pathway)|GO:0016021(integral component of membrane)|GO:0030449(regulation of complement activation)|GO:0045087(innate immune response)|GO:0045957(negative regulation of complement activation, alternative pathway)|GO:0045959(negative regulation of complement activation, classical pathway)	Homo sapiens sushi domain containing 4 (SUSD4), transcript variant 2, mRNA [NM_001037175]	chr1:223441938-223441879	hs|1q41
A_21_P0005558	2.50614	12.2575	0.772236	0.853016	2.93798	0.00330362	0.594523	1		FALSE	FALSE	FALSE	lnc-RAMP3-1:1									BROAD Institute lincRNA (XLOC_006072), lincRNA [TCONS_00014121]	chr7:45231971-45232030	hs|7p13
A_21_P0011598	2.67186	14.4668	0.892674	0.909446	2.93789	0.0033045	0.594523	1		FALSE	FALSE	FALSE	ENST00000663798	XR_430004	XR_430004	Hs.445704			ENST00000663798	THC2556187		novel transcript [ENST00000663798]	chr17:58212173-58206451	hs|17q23.1
A_21_P0005429	2.17527	8.80454	0.783461	0.741135	2.93505	0.00333495	0.597649	1		FALSE	FALSE	FALSE	lnc-CPA1-1:1									BROAD Institute lincRNA (XLOC_006248), lincRNA [TCONS_00013589]	chr7:130035339-130035398	hs|7q32.2
A_33_P3393667	-2.14944	0.116549	0.786997	0.733134	-2.93186	0.00336942	0.601469	1		FALSE	FALSE	FALSE	ENST00000542354		D21847	Hs.621302			ENST00000542354	NP113266		T cell receptor alpha variable 1-1 [Source:HGNC Symbol;Acc:HGNC:12101] [ENST00000542354]	chr14:22090527-22090586	hs|14q11.2
A_24_P134235	2.26481	9.6293	0.722155	0.773034	2.92977	0.00339216	0.603171	1	KHSRP	TRUE	FALSE	FALSE	NM_003685	NM_003685	NM_003685	Hs.727344	8570	KH-type splicing regulatory protein	ENST00000619396	THC2561278	GO:0000375(RNA splicing, via transesterification reactions)|GO:0003677(DNA binding)|GO:0003723(RNA binding)|GO:0003729(mRNA binding)|GO:0005515(protein binding)|GO:0005634(nucleus)|GO:0005654(nucleoplasm)|GO:0005737(cytoplasm)|GO:0005829(cytosol)|GO:0006355(regulation of transcription, DNA-templated)|GO:0006397(mRNA processing)|GO:0008380(RNA splicing)|GO:0010468(regulation of gene expression)|GO…	Homo sapiens KH-type splicing regulatory protein (KHSRP), transcript variant 1, mRNA [NM_003685]	chr19:6416594-6416535	hs|19p13.3
A_33_P3389261	2.23942	9.38793	0.769113	0.766569	2.92136	0.00348507	0.611623	1	NEMP2	TRUE	TRUE	FALSE	NM_001142645	NM_001142645	NM_001142645	Hs.659824	100131211	nuclear envelope integral membrane protein 2	ENST00000409150	THC2650040	GO:0005635(nuclear envelope)|GO:0005637(nuclear inner membrane)|GO:0016021(integral component of membrane)	Homo sapiens nuclear envelope integral membrane protein 2 (NEMP2), transcript variant 1, mRNA [NM_001142645]	chr2:191371678-191371619	hs|2q32.2
A_24_P83899	2.91039	18.364	0.937435	0.996469	2.92071	0.0034924	0.611623	1	GRM5	TRUE	TRUE	TRUE	NM_000842	NM_000842	NM_000842	Hs.147361	2915	glutamate metabotropic receptor 5	ENST00000305432	THC2489500	GO:0001640(adenylate cyclase inhibiting G protein-coupled glutamate receptor activity)|GO:0001932(regulation of protein phosphorylation)|GO:0004930(G protein-coupled receptor activity)|GO:0005515(protein binding)|GO:0005737(cytoplasm)|GO:0005886(plasma membrane)|GO:0005887(integral component of plasma membrane)|GO:0006417(regulation of translation)|GO:0006448(regulation of translational elongatio…	Homo sapiens glutamate metabotropic receptor 5 (GRM5), transcript variant b, mRNA [NM_000842]	chr11:88241832-88241773	hs|11q14.2
A_21_P0002525	2.29678	9.94214	0.814371	0.786528	2.92015	0.00349861	0.611623	1		FALSE	FALSE	FALSE	lnc-PDE1A-1:1									BROAD Institute lincRNA (XLOC_002420), lincRNA [TCONS_00004514]	chr2:183537365-183537306	hs|2q32.1
A_23_P216894	-1.97823	0.138314	0.711317	0.677445	-2.92013	0.00349883	0.611623	1	MAPKAP1	TRUE	FALSE	FALSE	NM_001006617	NM_001006617	NM_001006617	Hs.495138	79109	MAPK associated protein 1	ENST00000265960	THC2469144	GO:0005515(protein binding)|GO:0005546(phosphatidylinositol-4,5-bisphosphate binding)|GO:0005547(phosphatidylinositol-3,4,5-trisphosphate binding)|GO:0005654(nucleoplasm)|GO:0005737(cytoplasm)|GO:0005794(Golgi apparatus)|GO:0005829(cytosol)|GO:0005886(plasma membrane)|GO:0019901(protein kinase binding)|GO:0021762(substantia nigra development)|GO:0031267(small GTPase binding)|GO:0031410(cytoplasmi…	Homo sapiens MAPK associated protein 1 (MAPKAP1), transcript variant 1, mRNA [NM_001006617]	chr9:128200623-128200564	hs|9q33.3
A_33_P3374643	-1.15394	0.315391	0.374078	0.395372	-2.91862	0.0035158	0.611623	1	PAAF1	TRUE	TRUE	FALSE	NM_001363556	NM_001363556	NM_001363556	Hs.525017	80227	proteasomal ATPase associated factor 1	ENST00000376384	THC2463545	GO:0000502(proteasome complex)|GO:0005515(protein binding)	Homo sapiens proteasomal ATPase associated factor 1 (PAAF1), transcript variant 6, mRNA [NM_001363556]	chr11:73638711-73638770	hs|11q13.4
A_23_P80508	-2.18193	0.112823	0.835841	0.747685	-2.91825	0.00352	0.611623	1	PLSCR2	TRUE	TRUE	TRUE	NM_020359	NM_020359	NM_020359	Hs.744414	57047	phospholipid scramblase 2	ENST00000613069	THC2481390	GO:0005509(calcium ion binding)|GO:0005515(protein binding)|GO:0005654(nucleoplasm)|GO:0005783(endoplasmic reticulum)|GO:0005886(plasma membrane)|GO:0016021(integral component of membrane)|GO:0017121(plasma membrane phospholipid scrambling)|GO:0017128(phospholipid scramblase activity)|GO:0043231(intracellular membrane-bounded organelle)	Homo sapiens phospholipid scramblase 2 (PLSCR2), transcript variant 3, mRNA [NM_020359]	chr3:146151213-146151154	hs|3q24
A_24_P935881	1.37384	3.95048	0.456067	0.471484	2.91386	0.00356992	0.61528	1	SERF1B	FALSE	FALSE	FALSE	NM_022978	NM_022978	NM_022978	Hs.559428	728492	small EDRK-rich factor 1B	ENST00000511162	THC2470778	GO:0003674(molecular_function)|GO:0005515(protein binding)|GO:0005634(nucleus)|GO:0005829(cytosol)|GO:0007399(nervous system development)|GO:0031648(protein destabilization)|GO:0032991(protein-containing complex)|GO:1990000(amyloid fibril formation)	Homo sapiens small EDRK-rich factor 1B (SERF1B), transcript variant 2, mRNA [NM_022978]	chr5:69321216-69321275	hs|5q13.2
A_21_P0002407	2.10377	8.19705	0.713332	0.722523	2.91171	0.00359461	0.61528	1	LOC105373444	FALSE	FALSE	FALSE	XR_939753	XR_939753	XR_939753		105373444	uncharacterized LOC105373444				PREDICTED: Homo sapiens uncharacterized LOC105373444 (LOC105373444), ncRNA [XR_939753]	chr2:16651221-16651162	hs|2p24.3
A_21_P0000029	-1.68791	0.184906	0.648164	0.580249	-2.90893	0.00362663	0.61528	1	COG5	TRUE	TRUE	TRUE	NM_001161520	NM_001161520	NM_001161520	Hs.239631	10466	component of oligomeric golgi complex 5	ENST00000393603		GO:0000139(Golgi membrane)|GO:0003674(molecular_function)|GO:0005515(protein binding)|GO:0005654(nucleoplasm)|GO:0005794(Golgi apparatus)|GO:0005829(cytosol)|GO:0006891(intra-Golgi vesicle-mediated transport)|GO:0015031(protein transport)|GO:0016020(membrane)|GO:0017119(Golgi transport complex)|GO:0032588(trans-Golgi network membrane)|GO:0048219(inter-Golgi cisterna vesicle-mediated transport)	Homo sapiens component of oligomeric golgi complex 5 (COG5), transcript variant 3, mRNA [NM_001161520]	chr7:106848358-106848299	hs|7q22.3
A_21_P0007545	2.27954	9.77216	0.76537	0.783728	2.90858	0.00363071	0.61528	1		FALSE	FALSE	FALSE	lnc-ARID2-3:1									BROAD Institute lincRNA (XLOC_009723), lincRNA [TCONS_00020388]	chr12:46777149-46781580	hs|12q13.11
A_21_P0013663	-2.21504	0.109149	0.868099	0.761759	-2.9078	0.00363976	0.61528	1	XLOC_l2_015239	FALSE	FALSE	FALSE	TCONS_l2_00029403									BROAD Institute lincRNA (XLOC_l2_015239), lincRNA [TCONS_l2_00029403]	chr9:75477484-75477425	hs|9q21.13
A_23_P163492	0.827068	2.28661	0.327322	0.284624	2.90582	0.00366287	0.61528	1	BAIAP3	TRUE	FALSE	FALSE	NM_003933	NM_003933	NM_003933	Hs.458427	8938	BAI1 associated protein 3	ENST00000324385	THC2622475	GO:0000149(SNARE binding)|GO:0001956(positive regulation of neurotransmitter secretion)|GO:0005509(calcium ion binding)|GO:0005515(protein binding)|GO:0005543(phospholipid binding)|GO:0005829(cytosol)|GO:0005886(plasma membrane)|GO:0006887(exocytosis)|GO:0007186(G protein-coupled receptor signaling pathway)|GO:0019905(syntaxin binding)|GO:0031045(dense core granule)|GO:0031901(early endosome memb…	Homo sapiens BAI1 associated protein 3 (BAIAP3), transcript variant 1, mRNA [NM_003933]	chr16:1398879-1398938	hs|16p13.3
A_23_P205177	-2.63236	0.0719084	0.830647	0.906163	-2.90495	0.00367309	0.61528	1	F10	TRUE	TRUE	FALSE	NM_000504	NM_000504	NM_000504	Hs.361463	2159	coagulation factor X	ENST00000409306	THC2471124	GO:0004252(serine-type endopeptidase activity)|GO:0005509(calcium ion binding)|GO:0005515(protein binding)|GO:0005543(phospholipid binding)|GO:0005576(extracellular region)|GO:0005615(extracellular space)|GO:0005788(endoplasmic reticulum lumen)|GO:0005796(Golgi lumen)|GO:0005886(plasma membrane)|GO:0006508(proteolysis)|GO:0007596(blood coagulation)|GO:0030335(positive regulation of cell migration…	Homo sapiens coagulation factor X (F10), transcript variant 1, mRNA [NM_000504]	chr13:113803286-113803345	hs|13q34
A_21_P0010097	-2.11396	0.120759	0.810923	0.727727	-2.90488	0.00367395	0.61528	1		FALSE	FALSE	FALSE	lnc-ZNF831-1:1	XM_011528540	XM_011528540							BROAD Institute lincRNA (XLOC_013588), lincRNA [TCONS_00028579]	chr20:57721277-57721336	hs|20q13.32
A_24_P125561	1.19246	3.29519	0.533707	0.410519	2.90477	0.00367524	0.61528	1	SIGLEC9	TRUE	TRUE	TRUE	NM_014441	NM_014441	NM_014441	Hs.245828	27180	sialic acid binding Ig like lectin 9	ENST00000599948	THC2475423	GO:0005515(protein binding)|GO:0005886(plasma membrane)|GO:0005887(integral component of plasma membrane)|GO:0007155(cell adhesion)|GO:0007166(cell surface receptor signaling pathway)|GO:0030246(carbohydrate binding)|GO:0030667(secretory granule membrane)|GO:0033691(sialic acid binding)	Homo sapiens sialic acid binding Ig like lectin 9 (SIGLEC9), transcript variant 2, mRNA [NM_014441]	chr19:51630519-51631230	hs|19q13.41
A_23_P34877	1.62329	5.06973	0.586359	0.558842	2.90473	0.00367568	0.61528	1	RBM15	TRUE	FALSE	FALSE	NM_022768	NM_022768	NM_022768	Hs.435947	64783	RNA binding motif protein 15	ENST00000650953	THC2483712	GO:0000381(regulation of alternative mRNA splicing, via spliceosome)|GO:0001510(RNA methylation)|GO:0001569(branching involved in blood vessel morphogenesis)|GO:0003723(RNA binding)|GO:0003729(mRNA binding)|GO:0005515(protein binding)|GO:0005634(nucleus)|GO:0005654(nucleoplasm)|GO:0007221(positive regulation of transcription of Notch receptor target)|GO:0009048(dosage compensation by inactivation…	Homo sapiens RNA binding motif protein 15 (RBM15), transcript variant 1, mRNA [NM_022768]	chr1:110884655-110884714	hs|1p13.3
A_21_P0005126	1.80053	6.05282	0.674223	0.621533	2.89691	0.00376858	0.626369	1	LOC105377916	FALSE	FALSE	FALSE	XR_942824	XR_942824	XR_942824		105377916	uncharacterized LOC105377916				PREDICTED: Homo sapiens uncharacterized LOC105377916 (LOC105377916), transcript variant X1, ncRNA [XR_942824]	chr6:103987318-103987377	hs|6q16.3
A_21_P0013661	-2.48941	0.0829587	0.834239	0.859353	-2.89685	0.00376934	0.626369	1	XLOC_l2_015221	FALSE	FALSE	FALSE	TCONS_l2_00029383									BROAD Institute lincRNA (XLOC_l2_015221), lincRNA [TCONS_l2_00029383]	chr9:69894046-69893987	hs|9q21.11
A_33_P3339246	2.35158	10.5021	0.875915	0.81241	2.89457	0.00379678	0.626516	1	LHX8	TRUE	TRUE	TRUE	NM_001256114	NM_001256114	NM_001256114	Hs.403934	431707	LIM homeobox 8	ENST00000607240	THC2607657	GO:0000785(chromatin)|GO:0000977(RNA polymerase II transcription regulatory region sequence-specific DNA binding)|GO:0000981(DNA-binding transcription factor activity, RNA polymerase II-specific)|GO:0001674(female germ cell nucleus)|GO:0005515(protein binding)|GO:0005634(nucleus)|GO:0006357(regulation of transcription by RNA polymerase II)|GO:0007611(learning or memory)|GO:0008585(female gonad de…	Homo sapiens LIM homeobox 8 (LHX8), transcript variant 2, mRNA [NM_001256114]	chr1:75627124-75627183	hs|1p31.1
A_21_P0012590	2.63446	13.9358	0.938962	0.910163	2.8945	0.00379765	0.626516	1	UGT2B7	TRUE	FALSE	FALSE	NM_001349568	NM_001349568	NM_001349568		7364	UDP glucuronosyltransferase family 2 member B7	ENST00000509763	THC2778924	GO:0001972(retinoic acid binding)|GO:0005789(endoplasmic reticulum membrane)|GO:0006629(lipid metabolic process)|GO:0008194(UDP-glycosyltransferase activity)|GO:0008209(androgen metabolic process)|GO:0008210(estrogen metabolic process)|GO:0015020(glucuronosyltransferase activity)|GO:0016020(membrane)|GO:0016021(integral component of membrane)|GO:0043231(intracellular membrane-bounded organelle)|G…	Homo sapiens UDP glucuronosyltransferase family 2 member B7 (UGT2B7), transcript variant 3, mRNA [NM_001349568]	chr4:69955255-69955314	hs|4q13.2
A_21_P0002854	2.18418	8.88339	0.786318	0.755285	2.89187	0.00382962	0.628079	1		FALSE	FALSE	FALSE	ENST00000465946		BX097419	Hs.324084			ENST00000465946	THC2689605		novel transcript [ENST00000465946]	chr3:55395816-55395757	hs|3p14.3
A_33_P3237492	1.4	4.0552	0.657149	0.484264	2.89099	0.00384033	0.628079	1	LINC01376	TRUE	TRUE	FALSE	ENST00000418165		CA849059	Hs.745507	400945	long intergenic non-protein coding RNA 1376	ENST00000418165	THC2785343		long intergenic non-protein coding RNA 1376 [Source:HGNC Symbol;Acc:HGNC:50637] [ENST00000418165]	chr2:19325111-19325052	hs|2p24.1
A_33_P3389286	-1.75771	0.172439	0.739628	0.608135	-2.89033	0.00384836	0.628079	1	SFN	TRUE	FALSE	FALSE	NM_006142	NM_006142	NM_006142	Hs.523718	2810	stratifin	ENST00000339276	THC2468132	GO:0000079(regulation of cyclin-dependent protein serine/threonine kinase activity)|GO:0001836(release of cytochrome c from mitochondria)|GO:0003334(keratinocyte development)|GO:0005515(protein binding)|GO:0005615(extracellular space)|GO:0005634(nucleus)|GO:0005737(cytoplasm)|GO:0005829(cytosol)|GO:0006469(negative regulation of protein kinase activity)|GO:0007165(signal transduction)|GO:0008426(…	Homo sapiens stratifin (SFN), mRNA [NM_006142]	chr1:27190888-27190947	hs|1p36.11
A_21_P0008277	-1.7061	0.181573	0.647919	0.590999	-2.88681	0.00389173	0.632897	1	TTC9-DT	FALSE	FALSE	FALSE	NR_110071	NR_110071	NR_110071	Hs.737532	101928075	TTC9 divergent transcript	ENST00000500016	THC2621588	GO:0005786(signal recognition particle, endoplasmic reticulum targeting)|GO:0006617(SRP-dependent cotranslational protein targeting to membrane, signal sequence recognition)	Homo sapiens TTC9 divergent transcript (TTC9-DT), long non-coding RNA [NR_110071]	chr14:71075577-71075518	hs|14q24.2
A_23_P101707	1.31233	3.71481	0.482359	0.454845	2.88522	0.00391137	0.633835	1	PLIN3	TRUE	TRUE	FALSE	NM_005817	NM_005817	NM_005817	Hs.140452	10226	perilipin 3	ENST00000585479	THC2512625	GO:0005515(protein binding)|GO:0005737(cytoplasm)|GO:0005768(endosome)|GO:0005794(Golgi apparatus)|GO:0005811(lipid droplet)|GO:0005829(cytosol)|GO:0010008(endosome membrane)|GO:0010890(positive regulation of sequestering of triglyceride)|GO:0016020(membrane)|GO:0016192(vesicle-mediated transport)|GO:0019915(lipid storage)|GO:0030133(transport vesicle)|GO:0045296(cadherin binding)	Homo sapiens perilipin 3 (PLIN3), transcript variant 1, mRNA [NM_005817]	chr19:4839174-4839115	hs|19p13.3
A_21_P0004946	2.5542	12.8611	0.879088	0.886	2.88285	0.00394097	0.634497	1	LOC102723633	FALSE	FALSE	FALSE	XR_943051	XR_943051	XR_943051		102723633	uncharacterized LOC102723633				PREDICTED: Homo sapiens uncharacterized LOC102723633 (LOC102723633), transcript variant X2, ncRNA [XR_943051]	chr6:137751458-137751798	hs|6q23.3
A_21_P0003006	-2.70974	0.0665542	0.928679	0.941443	-2.87828	0.00399847	0.634497	1	DUBR	TRUE	TRUE	FALSE	ENST00000663370				344595	DPPA2 upstream binding RNA	ENST00000663370			DPPA2 upstream binding RNA [Source:HGNC Symbol;Acc:HGNC:48569] [ENST00000663370]	chr3:107011579-107011638	hs|3q13.12
A_21_P0006240	-2.11078	0.121143	0.781685	0.733388	-2.87812	0.00400049	0.634497	1		FALSE	FALSE	FALSE	lnc-OLFM1-1:1									BROAD Institute lincRNA (XLOC_007604), lincRNA [TCONS_00016212]	chr9:138023306-138023443	hs|9q34.3
A_23_P355385	-0.901383	0.406008	0.367943	0.313193	-2.87804	0.00400153	0.634497	1	PPP6C	TRUE	TRUE	FALSE	NM_002721	NM_002721	NM_002721	Hs.744091	5537	protein phosphatase 6 catalytic subunit	ENST00000451402	THC2466331	GO:0000082(G1/S transition of mitotic cell cycle)|GO:0004722(protein serine/threonine phosphatase activity)|GO:0005515(protein binding)|GO:0005654(nucleoplasm)|GO:0005739(mitochondrion)|GO:0005829(cytosol)|GO:0006470(protein dephosphorylation)|GO:0045087(innate immune response)|GO:0046872(metal ion binding)|GO:0048208(COPII vesicle coating)|GO:0106306(protein serine phosphatase activity)|GO:01063…	Homo sapiens protein phosphatase 6 catalytic subunit (PPP6C), transcript variant 2, mRNA [NM_002721]	chr9:127911554-127911495	hs|9q33.3
A_24_P74070	1.46034	4.30741	0.556543	0.507623	2.87681	0.00401714	0.634497	1	PARD6G	TRUE	TRUE	FALSE	NM_032510	NM_032510	NM_032510	Hs.654920	84552	par-6 family cell polarity regulator gamma	ENST00000353265	THC2471417	GO:0005080(protein kinase C binding)|GO:0005515(protein binding)|GO:0005634(nucleus)|GO:0005829(cytosol)|GO:0005886(plasma membrane)|GO:0005923(bicellular tight junction)|GO:0005938(cell cortex)|GO:0007098(centrosome cycle)|GO:0007163(establishment or maintenance of cell polarity)|GO:0016324(apical plasma membrane)|GO:0032991(protein-containing complex)|GO:0051301(cell division)|GO:0060341(regula…	Homo sapiens par-6 family cell polarity regulator gamma (PARD6G), mRNA [NM_032510]	chr18:77915404-77915345	hs|18q23
A_33_P3324383	-1.64267	0.193462	0.553223	0.571049	-2.87659	0.00401994	0.634497	1	FIGNL2	TRUE	FALSE	FALSE	NM_001384996	NM_001384996	NM_001384996	Hs.648218	401720	fidgetin like 2	ENST00000618634		GO:0005524(ATP binding)|GO:0008568(microtubule-severing ATPase activity)|GO:0051013(microtubule severing)	Homo sapiens fidgetin like 2 (FIGNL2), transcript variant 2, mRNA [NM_001384996]	chr12:52211752-52211693	hs|12q13.13
A_32_P3476	-2.45251	0.0860769	0.896065	0.852731	-2.87607	0.00402661	0.634497	1	RPRML	TRUE	FALSE	FALSE	NM_203400	NM_203400	NM_203400	Hs.367999	388394	reprimo like	ENST00000322329	THC2480334	GO:0016021(integral component of membrane)	Homo sapiens reprimo like (RPRML), mRNA [NM_203400]	chr17:45055606-45055547	hs|17q21.32
A_23_P73632	2.52365	12.4741	0.866242	0.877767	2.87509	0.00403918	0.634497	1	NR0B1	TRUE	FALSE	FALSE	NM_000475	NM_000475	NM_000475	Hs.268490	190	nuclear receptor subfamily 0 group B member 1	ENST00000378970	THC2662223	GO:0000122(negative regulation of transcription by RNA polymerase II)|GO:0000785(chromatin)|GO:0003714(transcription corepressor activity)|GO:0003723(RNA binding)|GO:0005515(protein binding)|GO:0005634(nucleus)|GO:0005654(nucleoplasm)|GO:0005737(cytoplasm)|GO:0007283(spermatogenesis)|GO:0008104(protein localization)|GO:0008134(transcription factor binding)|GO:0008406(gonad development)|GO:0008584…	Homo sapiens nuclear receptor subfamily 0 group B member 1 (NR0B1), mRNA [NM_000475]	chrX:30322698-30322639	hs|Xp21.2
A_33_P3296831	2.48987	12.0598	0.862044	0.866046	2.87499	0.00404041	0.634497	1	TP73	TRUE	TRUE	FALSE	NM_001204186	NM_001204186	NM_001204186	Hs.192132	7161	tumor protein p73	ENST00000378290	NP460436	GO:0000785(chromatin)|GO:0000976(transcription cis-regulatory region binding)|GO:0000978(RNA polymerase II cis-regulatory region sequence-specific DNA binding)|GO:0000981(DNA-binding transcription factor activity, RNA polymerase II-specific)|GO:0001228(DNA-binding transcription activator activity, RNA polymerase II-specific)|GO:0001822(kidney development)|GO:0002039(p53 binding)|GO:0003700(DNA-bi…	Homo sapiens tumor protein p73 (TP73), transcript variant 10, mRNA [NM_001204186]	chr1:3645911-3645970	hs|1p36.32
A_24_P10226	-2.72774	0.0653671	0.897534	0.949668	-2.87231	0.00407487	0.635325	1	SEMA6D	TRUE	TRUE	FALSE	NM_024966	NM_024966	NM_024966	Hs.511265	80031	semaphorin 6D	ENST00000389425	THC2482716	GO:0001755(neural crest cell migration)|GO:0005615(extracellular space)|GO:0005794(Golgi apparatus)|GO:0005886(plasma membrane)|GO:0005887(integral component of plasma membrane)|GO:0007411(axon guidance)|GO:0014911(positive regulation of smooth muscle cell migration)|GO:0014912(negative regulation of smooth muscle cell migration)|GO:0021591(ventricular system development)|GO:0030215(semaphorin re…	Homo sapiens semaphorin 6D (SEMA6D), transcript variant 6, mRNA [NM_024966]	chr15:48056173-48056232	hs|15q21.1
A_33_P3363341	1.83611	6.27207	0.682858	0.639886	2.86943	0.00411214	0.635325	1	TMEM212	TRUE	TRUE	FALSE	NM_001164436	NM_001164436	NM_001164436	Hs.642307	389177	transmembrane protein 212	ENST00000619900	THC2578979	GO:0016021(integral component of membrane)	Homo sapiens transmembrane protein 212 (TMEM212), mRNA [NM_001164436]	chr3:171571580-171571639	hs|3q26.31
A_33_P3355659	2.37301	10.7297	0.859639	0.827039	2.86929	0.00411397	0.635325	1	SKOR1	TRUE	TRUE	FALSE	NM_001365915	NM_001365915	NM_001365915	Hs.451224	390598	SKI family transcriptional corepressor 1	ENST00000380035	NP1457944	GO:0000122(negative regulation of transcription by RNA polymerase II)|GO:0000978(RNA polymerase II cis-regulatory region sequence-specific DNA binding)|GO:0000981(DNA-binding transcription factor activity, RNA polymerase II-specific)|GO:0005634(nucleus)|GO:0005667(transcription regulator complex)|GO:0006355(regulation of transcription, DNA-templated)|GO:0030425(dendrite)|GO:0030514(negative regul…	Homo sapiens SKI family transcriptional corepressor 1 (SKOR1), mRNA [NM_001365915]	chr15:68125535-68125594	hs|15q23
A_21_P0009366	2.43859	11.4569	0.787475	0.8499	2.86927	0.00411427	0.635325	1		FALSE	FALSE	FALSE	ENST00000570929						ENST00000570929			novel transcript [ENST00000570929]	chr17:79353704-79353645	hs|17q25.3
A_21_P0011996	1.72651	5.62099	0.72445	0.60174	2.86919	0.0041152	0.635325	1	LOC100506274	FALSE	FALSE	FALSE	ENST00000657444				100506274	uncharacterized LOC100506274	ENST00000657444			novel transcript [ENST00000657444]	chr2:7563113-7563172	hs|2p25.1
A_23_P140256	-1.08711	0.337189	0.415839	0.379153	-2.86721	0.00414109	0.63717	1	PNP	TRUE	FALSE	FALSE	NM_000270	NM_000270	NM_000270	Hs.75514	4860	purine nucleoside phosphorylase	ENST00000554056	NP498566	GO:0000255(allantoin metabolic process)|GO:0001882(nucleoside binding)|GO:0002060(purine nucleobase binding)|GO:0004731(purine-nucleoside phosphorylase activity)|GO:0005515(protein binding)|GO:0005576(extracellular region)|GO:0005634(nucleus)|GO:0005737(cytoplasm)|GO:0005829(cytosol)|GO:0006139(nucleobase-containing compound metabolic process)|GO:0006148(inosine catabolic process)|GO:0006149(deox…	Homo sapiens purine nucleoside phosphorylase (PNP), mRNA [NM_000270]	chr14:20945104-20945163	hs|14q11.2
A_33_P3333267	2.7935	16.3381	0.931751	0.975199	2.86455	0.00417608	0.640397	1	TMEM235	TRUE	TRUE	FALSE	NM_001388481	NM_001388481	NM_001388481	Hs.632228	283999	transmembrane protein 235	ENST00000551068	THC2630078	GO:0005783(endoplasmic reticulum)|GO:0016021(integral component of membrane)|GO:0016324(apical plasma membrane)	Homo sapiens transmembrane protein 235 (TMEM235), transcript variant 5, mRNA [NM_001388481]	chr17:76236110-76236169	hs|17q25.3
A_33_P3353662	1.82085	6.17708	0.723204	0.636435	2.86101	0.00422299	0.645425	1		FALSE	FALSE	FALSE	ENST00000382387		NM_152569	Hs.190877			ENST00000382387	THC2663731		DOCK8 antisense RNA 1 [Source:HGNC Symbol;Acc:HGNC:26436] [ENST00000382387]	chr9:213194-213135	hs|9p24.3
A_21_P0013067	-2.42895	0.0881291	0.809208	0.850064	-2.85737	0.00427161	0.646128	1	XLOC_l2_012919	FALSE	FALSE	FALSE	TCONS_l2_00024656									BROAD Institute lincRNA (XLOC_l2_012919), lincRNA [TCONS_l2_00024656]	chr6:26331991-26321469	hs|6p22.2
A_33_P3335825	2.01699	7.51566	0.783159	0.705902	2.85732	0.00427232	0.646128	1	PLCD4	TRUE	FALSE	FALSE	ENST00000483685		CD367475	Hs.593949	84812	phospholipase C delta 4	ENST00000483685	THC2520777	GO:0004435(phosphatidylinositol phospholipase C activity)|GO:0005085(guanyl-nucleotide exchange factor activity)|GO:0005509(calcium ion binding)|GO:0005515(protein binding)|GO:0005634(nucleus)|GO:0005783(endoplasmic reticulum)|GO:0005789(endoplasmic reticulum membrane)|GO:0005829(cytosol)|GO:0005886(plasma membrane)|GO:0007340(acrosome reaction)|GO:0016042(lipid catabolic process)|GO:0046488(phos…	phospholipase C delta 4 [Source:HGNC Symbol;Acc:HGNC:9062] [ENST00000483685]	chr2:219498594-219498653	hs|2q35
A_33_P3423954	2.3482	10.4667	0.755304	0.82185	2.85721	0.00427388	0.646128	1	CBX2	TRUE	TRUE	FALSE	NM_032647	NM_032647	NM_032647	Hs.368410	84733	chromobox 2	ENST00000269399	THC2486616	GO:0000122(negative regulation of transcription by RNA polymerase II)|GO:0000791(euchromatin)|GO:0000792(heterochromatin)|GO:0003677(DNA binding)|GO:0003682(chromatin binding)|GO:0005515(protein binding)|GO:0005634(nucleus)|GO:0005654(nucleoplasm)|GO:0006325(chromatin organization)|GO:0030154(cell differentiation)|GO:0031519(PcG protein complex)|GO:0035064(methylated histone binding)|GO:0035102(P…	Homo sapiens chromobox 2 (CBX2), transcript variant 2, mRNA [NM_032647]	chr17:77755889-77755948	hs|17q25.3
A_23_P122876	-0.908741	0.403031	0.350439	0.318171	-2.85614	0.0042883	0.646128	1	TAF6	TRUE	FALSE	FALSE	NM_005641	NM_005641	NM_005641	Hs.489309	6878	TATA-box binding protein associated factor 6	ENST00000344095	THC2486263	GO:0000124(SAGA complex)|GO:0003677(DNA binding)|GO:0003713(transcription coactivator activity)|GO:0005515(protein binding)|GO:0005654(nucleoplasm)|GO:0005669(transcription factor TFIID complex)|GO:0005829(cytosol)|GO:0006352(DNA-templated transcription, initiation)|GO:0006366(transcription by RNA polymerase II)|GO:0006367(transcription initiation from RNA polymerase II promoter)|GO:0006915(apopt…	Homo sapiens TATA-box binding protein associated factor 6 (TAF6), transcript variant 1, mRNA [NM_005641]	chr7:99704771-99704712	hs|7q22.1
A_33_P3332955	-0.808242	0.445641	0.311111	0.283196	-2.854	0.00431728	0.646128	1	CLEC1B	TRUE	TRUE	FALSE	NM_001393342	NM_001393342	NM_001393342	Hs.409794	51266	C-type lectin domain family 1 member B	ENST00000348658	THC2481313	GO:0004888(transmembrane signaling receptor activity)|GO:0005515(protein binding)|GO:0005886(plasma membrane)|GO:0005887(integral component of plasma membrane)|GO:0006952(defense response)|GO:0007165(signal transduction)|GO:0007166(cell surface receptor signaling pathway)|GO:0030246(carbohydrate binding)	Homo sapiens C-type lectin domain family 1 member B (CLEC1B), transcript variant 3, mRNA [NM_001393342]	chr12:10145733-10145674	hs|12p13.2
A_23_P369485	1.61992	5.05269	0.681523	0.567993	2.85201	0.00434435	0.646128	1	TENM3-AS1	FALSE	FALSE	FALSE	NR_027107	NR_027107	NR_027107	Hs.175465	90768	TENM3 antisense RNA 1	ENST00000315302	THC2480518		Homo sapiens TENM3 antisense RNA 1 (TENM3-AS1), transcript variant 1, long non-coding RNA [NR_027107]	chr4:183063701-183063642	hs|4q34.3
A_23_P51508	-1.14422	0.318472	0.363397	0.401224	-2.85183	0.00434683	0.646128	1	DUSP12	TRUE	TRUE	FALSE	NM_007240	NM_007240	NM_007240	Hs.416216	11266	dual specificity phosphatase 12	ENST00000367943	THC2702411	GO:0004725(protein tyrosine phosphatase activity)|GO:0005515(protein binding)|GO:0005634(nucleus)|GO:0005654(nucleoplasm)|GO:0005737(cytoplasm)|GO:0005829(cytosol)|GO:0006464(cellular protein modification process)|GO:0006470(protein dephosphorylation)|GO:0008138(protein tyrosine/serine/threonine phosphatase activity)|GO:0008270(zinc ion binding)|GO:0016311(dephosphorylation)|GO:0016791(phosphatas…	Homo sapiens dual specificity phosphatase 12 (DUSP12), mRNA [NM_007240]	chr1:161726752-161726811	hs|1q23.3
A_23_P96158	0.982815	2.67197	0.481403	0.344675	2.85142	0.00435242	0.646128	1	KRT17	TRUE	TRUE	FALSE	NM_000422	NM_000422	NM_000422	Hs.2785	3872	keratin 17	ENST00000649249	THC2520552	GO:0005198(structural molecule activity)|GO:0005515(protein binding)|GO:0005829(cytosol)|GO:0005882(intermediate filament)|GO:0030307(positive regulation of cell growth)|GO:0031069(hair follicle morphogenesis)|GO:0031424(keratinization)|GO:0045109(intermediate filament organization)|GO:0045111(intermediate filament cytoskeleton)|GO:0045727(positive regulation of translation)|GO:0051798(positive r…	Homo sapiens keratin 17 (KRT17), mRNA [NM_000422]	chr17:39777035-39776976	hs|17q21.2
A_21_P0009291	2.39879	11.0099	0.920868	0.841315	2.85125	0.00435484	0.646128	1		FALSE	FALSE	FALSE	ENST00000664051	XR_934185	XR_934185				ENST00000664051			novel transcript [ENST00000664051]	chr17:6070301-6070242	hs|17p13.2
A_33_P3279456	-1.40166	0.246188	0.505657	0.492563	-2.84564	0.00443222	0.647814	1		FALSE	FALSE	FALSE											chr2:042077385-042077326	hs|2p21
A_21_P0001889	-2.27956	0.102329	0.813723	0.801107	-2.84551	0.00443399	0.647814	1	TMEM182	TRUE	TRUE	FALSE	ENST00000453878				130827	transmembrane protein 182	ENST00000453878		GO:0005515(protein binding)|GO:0016021(integral component of membrane)	transmembrane protein 182 [Source:HGNC Symbol;Acc:HGNC:26391] [ENST00000453878]	chr2:103636294-103636353	hs|2q12.1
A_21_P0010702	-3.2243	0.0397836	0.999442	1.13337	-2.84487	0.00444292	0.647814	1	LINC01738	FALSE	FALSE	FALSE	ENST00000454285	XR_001738040	XR_001738040		107984953	long intergenic non-protein coding RNA 1738	ENST00000454285			long intergenic non-protein coding RNA 1738 [Source:HGNC Symbol;Acc:HGNC:52526] [ENST00000454285]	chr1:48168873-48168932	hs|1p33
A_24_P399083	-2.0667	0.126603	0.720222	0.726707	-2.84392	0.00445624	0.647814	1	TXNL4B	TRUE	TRUE	FALSE	NM_017853	NM_017853	NM_017853	Hs.134406	54957	thioredoxin like 4B	ENST00000423037	THC2461084	GO:0000398(mRNA splicing, via spliceosome)|GO:0005515(protein binding)|GO:0005654(nucleoplasm)|GO:0005681(spliceosomal complex)|GO:0005682(U5 snRNP)|GO:0005829(cytosol)|GO:0007049(cell cycle)|GO:0046540(U4/U6 x U5 tri-snRNP complex)	Homo sapiens thioredoxin like 4B (TXNL4B), transcript variant 1, mRNA [NM_017853]	chr16:72119436-72119377	hs|16q22.2
A_33_P3237000	2.36563	10.6507	0.882705	0.831822	2.84391	0.00445637	0.647814	1	GLYATL3	TRUE	FALSE	FALSE	NM_001010904	NM_001010904	NM_001010904	Hs.585172	389396	glycine-N-acyltransferase like 3	ENST00000371197		GO:0005739(mitochondrion)|GO:0016410(N-acyltransferase activity)|GO:0047961(glycine N-acyltransferase activity)	Homo sapiens glycine-N-acyltransferase like 3 (GLYATL3), mRNA [NM_001010904]	chr6:49495682-49495741	hs|6p12.3
A_23_P149470	-1.39924	0.246784	0.51177	0.492152	-2.84311	0.00446762	0.647814	1	NDUFS2	TRUE	TRUE	FALSE	NM_004550	NM_004550	NM_004550	Hs.173611	4720	NADH:ubiquinone oxidoreductase core subunit S2	ENST00000679218	NP1212727	GO:0003954(NADH dehydrogenase activity)|GO:0005515(protein binding)|GO:0005654(nucleoplasm)|GO:0005739(mitochondrion)|GO:0005747(mitochondrial respiratory chain complex I)|GO:0005759(mitochondrial matrix)|GO:0006120(mitochondrial electron transport, NADH to ubiquinone)|GO:0006979(response to oxidative stress)|GO:0008137(NADH dehydrogenase (ubiquinone) activity)|GO:0009055(electron transfer activi…	Homo sapiens NADH:ubiquinone oxidoreductase core subunit S2 (NDUFS2), transcript variant 1, mRNA; nuclear gene for mitochondrial product [NM_004550]	chr1:161180137-161180397	hs|1q23.3
A_33_P3394554	-2.58011	0.075766	0.877497	0.907624	-2.8427	0.00447329	0.647814	1	PRAMEF26	FALSE	FALSE	FALSE	NM_001306072	NM_001306072	NM_001306072	Hs.551617	645359	PRAME family member 26	ENST00000613059		GO:0005737(cytoplasm)	Homo sapiens PRAME family member 26 (PRAMEF26), mRNA [NM_001306072]	chr1:13002129-13002070	hs|1p36.21
A_23_P49412	1.77997	5.92967	0.55205	0.626253	2.84225	0.00447961	0.647814	1	PRR14	TRUE	FALSE	FALSE	NM_024031	NM_024031	NM_024031	Hs.293629	78994	proline rich 14	ENST00000571654	NP1187949	GO:0005515(protein binding)|GO:0005652(nuclear lamina)|GO:0005654(nucleoplasm)|GO:0005694(chromosome)|GO:0007517(muscle organ development)	Homo sapiens proline rich 14 (PRR14), transcript variant 1, mRNA [NM_024031]	chr16:30666890-30667223	hs|16p11.2
A_33_P3372207	1.97851	7.23194	0.703797	0.696636	2.84009	0.00451014	0.648813	1		FALSE	FALSE	FALSE											chr1:182151875-182151816	hs|1q25.3
A_21_P0013448	2.84949	17.279	0.860224	1.00411	2.83783	0.00454216	0.648813	1	HRAT17	FALSE	FALSE	FALSE	ENST00000447785		DA822814	Hs.120006	101928036	heart tissue-associated transcript 17	ENST00000447785			heart tissue-associated transcript 17 [Source:NCBI gene (formerly Entrezgene);Acc:101928036] [ENST00000447785]	chr7:112620964-112620166	hs|7q31.1
A_33_P3412035	-1.48923	0.225546	0.694865	0.524781	-2.83781	0.00454242	0.648813	1	UBA6	TRUE	FALSE	FALSE	NM_018227	NM_018227	NM_018227	Hs.212774	55236	ubiquitin like modifier activating enzyme 6	ENST00000322244	THC2668683	GO:0004839(ubiquitin activating enzyme activity)|GO:0005515(protein binding)|GO:0005524(ATP binding)|GO:0005634(nucleus)|GO:0005737(cytoplasm)|GO:0005829(cytosol)|GO:0006511(ubiquitin-dependent protein catabolic process)|GO:0006974(cellular response to DNA damage stimulus)|GO:0007612(learning)|GO:0007626(locomotory behavior)|GO:0016567(protein ubiquitination)|GO:0019780(FAT10 activating enzyme ac…	Homo sapiens ubiquitin like modifier activating enzyme 6 (UBA6), mRNA [NM_018227]	chr4:68481613-68481554	hs|4q13.2
A_21_P0004725	-1.83885	0.159	0.7298	0.648103	-2.83728	0.00454993	0.648813	1		FALSE	FALSE	FALSE	ENST00000655767		XR_158802	Hs.246334			ENST00000655767	THC2634742		novel transcript [ENST00000655767]	chr6:8342470-8342411	hs|6p24.3
A_32_P195647	2.55085	12.8179	0.918296	0.900193	2.83366	0.00460176	0.648813	1	KLHL15	TRUE	FALSE	FALSE	NM_030624	NM_030624	NM_030624	Hs.495854	80311	kelch like family member 15	ENST00000328046	THC2478329	GO:0005515(protein binding)|GO:0005634(nucleus)|GO:0006511(ubiquitin-dependent protein catabolic process)|GO:0016567(protein ubiquitination)|GO:0071630(nuclear protein quality control by the ubiquitin-proteasome system)|GO:2000042(negative regulation of double-strand break repair via homologous recombination)	Homo sapiens kelch like family member 15 (KLHL15), mRNA [NM_030624]	chrX:24006653-24006594	hs|Xp22.11
A_23_P125233	1.11421	3.04717	0.454154	0.393295	2.83302	0.00461106	0.648813	1	CNN1	TRUE	TRUE	TRUE	NM_001299	NM_001299	NM_001299	Hs.465929	1264	calponin 1	ENST00000588935	THC2465951	GO:0003779(actin binding)|GO:0005515(protein binding)|GO:0005516(calmodulin binding)|GO:0005856(cytoskeleton)|GO:0005925(focal adhesion)|GO:0006940(regulation of smooth muscle contraction)|GO:0031032(actomyosin structure organization)|GO:1904706(negative regulation of vascular associated smooth muscle cell proliferation)	Homo sapiens calponin 1 (CNN1), transcript variant 1, mRNA [NM_001299]	chr19:11661005-11661064	hs|19p13.2
A_33_P3375869	2.31978	10.1734	0.826598	0.818916	2.83274	0.00461509	0.648813	1	PIGZ	TRUE	TRUE	TRUE	XM_011513190	XM_011513190	XM_011513190	Hs.736881	80235	phosphatidylinositol glycan anchor biosynthesis class Z		THC2483850	GO:0000026(alpha-1,2-mannosyltransferase activity)|GO:0000030(mannosyltransferase activity)|GO:0005783(endoplasmic reticulum)|GO:0005789(endoplasmic reticulum membrane)|GO:0006506(GPI anchor biosynthetic process)|GO:0016021(integral component of membrane)|GO:0016254(preassembly of GPI anchor in ER membrane)|GO:0097502(mannosylation)	PREDICTED: Homo sapiens phosphatidylinositol glycan anchor biosynthesis class Z (PIGZ), transcript variant X5, mRNA [XM_011513190]	chr3:196693246-196693187	hs|3q29
A_33_P3404566	-2.78934	0.0614619	0.855361	0.984713	-2.83264	0.00461653	0.648813	1		FALSE	FALSE	FALSE											chr9:119158957-119158898	hs|9q33.1
A_33_P3284939	-1.76233	0.171645	0.65465	0.6222	-2.83241	0.00461978	0.648813	1	PEDS1	FALSE	FALSE	FALSE	NM_199129	NM_199129	NM_199129	Hs.744839	387521	plasmanylethanolamine desaturase 1	ENST00000371656	THC2461901	GO:0005515(protein binding)|GO:0005783(endoplasmic reticulum)|GO:0005789(endoplasmic reticulum membrane)|GO:0006631(fatty acid metabolic process)|GO:0008611(ether lipid biosynthetic process)|GO:0016021(integral component of membrane)|GO:0016491(oxidoreductase activity)|GO:0050207(plasmanylethanolamine desaturase activity)	Homo sapiens plasmanylethanolamine desaturase 1 (PEDS1), transcript variant 1, mRNA [NM_199129]	chr20:48740366-48740307	hs|20q13.13
A_23_P112296	3.822	45.6954	1.34762	1.34966	2.83181	0.0046285	0.648813	1	DBH	TRUE	FALSE	FALSE	NM_000787	NM_000787	NM_000787	Hs.591890	1621	dopamine beta-hydroxylase	ENST00000393056	THC2471355	GO:0001974(blood vessel remodeling)|GO:0001975(response to amphetamine)|GO:0002443(leukocyte mediated immunity)|GO:0003824(catalytic activity)|GO:0004500(dopamine beta-monooxygenase activity)|GO:0005507(copper ion binding)|GO:0005515(protein binding)|GO:0005576(extracellular region)|GO:0005615(extracellular space)|GO:0005737(cytoplasm)|GO:0005783(endoplasmic reticulum)|GO:0006589(octopamine biosy…	Homo sapiens dopamine beta-hydroxylase (DBH), mRNA [NM_000787]	chr9:136524119-136524178	hs|9q34.2
A_33_P3230578	-2.42253	0.0886966	0.816685	0.856261	-2.8292	0.00466647	0.652136	1		FALSE	FALSE	FALSE											chr6:044341055-044340996	hs|6p21.1
A_33_P3421794	1.65047	5.20942	0.719605	0.584091	2.8257	0.0047177	0.653633	1	DHX34	TRUE	TRUE	FALSE	NM_014681	NM_014681	NM_014681	Hs.151706	9704	DExH-box helicase 34	ENST00000460681	THC2461848	GO:0000184(nuclear-transcribed mRNA catabolic process, nonsense-mediated decay)|GO:0000956(nuclear-transcribed mRNA catabolic process)|GO:0003723(RNA binding)|GO:0003724(RNA helicase activity)|GO:0005524(ATP binding)|GO:0005622(intracellular anatomical structure)|GO:0016020(membrane)|GO:0016887(ATP hydrolysis activity)|GO:2000623(negative regulation of nuclear-transcribed mRNA catabolic process, …	Homo sapiens DExH-box helicase 34 (DHX34), mRNA [NM_014681]	chr19:47879757-47879816	hs|19q13.32
A_21_P0000230	1.77093	5.87633	0.586579	0.626746	2.8256	0.00471924	0.653633	1	SNORD107	TRUE	FALSE	FALSE	NR_001293	NR_001293	NR_001293	Hs.733072	91380	small nucleolar RNA, C/D box 107	ENST00000551361	THC2527316	GO:0005730(nucleolus)|GO:0006396(RNA processing)	Homo sapiens small nucleolar RNA, C/D box 107 (SNORD107), small nucleolar RNA [NR_001293]	chr15:25227156-25227215	hs|15q11.2
A_21_P0001744	2.28077	9.78419	0.816631	0.807197	2.82554	0.0047201	0.653633	1		FALSE	FALSE	FALSE	lnc-CRABP2-1:1									BROAD Institute lincRNA (XLOC_001048), lincRNA [TCONS_00002495]	chr1:156682485-156682426	hs|1q23.1
A_33_P3369398	2.36915	10.6883	0.912305	0.839389	2.82247	0.00476552	0.656272	1		FALSE	FALSE	FALSE
A_21_P0008809	2.81261	16.6534	0.896592	0.997464	2.81976	0.00480591	0.656272	1		FALSE	FALSE	FALSE	ENST00000651227						ENST00000651227			Prader-Willi region non-protein coding RNA 1 [Source:HGNC Symbol;Acc:HGNC:33235] [ENST00000651227]	chr15:24423065-24426091	hs|15q11.2
A_21_P0013631	2.19363	8.96768	0.726131	0.777996	2.81959	0.00480856	0.656272	1	XLOC_l2_015170	FALSE	FALSE	FALSE	TCONS_l2_00029282									BROAD Institute lincRNA (XLOC_l2_015170), lincRNA [TCONS_l2_00029282]	chr9:69655745-69655804	hs|9q21.11
A_24_P72646	1.67845	5.35725	0.653903	0.595386	2.81909	0.00481594	0.656272	1	BIN3-IT1	FALSE	FALSE	FALSE	NR_027715	NR_027715	NR_027715	Hs.675917	80094	BIN3 intronic transcript 1		THC2479496		Homo sapiens BIN3 intronic transcript 1 (BIN3-IT1), long non-coding RNA [NR_027715]	chr8:22499175-22499116	hs|8p21.3
A_23_P144476	-2.70721	0.066723	0.923459	0.961141	-2.81666	0.00485264	0.656272	1	SPRY1	TRUE	TRUE	FALSE	NM_199327	NM_199327	NM_199327	Hs.744854	10252	sprouty RTK signaling antagonist 1	ENST00000339241	NP082859	GO:0000132(establishment of mitotic spindle orientation)|GO:0001656(metanephros development)|GO:0001657(ureteric bud development)|GO:0001759(organ induction)|GO:0005515(protein binding)|GO:0005654(nucleoplasm)|GO:0005794(Golgi apparatus)|GO:0005829(cytosol)|GO:0005886(plasma membrane)|GO:0008285(negative regulation of cell population proliferation)|GO:0010719(negative regulation of epithelial to …	Homo sapiens sprouty RTK signaling antagonist 1 (SPRY1), transcript variant 2, mRNA [NM_199327]	chr4:124324494-124324553	hs|4q28.1
A_21_P0012427	-1.13874	0.320222	0.48191	0.404308	-2.81652	0.00485472	0.656272	1	XLOC_l2_010064	FALSE	FALSE	FALSE	TCONS_l2_00019087			Hs.665977				THC2477880		BROAD Institute lincRNA (XLOC_l2_010064), lincRNA [TCONS_l2_00019087]	chr3:195348684-195348743	hs|3q29
A_33_P3419885	2.31893	10.1648	0.828571	0.823482	2.81601	0.00486246	0.656272	1	BPIFA2	TRUE	FALSE	FALSE	NM_001319164	NM_001319164	NM_001319164	Hs.125960	140683	BPI fold containing family A member 2	ENST00000253362	NP1157409	GO:0001530(lipopolysaccharide binding)|GO:0005515(protein binding)|GO:0005576(extracellular region)|GO:0005615(extracellular space)|GO:0030141(secretory granule)|GO:0042742(defense response to bacterium)|GO:0070062(extracellular exosome)	Homo sapiens BPI fold containing family A member 2 (BPIFA2), transcript variant 2, mRNA [NM_001319164]	chr20:31765963-31766022	hs|20q11.21
A_33_P3381410	1.6176	5.04098	0.557353	0.574434	2.81599	0.00486267	0.656272	1	ORC2	TRUE	FALSE	FALSE	NM_006190	NM_006190	NM_006190	Hs.444870	4999	origin recognition complex subunit 2	ENST00000410039	THC2663218	GO:0000122(negative regulation of transcription by RNA polymerase II)|GO:0000781(chromosome, telomeric region)|GO:0000792(heterochromatin)|GO:0000808(origin recognition complex)|GO:0000939(inner kinetochore)|GO:0003688(DNA replication origin binding)|GO:0005515(protein binding)|GO:0005634(nucleus)|GO:0005654(nucleoplasm)|GO:0005664(nuclear origin of replication recognition complex)|GO:0005813(cen…	Homo sapiens origin recognition complex subunit 2 (ORC2), transcript variant 1, mRNA [NM_006190]	chr2:201822244-201822185	hs|2q33.1
A_24_P47467	-0.832597	0.434918	0.306784	0.295707	-2.81561	0.0048684	0.656272	1	TMEM109	TRUE	TRUE	FALSE	NM_024092	NM_024092	NM_024092	Hs.13662	79073	transmembrane protein 109	ENST00000227525	THC2469061	GO:0003674(molecular_function)|GO:0005244(voltage-gated ion channel activity)|GO:0005515(protein binding)|GO:0005640(nuclear outer membrane)|GO:0016021(integral component of membrane)|GO:0033017(sarcoplasmic reticulum membrane)|GO:0034220(ion transmembrane transport)|GO:0034765(regulation of ion transmembrane transport)|GO:0042771(intrinsic apoptotic signaling pathway in response to DNA damage by…	Homo sapiens transmembrane protein 109 (TMEM109), mRNA [NM_024092]	chr11:60690854-60690913	hs|11q12.2
A_33_P3365553	1.66963	5.31021	0.725629	0.593278	2.81425	0.00488913	0.657128	1	ASNS	TRUE	FALSE	FALSE	NM_001352496	NM_001352496	NM_001352496	Hs.434403	440	asparagine synthetase (glutamine-hydrolyzing)	ENST00000641497	THC2582624	GO:0001889(liver development)|GO:0004066(asparagine synthase (glutamine-hydrolyzing) activity)|GO:0005515(protein binding)|GO:0005524(ATP binding)|GO:0005829(cytosol)|GO:0006529(asparagine biosynthetic process)|GO:0006541(glutamine metabolic process)|GO:0009416(response to light stimulus)|GO:0009612(response to mechanical stimulus)|GO:0009636(response to toxic substance)|GO:0031427(response to me…	Homo sapiens asparagine synthetase (glutamine-hydrolyzing) (ASNS), transcript variant 7, mRNA [NM_001352496]	chr7:97557565-97557506	hs|7q21.3
A_21_P0010221	1.86623	6.46387	0.748715	0.664972	2.80647	0.00500868	0.666343	1		FALSE	FALSE	FALSE	ENST00000622592		BU172748	Hs.572869			ENST00000622592	THC2711471		novel transcript [ENST00000622592]	chr21:11171987-11173892	hs|21p11.1
A_33_P3357397	-1.02015	0.36054	0.390596	0.363606	-2.80566	0.00502138	0.666343	1		FALSE	FALSE	FALSE	ENST00000422143	XM_011516411	XM_011516411	Hs.722439			ENST00000422143	NP285225		T cell receptor beta variable 29-1 [Source:HGNC Symbol;Acc:HGNC:12210] [ENST00000422143]	chr7:142448670-142448729	hs|7q34
A_23_P83347	-2.25314	0.105068	0.850873	0.803303	-2.80485	0.00503399	0.666343	1	RNF183	TRUE	TRUE	FALSE	NM_145051	NM_145051	NM_145051	Hs.729641	138065	ring finger protein 183	ENST00000478815	THC2490241	GO:0000209(protein polyubiquitination)|GO:0005515(protein binding)|GO:0005765(lysosomal membrane)|GO:0005783(endoplasmic reticulum)|GO:0006915(apoptotic process)|GO:0030176(integral component of endoplasmic reticulum membrane)|GO:0033106(cis-Golgi network membrane)|GO:0034976(response to endoplasmic reticulum stress)|GO:0046872(metal ion binding)|GO:0051865(protein autoubiquitination)|GO:0061630(…	Homo sapiens ring finger protein 183 (RNF183), transcript variant 1, mRNA [NM_145051]	chr9:116059816-116059757	hs|9q32
A_32_P50734	2.38117	10.8176	0.827325	0.849371	2.80345	0.00505583	0.666343	1		FALSE	FALSE	FALSE	ENST00000669739	XR_940126	XR_940126	Hs.516026			ENST00000669739	THC2723899		novel transcript [ENST00000669739]	chr2:59465975-59465916	hs|2p16.1
A_33_P3289476	1.77172	5.88094	0.631862	0.63204	2.80317	0.00506027	0.666343	1		FALSE	FALSE	FALSE	AK124043		AK124043	Hs.689587				THC2485306		Homo sapiens cDNA FLJ42049 fis, clone SPLEN2041720 [AK124043]	chr10:135079477-135079418	hs|10q26.3
A_21_P0012294	1.00974	2.74488	0.363406	0.360217	2.80313	0.00506085	0.666343	1		FALSE	FALSE	FALSE	ENST00000402176						ENST00000402176			gamma-glutamyltransferase light chain 4 pseudogene [Source:HGNC Symbol;Acc:HGNC:33428] [ENST00000402176]	chr22:24644978-24644919	hs|22q11.23
A_33_P3309506	2.65858	14.276	0.913445	0.948881	2.8018	0.00508176	0.666343	1	SEBOX	TRUE	FALSE	FALSE	NM_001080837	NM_001080837	NM_001080837	Hs.728714	645832	SEBOX homeobox	ENST00000536498	NP238240	GO:0000981(DNA-binding transcription factor activity, RNA polymerase II-specific)|GO:0003677(DNA binding)|GO:0005575(cellular_component)|GO:0005634(nucleus)|GO:0006357(regulation of transcription by RNA polymerase II)|GO:0009792(embryo development ending in birth or egg hatching)|GO:0048477(oogenesis)	Homo sapiens SEBOX homeobox (SEBOX), mRNA [NM_001080837]	chr17:26691349-26691290	hs|17q11.2
A_21_P0008657	-0.958365	0.383519	0.401976	0.342212	-2.8005	0.00510236	0.666343	1		FALSE	FALSE	FALSE	ENST00000559749		BX103105	Hs.624271			ENST00000559749	THC2689134		novel transcript, antisense to LINGO1 [ENST00000559749]	chr15:78080541-78080600	hs|15q24.3
A_24_P74981	2.15496	8.62757	0.766225	0.770107	2.79826	0.00513784	0.666343	1	KDM1A	TRUE	TRUE	FALSE	NM_015013	NM_015013	NM_015013	Hs.591518	23028	lysine demethylase 1A	ENST00000494920	THC2677522	GO:0000122(negative regulation of transcription by RNA polymerase II)|GO:0000380(alternative mRNA splicing, via spliceosome)|GO:0000781(chromosome, telomeric region)|GO:0000785(chromatin)|GO:0002039(p53 binding)|GO:0002052(positive regulation of neuroblast proliferation)|GO:0003682(chromatin binding)|GO:0005515(protein binding)|GO:0005634(nucleus)|GO:0005654(nucleoplasm)|GO:0005667(transcription …	Homo sapiens lysine demethylase 1A (KDM1A), transcript variant 2, mRNA [NM_015013]	chr1:23405495-23405554	hs|1p36.12
A_21_P0010249	2.33136	10.2919	0.918111	0.833681	2.79646	0.0051666	0.666343	1	PCSEAT	FALSE	FALSE	FALSE	NR_164474	NR_164474	NR_164474		105372808	prostate cancer expressed EZH2 associated transcript	ENST00000651009			Homo sapiens prostate cancer expressed EZH2 associated transcript (PCSEAT), long non-coding RNA [NR_164474]	chr21:42954136-42954195	hs|21q22.3
A_21_P0010045	-2.13517	0.118225	0.819293	0.76368	-2.79589	0.00517566	0.666343	1		FALSE	FALSE	FALSE	lnc-SLC35C2-1:1		AK128705	Hs.640065						BROAD Institute lincRNA (XLOC_013766), lincRNA [TCONS_00028412]	chr20:44963746-44963687	hs|20q13.12
A_23_P143994	-2.1011	0.122321	0.809428	0.752036	-2.79389	0.00520784	0.666343	1	FANCD2	TRUE	TRUE	FALSE	NM_001018115	NM_001018115	NM_001018115	Hs.208388	2177	FA complementation group D2	ENST00000421731	THC2521905	GO:0000793(condensed chromosome)|GO:0005515(protein binding)|GO:0005634(nucleus)|GO:0005654(nucleoplasm)|GO:0005730(nucleolus)|GO:0005829(cytosol)|GO:0007129(homologous chromosome pairing at meiosis)|GO:0010332(response to gamma radiation)|GO:0016604(nuclear body)|GO:0031573(mitotic intra-S DNA damage checkpoint signaling)|GO:0036297(interstrand cross-link repair)|GO:0070182(DNA polymerase bindin…	Homo sapiens FA complementation group D2 (FANCD2), transcript variant 2, mRNA [NM_001018115]	chr3:10143006-10143065	hs|3p25.3
A_23_P152181	-1.71973	0.179115	0.634451	0.615571	-2.79371	0.00521069	0.666343	1	POLR3E	TRUE	FALSE	FALSE	NM_018119	NM_018119	NM_018119	Hs.460298	55718	RNA polymerase III subunit E	ENST00000563282	THC2504023	GO:0003899(DNA-directed 5'-3' RNA polymerase activity)|GO:0005654(nucleoplasm)|GO:0005666(RNA polymerase III complex)|GO:0005829(cytosol)|GO:0006351(transcription, DNA-templated)|GO:0045087(innate immune response)|GO:0051607(defense response to virus)	Homo sapiens RNA polymerase III subunit E (POLR3E), transcript variant 1, mRNA [NM_018119]	chr16:22343491-22345008	hs|16p12.2
A_23_P46429	-2.37778	0.092756	0.832797	0.851123	-2.7937	0.00521089	0.666343	1	CCN1	FALSE	FALSE	FALSE	NM_001554	NM_001554	NM_001554	Hs.8867	3491	cellular communication network factor 1	ENST00000676007	THC2573914	GO:0001649(osteoblast differentiation)|GO:0001934(positive regulation of protein phosphorylation)|GO:0002041(intussusceptive angiogenesis)|GO:0003181(atrioventricular valve morphogenesis)|GO:0003278(apoptotic process involved in heart morphogenesis)|GO:0003281(ventricular septum development)|GO:0005178(integrin binding)|GO:0005201(extracellular matrix structural constituent)|GO:0005515(protein bi…	Homo sapiens cellular communication network factor 1 (CCN1), mRNA [NM_001554]	chr1:86048953-86049012	hs|1p22.3
A_33_P3262167	2.07488	7.96359	0.824913	0.742802	2.79331	0.0052171	0.666343	1		FALSE	FALSE	FALSE											chr17:077043824-077043765	hs|17q25.3
A_33_P3342175	-2.56175	0.0771694	0.887094	0.917107	-2.7933	0.00521737	0.666343	1		FALSE	FALSE	FALSE	THC2484734							THC2484734			chr17:048426053-048426112	hs|17q21.33
A_21_P0007248	2.3053	10.0272	0.82787	0.825496	2.79262	0.00522823	0.666343	1		FALSE	FALSE	FALSE	ENST00000658917						ENST00000658917	THC2671596		RAB30 divergent transcript [Source:HGNC Symbol;Acc:HGNC:48672] [ENST00000658917]	chr11:82784451-82802314	hs|11q14.1
A_21_P0001690	-2.2825	0.102029	0.729077	0.817453	-2.79221	0.0052349	0.666343	1	LOC105378810	FALSE	FALSE	FALSE	XR_001738113	XR_001738113	XR_001738113		105378810	uncharacterized LOC105378810				PREDICTED: Homo sapiens uncharacterized LOC105378810 (LOC105378810), transcript variant X2, ncRNA [XR_001738113]	chr1:79775237-79775296	hs|1p31.1
A_33_P3306113	-0.974822	0.377259	0.381279	0.34934	-2.79047	0.00526315	0.666343	1	JMJD4	TRUE	FALSE	FALSE	NM_023007	NM_023007	NM_023007	Hs.555974	65094	jumonji domain containing 4	ENST00000438896	THC2482633	GO:0005515(protein binding)|GO:0005737(cytoplasm)|GO:0016706(2-oxoglutarate-dependent dioxygenase activity)|GO:0018126(protein hydroxylation)|GO:0045905(positive regulation of translational termination)|GO:0046872(metal ion binding)|GO:0106156(peptidyl-lysine 4-dioxygenase activity)	Homo sapiens jumonji domain containing 4 (JMJD4), transcript variant 1, mRNA [NM_023007]	chr1:227918994-227918935	hs|1q42.13
A_24_P142118	0.833638	2.30168	0.303336	0.29885	2.78949	0.00527912	0.666343	1	THBS1	TRUE	TRUE	FALSE	NM_003246	NM_003246	NM_003246	Hs.164226	7057	thrombospondin 1	ENST00000260356	THC2470159	GO:0001666(response to hypoxia)|GO:0001786(phosphatidylserine binding)|GO:0001937(negative regulation of endothelial cell proliferation)|GO:0001953(negative regulation of cell-matrix adhesion)|GO:0001968(fibronectin binding)|GO:0002040(sprouting angiogenesis)|GO:0002544(chronic inflammatory response)|GO:0002581(negative regulation of antigen processing and presentation of peptide or polysaccharid…	Homo sapiens thrombospondin 1 (THBS1), mRNA [NM_003246]	chr15:39888831-39888890	hs|15q14
A_23_P44617	1.4698	4.34835	0.596831	0.526964	2.78918	0.00528414	0.666343	1	COPG1	TRUE	TRUE	FALSE	NM_016128	NM_016128	NM_016128	Hs.518250	22820	COPI coat complex subunit gamma 1	ENST00000509889	THC2544647	GO:0000139(Golgi membrane)|GO:0005198(structural molecule activity)|GO:0005515(protein binding)|GO:0005783(endoplasmic reticulum)|GO:0005789(endoplasmic reticulum membrane)|GO:0005793(endoplasmic reticulum-Golgi intermediate compartment)|GO:0005794(Golgi apparatus)|GO:0005829(cytosol)|GO:0006886(intracellular protein transport)|GO:0006888(endoplasmic reticulum to Golgi vesicle-mediated transport)…	Homo sapiens COPI coat complex subunit gamma 1 (COPG1), mRNA [NM_016128]	chr3:128994046-128994105	hs|3q21.3
A_21_P0001032	2.08229	8.02281	0.830849	0.746627	2.78893	0.00528826	0.666343	1	LINC01741	FALSE	FALSE	FALSE	NR_110722	NR_110722	NR_110722	Hs.573792	101928778	long intergenic non-protein coding RNA 1741	ENST00000427173			Homo sapiens long intergenic non-protein coding RNA 1741 (LINC01741), long non-coding RNA [NR_110722]	chr1:177679406-177679465	hs|1q25.2
A_23_P66844	-1.87124	0.153933	0.688097	0.671068	-2.78844	0.00529623	0.666343	1	KRTAP4-7	TRUE	FALSE	FALSE	NM_033061	NM_033061	NM_033061	Hs.632746	100132476	keratin associated protein 4-7	ENST00000571574	THC2488799		Homo sapiens keratin associated protein 4-7 (KRTAP4-7), mRNA [NM_033061]	chr17:39241130-39241189	hs|17q21.2
A_21_P0005943	1.00848	2.74142	0.397721	0.361794	2.78743	0.00531274	0.666343	1		FALSE	FALSE	FALSE	lnc-MATN2-2:1									BROAD Institute lincRNA (XLOC_006878), lincRNA [TCONS_00015327]	chr8:99058654-99059896	hs|8q22.2
A_24_P170763	-0.963047	0.381728	0.388674	0.345568	-2.78685	0.00532223	0.666343	1	KHNYN	TRUE	TRUE	FALSE	NM_015299	NM_015299	NM_015299	Hs.713590	23351	KH and NYN domain containing	ENST00000251343		GO:0003674(molecular_function)|GO:0003729(mRNA binding)|GO:0004521(endoribonuclease activity)|GO:0005515(protein binding)|GO:0005575(cellular_component)|GO:0005634(nucleus)|GO:0008150(biological_process)|GO:0036464(cytoplasmic ribonucleoprotein granule)|GO:0090502(RNA phosphodiester bond hydrolysis, endonucleolytic)	Homo sapiens KH and NYN domain containing (KHNYN), transcript variant 1, mRNA [NM_015299]	chr14:24910286-24910343	hs|14q12
A_21_P0003101	2.74084	15.5	0.966063	0.98448	2.78405	0.00536849	0.667413	1	VGLL4	TRUE	TRUE	FALSE	ENST00000414047				9686	vestigial like family member 4	ENST00000414047	THC2784128	GO:0001223(transcription coactivator binding)|GO:0005515(protein binding)|GO:0005634(nucleus)|GO:0030178(negative regulation of Wnt signaling pathway)|GO:0030308(negative regulation of cell growth)|GO:0035331(negative regulation of hippo signaling)|GO:0045892(negative regulation of transcription, DNA-templated)|GO:0060044(negative regulation of cardiac muscle cell proliferation)|GO:1903364(positi…	vestigial like family member 4 [Source:HGNC Symbol;Acc:HGNC:28966] [ENST00000414047]	chr3:11763389-11763330	hs|3p25.3
A_32_P41292	-0.995067	0.369699	0.381099	0.357476	-2.78359	0.00537611	0.667413	1	VDAC2	TRUE	TRUE	FALSE	NM_003375	NM_003375	NM_003375	Hs.355927	7417	voltage dependent anion channel 2	ENST00000460044	THC2556465	GO:0000166(nucleotide binding)|GO:0001669(acrosomal vesicle)|GO:0005515(protein binding)|GO:0005634(nucleus)|GO:0005739(mitochondrion)|GO:0005741(mitochondrial outer membrane)|GO:0006820(anion transport)|GO:0007339(binding of sperm to zona pellucida)|GO:0008021(synaptic vesicle)|GO:0008308(voltage-gated anion channel activity)|GO:0015288(porin activity)|GO:0015485(cholesterol binding)|GO:0015698(…	Homo sapiens voltage dependent anion channel 2 (VDAC2), transcript variant 2, mRNA [NM_003375]	chr10:76990947-76991006	hs|10q22.2
A_21_P0007380	-2.43238	0.0878276	0.859639	0.874274	-2.78217	0.00539965	0.667413	1	MIR4300HG	FALSE	FALSE	FALSE	ENST00000653173				101928989	MIR4300 host gene	ENST00000653173			MIR4300 host gene [Source:HGNC Symbol;Acc:HGNC:52003] [ENST00000653173]	chr11:81532404-81532345	hs|11q14.1
A_33_P3399428	-2.12609	0.119302	0.808911	0.764255	-2.78192	0.00540386	0.667413	1		FALSE	FALSE	FALSE	ENST00000381078		AK125751	Hs.629679			ENST00000381078	THC2488539		novel transcript [ENST00000381078]	chr6:203766-203825	hs|6p25.3
A_21_P0007282	-1.9957	0.135919	0.758697	0.717437	-2.7817	0.00540744	0.667413	1		FALSE	FALSE	FALSE	ENST00000658360						ENST00000658360			novel transcript [ENST00000658360]	chr11:119737736-119737795	hs|11q23.3
A_33_P3336925	1.08045	2.946	0.454125	0.388553	2.78069	0.00542431	0.667413	1	PDLIM5	TRUE	FALSE	FALSE	NM_001256429	NM_001256429	NM_001256429	Hs.480311	10611	PDZ and LIM domain 5	ENST00000359265	THC2513204	GO:0001725(stress fiber)|GO:0003779(actin binding)|GO:0005080(protein kinase C binding)|GO:0005515(protein binding)|GO:0005829(cytosol)|GO:0005912(adherens junction)|GO:0007507(heart development)|GO:0014069(postsynaptic density)|GO:0015629(actin cytoskeleton)|GO:0016020(membrane)|GO:0030018(Z disc)|GO:0030036(actin cytoskeleton organization)|GO:0031941(filamentous actin)|GO:0042805(actinin bindin…	Homo sapiens PDZ and LIM domain 5 (PDLIM5), transcript variant 9, mRNA [NM_001256429]	chr4:95376475-95376534	hs|4q22.3
A_23_P250274	-1.21723	0.296049	0.456515	0.437826	-2.78017	0.00543301	0.667413	1	LRRC8A	TRUE	TRUE	FALSE	NM_019594	NM_019594	NM_019594	Hs.643600	56262	leucine rich repeat containing 8 VRAC subunit A	ENST00000259324	THC2782681	GO:0001678(cellular glucose homeostasis)|GO:0002329(pre-B cell differentiation)|GO:0005225(volume-sensitive anion channel activity)|GO:0005253(anion channel activity)|GO:0005515(protein binding)|GO:0005886(plasma membrane)|GO:0005887(integral component of plasma membrane)|GO:0006820(anion transport)|GO:0006884(cell volume homeostasis)|GO:0006970(response to osmotic stress)|GO:0007283(spermatogene…	Homo sapiens leucine rich repeat containing 8 VRAC subunit A (LRRC8A), transcript variant 2, mRNA [NM_019594]	chr9:131680227-131680286	hs|9q34.11
A_23_P152949	2.05589	7.8138	0.775804	0.740421	2.77665	0.00549221	0.671557	1	LRRC46	TRUE	TRUE	FALSE	NM_033413	NM_033413	NM_033413	Hs.130767	90506	leucine rich repeat containing 46	ENST00000584580	THC2618939		Homo sapiens leucine rich repeat containing 46 (LRRC46), mRNA [NM_033413]	chr17:45914424-45914483	hs|17q21.32
A_33_P3394272	2.30218	9.996	0.835872	0.829216	2.77634	0.00549747	0.671557	1	LINC00473	TRUE	TRUE	TRUE	NR_026861	NR_026861	NR_026861	Hs.31917	90632	long intergenic non-protein coding RNA 473		THC2620956	GO:0006351(transcription, DNA-templated)	Homo sapiens long intergenic non-protein coding RNA 473 (LINC00473), transcript variant 2, long non-coding RNA [NR_026861]	chr6:166337595-166337536	hs|6q27
A_33_P3396089	-3.01308	0.0491403	0.968862	1.08572	-2.77519	0.00551697	0.671557	1	SLC38A6	TRUE	TRUE	TRUE	NM_153811	NM_153811	NM_153811	Hs.200738	145389	solute carrier family 38 member 6	ENST00000556938	THC2473698	GO:0003333(amino acid transmembrane transport)|GO:0005515(protein binding)|GO:0005886(plasma membrane)|GO:0005887(integral component of plasma membrane)|GO:0006814(sodium ion transport)|GO:0006868(glutamine transport)|GO:0015171(amino acid transmembrane transporter activity)|GO:0015186(L-glutamine transmembrane transporter activity)	Homo sapiens solute carrier family 38 member 6 (SLC38A6), transcript variant 2, mRNA [NM_153811]	chr14:61519117-61519176	hs|14q23.1
A_21_P0012938	-2.46026	0.0854126	0.841345	0.886757	-2.77445	0.00552954	0.671557	1	PLEKHG4B	TRUE	TRUE	TRUE	NM_052909	NM_052909	NM_052909	Hs.535800	153478	pleckstrin homology and RhoGEF domain containing G4B	ENST00000637938	THC2640783	GO:0005085(guanyl-nucleotide exchange factor activity)|GO:0005515(protein binding)|GO:0005829(cytosol)|GO:0050790(regulation of catalytic activity)|GO:0051056(regulation of small GTPase mediated signal transduction)	Homo sapiens pleckstrin homology and RhoGEF domain containing G4B (PLEKHG4B), mRNA [NM_052909]	chr5:139740-139799	hs|5p15.33
A_23_P87902	1.87841	6.54308	0.756521	0.677356	2.77315	0.00555171	0.671557	1	DYRK4	TRUE	TRUE	FALSE	NM_003845	NM_003845	NM_003845	Hs.439530	8798	dual specificity tyrosine phosphorylation regulated kinase 4	ENST00000541024	THC2463380	GO:0004674(protein serine/threonine kinase activity)|GO:0004712(protein serine/threonine/tyrosine kinase activity)|GO:0004714(transmembrane receptor protein tyrosine kinase activity)|GO:0005515(protein binding)|GO:0005524(ATP binding)|GO:0005634(nucleus)|GO:0005737(cytoplasm)|GO:0005856(cytoskeleton)|GO:0018105(peptidyl-serine phosphorylation)|GO:0018107(peptidyl-threonine phosphorylation)|GO:001…	Homo sapiens dual specificity tyrosine phosphorylation regulated kinase 4 (DYRK4), transcript variant 1, mRNA [NM_003845]	chr12:4721849-4722701	hs|12p13.32
A_21_P0001869	2.29624	9.93676	0.92459	0.828539	2.77143	0.00558102	0.671557	1	LOC101927533	FALSE	FALSE	FALSE	ENST00000414811				101927533	uncharacterized LOC101927533	ENST00000414811			novel transcript [ENST00000414811]	chr2:65997165-65997224	hs|2p14
A_33_P3331314	-1.06533	0.344614	0.540328	0.384459	-2.77098	0.00558876	0.671557	1		FALSE	FALSE	FALSE	ENST00000390430		AB305750	Hs.494897			ENST00000390430	THC2696671		T cell receptor alpha variable 8-1 [Source:HGNC Symbol;Acc:HGNC:12146] [ENST00000390430]	chr14:22265864-22265923	hs|14q11.2
A_23_P211196	-2.24698	0.105718	0.844203	0.810901	-2.77097	0.00558895	0.671557	1	LINC01547	TRUE	FALSE	FALSE	NR_027129	NR_027129	NR_027129	Hs.534504	84536	long intergenic non-protein coding RNA 1547	ENST00000330551	NP411915	GO:0005783(endoplasmic reticulum)	Homo sapiens long intergenic non-protein coding RNA 1547 (LINC01547), transcript variant 2, long non-coding RNA [NR_027129]	chr21:46354940-46354881	hs|21q22.3
A_21_P0013374	-1.27802	0.278588	0.615563	0.461419	-2.76976	0.00560974	0.671557	1	LOC101927769	FALSE	FALSE	FALSE	ENST00000453564				101927769	uncharacterized LOC101927769	ENST00000453564			novel transcript [ENST00000453564]	chr7:20340169-20340228	hs|7p21.1
A_21_P0003235	1.92838	6.87833	0.697873	0.696282	2.76953	0.0056137	0.671557	1		FALSE	FALSE	FALSE	lnc-GPR27-1:3		HY014901	Hs.741958						BROAD Institute lincRNA (XLOC_002701), lincRNA [TCONS_00006887]	chr3:71834846-71835094	hs|3p13
A_24_P276463	-2.08693	0.124067	0.808137	0.754101	-2.76744	0.00564977	0.673541	1	FAM223A	FALSE	FALSE	FALSE	NR_027401	NR_027401	NR_027401	Hs.391764	100132967	family with sequence similarity 223 member A	ENST00000593346	THC2482863		Homo sapiens family with sequence similarity 223 member A (FAM223A), long non-coding RNA [NR_027401]	chrX:153861287-153861228	hs|Xq28
A_23_P370054	2.05778	7.82861	0.84411	0.743723	2.76687	0.00565976	0.673541	1	MAGEB18	TRUE	FALSE	FALSE	NM_173699	NM_173699	NM_173699	Hs.350683	286514	MAGE family member B18	ENST00000325250	THC2483582	GO:0000122(negative regulation of transcription by RNA polymerase II)|GO:0005515(protein binding)|GO:0005634(nucleus)|GO:0005737(cytoplasm)	Homo sapiens MAGE family member B18 (MAGEB18), mRNA [NM_173699]	chrX:26158790-26158849	hs|Xp21.3
A_21_P0007746	1.56115	4.7643	0.640622	0.564697	2.76458	0.00569961	0.676522	1	LOC101928912	FALSE	FALSE	FALSE	XR_945252	XR_945252	XR_945252		101928912	uncharacterized LOC101928912				PREDICTED: Homo sapiens uncharacterized LOC101928912 (LOC101928912), transcript variant X2, ncRNA [XR_945252]	chr12:97623965-97623906	hs|12q23.1
A_33_P3292158	-2.20064	0.110732	0.884122	0.79693	-2.7614	0.00575547	0.681383	1		FALSE	FALSE	FALSE											chr8:023744229-023744170	hs|8p21.2
A_23_P52531	-1.63997	0.193985	0.629978	0.594352	-2.75927	0.00579314	0.68407	1	FAM24B	TRUE	TRUE	FALSE	NM_152644	NM_152644	NM_152644	Hs.114648	196792	family with sequence similarity 24 member B	ENST00000368896	THC2627384	GO:0005515(protein binding)|GO:0005576(extracellular region)	Homo sapiens family with sequence similarity 24 member B (FAM24B), transcript variant 1, mRNA [NM_152644]	chr10:124609990-124608947	hs|10q26.13
A_23_P101699	2.05024	7.76975	0.781866	0.743313	2.75824	0.00581129	0.684109	1	HDGFL2	TRUE	TRUE	FALSE	NM_032631	NM_032631	NM_032631	Hs.43071	84717	HDGF like 2	ENST00000587016	NP1473796	GO:0003690(double-stranded DNA binding)|GO:0003712(transcription coregulator activity)|GO:0005515(protein binding)|GO:0005634(nucleus)|GO:0006357(regulation of transcription by RNA polymerase II)|GO:0030307(positive regulation of cell growth)	Homo sapiens HDGF like 2 (HDGFL2), transcript variant 2, mRNA [NM_032631]	chr19:4498020-4498353	hs|19p13.3
A_24_P414999	-2.48677	0.083178	0.836294	0.902227	-2.75626	0.00584668	0.684109	1	LAPTM4B	TRUE	TRUE	TRUE	NM_018407	NM_018407	NM_018407	Hs.492314	55353	lysosomal protein transmembrane 4 beta	ENST00000619747	THC2604481	GO:0005515(protein binding)|GO:0005764(lysosome)|GO:0005765(lysosomal membrane)|GO:0005768(endosome)|GO:0005769(early endosome)|GO:0005886(plasma membrane)|GO:0007032(endosome organization)|GO:0016021(integral component of membrane)|GO:0019900(kinase binding)|GO:0031625(ubiquitin protein ligase binding)|GO:0031902(late endosome membrane)|GO:0032509(endosome transport via multivesicular body sorti…	Homo sapiens lysosomal protein transmembrane 4 beta (LAPTM4B), mRNA [NM_018407]	chr8:98831373-98831432	hs|8q22.1
A_24_P404245	-1.62581	0.196752	0.633098	0.589923	-2.75597	0.00585177	0.684109	1	PCYT2	TRUE	TRUE	FALSE	NM_002861	NM_002861	NM_002861	Hs.569843	5833	phosphate cytidylyltransferase 2, ethanolamine	ENST00000576343	NP1210441	GO:0004306(ethanolamine-phosphate cytidylyltransferase activity)|GO:0005515(protein binding)|GO:0005575(cellular_component)|GO:0005789(endoplasmic reticulum membrane)|GO:0006646(phosphatidylethanolamine biosynthetic process)|GO:0008654(phospholipid biosynthetic process)	Homo sapiens phosphate cytidylyltransferase 2, ethanolamine (PCYT2), transcript variant 2, mRNA [NM_002861]	chr17:79862985-79862805	hs|17q25.3
A_21_P0000578	-2.39105	0.0915338	0.823193	0.867847	-2.75515	0.00586657	0.684109	1	PHKA2-AS1	TRUE	TRUE	FALSE	NR_029379	NR_029379	NR_029379	Hs.607628	100132163	PHKA2 antisense RNA 1	ENST00000654006			Homo sapiens PHKA2 antisense RNA 1 (PHKA2-AS1), long non-coding RNA [NR_029379]	chrX:18913030-18913089	hs|Xp22.13
A_32_P170397	-0.710057	0.491616	0.27607	0.257824	-2.75403	0.00588658	0.684109	1	LOC105370792	FALSE	FALSE	FALSE	NR_135681	NR_135681	NR_135681	Hs.650238	105370792	uncharacterized LOC105370792	ENST00000309874	THC2627263		Homo sapiens uncharacterized LOC105370792 (LOC105370792), long non-coding RNA [NR_135681]	chr15:42188025-42188084	hs|15q15.1
A_23_P65870	-2.01853	0.13285	0.721814	0.733172	-2.75315	0.0059025	0.684109	1	FBXO22	TRUE	TRUE	FALSE	NM_012170	NM_012170	NM_012170	Hs.591115	26263	F-box protein 22	ENST00000569054	THC2730734	GO:0000209(protein polyubiquitination)|GO:0004842(ubiquitin-protein transferase activity)|GO:0005515(protein binding)|GO:0005829(cytosol)|GO:0006464(cellular protein modification process)|GO:0006511(ubiquitin-dependent protein catabolic process)|GO:0030018(Z disc)|GO:0032436(positive regulation of proteasomal ubiquitin-dependent protein catabolic process)|GO:0048742(regulation of skeletal muscle …	Homo sapiens F-box protein 22 (FBXO22), transcript variant 2, mRNA [NM_012170]	chr15:76222250-76222309	hs|15q24.2
A_23_P119562	-0.341275	0.710863	0.128549	0.124003	-2.75215	0.00592052	0.684109	1	CFD	TRUE	TRUE	FALSE	NM_001928	NM_001928	NM_001928	Hs.155597	1675	complement factor D	ENST00000617994	THC2758662	GO:0004252(serine-type endopeptidase activity)|GO:0005576(extracellular region)|GO:0006508(proteolysis)|GO:0006956(complement activation)|GO:0006957(complement activation, alternative pathway)|GO:0007219(Notch signaling pathway)|GO:0008236(serine-type peptidase activity)|GO:0009617(response to bacterium)|GO:0031093(platelet alpha granule lumen)|GO:0034774(secretory granule lumen)|GO:0070062(extra…	Homo sapiens complement factor D (CFD), transcript variant 1, mRNA [NM_001928]	chr19:863247-863306	hs|19p13.3
A_33_P3359017	-2.26046	0.104302	0.939483	0.821508	-2.7516	0.00593044	0.684109	1	CYP4F2	TRUE	FALSE	FALSE	NM_001082	NM_001082	NM_001082	Hs.558423	8529	cytochrome P450 family 4 subfamily F member 2	ENST00000221700	THC2471918	GO:0000038(very long-chain fatty acid metabolic process)|GO:0001676(long-chain fatty acid metabolic process)|GO:0003091(renal water homeostasis)|GO:0003095(pressure natriuresis)|GO:0004497(monooxygenase activity)|GO:0005506(iron ion binding)|GO:0005515(protein binding)|GO:0005737(cytoplasm)|GO:0005789(endoplasmic reticulum membrane)|GO:0006690(icosanoid metabolic process)|GO:0006691(leukotriene m…	Homo sapiens cytochrome P450 family 4 subfamily F member 2 (CYP4F2), mRNA [NM_001082]	chr19:15988905-15988846	hs|19p13.12
A_21_P0009105	-1.95344	0.141786	0.769185	0.710031	-2.7512	0.00593772	0.684109	1		FALSE	FALSE	FALSE	ENST00000564102						ENST00000564102	THC2682267		novel transcript [ENST00000564102]	chr16:56170612-56170671	hs|16q12.2
A_23_P304509	-2.92335	0.0537531	0.918341	1.063	-2.75011	0.00595757	0.684109	1	VSTM4	TRUE	TRUE	FALSE	NM_144984	NM_144984	NM_144984	Hs.522928	196740	V-set and transmembrane domain containing 4	ENST00000298454		GO:0005515(protein binding)|GO:0005576(extracellular region)|GO:0005886(plasma membrane)|GO:0016021(integral component of membrane)	Homo sapiens V-set and transmembrane domain containing 4 (VSTM4), transcript variant 2, mRNA [NM_144984]	chr10:50311280-50311221	hs|10q11.23
A_33_P3261565	2.04403	7.72164	0.80149	0.743262	2.75008	0.00595815	0.684109	1	ZRANB1	TRUE	FALSE	FALSE	NM_017580	NM_017580	NM_017580	Hs.595158	54764	zinc finger RANBP2-type containing 1	ENST00000359653	THC2611791	GO:0004843(thiol-dependent deubiquitinase)|GO:0005515(protein binding)|GO:0005634(nucleus)|GO:0005654(nucleoplasm)|GO:0005737(cytoplasm)|GO:0005829(cytosol)|GO:0007010(cytoskeleton organization)|GO:0016055(Wnt signaling pathway)|GO:0016477(cell migration)|GO:0022604(regulation of cell morphogenesis)|GO:0030177(positive regulation of Wnt signaling pathway)|GO:0035523(protein K29-linked deubiquitin…	Homo sapiens zinc finger RANBP2-type containing 1 (ZRANB1), mRNA [NM_017580]	chr10:126675946-126676005	hs|10q26.13
A_21_P0001479	-2.19531	0.111324	0.782909	0.798623	-2.74887	0.00598017	0.684917	1		FALSE	FALSE	FALSE	lnc-IL28RA-1:1									BROAD Institute lincRNA (XLOC_000741), lincRNA [TCONS_00001425]	chr1:24524617-24524558	hs|1p36.11
A_33_P3391295	1.35304	3.86917	0.587954	0.492483	2.74738	0.00600728	0.686302	1		FALSE	FALSE	FALSE											chr8:104032431-104032372	hs|8q22.3
A_33_P3299066	1.57074	4.81021	0.591636	0.572307	2.74457	0.00605894	0.688553	1	NR4A2	TRUE	TRUE	FALSE	NM_006186	NM_006186	NM_006186	Hs.563344	4929	nuclear receptor subfamily 4 group A member 2	ENST00000409108	THC2466693	GO:0000122(negative regulation of transcription by RNA polymerase II)|GO:0000785(chromatin)|GO:0000978(RNA polymerase II cis-regulatory region sequence-specific DNA binding)|GO:0000981(DNA-binding transcription factor activity, RNA polymerase II-specific)|GO:0001228(DNA-binding transcription activator activity, RNA polymerase II-specific)|GO:0001666(response to hypoxia)|GO:0001764(neuron migratio…	Homo sapiens nuclear receptor subfamily 4 group A member 2 (NR4A2), transcript variant 1, mRNA [NM_006186]	chr2:157182315-157182256	hs|2q24.1
A_33_P3394858	-2.49285	0.0826742	0.884381	0.908456	-2.74405	0.00606867	0.688553	1	LINC00092	TRUE	TRUE	TRUE	NR_024129	NR_024129	NR_024129	Hs.434310	100188953	long intergenic non-protein coding RNA 92	ENST00000412122	THC2497538		Homo sapiens long intergenic non-protein coding RNA 92 (LINC00092), long non-coding RNA [NR_024129]	chr9:98782990-98782931	hs|9q22.32
A_21_P0008621	-2.10086	0.122352	0.788435	0.765658	-2.74386	0.00607219	0.688553	1		FALSE	FALSE	FALSE	lnc-EIF2AK4-2:8									BROAD Institute lincRNA (XLOC_011219), lincRNA [TCONS_00023370]	chr15:40350194-40350253	hs|15q15.1
A_24_P22976	-1.70129	0.182448	0.526874	0.620879	-2.74013	0.00614141	0.690432	1	ARRDC2	TRUE	TRUE	FALSE	NM_001025604	NM_001025604	NM_001025604	Hs.515249	27106	arrestin domain containing 2	ENST00000595712	THC2467062	GO:0005515(protein binding)|GO:0005737(cytoplasm)|GO:0005886(plasma membrane)|GO:0015031(protein transport)|GO:0031410(cytoplasmic vesicle)	Homo sapiens arrestin domain containing 2 (ARRDC2), transcript variant 2, mRNA [NM_001025604]	chr19:18124251-18124310	hs|19p13.11
A_23_P258410	-1.95467	0.141611	0.752763	0.713567	-2.73929	0.00615713	0.690432	1	WNT7A	TRUE	TRUE	FALSE	NM_004625	NM_004625	NM_004625	Hs.72290	7476	Wnt family member 7A	ENST00000285018	THC2476214	GO:0000578(embryonic axis specification)|GO:0001502(cartilage condensation)|GO:0001525(angiogenesis)|GO:0002062(chondrocyte differentiation)|GO:0005102(signaling receptor binding)|GO:0005109(frizzled binding)|GO:0005125(cytokine activity)|GO:0005515(protein binding)|GO:0005576(extracellular region)|GO:0005615(extracellular space)|GO:0005788(endoplasmic reticulum lumen)|GO:0005796(Golgi lumen)|GO:…	Homo sapiens Wnt family member 7A (WNT7A), mRNA [NM_004625]	chr3:13860910-13860851	hs|3p25.1
A_21_P0005119	2.57057	13.0733	0.868652	0.938422	2.73925	0.00615795	0.690432	1		FALSE	FALSE	FALSE	lnc-SH3BGRL2-1:1							THC2679903			chr6:80251391-80251450	hs|6q14.1
A_23_P79496	-2.28383	0.101894	0.813714	0.833828	-2.73896	0.0061633	0.690432	1	STON1-GTF2A1L	TRUE	TRUE	FALSE	NM_001198593	NM_001198593	NM_001198593	Hs.732016	286749	STON1-GTF2A1L readthrough	ENST00000394751	THC2481226		Homo sapiens STON1-GTF2A1L readthrough (STON1-GTF2A1L), transcript variant 2, mRNA [NM_001198593]	chr2:48896919-48896978	hs|2p16.3
A_21_P0007722	2.43906	11.4623	0.908279	0.890522	2.73891	0.0061643	0.690432	1		FALSE	FALSE	FALSE	lnc-IFNG-2:1									BROAD Institute lincRNA (XLOC_010114), lincRNA [TCONS_00020826]	chr12:68099642-68099583	hs|12q15
A_33_P3380493	2.01737	7.51855	0.764814	0.737002	2.73727	0.00619512	0.692187	1	SH3BGRL3	TRUE	TRUE	TRUE	AF466367		AF466367	Hs.109051	83442	SH3 domain binding glutamate rich protein like 3		THC2469506	GO:0005515(protein binding)|GO:0005737(cytoplasm)|GO:0016604(nuclear body)|GO:0070062(extracellular exosome)	Homo sapiens clone KU011197 unknown mRNA [AF466367]	chr1:26606514-26606573	hs|1p36.11
A_23_P95823	-0.990248	0.371485	0.411068	0.362064	-2.73501	0.00623785	0.692862	1	NSMCE1	TRUE	TRUE	FALSE	NM_145080	NM_145080	NM_145080	Hs.284295	197370	NSE1 homolog, SMC5-SMC6 complex component	ENST00000563900	THC2631292	GO:0000724(double-strand break repair via homologous recombination)|GO:0000781(chromosome, telomeric region)|GO:0004842(ubiquitin-protein transferase activity)|GO:0005515(protein binding)|GO:0005634(nucleus)|GO:0005654(nucleoplasm)|GO:0006301(postreplication repair)|GO:0016567(protein ubiquitination)|GO:0030915(Smc5-Smc6 complex)|GO:0035556(intracellular signal transduction)|GO:0043231(intracellu…	Homo sapiens NSE1 homolog, SMC5-SMC6 complex component (NSMCE1), mRNA [NM_145080]	chr16:27245524-27244425	hs|16p12.1
A_24_P50157	-1.54467	0.213381	0.56359	0.564796	-2.73493	0.00623944	0.692862	1		FALSE	FALSE	FALSE	ENST00000440335						ENST00000440335			ribosomal protein S12 (RPS12) pseudogene [ENST00000440335]	chr6:151546724-151546685	hs|6q25.1
A_21_P0007819	-2.29658	0.100602	0.857267	0.839841	-2.73455	0.00624665	0.692862	1		FALSE	FALSE	FALSE	lnc-CLEC2D-5:1		AI017879	Hs.131207						BROAD Institute lincRNA (XLOC_009651), lincRNA [TCONS_00021052]	chr12:9502609-9502668	hs|12p13.31
A_33_P3339696	1.98015	7.24385	0.689512	0.724364	2.73364	0.00626381	0.693083	1		FALSE	FALSE	FALSE											chr4:120299449-120299508	hs|4q26
A_21_P0011296	2.49583	12.1318	0.885132	0.913484	2.73221	0.00629106	0.693899	1	XLOC_l2_004594	FALSE	FALSE	FALSE	TCONS_l2_00008478							THC2569926		BROAD Institute lincRNA (XLOC_l2_004594), lincRNA [TCONS_l2_00008478]	chr15:28913537-28913596	hs|15q13.1
A_33_P3308055	-0.820852	0.440057	0.378629	0.300623	-2.7305	0.00632381	0.693899	1	EIF4E2	TRUE	FALSE	FALSE	NM_001282958	NM_001282958	NM_001282958	Hs.292026	9470	eukaryotic translation initiation factor 4E family member 2	ENST00000409514	THC2547818	GO:0000339(RNA cap binding)|GO:0000340(RNA 7-methylguanosine cap binding)|GO:0000932(P-body)|GO:0003723(RNA binding)|GO:0003743(translation initiation factor activity)|GO:0005515(protein binding)|GO:0005737(cytoplasm)|GO:0005829(cytosol)|GO:0005845(mRNA cap binding complex)|GO:0006413(translational initiation)|GO:0008135(translation factor activity, RNA binding)|GO:0016281(eukaryotic translation …	Homo sapiens eukaryotic translation initiation factor 4E family member 2 (EIF4E2), transcript variant 2, mRNA [NM_001282958]	chr2:233448276-233448335	hs|2q37.1
A_33_P3323959	2.41475	11.187	0.863879	0.884498	2.73008	0.00633187	0.693899	1	RELN	TRUE	TRUE	FALSE	NM_005045	NM_005045	NM_005045	Hs.655654	5649	reelin	ENST00000424685	THC2463487	GO:0000904(cell morphogenesis involved in differentiation)|GO:0001764(neuron migration)|GO:0005576(extracellular region)|GO:0005615(extracellular space)|GO:0005737(cytoplasm)|GO:0005886(plasma membrane)|GO:0006508(proteolysis)|GO:0007155(cell adhesion)|GO:0007411(axon guidance)|GO:0007417(central nervous system development)|GO:0007420(brain development)|GO:0007616(long-term memory)|GO:0007626(loc…	Homo sapiens reelin (RELN), transcript variant 1, mRNA [NM_005045]	chr7:103113325-103113266	hs|7q22.1
A_23_P157268	2.02587	7.5827	0.806756	0.742239	2.7294	0.00634492	0.693899	1	CLDN12	TRUE	TRUE	FALSE	NM_012129	NM_012129	NM_012129	Hs.731917	9069	claudin 12	ENST00000287916	THC2711181	GO:0005515(protein binding)|GO:0005886(plasma membrane)|GO:0005923(bicellular tight junction)|GO:0016021(integral component of membrane)|GO:0016328(lateral plasma membrane)|GO:0016338(calcium-independent cell-cell adhesion via plasma membrane cell-adhesion molecules)|GO:0035633(maintenance of blood-brain barrier)|GO:0042802(identical protein binding)|GO:0120192(tight junction assembly)	Homo sapiens claudin 12 (CLDN12), transcript variant 3, mRNA [NM_012129]	chr7:90044941-90045000	hs|7q21.13
A_33_P3437273	-2.29965	0.100294	0.877605	0.842583	-2.72929	0.0063471	0.693899	1		FALSE	FALSE	FALSE	BC007304		BC007304	Hs.652898						Homo sapiens hypothetical protein MGC15705, mRNA (cDNA clone MGC:15705 IMAGE:3352097), complete cds [BC007304]	chr22:31726119-31726178	hs|22q12.2
A_33_P3237542	2.59187	13.3547	0.913395	0.951562	2.7238	0.00645354	0.694701	1	KRTAP5-8	TRUE	TRUE	FALSE	NM_021046	NM_021046	NM_021046	Hs.445245	57830	keratin associated protein 5-8	ENST00000398534	THC2652392	GO:0005515(protein binding)|GO:0005829(cytosol)|GO:0008150(biological_process)|GO:0030280(structural constituent of skin epidermis)|GO:0045095(keratin filament)	Homo sapiens keratin associated protein 5-8 (KRTAP5-8), mRNA [NM_021046]	chr11:71250187-71250246	hs|11q13.4
A_23_P74042	2.54518	12.7456	0.908376	0.93455	2.72343	0.00646073	0.694701	1	ADGRL2	TRUE	TRUE	FALSE	NM_012302	NM_012302	NM_012302	Hs.24212	23266	adhesion G protein-coupled receptor L2	ENST00000370725	NP120507	GO:0004930(G protein-coupled receptor activity)|GO:0005887(integral component of plasma membrane)|GO:0007166(cell surface receptor signaling pathway)|GO:0007186(G protein-coupled receptor signaling pathway)|GO:0007189(adenylate cyclase-activating G protein-coupled receptor signaling pathway)|GO:0007420(brain development)|GO:0009617(response to bacterium)|GO:0016021(integral component of membrane)…	Homo sapiens adhesion G protein-coupled receptor L2 (ADGRL2), transcript variant 1, mRNA [NM_012302]	chr1:82456855-82456914	hs|1p31.1
A_21_P0011157	-2.21875	0.108745	0.7613	0.815155	-2.72188	0.00649123	0.694701	1		FALSE	FALSE	FALSE	ENST00000667000						ENST00000667000			long intergenic non-protein coding RNA 1309 [Source:HGNC Symbol;Acc:HGNC:50497] [ENST00000667000]	chr13:104080119-104080178	hs|13q33.1
A_21_P0007109	-2.19588	0.111261	0.779507	0.806829	-2.72162	0.0064963	0.694701	1		FALSE	FALSE	FALSE	lnc-DYDC1-1:2									BROAD Institute lincRNA (XLOC_008873), lincRNA [TCONS_00018984]	chr10:82289098-82289039	hs|10q23.1
A_21_P0012500	-1.10744	0.330405	0.443047	0.406918	-2.72152	0.0064983	0.694701	1	LINC02021	FALSE	FALSE	FALSE	NR_146654	NR_146654	NR_146654	Hs.744344	105374104	long intergenic non-protein coding RNA 2021	ENST00000514145	THC2572859		Homo sapiens long intergenic non-protein coding RNA 2021 (LINC02021), transcript variant 2, long non-coding RNA [NR_146654]	chr3:129837925-129837984	hs|3q22.1
A_23_P31686	1.24835	3.48458	0.460581	0.45878	2.72102	0.00650813	0.694701	1	CCAR2	TRUE	FALSE	FALSE	NM_021174	NM_021174	NM_021174	Hs.744848	57805	cell cycle and apoptosis regulator 2	ENST00000520861	THC2468734	GO:0000785(chromatin)|GO:0000993(RNA polymerase II complex binding)|GO:0003723(RNA binding)|GO:0004857(enzyme inhibitor activity)|GO:0005515(protein binding)|GO:0005634(nucleus)|GO:0005654(nucleoplasm)|GO:0005737(cytoplasm)|GO:0005759(mitochondrial matrix)|GO:0005819(spindle)|GO:0006355(regulation of transcription, DNA-templated)|GO:0006397(mRNA processing)|GO:0006974(cellular response to DNA dam…	Homo sapiens cell cycle and apoptosis regulator 2 (CCAR2), transcript variant 1, mRNA [NM_021174]	chr8:22477535-22477594	hs|8p21.3
A_33_P3327673	2.2597	9.58022	0.839219	0.830615	2.72051	0.00651805	0.694701	1	COBL	TRUE	TRUE	FALSE	NM_001346444	NM_001346444	NM_001346444	Hs.99141	23242	cordon-bleu WH2 repeat protein	ENST00000395540	THC2772282	GO:0000578(embryonic axis specification)|GO:0001726(ruffle)|GO:0001757(somite specification)|GO:0001843(neural tube closure)|GO:0001889(liver development)|GO:0003785(actin monomer binding)|GO:0005515(protein binding)|GO:0005884(actin filament)|GO:0005886(plasma membrane)|GO:0005938(cell cortex)|GO:0016020(membrane)|GO:0030041(actin filament polymerization)|GO:0030424(axon)|GO:0030425(dendrite)|GO…	Homo sapiens cordon-bleu WH2 repeat protein (COBL), transcript variant 7, mRNA [NM_001346444]	chr7:51152998-51152939	hs|7p12.1
A_23_P17456	1.00854	2.74159	0.341711	0.370857	2.71947	0.00653857	0.694701	1	SIRPB1	TRUE	TRUE	TRUE	NM_006065	NM_006065	NM_006065	Hs.664861	10326	signal regulatory protein beta 1	ENST00000569629	THC2602663	GO:0005515(protein binding)|GO:0005886(plasma membrane)|GO:0005887(integral component of plasma membrane)|GO:0007165(signal transduction)|GO:0007166(cell surface receptor signaling pathway)|GO:0009986(cell surface)|GO:0030667(secretory granule membrane)|GO:0050766(positive regulation of phagocytosis)|GO:0050870(positive regulation of T cell activation)	Homo sapiens signal regulatory protein beta 1 (SIRPB1), transcript variant 1, mRNA [NM_006065]	chr20:1546848-1546134	hs|20p13
A_24_P392060	-1.49157	0.22502	0.53659	0.548497	-2.71937	0.00654063	0.694701	1	SIMC1	TRUE	TRUE	FALSE	NM_198567	NM_198567	NM_198567	Hs.719847	375484	SUMO interacting motifs containing 1	ENST00000341199	THC2473238	GO:0005515(protein binding)|GO:0005737(cytoplasm)|GO:0010466(negative regulation of peptidase activity)|GO:0030017(sarcomere)|GO:0030414(peptidase inhibitor activity)|GO:0032184(SUMO polymer binding)	Homo sapiens SUMO interacting motifs containing 1 (SIMC1), transcript variant 2, mRNA [NM_198567]	chr5:175772878-175772937	hs|5q35.2
A_24_P695306	-2.42963	0.0880698	0.832775	0.893835	-2.7182	0.00656375	0.694701	1	TMEM229A	TRUE	TRUE	FALSE	NM_001136002	NM_001136002	NM_001136002	Hs.450249	730130	transmembrane protein 229A	ENST00000455783	THC2787205	GO:0016021(integral component of membrane)	Homo sapiens transmembrane protein 229A (TMEM229A), mRNA [NM_001136002]	chr7:123671976-123671917	hs|7q31.32
A_23_P216549	1.56808	4.79743	0.577864	0.577002	2.71764	0.00657503	0.694701	1	RUSC2	TRUE	FALSE	FALSE	NM_014806	NM_014806	NM_014806	Hs.493796	9853	RUN and SH3 domain containing 2	ENST00000361226	THC2491293	GO:0005515(protein binding)|GO:0005829(cytosol)|GO:0008150(biological_process)|GO:0031267(small GTPase binding)|GO:0031410(cytoplasmic vesicle)|GO:0070062(extracellular exosome)	Homo sapiens RUN and SH3 domain containing 2 (RUSC2), transcript variant 2, mRNA [NM_014806]	chr9:35561526-35561585	hs|9p13.3
A_23_P157495	-0.796106	0.451082	0.28659	0.292986	-2.71722	0.00658335	0.694701	1	PPP3CC	TRUE	TRUE	FALSE	NM_005605	NM_005605	NM_005605	Hs.731683	5533	protein phosphatase 3 catalytic subunit gamma	ENST00000240139	THC2482040	GO:0005515(protein binding)|GO:0005516(calmodulin binding)|GO:0005737(cytoplasm)|GO:0005829(cytosol)|GO:0005955(calcineurin complex)|GO:0006470(protein dephosphorylation)|GO:0007420(brain development)|GO:0033173(calcineurin-NFAT signaling cascade)|GO:0033192(calmodulin-dependent protein phosphatase activity)|GO:0046872(metal ion binding)|GO:0097720(calcineurin-mediated signaling)|GO:0098793(presy…	Homo sapiens protein phosphatase 3 catalytic subunit gamma (PPP3CC), transcript variant 2, mRNA [NM_005605]	chr8:22398566-22398625	hs|8p21.3
A_33_P3307465	2.54572	12.7524	0.897231	0.937086	2.71663	0.00659496	0.694701	1		FALSE	FALSE	FALSE	AK123329		AK123329	Hs.676509						Homo sapiens cDNA FLJ41335 fis, clone BRAMY3000206 [AK123329]	chr16:57176768-57176709	hs|16q13
A_23_P115683	-1.06498	0.344734	0.376026	0.392232	-2.71518	0.00662397	0.694701	1	HPS6	TRUE	FALSE	FALSE	NM_024747	NM_024747	NM_024747	Hs.125133	79803	HPS6 biogenesis of lysosomal organelles complex 2 subunit 3	ENST00000299238	THC2463178	GO:0005515(protein binding)|GO:0005765(lysosomal membrane)|GO:0005783(endoplasmic reticulum)|GO:0006996(organelle organization)|GO:0007596(blood coagulation)|GO:0016020(membrane)|GO:0030318(melanocyte differentiation)|GO:0030742(GTP-dependent protein binding)|GO:0031084(BLOC-2 complex)|GO:0031267(small GTPase binding)|GO:0031901(early endosome membrane)|GO:0032418(lysosome localization)|GO:007265…	Homo sapiens HPS6 biogenesis of lysosomal organelles complex 2 subunit 3 (HPS6), mRNA [NM_024747]	chr10:103827675-103827734	hs|10q24.32
A_32_P25437	-1.6893	0.184649	0.74367	0.622183	-2.71512	0.00662527	0.694701	1	SLC12A2	TRUE	TRUE	FALSE	NM_001046	NM_001046	NM_001046	Hs.162585	6558	solute carrier family 12 member 2	ENST00000262461	THC2553749	GO:0005515(protein binding)|GO:0005829(cytosol)|GO:0005886(plasma membrane)|GO:0005887(integral component of plasma membrane)|GO:0006811(ion transport)|GO:0006883(cellular sodium ion homeostasis)|GO:0006884(cell volume homeostasis)|GO:0006972(hyperosmotic response)|GO:0007214(gamma-aminobutyric acid signaling pathway)|GO:0007568(aging)|GO:0008511(sodium:potassium:chloride symporter activity)|GO:0…	Homo sapiens solute carrier family 12 member 2 (SLC12A2), transcript variant 1, mRNA [NM_001046]	chr5:127524728-127524787	hs|5q23.3
A_33_P3285430	-2.1899	0.111928	0.755724	0.806651	-2.7148	0.00663161	0.694701	1	DNM1L	TRUE	FALSE	FALSE	ENST00000547640				10059	dynamin 1 like	ENST00000547640	THC2735015	GO:0000139(Golgi membrane)|GO:0000266(mitochondrial fission)|GO:0001836(release of cytochrome c from mitochondria)|GO:0003374(dynamin family protein polymerization involved in mitochondrial fission)|GO:0003924(GTPase activity)|GO:0005096(GTPase activator activity)|GO:0005515(protein binding)|GO:0005525(GTP binding)|GO:0005737(cytoplasm)|GO:0005739(mitochondrion)|GO:0005741(mitochondrial outer mem…	dynamin 1 like [Source:HGNC Symbol;Acc:HGNC:2973] [ENST00000547640]	chr12:32892958-32893017	hs|12p11.21
A_23_P143029	2.53428	12.6074	0.835655	0.9337	2.71424	0.0066429	0.694701	1	HOXD11	TRUE	TRUE	FALSE	NM_021192	NM_021192	NM_021192	Hs.421136	3237	homeobox D11	ENST00000249504	THC2631608	GO:0000785(chromatin)|GO:0000978(RNA polymerase II cis-regulatory region sequence-specific DNA binding)|GO:0000981(DNA-binding transcription factor activity, RNA polymerase II-specific)|GO:0001658(branching involved in ureteric bud morphogenesis)|GO:0005634(nucleus)|GO:0005654(nucleoplasm)|GO:0006357(regulation of transcription by RNA polymerase II)|GO:0009953(dorsal/ventral pattern formation)|GO…	Homo sapiens homeobox D11 (HOXD11), mRNA [NM_021192]	chr2:176973811-176973870	hs|2q31.1
A_19_P00316533	1.81624	6.14867	0.698841	0.66929	2.71368	0.00665409	0.694701	1	BLCAP	TRUE	TRUE	FALSE	ENST00000613961		AK093009	Hs.595233	10904	BLCAP apoptosis inducing factor	ENST00000613961	THC2496488	GO:0005515(protein binding)|GO:0007049(cell cycle)|GO:0016021(integral component of membrane)|GO:0030262(apoptotic nuclear changes)	BLCAP apoptosis inducing factor [Source:HGNC Symbol;Acc:HGNC:1055] [ENST00000613961]	chr20:36130408-36130349	hs|20q11.23
A_23_P76386	1.65311	5.22319	0.628196	0.609231	2.71344	0.00665891	0.694701	1	SLC6A12	TRUE	TRUE	FALSE	NM_003044	NM_003044	NM_003044	Hs.437174	6539	solute carrier family 6 member 12	ENST00000424061	THC2479328	GO:0003333(amino acid transmembrane transport)|GO:0005332(gamma-aminobutyric acid:sodium symporter activity)|GO:0005515(protein binding)|GO:0005886(plasma membrane)|GO:0005887(integral component of plasma membrane)|GO:0006865(amino acid transport)|GO:0008028(monocarboxylic acid transmembrane transporter activity)|GO:0015171(amino acid transmembrane transporter activity)|GO:0015718(monocarboxylic …	Homo sapiens solute carrier family 6 member 12 (SLC6A12), transcript variant 1, mRNA [NM_003044]	chr12:299799-299740	hs|12p13.33
A_21_P0004922	2.11869	8.32027	0.790614	0.78104	2.71266	0.00667462	0.694701	1		FALSE	FALSE	FALSE	lnc-RFPL4B-2:1									BROAD Institute lincRNA (XLOC_005433), lincRNA [TCONS_00011923]	chr6:113038821-113058871	hs|6q21
A_33_P3215550	-1.83162	0.160154	0.673804	0.675386	-2.71196	0.00668866	0.694701	1	LIPJ	TRUE	FALSE	FALSE	NM_001010939	NM_001010939	NM_001010939	Hs.440959	142910	lipase family member J	ENST00000371939	THC2602622	GO:0016042(lipid catabolic process)|GO:0016788(hydrolase activity, acting on ester bonds)|GO:0043231(intracellular membrane-bounded organelle)	Homo sapiens lipase family member J (LIPJ), transcript variant 1, mRNA [NM_001010939]	chr10:90366666-90366725	hs|10q23.31
A_23_P98167	1.07293	2.92392	0.435187	0.395749	2.71113	0.00670546	0.694701	1	UNC93B1	TRUE	TRUE	FALSE	NM_030930	NM_030930	NM_030930	Hs.502989	81622	unc-93 homolog B1, TLR signaling regulator	ENST00000227471	THC2466271	GO:0000139(Golgi membrane)|GO:0002250(adaptive immune response)|GO:0005515(protein binding)|GO:0005764(lysosome)|GO:0005768(endosome)|GO:0005783(endoplasmic reticulum)|GO:0005789(endoplasmic reticulum membrane)|GO:0006886(intracellular protein transport)|GO:0016021(integral component of membrane)|GO:0032009(early phagosome)|GO:0034138(toll-like receptor 3 signaling pathway)|GO:0034154(toll-like r…	Homo sapiens unc-93 homolog B1, TLR signaling regulator (UNC93B1), mRNA [NM_030930]	chr11:67758982-67758923	hs|11q13.2
A_21_P0010212	-0.646412	0.523922	0.415532	0.238559	-2.70965	0.00673545	0.694701	1	LOC102724354	FALSE	FALSE	FALSE	ENST00000624113				102724354	long intergenic non-protein coding RNA 1669	ENST00000624113			long intergenic non-protein coding RNA 1669 [Source:HGNC Symbol;Acc:HGNC:52457] [ENST00000624113]	chr21:44884778-44882108	hs|21q22.3
A_21_P0005894	-2.28158	0.102122	0.875961	0.842406	-2.70842	0.00676054	0.694701	1		FALSE	FALSE	FALSE	lnc-SAMD12-1:1									BROAD Institute lincRNA (XLOC_007192), lincRNA [TCONS_00015149]	chr8:119728826-119728767	hs|8q24.12
A_21_P0008512	2.30265	10.0006	0.856773	0.850184	2.70841	0.00676056	0.694701	1	LOC105370478	FALSE	FALSE	FALSE	XR_001750751	XR_001750751	XR_001750751		105370478	uncharacterized LOC105370478				PREDICTED: Homo sapiens uncharacterized LOC105370478 (LOC105370478), ncRNA [XR_001750751]	chr14:46241412-46241659	hs|14q21.2
A_23_P416112	1.81851	6.16268	0.72032	0.671451	2.70833	0.00676227	0.694701	1	RNF168	TRUE	FALSE	FALSE	NM_152617	NM_152617	NM_152617	Hs.250648	165918	ring finger protein 168	ENST00000437070	THC2473778	GO:0000151(ubiquitin ligase complex)|GO:0003682(chromatin binding)|GO:0004842(ubiquitin-protein transferase activity)|GO:0005515(protein binding)|GO:0005634(nucleus)|GO:0005654(nucleoplasm)|GO:0005829(cytosol)|GO:0006302(double-strand break repair)|GO:0006511(ubiquitin-dependent protein catabolic process)|GO:0006974(cellular response to DNA damage stimulus)|GO:0010212(response to ionizing radiati…	Homo sapiens ring finger protein 168 (RNF168), mRNA [NM_152617]	chr3:196198755-196198696	hs|3q29
A_21_P0012116	1.9194	6.81688	0.781367	0.708913	2.70753	0.00677861	0.694701	1	ZNF850	TRUE	FALSE	FALSE	NM_001193552	NM_001193552	NM_001193552	Hs.406307	342892	zinc finger protein 850	ENST00000610388	THC2499820	GO:0000978(RNA polymerase II cis-regulatory region sequence-specific DNA binding)|GO:0001228(DNA-binding transcription activator activity, RNA polymerase II-specific)|GO:0005634(nucleus)|GO:0006357(regulation of transcription by RNA polymerase II)|GO:0045944(positive regulation of transcription by RNA polymerase II)|GO:0046872(metal ion binding)	Homo sapiens zinc finger protein 850 (ZNF850), transcript variant 1, mRNA [NM_001193552]	chr19:37253231-37252606	hs|19q13.12
A_33_P3276053	-2.27954	0.102331	0.815677	0.84205	-2.70714	0.00678665	0.694701	1	LIMD1	TRUE	TRUE	FALSE	BU428864		BU428864	Hs.621057	8994	LIM domain containing 1			GO:0000932(P-body)|GO:0001666(response to hypoxia)|GO:0002076(osteoblast development)|GO:0003714(transcription corepressor activity)|GO:0005515(protein binding)|GO:0005634(nucleus)|GO:0005654(nucleoplasm)|GO:0005667(transcription regulator complex)|GO:0005737(cytoplasm)|GO:0005829(cytosol)|GO:0005886(plasma membrane)|GO:0005912(adherens junction)|GO:0005925(focal adhesion)|GO:0006355(regulation o…	UI-HF-BN0-aed-f-06-0-UI.r1 NIH_MGC_50 Homo sapiens cDNA clone IMAGE:3064066 5', mRNA sequence [BU428864]	chr3:45637572-45637513	hs|3p21.31
A_19_P00322173	-2.64572	0.0709546	0.887549	0.977464	-2.70671	0.00679529	0.694701	1		FALSE	FALSE	FALSE	lnc-COL5A1-1:1		BQ182886	Hs.454101						BROAD Institute lincRNA (XLOC_007602), lincRNA [TCONS_00015772]	chr9:137519738-137519797	hs|9q34.3
A_32_P206735	1.8142	6.13614	0.627685	0.670516	2.70567	0.00681663	0.694711	1		FALSE	FALSE	FALSE	THC2483664							THC2483664		L22858 AcOrf-91 peptide {Autographa californica nucleopolyhedrovirus} (exp=-1; wgp=0; cg=1), partial (8%) [THC2483664]	chr3:114392012-114391953	hs|3q13.31
A_33_P3503537	1.14399	3.13928	0.368231	0.422883	2.70523	0.0068258	0.694711	1		FALSE	FALSE	FALSE	AK091571		AK091571	Hs.586683				THC2606829		Homo sapiens cDNA FLJ34252 fis, clone FCBBF5000061 [AK091571]	chr2:217081345-217081404	hs|2q35
A_21_P0014513	-2.34494	0.0958532	0.929847	0.867272	-2.70381	0.00685496	0.696129	1		FALSE	FALSE	FALSE	ENST00000518570		BG205415	Hs.670185			ENST00000518570			novel transcript, antisense to FAM184A [ENST00000518570]	chr6:119502804-119502863	hs|6q22.31
A_33_P3274129	1.72394	5.60657	0.601672	0.638105	2.70165	0.00689954	0.698275	1	TMEM151B	TRUE	TRUE	FALSE	NM_001137560	NM_001137560	NM_001137560	Hs.632851	441151	transmembrane protein 151B	ENST00000451188	THC2527891	GO:0016021(integral component of membrane)	Homo sapiens transmembrane protein 151B (TMEM151B), mRNA [NM_001137560]	chr6:44247122-44247181	hs|6p21.1
A_23_P5211	2.21125	9.12712	0.892614	0.818926	2.70018	0.0069301	0.698275	1	MUC16	TRUE	FALSE	FALSE	NM_024690	NM_024690	NM_024690	Hs.432676	94025	mucin 16, cell surface associated	ENST00000599436	NP1158224	GO:0005515(protein binding)|GO:0005796(Golgi lumen)|GO:0005886(plasma membrane)|GO:0007155(cell adhesion)|GO:0016021(integral component of membrane)|GO:0019898(extrinsic component of membrane)|GO:0031982(vesicle)|GO:0070062(extracellular exosome)	Homo sapiens mucin 16, cell surface associated (MUC16), mRNA [NM_024690]	chr19:8968923-8966801	hs|19p13.2
A_23_P415021	-0.688783	0.502187	0.255825	0.255192	-2.69907	0.0069533	0.698275	1	METTL7A	TRUE	FALSE	FALSE	NM_014033	NM_014033	NM_014033	Hs.744021	25840	methyltransferase like 7A	ENST00000550097	NP075556	GO:0005515(protein binding)|GO:0005576(extracellular region)|GO:0005783(endoplasmic reticulum)|GO:0005811(lipid droplet)|GO:0008168(methyltransferase activity)|GO:0016020(membrane)|GO:0032259(methylation)|GO:1904724(tertiary granule lumen)	Homo sapiens methyltransferase like 7A (METTL7A), mRNA [NM_014033]	chr12:51326101-51326160	hs|12q13.12
A_21_P0010804	-2.07798	0.125182	0.838355	0.770059	-2.69848	0.00696578	0.698275	1	LINC02665	FALSE	FALSE	FALSE	ENST00000420049	XR_930622	XR_930622		105376386	long intergenic non-protein coding RNA 2665	ENST00000420049			long intergenic non-protein coding RNA 2665 [Source:HGNC Symbol;Acc:HGNC:54151] [ENST00000420049]	chr10:7139567-7139626	hs|10p14
A_23_P133596	-0.759648	0.467831	0.287903	0.281528	-2.69831	0.00696932	0.698275	1	DROSHA	TRUE	TRUE	FALSE	NM_013235	NM_013235	NM_013235	Hs.97997	29102	drosha ribonuclease III	ENST00000514927	THC2718965	GO:0001530(lipopolysaccharide binding)|GO:0003723(RNA binding)|GO:0003725(double-stranded RNA binding)|GO:0004525(ribonuclease III activity)|GO:0005515(protein binding)|GO:0005634(nucleus)|GO:0005654(nucleoplasm)|GO:0005730(nucleolus)|GO:0005829(cytosol)|GO:0006396(RNA processing)|GO:0010468(regulation of gene expression)|GO:0010586(miRNA metabolic process)|GO:0010628(positive regulation of gene …	Homo sapiens drosha ribonuclease III (DROSHA), transcript variant 1, mRNA [NM_013235]	chr5:31401532-31401473	hs|5p13.3
A_23_P47497	-0.985183	0.373371	0.393988	0.365297	-2.69694	0.00699809	0.698275	1	MRPL16	TRUE	TRUE	FALSE	NM_017840	NM_017840	NM_017840	Hs.530734	54948	mitochondrial ribosomal protein L16	ENST00000300151	THC2466104	GO:0003735(structural constituent of ribosome)|GO:0005739(mitochondrion)|GO:0005743(mitochondrial inner membrane)|GO:0005762(mitochondrial large ribosomal subunit)|GO:0019843(rRNA binding)|GO:0032543(mitochondrial translation)	Homo sapiens mitochondrial ribosomal protein L16 (MRPL16), mRNA; nuclear gene for mitochondrial product [NM_017840]	chr11:59573799-59573740	hs|11q12.1
A_23_P150903	1.63266	5.11749	0.602498	0.605466	2.69654	0.00700639	0.698275	1	FAR2	TRUE	TRUE	FALSE	NM_018099	NM_018099	NM_018099	Hs.728955	55711	fatty acyl-CoA reductase 2	ENST00000551193	NP349531	GO:0005777(peroxisome)|GO:0005778(peroxisomal membrane)|GO:0005779(integral component of peroxisomal membrane)|GO:0006629(lipid metabolic process)|GO:0010025(wax biosynthetic process)|GO:0016491(oxidoreductase activity)|GO:0035336(long-chain fatty-acyl-CoA metabolic process)|GO:0043231(intracellular membrane-bounded organelle)|GO:0080019(fatty-acyl-CoA reductase (alcohol-forming) activity)|GO:010…	Homo sapiens fatty acyl-CoA reductase 2 (FAR2), transcript variant 2, mRNA [NM_018099]	chr12:29485623-29486586	hs|12p11.22
A_21_P0005505	2.11784	8.31318	0.848465	0.785439	2.69638	0.00700978	0.698275	1		FALSE	FALSE	FALSE	lnc-CALN1-1:3										chr7:69057990-69057931	hs|7q11.22
A_23_P201790	-0.657995	0.517889	0.272221	0.24406	-2.69604	0.00701692	0.698275	1	PPP1R12B	TRUE	TRUE	FALSE	NM_001197131	NM_001197131	NM_001197131	Hs.444403	4660	protein phosphatase 1 regulatory subunit 12B	ENST00000608999	THC2534593	GO:0004857(enzyme inhibitor activity)|GO:0005515(protein binding)|GO:0005654(nucleoplasm)|GO:0005737(cytoplasm)|GO:0005829(cytosol)|GO:0005856(cytoskeleton)|GO:0006937(regulation of muscle contraction)|GO:0007165(signal transduction)|GO:0008047(enzyme activator activity)|GO:0019208(phosphatase regulator activity)|GO:0019901(protein kinase binding)|GO:0030018(Z disc)|GO:0031672(A band)|GO:0043086(…	Homo sapiens protein phosphatase 1 regulatory subunit 12B (PPP1R12B), transcript variant 7, mRNA [NM_001197131]	chr1:202557518-202557577	hs|1q32.1
A_33_P3379081	1.99546	7.3556	0.818601	0.74044	2.69497	0.00703955	0.698275	1		FALSE	FALSE	FALSE	BE265920		BE265920	Hs.676042						601191189F1 NIH_MGC_7 Homo sapiens cDNA clone IMAGE:3535007 5', mRNA sequence [BE265920]	chrX:11932693-11932752	hs|Xp22.2
A_33_P3473108	-2.05392	0.128232	0.83904	0.762233	-2.6946	0.00704723	0.698275	1		FALSE	FALSE	FALSE	Z39353		Z39353	Hs.657439				THC2501846		HSC18A052 normalized infant brain cDNA Homo sapiens cDNA clone c-18a05 3', mRNA sequence [Z39353]	chr1:93306531-93306590	hs|1p22.1
A_33_P3424496	-2.33763	0.0965565	0.908997	0.867918	-2.69337	0.00707329	0.698275	1		FALSE	FALSE	FALSE	ENST00000443922						ENST00000443922			novel transcript [ENST00000443922]	chr10:133997647-133997588	hs|10q26.3
A_21_P0002248	2.66798	14.4109	0.890997	0.990598	2.69331	0.00707474	0.698275	1		FALSE	FALSE	FALSE	lnc-DNAH6-3:1									BROAD Institute lincRNA (XLOC_001548), lincRNA [TCONS_00003750]	chr2:84114427-84114486	hs|2p11.2
A_33_P3361671	2.06135	7.85655	0.852559	0.765789	2.6918	0.00710684	0.6988	1	AHI1	TRUE	TRUE	FALSE	ENST00000680968				54806	Abelson helper integration site 1	ENST00000680968	THC2561393	GO:0001738(morphogenesis of a polarized epithelium)|GO:0001947(heart looping)|GO:0002092(positive regulation of receptor internalization)|GO:0005515(protein binding)|GO:0005813(centrosome)|GO:0005814(centriole)|GO:0005829(cytosol)|GO:0005911(cell-cell junction)|GO:0005912(adherens junction)|GO:0005929(cilium)|GO:0007169(transmembrane receptor protein tyrosine kinase signaling pathway)|GO:0007417(…	Abelson helper integration site 1 [Source:HGNC Symbol;Acc:HGNC:21575] [ENST00000680968]	chr6:135811140-135811081	hs|6q23.3
A_21_P0010837	2.28325	9.80854	0.91701	0.848283	2.69162	0.00711064	0.6988	1	LOC105378412	FALSE	FALSE	FALSE	XR_946171	XR_946171	XR_946171		105378412	uncharacterized LOC105378412				PREDICTED: Homo sapiens uncharacterized LOC105378412 (LOC105378412), ncRNA [XR_946171]	chr10:89367720-89367779	hs|10q23.2
A_23_P344281	-1.93393	0.144579	0.735964	0.719224	-2.68891	0.00716853	0.702161	1	ZIK1	TRUE	TRUE	FALSE	NM_001010879	NM_001010879	NM_001010879	Hs.454830	284307	zinc finger protein interacting with K protein 1	ENST00000599456	THC2473743	GO:0000978(RNA polymerase II cis-regulatory region sequence-specific DNA binding)|GO:0000981(DNA-binding transcription factor activity, RNA polymerase II-specific)|GO:0005515(protein binding)|GO:0005634(nucleus)|GO:0006357(regulation of transcription by RNA polymerase II)|GO:0046872(metal ion binding)	Homo sapiens zinc finger protein interacting with K protein 1 (ZIK1), mRNA [NM_001010879]	chr19:58102876-58102935	hs|19q13.43
A_33_P3256267	-2.00354	0.134856	0.782544	0.745446	-2.68771	0.00719432	0.702161	1	PTAR1	TRUE	FALSE	FALSE	NM_001366936	NM_001366936	NM_001366936		375743	protein prenyltransferase alpha subunit repeat containing 1	ENST00000377200	THC2601099	GO:0005737(cytoplasm)|GO:0008318(protein prenyltransferase activity)|GO:0018342(protein prenylation)	Homo sapiens protein prenyltransferase alpha subunit repeat containing 1 (PTAR1), transcript variant 3, mRNA [NM_001366936]	chr9:72333590-72333531	hs|9q21.12
A_23_P131676	-1.21759	0.295943	0.422546	0.453098	-2.68725	0.00720433	0.702161	1	ACKR3	TRUE	TRUE	FALSE	NM_020311	NM_020311	NM_020311	Hs.471751	57007	atypical chemokine receptor 3	ENST00000272928	THC2461058	GO:0001525(angiogenesis)|GO:0001570(vasculogenesis)|GO:0005044(scavenger receptor activity)|GO:0005515(protein binding)|GO:0005634(nucleus)|GO:0005768(endosome)|GO:0005769(early endosome)|GO:0005886(plasma membrane)|GO:0005905(clathrin-coated pit)|GO:0006955(immune response)|GO:0007155(cell adhesion)|GO:0007186(G protein-coupled receptor signaling pathway)|GO:0007204(positive regulation of cytoso…	Homo sapiens atypical chemokine receptor 3 (ACKR3), mRNA [NM_020311]	chr2:237490783-237490842	hs|2q37.3
A_32_P228167	2.63933	14.0038	0.920278	0.982765	2.68562	0.00723958	0.702161	1	C12orf50	TRUE	TRUE	FALSE	NM_152589	NM_152589	NM_152589	Hs.112930	160419	chromosome 12 open reading frame 50	ENST00000298699	THC2475030	GO:0003729(mRNA binding)|GO:0005515(protein binding)|GO:0016973(poly(A)+ mRNA export from nucleus)	Homo sapiens chromosome 12 open reading frame 50 (C12orf50), transcript variant 1, mRNA [NM_152589]	chr12:88373916-88373857	hs|12q21.32
A_21_P0006413	1.97784	7.22714	0.880375	0.737021	2.68356	0.00728421	0.702161	1	LINC01203	FALSE	FALSE	FALSE	NR_045260	NR_045260	NR_045260	Hs.449499	100133123	long intergenic non-protein coding RNA 1203	ENST00000419566	THC2700152		Homo sapiens long intergenic non-protein coding RNA 1203 (LINC01203), long non-coding RNA [NR_045260]	chrX:13354560-13356053	hs|Xp22.2
A_33_P3298634	1.97509	7.20726	0.844121	0.736436	2.68196	0.00731928	0.702161	1	NFS1	TRUE	TRUE	FALSE	NM_001198989	NM_001198989	NM_001198989	Hs.194692	9054	NFS1 cysteine desulfurase	ENST00000306750	THC2509134	GO:0005515(protein binding)|GO:0005634(nucleus)|GO:0005654(nucleoplasm)|GO:0005739(mitochondrion)|GO:0005759(mitochondrial matrix)|GO:0005829(cytosol)|GO:0006777(Mo-molybdopterin cofactor biosynthetic process)|GO:0016226(iron-sulfur cluster assembly)|GO:0018283(iron incorporation into metallo-sulfur cluster)|GO:0030170(pyridoxal phosphate binding)|GO:0031071(cysteine desulfurase activity)|GO:0042…	Homo sapiens NFS1 cysteine desulfurase (NFS1), transcript variant 3, mRNA; nuclear gene for mitochondrial product [NM_001198989]	chr20:34284359-34284300	hs|20q11.22
A_21_P0010978	0.715428	2.04506	0.259679	0.266886	2.68065	0.00734801	0.702161	1	NEAT1	TRUE	TRUE	FALSE	NR_131012	NR_131012	NR_131012	Hs.523789	283131	nuclear paraspeckle assembly transcript 1	ENST00000501122	THC2536499	GO:0005515(protein binding)|GO:0035195(gene silencing by miRNA)|GO:0035198(miRNA binding)|GO:0042382(paraspeckles)|GO:0050729(positive regulation of inflammatory response)|GO:0060965(negative regulation of gene silencing by miRNA)|GO:1901647(positive regulation of synoviocyte proliferation)|GO:1905172(RISC complex binding)	Homo sapiens nuclear paraspeckle assembly transcript 1 (NEAT1), transcript variant MENbeta, long non-coding RNA [NR_131012]	chr11:65194123-65194182	hs|11q13.1
A_33_P3260563	-1.10333	0.331766	0.498551	0.411735	-2.6797	0.00736878	0.702161	1	SOX30	TRUE	TRUE	FALSE	NM_007017	NM_007017	NM_007017	Hs.744348	11063	SRY-box transcription factor 30	ENST00000311371	THC2490369	GO:0000122(negative regulation of transcription by RNA polymerase II)|GO:0000785(chromatin)|GO:0000978(RNA polymerase II cis-regulatory region sequence-specific DNA binding)|GO:0000981(DNA-binding transcription factor activity, RNA polymerase II-specific)|GO:0001227(DNA-binding transcription repressor activity, RNA polymerase II-specific)|GO:0001228(DNA-binding transcription activator activity, R…	Homo sapiens SRY-box transcription factor 30 (SOX30), transcript variant 2, mRNA [NM_007017]	chr5:157079204-157079145	hs|5q33.3
A_23_P140009	2.2636	9.61763	0.921488	0.844721	2.6797	0.00736884	0.702161	1	SLC10A2	TRUE	FALSE	FALSE	NM_000452	NM_000452	NM_000452	Hs.194783	6555	solute carrier family 10 member 2	ENST00000245312	THC2477598	GO:0005515(protein binding)|GO:0005886(plasma membrane)|GO:0005887(integral component of plasma membrane)|GO:0006814(sodium ion transport)|GO:0008508(bile acid:sodium symporter activity)|GO:0015721(bile acid and bile salt transport)|GO:0016324(apical plasma membrane)|GO:0055085(transmembrane transport)	Homo sapiens solute carrier family 10 member 2 (SLC10A2), mRNA [NM_000452]	chr13:103696811-103696752	hs|13q33.1
A_33_P3335905	2.37775	10.7806	0.909948	0.88735	2.6796	0.00737093	0.702161	1		FALSE	FALSE	FALSE											chr5:000716877-000716818	hs|5p15.33
A_21_P0010364	1.67356	5.33114	0.683307	0.624565	2.67957	0.00737175	0.702161	1		FALSE	FALSE	FALSE	ENST00000428765	XR_002958743	XR_002958743	Hs.587164			ENST00000428765	THC2774270		novel transcript [ENST00000428765]	chr22:42836560-42841716	hs|22q13.2
A_24_P914625	-2.14434	0.117146	0.838431	0.800376	-2.67916	0.00738067	0.702161	1	BEND4	TRUE	TRUE	FALSE	NM_207406	NM_207406	NM_207406	Hs.120591	389206	BEN domain containing 4	ENST00000611697	THC2601772	GO:0003677(DNA binding)	Homo sapiens BEN domain containing 4 (BEND4), transcript variant 1, mRNA [NM_207406]	chr4:42145792-42145733	hs|4p13
A_32_P514790	-0.846102	0.429084	0.413027	0.315887	-2.67849	0.00739543	0.702161	1	UNK	TRUE	FALSE	FALSE	NM_001080419	NM_001080419	NM_001080419	Hs.584768	85451	unk zinc finger	ENST00000589666	THC2682100	GO:0001701(in utero embryonic development)|GO:0001764(neuron migration)|GO:0003723(RNA binding)|GO:0005737(cytoplasm)|GO:0005844(polysome)|GO:0046872(metal ion binding)|GO:0048667(cell morphogenesis involved in neuron differentiation)|GO:1905538(polysome binding)|GO:1990715(mRNA CDS binding)|GO:2000766(negative regulation of cytoplasmic translation)	Homo sapiens unk zinc finger (UNK), transcript variant 1, mRNA [NM_001080419]	chr17:73821774-73821833	hs|17q25.1
A_21_P0001314	-2.61091	0.0734676	0.875988	0.974798	-2.67841	0.00739723	0.702161	1	LOC107984964	FALSE	FALSE	FALSE	XR_001738095	XR_001738095	XR_001738095		107984964	uncharacterized LOC107984964				PREDICTED: Homo sapiens uncharacterized LOC107984964 (LOC107984964), ncRNA [XR_001738095]	chr1:62102938-62113744	hs|1p31.3
A_33_P3318243	2.38913	10.9041	0.940168	0.892168	2.6779	0.00740858	0.702161	1		FALSE	FALSE	FALSE	THC2677277							THC2677277		Q75NF4_PROFR (Q75NF4) Bifunctional cobalamin biosynthesis protein, partial (6%) [THC2677277]	chr9:079791762-079791821	hs|9q21.2
A_33_P3220395	2.41653	11.2069	0.877571	0.902618	2.67724	0.00742312	0.702161	1		FALSE	FALSE	FALSE
A_23_P339053	-1.36443	0.255527	0.507044	0.50965	-2.67719	0.00742429	0.702161	1	MOSMO	TRUE	TRUE	FALSE	ENST00000569656				730094	modulator of smoothened	ENST00000569656	THC2529450	GO:0005794(Golgi apparatus)|GO:0005886(plasma membrane)|GO:0016021(integral component of membrane)|GO:0030154(cell differentiation)|GO:0031647(regulation of protein stability)|GO:0045664(regulation of neuron differentiation)|GO:0045879(negative regulation of smoothened signaling pathway)|GO:0060170(ciliary membrane)	modulator of smoothened [Source:HGNC Symbol;Acc:HGNC:27087] [ENST00000569656]	chr16:22098520-22098579	hs|16p12.2
A_33_P3280779	-2.2471	0.105705	0.922642	0.839372	-2.67712	0.0074257	0.702161	1	TMEM254	TRUE	FALSE	FALSE	NM_001270374	NM_001270374	NM_001270374	Hs.169982	80195	transmembrane protein 254	ENST00000372274	THC2517834	GO:0005515(protein binding)|GO:0016021(integral component of membrane)	Homo sapiens transmembrane protein 254 (TMEM254), transcript variant 9, mRNA [NM_001270374]	chr10:81850635-81850694	hs|10q22.3
A_23_P85240	-0.881347	0.414224	0.3557	0.329331	-2.67618	0.0074467	0.702161	1	TLR7	TRUE	TRUE	FALSE	NM_016562	NM_016562	NM_016562	Hs.659215	51284	toll like receptor 7	ENST00000380659	THC2475229	GO:0000139(Golgi membrane)|GO:0001932(regulation of protein phosphorylation)|GO:0002224(toll-like receptor signaling pathway)|GO:0003725(double-stranded RNA binding)|GO:0003727(single-stranded RNA binding)|GO:0003953(NAD+ nucleosidase activity)|GO:0004888(transmembrane signaling receptor activity)|GO:0005515(protein binding)|GO:0005737(cytoplasm)|GO:0005764(lysosome)|GO:0005768(endosome)|GO:00057…	Homo sapiens toll like receptor 7 (TLR7), mRNA [NM_016562]	chrX:12908260-12908319	hs|Xp22.2
A_33_P3306063	2.28543	9.82995	0.846003	0.854283	2.67527	0.00746698	0.702161	1		FALSE	FALSE	FALSE											chr2:040482888-040482947	hs|2p22.1
A_21_P0004233	2.12509	8.37366	0.844144	0.79452	2.67469	0.0074799	0.702161	1	LOC105374663	FALSE	FALSE	FALSE	XR_925804	XR_925804	XR_925804		105374663	uncharacterized LOC105374663				PREDICTED: Homo sapiens uncharacterized LOC105374663 (LOC105374663), ncRNA [XR_925804]	chr5:16442350-16446046	hs|5p15.1
A_23_P416965	1.64518	5.18194	0.659791	0.615142	2.67447	0.00748471	0.702161	1	FAM149A	TRUE	TRUE	FALSE	NM_015398	NM_015398	NM_015398	Hs.744961	25854	family with sequence similarity 149 member A	ENST00000512271	THC2474828		Homo sapiens family with sequence similarity 149 member A (FAM149A), transcript variant 1, mRNA [NM_015398]	chr4:187088233-187088379	hs|4q35.1
A_21_P0013760	-1.33587	0.262928	0.478934	0.499663	-2.67355	0.00750529	0.702161	1	CHTF8	TRUE	FALSE	FALSE	NM_001039690	NM_001039690	NM_001039690	Hs.85962	54921	chromosome transmission fidelity factor 8	ENST00000523421	THC2492434	GO:0003677(DNA binding)|GO:0003689(DNA clamp loader activity)|GO:0005654(nucleoplasm)|GO:0006260(DNA replication)|GO:0007064(mitotic sister chromatid cohesion)|GO:0017116(single-stranded DNA helicase activity)|GO:0031390(Ctf18 RFC-like complex)|GO:0032508(DNA duplex unwinding)|GO:1900264(positive regulation of DNA-directed DNA polymerase activity)	Homo sapiens chromosome transmission fidelity factor 8 (CHTF8), transcript variant 1, mRNA [NM_001039690]	chr16:69152087-69152028	hs|16q22.1
A_23_P50399	0.94325	2.56831	0.402867	0.352897	2.67287	0.0075205	0.702161	1	DCAF15	TRUE	TRUE	FALSE	NM_138353	NM_138353	NM_138353	Hs.443636	90379	DDB1 and CUL4 associated factor 15	ENST00000591385	THC2754014	GO:0000209(protein polyubiquitination)|GO:0002376(immune system process)|GO:0005515(protein binding)|GO:0016567(protein ubiquitination)|GO:0032814(regulation of natural killer cell activation)|GO:0036094(small molecule binding)|GO:0046872(metal ion binding)|GO:0080008(Cul4-RING E3 ubiquitin ligase complex)	Homo sapiens DDB1 and CUL4 associated factor 15 (DCAF15), transcript variant 1, mRNA [NM_138353]	chr19:14071142-14071201	hs|19p13.12
A_33_P3259943	1.53772	4.65398	0.61001	0.57549	2.67202	0.0075396	0.702161	1	PLBD1-AS1	TRUE	FALSE	FALSE	NR_120465	NR_120465	NR_120465		101928290	PLBD1 antisense RNA 1	ENST00000545424	THC2682657		Homo sapiens PLBD1 antisense RNA 1 (PLBD1-AS1), long non-coding RNA [NR_120465]	chr12:14772173-14772232	hs|12p13.1
A_33_P3218148	-2.90176	0.0549267	1.01356	1.08637	-2.67105	0.0075614	0.702161	1	CPLANE1	TRUE	FALSE	FALSE	NM_023073	NM_023073	NM_023073	Hs.586199	65250	ciliogenesis and planar polarity effector 1	ENST00000675547		GO:0016021(integral component of membrane)|GO:0035869(ciliary transition zone)|GO:0060271(cilium assembly)	Homo sapiens ciliogenesis and planar polarity effector 1 (CPLANE1), transcript variant 2, mRNA [NM_023073]	chr5:37231117-37231058	hs|5p13.2
A_33_P3222233	-2.10973	0.121271	0.775408	0.789955	-2.67069	0.00756951	0.702161	1	CC2D2B	TRUE	TRUE	FALSE	NM_001349008	NM_001349008	NM_001349008	Hs.652240	387707	coiled-coil and C2 domain containing 2B	ENST00000410012	THC2489539	GO:0035869(ciliary transition zone)|GO:1904491(protein localization to ciliary transition zone)|GO:1905515(non-motile cilium assembly)	Homo sapiens coiled-coil and C2 domain containing 2B (CC2D2B), transcript variant 3, mRNA [NM_001349008]	chr10:97792081-97792140	hs|10q24.1
A_21_P0002675	-1.77001	0.170332	0.707843	0.662848	-2.67031	0.00757823	0.702161	1	SLC20A1-DT	FALSE	FALSE	FALSE	NR_033871	NR_033871	NR_033871	Hs.635980	400999	SLC20A1 divergent transcript	ENST00000671122	THC2495521		Homo sapiens SLC20A1 divergent transcript (SLC20A1-DT), long non-coding RNA [NR_033871]	chr2:113401676-113401536	hs|2q13
A_21_P0004357	-1.09342	0.335069	0.654129	0.409706	-2.66879	0.00761249	0.702161	1		FALSE	FALSE	FALSE	lnc-MED10-4:1									BROAD Institute lincRNA (XLOC_004723), lincRNA [TCONS_00010257]	chr5:5932217-5932158	hs|5p15.32
A_23_P92552	-2.49643	0.0823789	0.859139	0.935455	-2.66868	0.00761509	0.702161	1	GATB	TRUE	FALSE	FALSE	NM_004564	NM_004564	NM_004564	Hs.119316	5188	glutamyl-tRNA amidotransferase subunit B	ENST00000513504	THC2492704	GO:0005515(protein binding)|GO:0005524(ATP binding)|GO:0005739(mitochondrion)|GO:0030956(glutamyl-tRNA(Gln) amidotransferase complex)|GO:0032543(mitochondrial translation)|GO:0050567(glutaminyl-tRNA synthase (glutamine-hydrolyzing) activity)|GO:0070681(glutaminyl-tRNAGln biosynthesis via transamidation)	Homo sapiens glutamyl-tRNA amidotransferase subunit B (GATB), transcript variant 1, mRNA; nuclear gene for mitochondrial product [NM_004564]	chr4:152593934-152592416	hs|4q31.3
A_24_P383478	1.62409	5.0738	0.598023	0.608656	2.66832	0.00762309	0.702161	1	ESR1	TRUE	TRUE	FALSE	NM_000125	NM_000125	NM_000125	Hs.208124	2099	estrogen receptor 1	ENST00000404742	NP1456746	GO:0000122(negative regulation of transcription by RNA polymerase II)|GO:0000785(chromatin)|GO:0000978(RNA polymerase II cis-regulatory region sequence-specific DNA binding)|GO:0000981(DNA-binding transcription factor activity, RNA polymerase II-specific)|GO:0001093(TFIIB-class transcription factor binding)|GO:0001222(transcription corepressor binding)|GO:0001223(transcription coactivator binding…	Homo sapiens estrogen receptor 1 (ESR1), transcript variant 1, mRNA [NM_000125]	chr6:152129048-152129107	hs|6q25.1
A_23_P125082	1.19312	3.29734	0.5716	0.44724	2.66773	0.00763653	0.702161	1	IRF2	TRUE	TRUE	FALSE	NM_002199	NM_002199	NM_002199	Hs.654566	3660	interferon regulatory factor 2	ENST00000393593	THC2466837	GO:0000122(negative regulation of transcription by RNA polymerase II)|GO:0000785(chromatin)|GO:0000977(RNA polymerase II transcription regulatory region sequence-specific DNA binding)|GO:0000978(RNA polymerase II cis-regulatory region sequence-specific DNA binding)|GO:0000981(DNA-binding transcription factor activity, RNA polymerase II-specific)|GO:0001228(DNA-binding transcription activator acti…	Homo sapiens interferon regulatory factor 2 (IRF2), mRNA [NM_002199]	chr4:185308898-185308883	hs|4q35.1
A_21_P0014269	-2.09115	0.123545	0.808359	0.784565	-2.66536	0.00769058	0.705711	1		FALSE	FALSE	FALSE	THC2626012							THC2626012			chr11:006418609-006418550	hs|11p15.4
A_33_P3400678	2.17775	8.8264	0.867228	0.817374	2.66432	0.00771439	0.706477	1	OR6C4	TRUE	FALSE	FALSE	NM_001005494	NM_001005494	NM_001005494	Hs.554552	341418	olfactory receptor family 6 subfamily C member 4	ENST00000394256	NP1472397	GO:0004930(G protein-coupled receptor activity)|GO:0004984(olfactory receptor activity)|GO:0005886(plasma membrane)|GO:0007186(G protein-coupled receptor signaling pathway)|GO:0016021(integral component of membrane)|GO:0050911(detection of chemical stimulus involved in sensory perception of smell)	Homo sapiens olfactory receptor family 6 subfamily C member 4 (OR6C4), transcript variant 1, mRNA [NM_001005494]	chr12:55945876-55945935	hs|12q13.2
A_33_P3286492	2.17382	8.79182	0.876158	0.81634	2.66289	0.00774735	0.707522	1	HNF4G	TRUE	TRUE	FALSE	NM_001330561	NM_001330561	NM_001330561	Hs.734080	3174	hepatocyte nuclear factor 4 gamma	ENST00000396419	THC2697384	GO:0000785(chromatin)|GO:0000978(RNA polymerase II cis-regulatory region sequence-specific DNA binding)|GO:0000981(DNA-binding transcription factor activity, RNA polymerase II-specific)|GO:0001228(DNA-binding transcription activator activity, RNA polymerase II-specific)|GO:0003700(DNA-binding transcription factor activity)|GO:0004879(nuclear receptor activity)|GO:0005654(nucleoplasm)|GO:0005829(c…	Homo sapiens hepatocyte nuclear factor 4 gamma (HNF4G), transcript variant 2, mRNA [NM_001330561]	chr8:76402375-76402434	hs|8q21.11
A_21_P0011464	1.0446	2.84225	0.415212	0.392518	2.66127	0.00778468	0.707522	1	XLOC_l2_005438	FALSE	FALSE	FALSE	TCONS_l2_00010092									BROAD Institute lincRNA (XLOC_l2_005438), lincRNA [TCONS_l2_00010092]	chr16:30309687-30309628	hs|16p11.2
A_33_P3287068	2.17875	8.83529	0.870284	0.818826	2.66083	0.0077949	0.707522	1	MTUS2-AS1	TRUE	FALSE	FALSE	NR_046378	NR_046378	NR_046378	Hs.577987	100874107	MTUS2 antisense RNA 1	ENST00000323380	THC2487766		Homo sapiens MTUS2 antisense RNA 1 (MTUS2-AS1), long non-coding RNA [NR_046378]	chr13:30050744-30050685	hs|13q12.3
A_23_P167227	-0.95235	0.385833	0.341	0.358066	-2.65971	0.0078209	0.707522	1	HADH	TRUE	TRUE	FALSE	NM_005327	NM_005327	NM_005327	Hs.438289	3033	hydroxyacyl-CoA dehydrogenase	ENST00000640060	THC2785631	GO:0003857(3-hydroxyacyl-CoA dehydrogenase activity)|GO:0005654(nucleoplasm)|GO:0005737(cytoplasm)|GO:0005739(mitochondrion)|GO:0005759(mitochondrial matrix)|GO:0006635(fatty acid beta-oxidation)|GO:0009410(response to xenobiotic stimulus)|GO:0014823(response to activity)|GO:0016740(transferase activity)|GO:0032868(response to insulin)|GO:0042802(identical protein binding)|GO:0046676(negative reg…	Homo sapiens hydroxyacyl-CoA dehydrogenase (HADH), transcript variant 2, mRNA; nuclear gene for mitochondrial product [NM_005327]	chr4:108956110-108956169	hs|4q25
A_33_P3307307	1.5073	4.51451	0.572606	0.566716	2.6597	0.00782092	0.707522	1	KMT2A	TRUE	TRUE	TRUE	NM_001197104	NM_001197104	NM_001197104	Hs.258855	4297	lysine methyltransferase 2A	ENST00000527839	THC2562732	GO:0003680(minor groove of adenine-thymine-rich DNA binding)|GO:0005515(protein binding)|GO:0005634(nucleus)|GO:0005654(nucleoplasm)|GO:0005829(cytosol)|GO:0006915(apoptotic process)|GO:0008270(zinc ion binding)|GO:0032411(positive regulation of transporter activity)|GO:0032922(circadian regulation of gene expression)|GO:0035097(histone methyltransferase complex)|GO:0035162(embryonic hemopoiesis)…	Homo sapiens lysine methyltransferase 2A (KMT2A), transcript variant 1, mRNA [NM_001197104]	chr11:118395871-118395930	hs|11q23.3
A_23_P418464	2.05877	7.83633	0.820631	0.774122	2.65949	0.00782592	0.707522	1	NXNL2	TRUE	TRUE	FALSE	NM_145283	NM_145283	NM_145283	Hs.734507	158046	nucleoredoxin like 2	ENST00000375855	THC2487984	GO:0007600(sensory perception)|GO:0045494(photoreceptor cell maintenance)	Homo sapiens nucleoredoxin like 2 (NXNL2), transcript variant 2, mRNA [NM_145283]	chr9:91190004-91190063	hs|9q22.1
A_33_P3348872	-2.1725	0.113892	0.85385	0.817149	-2.65864	0.00784575	0.707522	1	PRDM16	TRUE	TRUE	FALSE	ENST00000607632				63976	PR/SET domain 16	ENST00000607632		GO:0000122(negative regulation of transcription by RNA polymerase II)|GO:0000976(transcription cis-regulatory region binding)|GO:0000978(RNA polymerase II cis-regulatory region sequence-specific DNA binding)|GO:0001227(DNA-binding transcription repressor activity, RNA polymerase II-specific)|GO:0001228(DNA-binding transcription activator activity, RNA polymerase II-specific)|GO:0003712(transcript…	PR/SET domain 16 [Source:HGNC Symbol;Acc:HGNC:14000] [ENST00000607632]	chr1:3103064-3103123	hs|1p36.32
A_33_P3374264	-2.03355	0.13087	0.789167	0.764933	-2.65847	0.00784966	0.707522	1	NOP14-AS1	TRUE	TRUE	FALSE	NR_015453	NR_015453	NR_015453	Hs.398178	317648	NOP14 antisense RNA 1	ENST00000515194	THC2493002		Homo sapiens NOP14 antisense RNA 1 (NOP14-AS1), long non-coding RNA [NR_015453]	chr4:2952499-2952558	hs|4p16.3
A_33_P3328543	2.22632	9.26568	0.818322	0.838057	2.65652	0.00789514	0.710221	1		FALSE	FALSE	FALSE											chr5:000294315-000294374	hs|5p15.33
A_33_P3416649	2.24763	9.46532	0.863708	0.846819	2.65421	0.00794947	0.712497	1		FALSE	FALSE	FALSE											chr11:037370331-037370390	hs|11p12
A_21_P0008813	2.31771	10.1524	0.909452	0.873253	2.65412	0.00795162	0.712497	1	PWRN3	FALSE	FALSE	FALSE	NR_130780	NR_130780	NR_130780	Hs.592019	101928840	Prader-Willi region non-protein coding RNA 3	ENST00000651558	THC2714052		Homo sapiens Prader-Willi region non-protein coding RNA 3 (PWRN3), long non-coding RNA [NR_130780]	chr15:24689647-24689706	hs|15q11.2
A_33_P3386547	-2.12839	0.119029	0.854728	0.802448	-2.65237	0.00799281	0.714047	1	SGPP2	TRUE	TRUE	FALSE	NM_001320833	NM_001320833	NM_001320833	Hs.591604	130367	sphingosine-1-phosphate phosphatase 2	ENST00000321276	THC2474628	GO:0005783(endoplasmic reticulum)|GO:0005789(endoplasmic reticulum membrane)|GO:0006670(sphingosine metabolic process)|GO:0016020(membrane)|GO:0016021(integral component of membrane)|GO:0030148(sphingolipid biosynthetic process)|GO:0042392(sphingosine-1-phosphate phosphatase activity)|GO:0046839(phospholipid dephosphorylation)|GO:0061469(regulation of type B pancreatic cell proliferation)|GO:0070…	Homo sapiens sphingosine-1-phosphate phosphatase 2 (SGPP2), transcript variant 2, mRNA [NM_001320833]	chr2:223423534-223423593	hs|2q36.1
A_33_P3405848	1.86671	6.467	0.719354	0.703915	2.6519	0.008004	0.714047	1	TPO	TRUE	TRUE	FALSE	NM_175721	NM_175721	NM_175721	Hs.467554	7173	thyroid peroxidase	ENST00000630089	THC2633687	GO:0004447(iodide peroxidase activity)|GO:0004601(peroxidase activity)|GO:0005509(calcium ion binding)|GO:0005615(extracellular space)|GO:0005886(plasma membrane)|GO:0005887(integral component of plasma membrane)|GO:0006590(thyroid hormone generation)|GO:0006979(response to oxidative stress)|GO:0009986(cell surface)|GO:0020037(heme binding)|GO:0035162(embryonic hemopoiesis)|GO:0042446(hormone bio…	Homo sapiens thyroid peroxidase (TPO), transcript variant 4, mRNA [NM_175721]	chr2:1488382-1488441	hs|2p25.3
A_24_P92558	-1.75101	0.173599	0.773436	0.660693	-2.65026	0.008043	0.714047	1	ZNF674	TRUE	TRUE	FALSE	NM_001039891	NM_001039891	NM_001039891	Hs.636105	641339	zinc finger protein 674	ENST00000414387	THC2482544	GO:0000122(negative regulation of transcription by RNA polymerase II)|GO:0000977(RNA polymerase II transcription regulatory region sequence-specific DNA binding)|GO:0000981(DNA-binding transcription factor activity, RNA polymerase II-specific)|GO:0001227(DNA-binding transcription repressor activity, RNA polymerase II-specific)|GO:0005634(nucleus)|GO:0006357(regulation of transcription by RNA poly…	Homo sapiens zinc finger protein 674 (ZNF674), transcript variant 1, mRNA [NM_001039891]	chrX:46359498-46359439	hs|Xp11.3
A_23_P395534	0.999416	2.71669	0.358496	0.377108	2.65021	0.00804418	0.714047	1	RSC1A1	TRUE	TRUE	TRUE	NM_006511	NM_006511	NM_006511	Hs.239459	6248	regulator of solute carriers 1	ENST00000345034	THC2644320	GO:0005515(protein binding)|GO:0005654(nucleoplasm)|GO:0005794(Golgi apparatus)|GO:0005886(plasma membrane)|GO:0006355(regulation of transcription, DNA-templated)|GO:0010829(negative regulation of glucose transmembrane transport)|GO:0019871(sodium channel inhibitor activity)|GO:0030054(cell junction)|GO:0032243(negative regulation of nucleoside transport)|GO:0042997(negative regulation of Golgi t…	Homo sapiens regulator of solute carriers 1 (RSC1A1), mRNA [NM_006511]	chr1:15988139-15988198	hs|1p36.21
A_19_P00321178	1.99915	7.38277	0.823195	0.754401	2.64998	0.00804963	0.714047	1	LOC101927136	FALSE	FALSE	FALSE	NR_110840	NR_110840	NR_110840	Hs.509788	101927136	uncharacterized LOC101927136	ENST00000420819	THC2616590		Homo sapiens uncharacterized LOC101927136 (LOC101927136), long non-coding RNA [NR_110840]	chr6:53434371-53434312	hs|6p12.1
A_33_P3253628	1.92195	6.83429	0.830571	0.72542	2.64943	0.00806268	0.714047	1	PHYKPL	TRUE	FALSE	FALSE	ENST00000476487				85007	5-phosphohydroxy-L-lysine phospho-lyase	ENST00000476487		GO:0005515(protein binding)|GO:0005759(mitochondrial matrix)|GO:0008483(transaminase activity)|GO:0016829(lyase activity)|GO:0030170(pyridoxal phosphate binding)|GO:0042802(identical protein binding)	5-phosphohydroxy-L-lysine phospho-lyase [Source:HGNC Symbol;Acc:HGNC:28249] [ENST00000476487]	chr5:177638061-177638002	hs|5q35.3
A_23_P390545	-2.17759	0.113314	0.805567	0.822611	-2.64717	0.00811692	0.716382	1	PCDHGA8	TRUE	TRUE	FALSE	NM_014004	NM_014004	NM_014004	Hs.368160	9708	protocadherin gamma subfamily A, 8	ENST00000610569	THC2520420	GO:0005509(calcium ion binding)|GO:0005887(integral component of plasma membrane)|GO:0007155(cell adhesion)|GO:0007156(homophilic cell adhesion via plasma membrane adhesion molecules)	Homo sapiens protocadherin gamma subfamily A, 8 (PCDHGA8), transcript variant 2, mRNA [NM_014004]	chr5:140774868-140774927	hs|5q31.3
A_21_P0006318	-2.24983	0.105417	0.841591	0.849952	-2.64701	0.0081208	0.716382	1		FALSE	FALSE	FALSE	lnc-DENND1A-1:1									BROAD Institute lincRNA (XLOC_007848), lincRNA [TCONS_00016476]	chr9:126101257-126101198	hs|9q33.3
A_33_P3295523	1.24529	3.47393	0.513035	0.470564	2.64637	0.00813607	0.716382	1	RAC3	TRUE	FALSE	FALSE	NM_001316307	NM_001316307	NM_001316307	Hs.45002	5881	Rac family small GTPase 3	ENST00000306897	THC2474710	GO:0003924(GTPase activity)|GO:0003925(G protein activity)|GO:0005515(protein binding)|GO:0005525(GTP binding)|GO:0005789(endoplasmic reticulum membrane)|GO:0005829(cytosol)|GO:0005856(cytoskeleton)|GO:0005886(plasma membrane)|GO:0005938(cell cortex)|GO:0007015(actin filament organization)|GO:0007163(establishment or maintenance of cell polarity)|GO:0007264(small GTPase mediated signal transducti…	Homo sapiens Rac family small GTPase 3 (RAC3), transcript variant 2, mRNA [NM_001316307]	chr17:79992018-79992077	hs|17q25.3
A_21_P0007482	1.87538	6.52332	0.7961	0.709003	2.6451	0.00816672	0.717238	1	FZD10-AS1	FALSE	FALSE	FALSE	NR_033834	NR_033834	NR_033834	Hs.288262	440119	FZD10 antisense divergent transcript	ENST00000509760	THC2494461		Homo sapiens FZD10 antisense divergent transcript (FZD10-AS1), long non-coding RNA [NR_033834]	chr12:130636583-130636524	hs|12q24.33
A_21_P0008205	-1.94704	0.142696	0.786566	0.736214	-2.64466	0.00817719	0.717238	1		FALSE	FALSE	FALSE	ENST00000656995		AK123584	Hs.648968			ENST00000656995	THC2502639		long intergenic non-protein coding RNA 1232 [Source:HGNC Symbol;Acc:HGNC:49755] [ENST00000656995]	chr13:100147661-100147602	hs|13q32.3
A_23_P137381	-1.54988	0.212274	0.616638	0.586549	-2.64236	0.008233	0.717384	1	ID3	TRUE	TRUE	FALSE	NM_002167	NM_002167	NM_002167	Hs.76884	3399	inhibitor of DNA binding 3, HLH protein	ENST00000374561	THC2578468	GO:0000122(negative regulation of transcription by RNA polymerase II)|GO:0001656(metanephros development)|GO:0005515(protein binding)|GO:0005634(nucleus)|GO:0005654(nucleoplasm)|GO:0005737(cytoplasm)|GO:0006275(regulation of DNA replication)|GO:0007275(multicellular organism development)|GO:0007417(central nervous system development)|GO:0007507(heart development)|GO:0007517(muscle organ developme…	Homo sapiens inhibitor of DNA binding 3, HLH protein (ID3), mRNA [NM_002167]	chr1:23885725-23885666	hs|1p36.12
A_23_P253896	-2.32186	0.0980907	0.865278	0.878789	-2.64212	0.00823899	0.717384	1	NPNT	TRUE	TRUE	FALSE	NM_001033047	NM_001033047	NM_001033047	Hs.518921	255743	nephronectin	ENST00000305572	THC2491942	GO:0001657(ureteric bud development)|GO:0001658(branching involved in ureteric bud morphogenesis)|GO:0005178(integrin binding)|GO:0005201(extracellular matrix structural constituent)|GO:0005509(calcium ion binding)|GO:0005576(extracellular region)|GO:0005604(basement membrane)|GO:0007160(cell-matrix adhesion)|GO:0010694(positive regulation of alkaline phosphatase activity)|GO:0010811(positive reg…	Homo sapiens nephronectin (NPNT), transcript variant 2, mRNA [NM_001033047]	chr4:106892414-106892473	hs|4q24
A_33_P3402188	2.15504	8.62826	0.85758	0.816056	2.6408	0.00827103	0.717384	1		FALSE	FALSE	FALSE	ENST00000422992		AF116728	Hs.687025			ENST00000422992	NP590258		taste 2 receptor member 64 pseudogene [Source:HGNC Symbol;Acc:HGNC:20642] [ENST00000422992]	chr12:11230356-11230297	hs|12p13.2
A_33_P3228718	-1.74134	0.175285	0.683468	0.659409	-2.64076	0.00827198	0.717384	1	CLEC19A	TRUE	TRUE	FALSE	ENST00000476906				728276	C-type lectin domain containing 19A	ENST00000476906	NP1214236	GO:0005515(protein binding)|GO:0005576(extracellular region)|GO:0030246(carbohydrate binding)	C-type lectin domain containing 19A [Source:HGNC Symbol;Acc:HGNC:34522] [ENST00000476906]	chr16:19315657-19315716	hs|16p12.3
A_23_P329112	1.34767	3.84843	0.484097	0.510388	2.64047	0.00827903	0.717384	1	JAK3	TRUE	TRUE	FALSE	NM_000215	NM_000215	NM_000215	Hs.515247	3718	Janus kinase 3	ENST00000527670	THC2474980	GO:0002250(adaptive immune response)|GO:0002731(negative regulation of dendritic cell cytokine production)|GO:0004713(protein tyrosine kinase activity)|GO:0004714(transmembrane receptor protein tyrosine kinase activity)|GO:0004715(non-membrane spanning protein tyrosine kinase activity)|GO:0005515(protein binding)|GO:0005524(ATP binding)|GO:0005768(endosome)|GO:0005829(cytosol)|GO:0005856(cytoskel…	Homo sapiens Janus kinase 3 (JAK3), mRNA [NM_000215]	chr19:17937339-17937280	hs|19p13.11
A_32_P129214	-1.93443	0.144506	0.79877	0.732651	-2.64032	0.00828278	0.717384	1	LINC00320	TRUE	FALSE	FALSE	NR_109786	NR_109786	NR_109786	Hs.576551	387486	long intergenic non-protein coding RNA 320	ENST00000666608	THC2651465		Homo sapiens long intergenic non-protein coding RNA 320 (LINC00320), transcript variant 1, long non-coding RNA [NR_109786]	chr21:22115409-22115350	hs|21q21.1
A_33_P3220213	2.32154	10.1914	0.841957	0.879347	2.64008	0.00828874	0.717384	1		FALSE	FALSE	FALSE											chr10:023296009-023296068	hs|10p12.2
A_33_P3320523	2.2652	9.63308	0.81496	0.858351	2.63902	0.00831469	0.71827	1		FALSE	FALSE	FALSE	ENST00000398669	XR_001752121	XR_001752121	Hs.739961			ENST00000398669	THC2484806		novel transcript [ENST00000398669]	chr16:32899885-32899944	hs|16p11.2
A_23_P102937	-1.33531	0.263077	0.471009	0.506159	-2.63812	0.00833676	0.718817	1	SUMO3	TRUE	TRUE	FALSE	NM_006936	NM_006936	NM_006936	Hs.474005	6612	small ubiquitin like modifier 3	ENST00000411651	THC2598147	GO:0000776(kinetochore)|GO:0005515(protein binding)|GO:0005634(nucleus)|GO:0005654(nucleoplasm)|GO:0005737(cytoplasm)|GO:0016605(PML body)|GO:0016925(protein sumoylation)|GO:0031386(protein tag)|GO:0043392(negative regulation of DNA binding)|GO:0044389(ubiquitin-like protein ligase binding)|GO:1900180(regulation of protein localization to nucleus)	Homo sapiens small ubiquitin like modifier 3 (SUMO3), transcript variant 1, mRNA [NM_006936]	chr21:46225999-46225940	hs|21q22.3
A_23_P309850	-1.08829	0.336793	0.441684	0.413053	-2.63474	0.00842012	0.722756	1	RPUSD2	TRUE	TRUE	FALSE	NM_152260	NM_152260	NM_152260	Hs.173311	27079	RNA pseudouridine synthase domain containing 2	ENST00000315616	THC2463303	GO:0000455(enzyme-directed rRNA pseudouridine synthesis)|GO:0003723(RNA binding)|GO:0005575(cellular_component)|GO:0009982(pseudouridine synthase activity)|GO:1990481(mRNA pseudouridine synthesis)	Homo sapiens RNA pseudouridine synthase domain containing 2 (RPUSD2), transcript variant 1, mRNA [NM_152260]	chr15:40866570-40866629	hs|15q15.1
A_23_P61637	1.31518	3.72541	0.48924	0.49921	2.63452	0.00842567	0.722756	1	HAL	TRUE	TRUE	FALSE	NM_002108	NM_002108	NM_002108	Hs.190783	3034	histidine ammonia-lyase	ENST00000546999	THC2475442	GO:0004397(histidine ammonia-lyase activity)|GO:0005829(cytosol)|GO:0006548(histidine catabolic process)|GO:0016841(ammonia-lyase activity)|GO:0019556(histidine catabolic process to glutamate and formamide)|GO:0019557(histidine catabolic process to glutamate and formate)	Homo sapiens histidine ammonia-lyase (HAL), transcript variant 1, mRNA [NM_002108]	chr12:96367917-96367858	hs|12q23.1
A_24_P362595	-2.02905	0.13146	0.79362	0.77042	-2.63369	0.00844613	0.722756	1	PAX3	TRUE	TRUE	FALSE	NM_013942	NM_013942	NM_013942	Hs.42146	5077	paired box 3	ENST00000258387	NP100413	GO:0000785(chromatin)|GO:0000978(RNA polymerase II cis-regulatory region sequence-specific DNA binding)|GO:0000981(DNA-binding transcription factor activity, RNA polymerase II-specific)|GO:0003700(DNA-binding transcription factor activity)|GO:0005515(protein binding)|GO:0005654(nucleoplasm)|GO:0006357(regulation of transcription by RNA polymerase II)|GO:0006915(apoptotic process)|GO:0007399(nervo…	Homo sapiens paired box 3 (PAX3), transcript variant PAX3B, mRNA [NM_013942]	chr2:223159020-223158961	hs|2q36.1
A_33_P3391727	1.68292	5.38126	0.689157	0.639194	2.63288	0.00846635	0.722756	1	SIRT7	TRUE	TRUE	TRUE	NM_016538	NM_016538	NM_016538	Hs.514636	51547	sirtuin 7	ENST00000574992	THC2526506	GO:0000122(negative regulation of transcription by RNA polymerase II)|GO:0000785(chromatin)|GO:0001649(osteoblast differentiation)|GO:0003682(chromatin binding)|GO:0003714(transcription corepressor activity)|GO:0004407(histone deacetylase activity)|GO:0005515(protein binding)|GO:0005634(nucleus)|GO:0005654(nucleoplasm)|GO:0005730(nucleolus)|GO:0005731(nucleolus organizer region)|GO:0005737(cytopl…	Homo sapiens sirtuin 7 (SIRT7), mRNA [NM_016538]	chr17:79870353-79870294	hs|17q25.3
A_23_P202750	1.52322	4.58699	0.527788	0.578656	2.63235	0.0084797	0.722756	1	C11orf54	TRUE	TRUE	FALSE	NM_014039	NM_014039	NM_014039	Hs.8360	28970	chromosome 11 open reading frame 54	ENST00000528099	THC2488051	GO:0005515(protein binding)|GO:0005634(nucleus)|GO:0005654(nucleoplasm)|GO:0008270(zinc ion binding)|GO:0016604(nuclear body)|GO:0016788(hydrolase activity, acting on ester bonds)|GO:0070062(extracellular exosome)	Homo sapiens chromosome 11 open reading frame 54 (C11orf54), transcript variant 4, mRNA [NM_014039]	chr11:93494794-93494853	hs|11q21
A_23_P139050	-1.21575	0.296487	0.608829	0.46194	-2.63184	0.00849244	0.722756	1	OR8D2	TRUE	TRUE	FALSE	NM_001002918	NM_001002918	NM_001002918	Hs.504212	283160	olfactory receptor family 8 subfamily D member 2	ENST00000624618	NP1472418	GO:0004930(G protein-coupled receptor activity)|GO:0004984(olfactory receptor activity)|GO:0005549(odorant binding)|GO:0005886(plasma membrane)|GO:0007186(G protein-coupled receptor signaling pathway)|GO:0007608(sensory perception of smell)|GO:0016021(integral component of membrane)|GO:0050911(detection of chemical stimulus involved in sensory perception of smell)	Homo sapiens olfactory receptor family 8 subfamily D member 2 (OR8D2), mRNA [NM_001002918]	chr11:124189582-124189523	hs|11q24.2
A_21_P0007483	-2.64337	0.0711214	0.964257	1.00453	-2.63144	0.00850237	0.722756	1	SSPN	TRUE	TRUE	FALSE	ENST00000539019		BC041929	Hs.736914	8082	sarcospan	ENST00000539019	THC2606586	GO:0005887(integral component of plasma membrane)|GO:0006936(muscle contraction)|GO:0007155(cell adhesion)|GO:0016010(dystrophin-associated glycoprotein complex)|GO:0030133(transport vesicle)|GO:0042383(sarcolemma)|GO:0045211(postsynaptic membrane)	sarcospan [Source:HGNC Symbol;Acc:HGNC:11322] [ENST00000539019]	chr12:26334084-26334143	hs|12p12.1
A_21_P0003590	2.02148	7.54949	0.867248	0.768425	2.63068	0.00852143	0.722756	1		FALSE	FALSE	FALSE	lnc-STIM2-3:1									BROAD Institute lincRNA (XLOC_003486), lincRNA [TCONS_00008022]	chr4:27932979-27933038	hs|4p15.1
A_21_P0000266	1.13484	3.11067	0.419643	0.431445	2.63032	0.00853051	0.722756	1	SNORA72	TRUE	FALSE	FALSE	NR_002581	NR_002581	NR_002581	Hs.684855	26775	small nucleolar RNA, H/ACA box 72		THC2501536	GO:0005730(nucleolus)|GO:0006396(RNA processing)	Homo sapiens small nucleolar RNA, H/ACA box 72 (SNORA72), small nucleolar RNA [NR_002581]	chr8:99054373-99054314	hs|8q22.2
A_24_P922357	-0.521935	0.593372	0.264177	0.198461	-2.62992	0.0085406	0.722756	1	C22orf39	TRUE	TRUE	FALSE	NM_173793	NM_173793	NM_173793	Hs.659565	128977	chromosome 22 open reading frame 39	ENST00000399562	THC2471744	GO:0005515(protein binding)	Homo sapiens chromosome 22 open reading frame 39 (C22orf39), transcript variant 1, mRNA [NM_173793]	chr22:19431019-19430960	hs|22q11.21
A_24_P122921	-0.765887	0.464921	0.3087	0.291324	-2.62899	0.00856397	0.723315	1	BCL2L11	TRUE	TRUE	FALSE	NM_138621	NM_138621	NM_138621	Hs.469658	10018	BCL2 like 11	ENST00000393256	THC2597537	GO:0001701(in utero embryonic development)|GO:0001782(B cell homeostasis)|GO:0001822(kidney development)|GO:0002262(myeloid cell homeostasis)|GO:0005515(protein binding)|GO:0005739(mitochondrion)|GO:0005741(mitochondrial outer membrane)|GO:0005829(cytosol)|GO:0006915(apoptotic process)|GO:0007127(meiosis I)|GO:0007160(cell-matrix adhesion)|GO:0007283(spermatogenesis)|GO:0007420(brain development)…	Homo sapiens BCL2 like 11 (BCL2L11), transcript variant 1, mRNA [NM_138621]	chr2:111925892-111925951	hs|2q13
A_23_P256603	-2.38738	0.09187	0.897823	0.908426	-2.62804	0.00858781	0.723315	1	AFDN	TRUE	TRUE	FALSE	NM_001207008	NM_001207008	NM_001207008	Hs.614974	4301	afadin, adherens junction formation factor	ENST00000366809	THC2491281	GO:0005515(protein binding)|GO:0005654(nucleoplasm)|GO:0005829(cytosol)|GO:0005886(plasma membrane)|GO:0005911(cell-cell junction)|GO:0005912(adherens junction)|GO:0007155(cell adhesion)|GO:0007165(signal transduction)|GO:0007267(cell-cell signaling)|GO:0008022(protein C-terminus binding)|GO:0010628(positive regulation of gene expression)|GO:0016607(nuclear speck)|GO:0022409(positive regulation o…	Homo sapiens afadin, adherens junction formation factor (AFDN), transcript variant 1, mRNA [NM_001207008]	chr6:168352729-168352788	hs|6q27
A_33_P3209185	1.37129	3.94042	0.593555	0.521901	2.62748	0.00860188	0.723315	1	DUXB	FALSE	FALSE	FALSE	NM_001351307	NM_001351307	NM_001351307		100033411	double homeobox B	ENST00000633875		GO:0000977(RNA polymerase II transcription regulatory region sequence-specific DNA binding)|GO:0000981(DNA-binding transcription factor activity, RNA polymerase II-specific)|GO:0005634(nucleus)|GO:0006357(regulation of transcription by RNA polymerase II)	Homo sapiens double homeobox B (DUXB), transcript variant 1, mRNA [NM_001351307]	chr16:75728387-75728328	hs|16q23.1
A_21_P0012095	-1.70904	0.181039	0.771779	0.650532	-2.62714	0.00861052	0.723315	1		FALSE	FALSE	FALSE	ENST00000454537						ENST00000454537			novel transcript [ENST00000454537]	chr2:154278302-154278243	hs|2q23.3
A_33_P3462856	2.44133	11.4883	0.890502	0.929567	2.6263	0.00863175	0.723768	1		FALSE	FALSE	FALSE	THC2498858							THC2498858			chr8:144936551-144936492	hs|8q24.3
A_21_P0009101	2.10913	8.24106	0.724162	0.803525	2.62485	0.00866881	0.725369	1		FALSE	FALSE	FALSE	ENST00000659355	XR_002957873	XR_002957873				ENST00000659355			novel transcript [ENST00000659355]	chr16:54888799-54888858	hs|16q12.2
A_21_P0003003	1.86153	6.43356	0.808939	0.709358	2.62424	0.00868415	0.725369	1	LINC02085	FALSE	FALSE	FALSE	NR_026934	NR_026934	NR_026934	Hs.376768	152225	long intergenic non-protein coding RNA 2085	ENST00000465215	THC2615739	GO:0005515(protein binding)	Homo sapiens long intergenic non-protein coding RNA 2085 (LINC02085), long non-coding RNA [NR_026934]	chr3:101715443-101715502	hs|3q12.3
A_33_P3520693	2.58941	13.3219	0.882542	0.987106	2.62323	0.00870999	0.725369	1	LOC646903	FALSE	FALSE	FALSE	NR_036538	NR_036538	NR_036538	Hs.632559	646903	uncharacterized LOC646903		THC2533647		Homo sapiens uncharacterized LOC646903 (LOC646903), long non-coding RNA [NR_036538]	chr3:149690360-149690419	hs|3q25.1
A_21_P0003618	-1.83955	0.158889	0.788248	0.701299	-2.62306	0.00871433	0.725369	1	LOC105377259	FALSE	FALSE	FALSE	XR_938834	XR_938834	XR_938834		105377259	uncharacterized LOC105377259				PREDICTED: Homo sapiens uncharacterized LOC105377259 (LOC105377259), transcript variant X1, ncRNA [XR_938834]	chr4:66744516-66744575	hs|4q13.2
A_24_P6370	2.38942	10.9072	0.881529	0.911167	2.62237	0.00873198	0.725516	1	CCDC190	TRUE	TRUE	FALSE	NM_178550	NM_178550	NM_178550	Hs.407631	339512	coiled-coil domain containing 190	ENST00000367910	THC2490752		Homo sapiens coiled-coil domain containing 190 (CCDC190), transcript variant 2, mRNA [NM_178550]	chr1:162824211-162824152	hs|1q23.3
A_24_P117177	1.17117	3.22576	0.613168	0.446757	2.62149	0.00875475	0.725585	1	SNX21	TRUE	FALSE	FALSE	NM_152897	NM_152897	NM_152897	Hs.472854	90203	sorting nexin family member 21	ENST00000372541	NP710452	GO:0005546(phosphatidylinositol-4,5-bisphosphate binding)|GO:0015031(protein transport)|GO:0031901(early endosome membrane)|GO:0032266(phosphatidylinositol-3-phosphate binding)|GO:1901981(phosphatidylinositol phosphate binding)	Homo sapiens sorting nexin family member 21 (SNX21), transcript variant 2, mRNA [NM_152897]	chr20:44469327-44469386	hs|20q13.12
A_23_P91250	1.74021	5.69854	0.78166	0.663923	2.6211	0.00876456	0.725585	1	ZNF334	TRUE	FALSE	FALSE	NM_199441	NM_199441	NM_199441	Hs.147041	55713	zinc finger protein 334	ENST00000625284	THC2474484	GO:0000978(RNA polymerase II cis-regulatory region sequence-specific DNA binding)|GO:0000981(DNA-binding transcription factor activity, RNA polymerase II-specific)|GO:0005515(protein binding)|GO:0005634(nucleus)|GO:0006357(regulation of transcription by RNA polymerase II)|GO:0046872(metal ion binding)	Homo sapiens zinc finger protein 334 (ZNF334), transcript variant 2, mRNA [NM_199441]	chr20:45129999-45129940	hs|20q13.12
A_21_P0013275	-1.66761	0.188697	0.743063	0.636501	-2.61996	0.00879388	0.725586	1	XLOC_l2_013636	FALSE	FALSE	FALSE	TCONS_l2_00026251									BROAD Institute lincRNA (XLOC_l2_013636), lincRNA [TCONS_l2_00026251]	chr7:142928606-142928665	hs|7q34
A_33_P3508717	-0.898781	0.407066	0.329742	0.343104	-2.61956	0.00880445	0.725586	1	LINC00847	TRUE	FALSE	FALSE	NR_027183	NR_027183	NR_027183	Hs.348292	729678	long intergenic non-protein coding RNA 847	ENST00000658025	THC2508786		Homo sapiens long intergenic non-protein coding RNA 847 (LINC00847), transcript variant 1, long non-coding RNA [NR_027183]	chr5:180262629-180262688	hs|5q35.3
A_23_P305692	-2.04965	0.12878	0.795423	0.782532	-2.61925	0.00881221	0.725586	1	ELMOD2	TRUE	FALSE	FALSE	NM_153702	NM_153702	NM_153702	Hs.450105	255520	ELMO domain containing 2	ENST00000323570	THC2480283	GO:0005096(GTPase activator activity)|GO:0016020(membrane)|GO:0043547(positive regulation of GTPase activity)|GO:0050688(regulation of defense response to virus)|GO:0051607(defense response to virus)	Homo sapiens ELMO domain containing 2 (ELMOD2), mRNA [NM_153702]	chr4:141471662-141471721	hs|4q31.1
A_21_P0004984	-2.0318	0.1311	0.850231	0.776199	-2.61763	0.00885439	0.725946	1	LINC01622	FALSE	FALSE	FALSE	ENST00000661526				285768	long intergenic non-protein coding RNA 1622	ENST00000661526			long intergenic non-protein coding RNA 1622 [Source:HGNC Symbol;Acc:HGNC:27768] [ENST00000661526]	chr6:1099955-1097096	hs|6p25.3
A_21_P0014346	2.19255	8.95805	0.874924	0.837885	2.61677	0.00887658	0.725946	1	LOC101929767	FALSE	FALSE	FALSE	NR_110868	NR_110868	NR_110868		101929767	uncharacterized LOC101929767		THC2520447		Homo sapiens uncharacterized LOC101929767 (LOC101929767), long non-coding RNA [NR_110868]	chr17:41322153-41300752	hs|17q21.31
A_33_P3867584	-1.89639	0.150109	0.887186	0.7249	-2.61607	0.00889474	0.725946	1	MROCKI	FALSE	FALSE	FALSE	NR_038863	NR_038863	NR_038863	Hs.359399	285758	MARCKS cis regulating lncRNA promoter of cytokines and inflammation	ENST00000670411	THC2606321		Homo sapiens MARCKS cis regulating lncRNA promoter of cytokines and inflammation (MROCKI), long non-coding RNA [NR_038863]	chr6:114189283-114189224	hs|6q21
A_23_P357374	1.54916	4.70754	0.574714	0.592177	2.61605	0.00889539	0.725946	1	PTH2	TRUE	FALSE	FALSE	NM_178449	NM_178449	NM_178449	Hs.339845	113091	parathyroid hormone 2	ENST00000270631	THC2485772	GO:0005576(extracellular region)|GO:0007218(neuropeptide signaling pathway)	Homo sapiens parathyroid hormone 2 (PTH2), mRNA [NM_178449]	chr19:49925791-49925732	hs|19q13.33
A_23_P207742	-0.819206	0.440781	0.35124	0.313149	-2.61602	0.00889601	0.725946	1	THRA	TRUE	TRUE	FALSE	NM_003250	NM_003250	NM_003250	Hs.724	7067	thyroid hormone receptor alpha	ENST00000264637	THC2466627	GO:0000122(negative regulation of transcription by RNA polymerase II)|GO:0000785(chromatin)|GO:0000976(transcription cis-regulatory region binding)|GO:0000978(RNA polymerase II cis-regulatory region sequence-specific DNA binding)|GO:0000981(DNA-binding transcription factor activity, RNA polymerase II-specific)|GO:0001502(cartilage condensation)|GO:0001503(ossification)|GO:0002154(thyroid hormone …	Homo sapiens thyroid hormone receptor alpha (THRA), transcript variant 2, mRNA [NM_003250]	chr17:38250008-38250067	hs|17q21.1
A_21_P0010242	-1.77547	0.169403	0.695136	0.679282	-2.61375	0.00895548	0.729227	1		FALSE	FALSE	FALSE	lnc-DYRK1A-1:1									BROAD Institute lincRNA (XLOC_013936), lincRNA [TCONS_00029013]	chr21:38667390-38668413	hs|21q22.13
A_33_P3211633	-1.7825	0.168217	0.737248	0.68234	-2.61233	0.00899276	0.729227	1	WDR3	TRUE	FALSE	FALSE	NM_006784	NM_006784	NM_006784	Hs.310809	10885	WD repeat domain 3	ENST00000369441	NP299068	GO:0003723(RNA binding)|GO:0005654(nucleoplasm)|GO:0005730(nucleolus)|GO:0030490(maturation of SSU-rRNA)|GO:0030515(snoRNA binding)|GO:0031965(nuclear membrane)|GO:0032040(small-subunit processome)|GO:0034388(Pwp2p-containing subcomplex of 90S preribosome)	Homo sapiens WD repeat domain 3 (WDR3), mRNA [NM_006784]	chr1:118475952-118476011	hs|1p12
A_33_P3258546	1.48141	4.39915	0.615695	0.567272	2.61146	0.00901561	0.729227	1	PCDHA5	TRUE	TRUE	FALSE	NM_031501	NM_031501	NM_031501	Hs.199343	56143	protocadherin alpha 5	ENST00000614258		GO:0005509(calcium ion binding)|GO:0005887(integral component of plasma membrane)|GO:0007155(cell adhesion)|GO:0007156(homophilic cell adhesion via plasma membrane adhesion molecules)|GO:0007399(nervous system development)	Homo sapiens protocadherin alpha 5 (PCDHA5), transcript variant 2, mRNA [NM_031501]	chr5:140203700-140203759	hs|5q31.3
A_23_P375	-2.0115	0.133788	0.696613	0.770309	-2.61129	0.00902004	0.729227	1	CDCA8	TRUE	FALSE	FALSE	NM_018101	NM_018101	NM_018101	Hs.524571	55143	cell division cycle associated 8	ENST00000327331	THC2468604	GO:0000070(mitotic sister chromatid segregation)|GO:0000775(chromosome, centromeric region)|GO:0005515(protein binding)|GO:0005654(nucleoplasm)|GO:0005730(nucleolus)|GO:0005829(cytosol)|GO:0007080(mitotic metaphase plate congression)|GO:0010369(chromocenter)|GO:0030496(midbody)|GO:0032133(chromosome passenger complex)|GO:0032991(protein-containing complex)|GO:0045171(intercellular bridge)|GO:0051…	Homo sapiens cell division cycle associated 8 (CDCA8), transcript variant 2, mRNA [NM_018101]	chr1:38175149-38175208	hs|1p34.3
A_33_P3246007	-1.81292	0.163176	0.655343	0.694666	-2.60978	0.00906016	0.729227	1	NAXE	TRUE	FALSE	FALSE	NM_144772	NM_144772	NM_144772	Hs.528320	128240	NAD(P)HX epimerase	ENST00000368235	THC2467737	GO:0000166(nucleotide binding)|GO:0002040(sprouting angiogenesis)|GO:0005515(protein binding)|GO:0005576(extracellular region)|GO:0005615(extracellular space)|GO:0005739(mitochondrion)|GO:0005759(mitochondrial matrix)|GO:0005929(cilium)|GO:0006869(lipid transport)|GO:0010874(regulation of cholesterol efflux)|GO:0016525(negative regulation of angiogenesis)|GO:0031580(membrane raft distribution)|GO…	Homo sapiens NAD(P)HX epimerase (NAXE), mRNA [NM_144772]	chr1:156564032-156564091	hs|1q23.1
A_21_P0010631	2.31446	10.1194	0.886293	0.887005	2.60929	0.00907295	0.729227	1	LOC105378835	FALSE	FALSE	FALSE	XR_947567	XR_947567	XR_947567		105378835	uncharacterized LOC105378835				PREDICTED: Homo sapiens uncharacterized LOC105378835 (LOC105378835), transcript variant X1, ncRNA [XR_947567]	chr1:87992106-87992047	hs|1p22.3
A_23_P166910	1.68107	5.37128	0.578774	0.644269	2.60926	0.00907382	0.729227	1	DNAJC13	TRUE	TRUE	FALSE	NM_015268	NM_015268	NM_015268	Hs.12707	23317	DnaJ heat shock protein family (Hsp40) member C13	ENST00000509279	THC2466889	GO:0001649(osteoblast differentiation)|GO:0005515(protein binding)|GO:0005765(lysosomal membrane)|GO:0005829(cytosol)|GO:0005886(plasma membrane)|GO:0006898(receptor-mediated endocytosis)|GO:0007032(endosome organization)|GO:0010008(endosome membrane)|GO:0015031(protein transport)|GO:0016020(membrane)|GO:0030667(secretory granule membrane)|GO:0031901(early endosome membrane)|GO:0035577(azurophil …	Homo sapiens DnaJ heat shock protein family (Hsp40) member C13 (DNAJC13), transcript variant 2, mRNA [NM_015268]	chr3:132257167-132257226	hs|3q22.1
A_21_P0008109	-2.09395	0.1232	0.830244	0.802563	-2.60908	0.00907868	0.729227	1	STK24-AS1	TRUE	TRUE	FALSE	NR_046542	NR_046542	NR_046542	Hs.594160	100874069	STK24 antisense RNA 1	ENST00000434547	THC2621524		Homo sapiens STK24 antisense RNA 1 (STK24-AS1), long non-coding RNA [NR_046542]	chr13:99230338-99230397	hs|13q32.2
A_21_P0000479	1.11744	3.05701	0.446519	0.428295	2.60903	0.00907983	0.729227	1	SNORA11D	FALSE	FALSE	FALSE	NR_003711	NR_003711	NR_003711	Hs.709779	100124541	small nucleolar RNA, H/ACA box 11D	ENST00000481096	THC2626934	GO:0005730(nucleolus)|GO:0006396(RNA processing)	Homo sapiens small nucleolar RNA, H/ACA box 11D (SNORA11D), small nucleolar RNA [NR_003711]	chrX:51933785-51933844	hs|Xp11.22
A_21_P0003985	-2.44985	0.0863064	0.878595	0.939713	-2.60702	0.00913335	0.732239	1	LOC100506406	FALSE	FALSE	FALSE	NR_104630	NR_104630	NR_104630		100506406	uncharacterized LOC100506406	ENST00000503269			Homo sapiens uncharacterized LOC100506406 (LOC100506406), long non-coding RNA [NR_104630]	chr5:35940036-35940095	hs|5p13.2
A_21_P0008604	-1.497	0.2238	0.666338	0.575145	-2.60283	0.0092458	0.739956	1	LINC02248	FALSE	FALSE	FALSE	ENST00000658140	XR_002957734	XR_002957734		107984780	long intergenic non-protein coding RNA 2248	ENST00000658140			long intergenic non-protein coding RNA 2248 [Source:HGNC Symbol;Acc:HGNC:53147] [ENST00000658140]	chr15:26700226-26700285	hs|15q12
A_33_P3374718	1.92557	6.85904	0.811639	0.740016	2.60206	0.00926653	0.740297	1	WAC-AS1	TRUE	TRUE	TRUE	NR_033805	NR_033805	NR_033805	Hs.403253	220906	WAC antisense RNA 1 (head to head)				Homo sapiens WAC antisense RNA 1 (head to head) (WAC-AS1), long non-coding RNA [NR_033805]	chr10:28808905-28808846	hs|10p12.1
A_23_P393607	-1.06497	0.34474	0.416518	0.409615	-2.59992	0.00932457	0.740297	1	SNAP47	TRUE	TRUE	FALSE	NM_053052	NM_053052	NM_053052	Hs.325081	116841	synaptosome associated protein 47	ENST00000315781	THC2487853	GO:0005484(SNAP receptor activity)|GO:0005515(protein binding)|GO:0005886(plasma membrane)|GO:0006887(exocytosis)|GO:0006906(vesicle fusion)|GO:0012505(endomembrane system)|GO:0016082(synaptic vesicle priming)|GO:0019905(syntaxin binding)|GO:0031201(SNARE complex)|GO:0031629(synaptic vesicle fusion to presynaptic active zone membrane)|GO:0048471(perinuclear region of cytoplasm)|GO:0098793(presyna…	Homo sapiens synaptosome associated protein 47 (SNAP47), transcript variant 1, mRNA [NM_053052]	chr1:227968774-227968833	hs|1q42.13
A_21_P0010643	1.98904	7.30855	0.815117	0.76515	2.59955	0.00933469	0.740297	1	XLOC_l2_001064	FALSE	FALSE	FALSE	TCONS_l2_00001461									BROAD Institute lincRNA (XLOC_l2_001064), lincRNA [TCONS_l2_00001461]	chr1:117006421-117004309	hs|1p13.1
A_23_P149206	1.75167	5.76423	0.624385	0.673916	2.59924	0.00934298	0.740297	1	B4GALT2	TRUE	TRUE	FALSE	NM_003780	NM_003780	NM_003780	Hs.632403	8704	beta-1,4-galactosyltransferase 2	ENST00000485678	THC2778383	GO:0000139(Golgi membrane)|GO:0003831(beta-N-acetylglucosaminylglycopeptide beta-1,4-galactosyltransferase activity)|GO:0003945(N-acetyllactosamine synthase activity)|GO:0004461(lactose synthase activity)|GO:0005654(nucleoplasm)|GO:0005794(Golgi apparatus)|GO:0005975(carbohydrate metabolic process)|GO:0006486(protein glycosylation)|GO:0007613(memory)|GO:0007626(locomotory behavior)|GO:0008378(gal…	Homo sapiens beta-1,4-galactosyltransferase 2 (B4GALT2), transcript variant 2, mRNA [NM_003780]	chr1:44456570-44456629	hs|1p34.1
A_21_P0002852	1.91104	6.76014	0.830038	0.735372	2.59874	0.00935654	0.740297	1	SEMA3B-AS1	TRUE	FALSE	FALSE	NR_110702	NR_110702	NR_110702		101928931	SEMA3B antisense RNA 1 (head to head)	ENST00000421735			Homo sapiens SEMA3B antisense RNA 1 (head to head) (SEMA3B-AS1), long non-coding RNA [NR_110702]	chr3:50304132-50304073	hs|3p21.31
A_23_P214459	1.8994	6.68191	0.888255	0.730932	2.59861	0.00936033	0.740297	1	PRPH2	TRUE	FALSE	FALSE	NM_000322	NM_000322	NM_000322	Hs.654489	5961	peripherin 2	ENST00000230381	THC2471246	GO:0001750(photoreceptor outer segment)|GO:0001917(photoreceptor inner segment)|GO:0005515(protein binding)|GO:0005887(integral component of plasma membrane)|GO:0007155(cell adhesion)|GO:0007601(visual perception)|GO:0016021(integral component of membrane)|GO:0035845(photoreceptor cell outer segment organization)|GO:0042803(protein homodimerization activity)|GO:0050908(detection of light stimulus…	Homo sapiens peripherin 2 (PRPH2), mRNA [NM_000322]	chr6:42664555-42664496	hs|6p21.1
A_33_P3409649	1.89889	6.6785	0.841089	0.731367	2.59636	0.0094217	0.740297	1	ADAMTS2	TRUE	TRUE	FALSE	NM_021599	NM_021599	NM_021599	Hs.23871	9509	ADAM metallopeptidase with thrombospondin type 1 motif 2	ENST00000274609	THC2535176	GO:0004222(metalloendopeptidase activity)|GO:0005576(extracellular region)|GO:0007283(spermatogenesis)|GO:0008237(metallopeptidase activity)|GO:0008270(zinc ion binding)|GO:0016485(protein processing)|GO:0030198(extracellular matrix organization)|GO:0030199(collagen fibril organization)|GO:0030324(lung development)|GO:0030574(collagen catabolic process)|GO:0031012(extracellular matrix)|GO:0043588…	Homo sapiens ADAM metallopeptidase with thrombospondin type 1 motif 2 (ADAMTS2), transcript variant 2, mRNA [NM_021599]	chr5:178770981-178770922	hs|5q35.3
A_33_P3372566	1.61766	5.04127	0.645382	0.62306	2.59631	0.00942311	0.740297	1	ABCC10	TRUE	TRUE	FALSE	ENST00000443426				89845	ATP binding cassette subfamily C member 10	ENST00000443426	THC2530428	GO:0005524(ATP binding)|GO:0005765(lysosomal membrane)|GO:0005886(plasma membrane)|GO:0006691(leukotriene metabolic process)|GO:0008559(ABC-type xenobiotic transporter activity)|GO:0015431(ABC-type glutathione S-conjugate transporter activity)|GO:0015698(inorganic anion transport)|GO:0016020(membrane)|GO:0016021(integral component of membrane)|GO:0016323(basolateral plasma membrane)|GO:0042626(AT…	ATP binding cassette subfamily C member 10 [Source:HGNC Symbol;Acc:HGNC:52] [ENST00000443426]	chr6:43402538-43402597	hs|6p21.1
A_24_P380311	2.17062	8.76373	0.906365	0.836127	2.59604	0.00943047	0.740297	1	CAMK2A	TRUE	TRUE	FALSE	NM_015981	NM_015981	NM_015981	Hs.743976	815	calcium/calmodulin dependent protein kinase II alpha	ENST00000672479		GO:0000082(G1/S transition of mitotic cell cycle)|GO:0002931(response to ischemia)|GO:0004674(protein serine/threonine kinase activity)|GO:0004683(calmodulin-dependent protein kinase activity)|GO:0005515(protein binding)|GO:0005516(calmodulin binding)|GO:0005524(ATP binding)|GO:0005634(nucleus)|GO:0005654(nucleoplasm)|GO:0005737(cytoplasm)|GO:0005739(mitochondrion)|GO:0005829(cytosol)|GO:0005954(…	Homo sapiens calcium/calmodulin dependent protein kinase II alpha (CAMK2A), transcript variant 1, mRNA [NM_015981]	chr5:149599410-149599351	hs|5q32
A_33_P3401295	2.44851	11.571	0.864861	0.943395	2.59542	0.00944757	0.740297	1	CRCT1	TRUE	TRUE	FALSE	NM_019060	NM_019060	NM_019060	Hs.110196	54544	cysteine rich C-terminal 1	ENST00000368790	THC2479401	GO:0005515(protein binding)	Homo sapiens cysteine rich C-terminal 1 (CRCT1), mRNA [NM_019060]	chr1:152488266-152488325	hs|1q21.3
A_21_P0007308	-1.84255	0.158413	0.763758	0.710521	-2.59324	0.00950762	0.740297	1		FALSE	FALSE	FALSE	lnc-GLB1L2-1:9									BROAD Institute lincRNA (XLOC_009344), lincRNA [TCONS_00019548]	chr11:134367590-134367649	hs|11q25
A_23_P127394	-1.49696	0.223809	0.603277	0.577338	-2.59287	0.00951788	0.740297	1	CRY2	TRUE	TRUE	FALSE	NM_021117	NM_021117	NM_021117	Hs.532491	1408	cryptochrome circadian regulator 2	ENST00000616080	THC2771114	GO:0000122(negative regulation of transcription by RNA polymerase II)|GO:0000719(photoreactive repair)|GO:0000976(transcription cis-regulatory region binding)|GO:0003677(DNA binding)|GO:0003684(damaged DNA binding)|GO:0003697(single-stranded DNA binding)|GO:0003904(deoxyribodipyrimidine photo-lyase activity)|GO:0003914(DNA (6-4) photolyase activity)|GO:0005515(protein binding)|GO:0005576(extracel…	Homo sapiens cryptochrome circadian regulator 2 (CRY2), transcript variant 1, mRNA [NM_021117]	chr11:45904680-45904739	hs|11p11.2
A_23_P501745	1.84785	6.34615	0.713153	0.712681	2.59281	0.00951942	0.740297	1	PEX10	TRUE	TRUE	FALSE	NM_153818	NM_153818	NM_153818	Hs.732228	5192	peroxisomal biogenesis factor 10	ENST00000507596	THC2543022	GO:0005515(protein binding)|GO:0005777(peroxisome)|GO:0005778(peroxisomal membrane)|GO:0007031(peroxisome organization)|GO:0016558(protein import into peroxisome matrix)|GO:0046872(metal ion binding)	Homo sapiens peroxisomal biogenesis factor 10 (PEX10), transcript variant 1, mRNA [NM_153818]	chr1:2336914-2336855	hs|1p36.32
A_33_P3410093	0.817382	2.26456	0.300363	0.315294	2.59245	0.00952956	0.740297	1	LTA4H	TRUE	TRUE	FALSE	NM_001256644	NM_001256644	NM_001256644	Hs.524648	4048	leukotriene A4 hydrolase	ENST00000548852	NP1161372	GO:0003723(RNA binding)|GO:0004177(aminopeptidase activity)|GO:0004301(epoxide hydrolase activity)|GO:0004463(leukotriene-A4 hydrolase activity)|GO:0005515(protein binding)|GO:0005576(extracellular region)|GO:0005634(nucleus)|GO:0005654(nucleoplasm)|GO:0005829(cytosol)|GO:0006508(proteolysis)|GO:0006629(lipid metabolic process)|GO:0008233(peptidase activity)|GO:0008270(zinc ion binding)|GO:001937…	Homo sapiens leukotriene A4 hydrolase (LTA4H), transcript variant 3, mRNA [NM_001256644]	chr12:96415985-96415926	hs|12q23.1
A_21_P0005555	1.11846	3.06015	0.50327	0.431453	2.59232	0.00953321	0.740297	1	LOC100506725	FALSE	FALSE	FALSE	NR_108082	NR_108082	NR_108082	Hs.304253	100506725	uncharacterized LOC100506725	ENST00000432866	THC2631423		Homo sapiens uncharacterized LOC100506725 (LOC100506725), transcript variant 1, long non-coding RNA [NR_108082]	chr7:35759023-35759082	hs|7p14.2
A_33_P3281745	1.59037	4.90554	0.714085	0.613536	2.59213	0.0095383	0.740297	1		FALSE	FALSE	FALSE	ENST00000423283		CN291113	Hs.568853			ENST00000423283			novel transcript [ENST00000423283]	chr10:50680868-50680927	hs|10q11.23
A_23_P359588	-1.1169	0.327293	0.561047	0.431173	-2.59038	0.00958709	0.740297	1	PCDHGB4	TRUE	TRUE	FALSE	NM_032098	NM_032098	NM_032098	Hs.368160	8641	protocadherin gamma subfamily B, 4	ENST00000615384	NP363632	GO:0005509(calcium ion binding)|GO:0005887(integral component of plasma membrane)|GO:0007155(cell adhesion)|GO:0007156(homophilic cell adhesion via plasma membrane adhesion molecules)|GO:0016020(membrane)|GO:0016339(calcium-dependent cell-cell adhesion via plasma membrane cell adhesion molecules)	Homo sapiens protocadherin gamma subfamily B, 4 (PCDHGB4), transcript variant 2, mRNA [NM_032098]	chr5:140769762-140769821	hs|5q31.3
A_19_P00808846	2.08902	8.07699	0.836591	0.806498	2.59023	0.00959108	0.740297	1	MIR99AHG	TRUE	TRUE	FALSE	NR_136541	NR_136541	NR_136541		388815	mir-99a-let-7c cluster host gene	ENST00000665230			Homo sapiens mir-99a-let-7c cluster host gene (MIR99AHG), transcript variant 5, long non-coding RNA [NR_136541]	chr21:18003158-18003217	hs|21q21.1
A_21_P0004770	-2.03188	0.131089	0.809178	0.784645	-2.58955	0.00961012	0.740297	1		FALSE	FALSE	FALSE	ENST00000445974	XR_001744312	XR_001744312	Hs.715476			ENST00000445974			novel transcript [ENST00000445974]	chr6:113683841-113683782	hs|6q21
A_33_P3386671	-0.668175	0.512643	0.319563	0.258029	-2.58953	0.00961059	0.740297	1	RORC	TRUE	TRUE	FALSE	NM_001001523	NM_001001523	NM_001001523	Hs.256022	6097	RAR related orphan receptor C	ENST00000356728		GO:0000122(negative regulation of transcription by RNA polymerase II)|GO:0000785(chromatin)|GO:0000978(RNA polymerase II cis-regulatory region sequence-specific DNA binding)|GO:0000981(DNA-binding transcription factor activity, RNA polymerase II-specific)|GO:0001227(DNA-binding transcription repressor activity, RNA polymerase II-specific)|GO:0003700(DNA-binding transcription factor activity)|GO:0…	Homo sapiens RAR related orphan receptor C (RORC), transcript variant 2, mRNA [NM_001001523]	chr1:151778614-151778555	hs|1q21.3
A_23_P2203	1.58791	4.8935	0.673313	0.613228	2.58943	0.00961361	0.740297	1	TAOK3	TRUE	TRUE	FALSE	NM_016281	NM_016281	NM_016281	Hs.644420	51347	TAO kinase 3	ENST00000537952	THC2776710	GO:0000165(MAPK cascade)|GO:0004674(protein serine/threonine kinase activity)|GO:0004860(protein kinase inhibitor activity)|GO:0005515(protein binding)|GO:0005524(ATP binding)|GO:0005737(cytoplasm)|GO:0005886(plasma membrane)|GO:0006281(DNA repair)|GO:0006468(protein phosphorylation)|GO:0006974(cellular response to DNA damage stimulus)|GO:0007095(mitotic G2 DNA damage checkpoint signaling)|GO:001…	Homo sapiens TAO kinase 3 (TAOK3), transcript variant 2, mRNA [NM_016281]	chr12:118610340-118610281	hs|12q24.23
A_24_P205252	2.62579	13.8155	1.00818	1.01415	2.58917	0.00962075	0.740297	1	FAM13C	TRUE	TRUE	TRUE	NM_001001971	NM_001001971	NM_001001971	Hs.607594	220965	family with sequence similarity 13 member C	ENST00000611933	THC2488704	GO:0005515(protein binding)	Homo sapiens family with sequence similarity 13 member C (FAM13C), transcript variant 2, mRNA [NM_001001971]	chr10:61006363-61006304	hs|10q21.1
A_23_P13493	-2.20692	0.110039	0.866375	0.852472	-2.58885	0.00962983	0.740297	1	OR51E1	TRUE	FALSE	FALSE	NM_152430	NM_152430	NM_152430	Hs.470038	143503	olfactory receptor family 51 subfamily E member 1	ENST00000396952	THC2479456	GO:0004930(G protein-coupled receptor activity)|GO:0004984(olfactory receptor activity)|GO:0005515(protein binding)|GO:0005886(plasma membrane)|GO:0007186(G protein-coupled receptor signaling pathway)|GO:0016021(integral component of membrane)|GO:0050911(detection of chemical stimulus involved in sensory perception of smell)	Homo sapiens olfactory receptor family 51 subfamily E member 1 (OR51E1), mRNA [NM_152430]	chr11:4674697-4674756	hs|11p15.4
A_21_P0008164	2.07559	7.96925	0.88805	0.802118	2.58764	0.0096637	0.740297	1		FALSE	FALSE	FALSE	lnc-INTS6-1:1									BROAD Institute lincRNA (XLOC_010617), lincRNA [TCONS_00022023]	chr13:51894106-51894047	hs|13q14.3
A_21_P0012592	2.02663	7.58848	0.878543	0.783241	2.58749	0.00966772	0.740297	1	XLOC_l2_010717	FALSE	FALSE	FALSE	TCONS_l2_00020580									BROAD Institute lincRNA (XLOC_l2_010717), lincRNA [TCONS_l2_00020580]	chr4:75828238-75828297	hs|4q13.3
A_33_P3314574	-2.26012	0.104338	0.940854	0.873741	-2.58671	0.00968959	0.740297	1		FALSE	FALSE	FALSE											chr6:007541115-007541174	hs|6p24.3
A_23_P60517	-1.5342	0.215629	0.610933	0.59326	-2.58604	0.00970849	0.740297	1	FXN	TRUE	FALSE	FALSE	NM_181425	NM_181425	NM_181425	Hs.20685	2395	frataxin	ENST00000396366	THC2486159	GO:0004322(ferroxidase activity)|GO:0005515(protein binding)|GO:0005739(mitochondrion)|GO:0005759(mitochondrial matrix)|GO:0005829(cytosol)|GO:0006119(oxidative phosphorylation)|GO:0006783(heme biosynthetic process)|GO:0006811(ion transport)|GO:0006879(cellular iron ion homeostasis)|GO:0007005(mitochondrion organization)|GO:0007628(adult walking behavior)|GO:0008198(ferrous iron binding)|GO:00081…	Homo sapiens frataxin (FXN), transcript variant 2, mRNA; nuclear gene for mitochondrial product [NM_181425]	chr9:71687853-71687912	hs|9q21.11
A_33_P3479066	2.54638	12.7609	0.875387	0.985003	2.58515	0.00973357	0.740297	1		FALSE	FALSE	FALSE											chr12:006993392-006993333	hs|12p13.31
A_33_P3344633	2.19753	9.00279	0.860216	0.85024	2.5846	0.00974908	0.740297	1		FALSE	FALSE	FALSE	BX648590		BX648590	Hs.639875				NP1159934		Homo sapiens mRNA; cDNA DKFZp686I04191 (from clone DKFZp686I04191) [BX648590]	chrX:28520123-28520064	hs|Xp21.3
A_23_P310331	-1.01825	0.361226	0.410965	0.394068	-2.58395	0.00976768	0.740297	1	RANBP3	TRUE	TRUE	FALSE	NM_003624	NM_003624	NM_003624	Hs.531752	8498	RAN binding protein 3	ENST00000340578	NP1454850	GO:0005096(GTPase activator activity)|GO:0005515(protein binding)|GO:0005634(nucleus)|GO:0005643(nuclear pore)|GO:0005654(nucleoplasm)|GO:0005737(cytoplasm)|GO:0006611(protein export from nucleus)|GO:0050790(regulation of catalytic activity)|GO:0070412(R-SMAD binding)	Homo sapiens RAN binding protein 3 (RANBP3), transcript variant RANBP3-a, mRNA [NM_003624]	chr19:5916228-5916169	hs|19p13.3
A_33_P3683076	-2.33614	0.0967004	0.845854	0.904122	-2.58388	0.00976971	0.740297	1	SNORA11	TRUE	FALSE	FALSE	BG739944		BG739944	Hs.679783	677799	small nucleolar RNA, H/ACA box 11		THC2547106	GO:0005730(nucleolus)|GO:0006396(RNA processing)	602630895F1 NCI_CGAP_Skn3 Homo sapiens cDNA clone IMAGE:4776382 5', mRNA sequence [BG739944]	chrX:054841064-054841123	hs|Xp11.21
A_33_P3388466	1.10857	3.03002	0.420038	0.429157	2.58313	0.00979073	0.740297	1	BTN3A1	TRUE	TRUE	FALSE	NM_007048	NM_007048	NM_007048	Hs.191510	11119	butyrophilin subfamily 3 member A1	ENST00000425234	THC2575548	GO:0001817(regulation of cytokine production)|GO:0001819(positive regulation of cytokine production)|GO:0002250(adaptive immune response)|GO:0005102(signaling receptor binding)|GO:0005515(protein binding)|GO:0005886(plasma membrane)|GO:0009897(external side of plasma membrane)|GO:0016021(integral component of membrane)|GO:0032729(positive regulation of interferon-gamma production)|GO:0050798(acti…	Homo sapiens butyrophilin subfamily 3 member A1 (BTN3A1), transcript variant 1, mRNA [NM_007048]	chr6:26409886-26409945	hs|6p22.2
A_33_P3261737	1.8354	6.26763	0.816325	0.710549	2.58307	0.00979258	0.740297	1	SLC35A2	TRUE	TRUE	FALSE	NM_001282647	NM_001282647	NM_001282647	Hs.21899	7355	solute carrier family 35 member A2	ENST00000634665	THC2520588	GO:0000139(Golgi membrane)|GO:0005459(UDP-galactose transmembrane transporter activity)|GO:0005654(nucleoplasm)|GO:0005783(endoplasmic reticulum)|GO:0005794(Golgi apparatus)|GO:0006012(galactose metabolic process)|GO:0008643(carbohydrate transport)|GO:0030173(integral component of Golgi membrane)|GO:0072334(UDP-galactose transmembrane transport)	Homo sapiens solute carrier family 35 member A2 (SLC35A2), transcript variant 4, mRNA [NM_001282647]	chrX:48763731-48763672	hs|Xp11.23
A_23_P79769	-1.97802	0.138342	0.804678	0.76587	-2.58272	0.00980259	0.740297	1	BIRC7	TRUE	FALSE	FALSE	NM_022161	NM_022161	NM_022161	Hs.256126	79444	baculoviral IAP repeat containing 7	ENST00000395306	THC2624289	GO:0002088(lens development in camera-type eye)|GO:0004842(ubiquitin-protein transferase activity)|GO:0004869(cysteine-type endopeptidase inhibitor activity)|GO:0005515(protein binding)|GO:0005634(nucleus)|GO:0005654(nucleoplasm)|GO:0005737(cytoplasm)|GO:0005794(Golgi apparatus)|GO:0005813(centrosome)|GO:0005829(cytosol)|GO:0006915(apoptotic process)|GO:0016567(protein ubiquitination)|GO:0019899(…	Homo sapiens baculoviral IAP repeat containing 7 (BIRC7), transcript variant 2, mRNA [NM_022161]	chr20:61869765-61869824	hs|20q13.33
A_21_P0010594	1.88079	6.55868	0.680855	0.728365	2.58221	0.00981706	0.740297	1	XLOC_l2_000727	FALSE	FALSE	FALSE	TCONS_l2_00000969									BROAD Institute lincRNA (XLOC_l2_000727), lincRNA [TCONS_l2_00000969]	chr1:741090-741031	hs|1p36.33
A_23_P256773	-1.62875	0.196174	0.723966	0.631011	-2.58118	0.00984622	0.740776	1	EIPR1	TRUE	TRUE	FALSE	NM_003310	NM_003310	NM_003310	Hs.502770	7260	EARP complex and GARP complex interacting protein 1	ENST00000382125	THC2687255	GO:0005515(protein binding)|GO:0005802(trans-Golgi network)|GO:0016567(protein ubiquitination)|GO:0032456(endocytic recycling)|GO:0050796(regulation of insulin secretion)|GO:1905281(positive regulation of retrograde transport, endosome to Golgi)|GO:2001137(positive regulation of endocytic recycling)	Homo sapiens EARP complex and GARP complex interacting protein 1 (EIPR1), transcript variant 2, mRNA [NM_003310]	chr2:3192995-3192936	hs|2p25.3
A_33_P3333762	1.47502	4.37111	0.572534	0.571604	2.58049	0.00986609	0.740776	1	LRRIQ4	TRUE	FALSE	FALSE	NM_001080460	NM_001080460	NM_001080460	Hs.319484	344657	leucine rich repeats and IQ motif containing 4	ENST00000340806	THC2767652	GO:0004722(protein serine/threonine phosphatase activity)|GO:0005737(cytoplasm)|GO:0006470(protein dephosphorylation)|GO:0007165(signal transduction)|GO:0043231(intracellular membrane-bounded organelle)	Homo sapiens leucine rich repeats and IQ motif containing 4 (LRRIQ4), mRNA [NM_001080460]	chr3:169555440-169555499	hs|3q26.2
A_33_P3369034	1.89606	6.6596	0.798737	0.735133	2.5792	0.00990282	0.740776	1	BCAR1	TRUE	TRUE	FALSE	NM_001170714	NM_001170714	NM_001170714	Hs.479747	9564	BCAR1 scaffold protein, Cas family member	ENST00000566982	THC2683471	GO:0001558(regulation of cell growth)|GO:0001726(ruffle)|GO:0005515(protein binding)|GO:0005737(cytoplasm)|GO:0005829(cytosol)|GO:0005886(plasma membrane)|GO:0005925(focal adhesion)|GO:0007015(actin filament organization)|GO:0007155(cell adhesion)|GO:0007169(transmembrane receptor protein tyrosine kinase signaling pathway)|GO:0007173(epidermal growth factor receptor signaling pathway)|GO:0007186(…	Homo sapiens BCAR1 scaffold protein, Cas family member (BCAR1), transcript variant 1, mRNA [NM_001170714]	chr16:75263017-75262958	hs|16q23.1
A_33_P3247571	-2.29702	0.100558	0.894001	0.890661	-2.57901	0.00990848	0.740776	1	MASP2	TRUE	FALSE	FALSE	NM_139208	NM_139208	NM_139208	Hs.655645	10747	MBL associated serine protease 2	ENST00000400898	NP101093	GO:0001855(complement component C4b binding)|GO:0001867(complement activation, lectin pathway)|GO:0004252(serine-type endopeptidase activity)|GO:0005509(calcium ion binding)|GO:0005515(protein binding)|GO:0005576(extracellular region)|GO:0005615(extracellular space)|GO:0006508(proteolysis)|GO:0006958(complement activation, classical pathway)|GO:0008233(peptidase activity)|GO:0048306(calcium-depen…	Homo sapiens MBL associated serine protease 2 (MASP2), transcript variant 2, mRNA [NM_139208]	chr1:11106682-11106623	hs|1p36.22
A_33_P3264394	2.29235	9.89817	0.946206	0.889024	2.5785	0.00992301	0.740776	1	ASPSCR1	TRUE	TRUE	FALSE	ENST00000583693				79058	ASPSCR1 tether for SLC2A4, UBX domain containing	ENST00000583693	THC2647313	GO:0005515(protein binding)|GO:0005654(nucleoplasm)|GO:0005829(cytosol)|GO:0005886(plasma membrane)|GO:0006886(intracellular protein transport)|GO:0009898(cytoplasmic side of plasma membrane)|GO:0012505(endomembrane system)|GO:0012506(vesicle membrane)|GO:0019898(extrinsic component of membrane)|GO:0031401(positive regulation of protein modification process)|GO:0033116(endoplasmic reticulum-Golgi…	ASPSCR1 tether for SLC2A4, UBX domain containing [Source:HGNC Symbol;Acc:HGNC:13825] [ENST00000583693]	chr17:79972217-79972276	hs|17q25.3
A_24_P194337	2.0507	7.7733	0.852684	0.795917	2.57652	0.00998009	0.740776	1	PRDM15	TRUE	TRUE	FALSE	NM_022115	NM_022115	NM_022115	Hs.473893	63977	PR/SET domain 15	ENST00000465955	NP484436	GO:0000978(RNA polymerase II cis-regulatory region sequence-specific DNA binding)|GO:0001228(DNA-binding transcription activator activity, RNA polymerase II-specific)|GO:0005634(nucleus)|GO:0005654(nucleoplasm)|GO:0006357(regulation of transcription by RNA polymerase II)|GO:0008168(methyltransferase activity)|GO:0016604(nuclear body)|GO:0032259(methylation)|GO:0043409(negative regulation of MAPK …	Homo sapiens PR/SET domain 15 (PRDM15), transcript variant 1, mRNA [NM_022115]	chr21:43221875-43221816	hs|21q22.3
A_33_P3265180	1.57994	4.85466	0.66091	0.613218	2.57647	0.00998144	0.740776	1	TPTEP2-CSNK1E	FALSE	FALSE	FALSE	NM_001289912	NM_001289912	NM_001289912	Hs.474833	102800317	TPTEP2-CSNK1E readthrough	ENST00000396832	THC2534580		Homo sapiens TPTEP2-CSNK1E readthrough (TPTEP2-CSNK1E), mRNA [NM_001289912]	chr22:38687535-38687476	hs|22q13.1
A_21_P0014295	1.45258	4.27411	0.636914	0.563964	2.57566	0.010005	0.740776	1	PIGBOS1	TRUE	FALSE	FALSE	NM_001308421	NM_001308421	NM_001308421	Hs.493512	101928527	PIGB opposite strand 1	ENST00000567948	THC2680341	GO:0005515(protein binding)|GO:0006986(response to unfolded protein)|GO:0031307(integral component of mitochondrial outer membrane)|GO:1900101(regulation of endoplasmic reticulum unfolded protein response)	Homo sapiens PIGB opposite strand 1 (PIGBOS1), transcript variant 1, mRNA [NM_001308421]	chr15:55609935-55609876	hs|15q21.3
A_21_P0006372	-2.17671	0.113414	0.797006	0.845255	-2.57522	0.0100177	0.740776	1	LOC101929014	FALSE	FALSE	FALSE	XR_930345	XR_930345	XR_930345		101929014	uncharacterized LOC101929014				PREDICTED: Homo sapiens uncharacterized LOC101929014 (LOC101929014), transcript variant X1, ncRNA [XR_930345]	chr9:128174469-128174707	hs|9q33.3
A_23_P128147	-1.39666	0.247422	0.471051	0.542395	-2.57499	0.0100243	0.740776	1	TUBA1B	TRUE	TRUE	FALSE	NM_006082	NM_006082	NM_006082	Hs.524390	10376	tubulin alpha 1b	ENST00000547765	THC2529286	GO:0000226(microtubule cytoskeleton organization)|GO:0000278(mitotic cell cycle)|GO:0003725(double-stranded RNA binding)|GO:0003924(GTPase activity)|GO:0005198(structural molecule activity)|GO:0005200(structural constituent of cytoskeleton)|GO:0005515(protein binding)|GO:0005525(GTP binding)|GO:0005737(cytoplasm)|GO:0005874(microtubule)|GO:0005881(cytoplasmic microtubule)|GO:0007017(microtubule-b…	Homo sapiens tubulin alpha 1b (TUBA1B), mRNA [NM_006082]	chr12:49521692-49521633	hs|12q13.12
A_32_P2738	-1.31767	0.267758	0.496282	0.51173	-2.57493	0.0100259	0.740776	1	TCTN3	TRUE	FALSE	FALSE	NM_015631	NM_015631	NM_015631	Hs.438991	26123	tectonic family member 3	ENST00000430368	THC2725192	GO:0005515(protein binding)|GO:0005634(nucleus)|GO:0006915(apoptotic process)|GO:0007224(smoothened signaling pathway)|GO:0016021(integral component of membrane)|GO:0043065(positive regulation of apoptotic process)|GO:0060170(ciliary membrane)|GO:0060271(cilium assembly)	Homo sapiens tectonic family member 3 (TCTN3), transcript variant 1, mRNA [NM_015631]	chr10:97423752-97423693	hs|10q24.1
A_33_P3283515	1.18463	3.26948	0.498839	0.460237	2.57396	0.0100543	0.740776	1	PDZD2	TRUE	TRUE	FALSE	ENST00000397559	XM_011513992	XM_011513992		23037	PDZ domain containing 2	ENST00000397559	THC2512452	GO:0005576(extracellular region)|GO:0005634(nucleus)|GO:0005737(cytoplasm)|GO:0005783(endoplasmic reticulum)|GO:0005829(cytosol)|GO:0005886(plasma membrane)|GO:0005911(cell-cell junction)|GO:0007155(cell adhesion)|GO:0034451(centriolar satellite)|GO:0043231(intracellular membrane-bounded organelle)	PDZ domain containing 2 [Source:HGNC Symbol;Acc:HGNC:18486] [ENST00000397559]	chr5:32100973-32101030	hs|5p13.3
A_23_P33433	1.09925	3.00193	0.447015	0.427203	2.57314	0.010078	0.740776	1	MAZ	TRUE	TRUE	FALSE	NM_001042539	NM_001042539	NM_001042539	Hs.23650	4150	MYC associated zinc finger protein	ENST00000616501	NP1178661	GO:0000122(negative regulation of transcription by RNA polymerase II)|GO:0000978(RNA polymerase II cis-regulatory region sequence-specific DNA binding)|GO:0000981(DNA-binding transcription factor activity, RNA polymerase II-specific)|GO:0003700(DNA-binding transcription factor activity)|GO:0003723(RNA binding)|GO:0005515(protein binding)|GO:0005634(nucleus)|GO:0006357(regulation of transcription …	Homo sapiens MYC associated zinc finger protein (MAZ), transcript variant 2, mRNA [NM_001042539]	chr16:29821633-29821692	hs|16p11.2
A_23_P64808	1.83821	6.28527	0.807696	0.71444	2.57293	0.010084	0.740776	1	HOXC13	TRUE	TRUE	FALSE	NM_017410	NM_017410	NM_017410	Hs.118608	3229	homeobox C13	ENST00000243056	NP325264	GO:0000785(chromatin)|GO:0000976(transcription cis-regulatory region binding)|GO:0000978(RNA polymerase II cis-regulatory region sequence-specific DNA binding)|GO:0000981(DNA-binding transcription factor activity, RNA polymerase II-specific)|GO:0003700(DNA-binding transcription factor activity)|GO:0005515(protein binding)|GO:0005634(nucleus)|GO:0006357(regulation of transcription by RNA polymeras…	Homo sapiens homeobox C13 (HOXC13), mRNA [NM_017410]	chr12:54340034-54340093	hs|12q13.13
A_23_P255328	1.64621	5.1873	0.590551	0.639909	2.57257	0.0100945	0.740776	1	PRDM8	TRUE	TRUE	FALSE	NM_020226	NM_020226	NM_020226	Hs.373642	56978	PR/SET domain 8	ENST00000515013	THC2606207	GO:0003677(DNA binding)|GO:0005515(protein binding)|GO:0005634(nucleus)|GO:0006355(regulation of transcription, DNA-templated)|GO:0008168(methyltransferase activity)|GO:0014003(oligodendrocyte development)|GO:0032259(methylation)|GO:0046872(metal ion binding)	Homo sapiens PR/SET domain 8 (PRDM8), transcript variant 1, mRNA [NM_020226]	chr4:81121362-81121421	hs|4q21.21
A_23_P392126	-0.926106	0.396093	0.41631	0.360006	-2.57248	0.0100974	0.740776	1	LYRM9	TRUE	TRUE	FALSE	NM_001076680	NM_001076680	NM_001076680	Hs.687951	201229	LYR motif containing 9	ENST00000460380	THC2517673		Homo sapiens LYR motif containing 9 (LYRM9), mRNA [NM_001076680]	chr17:26205487-26205428	hs|17q11.2
A_33_P3363898	-1.3411	0.261557	0.551349	0.52143	-2.57197	0.010112	0.740776	1	TUBG1	TRUE	TRUE	FALSE	NM_001070	NM_001070	NM_001070	Hs.279669	7283	tubulin gamma 1	ENST00000251413	THC2469404	GO:0000070(mitotic sister chromatid segregation)|GO:0000212(meiotic spindle organization)|GO:0000226(microtubule cytoskeleton organization)|GO:0000242(pericentriolar material)|GO:0000278(mitotic cell cycle)|GO:0000794(condensed nuclear chromosome)|GO:0000930(gamma-tubulin complex)|GO:0003924(GTPase activity)|GO:0005200(structural constituent of cytoskeleton)|GO:0005515(protein binding)|GO:0005525…	Homo sapiens tubulin gamma 1 (TUBG1), mRNA [NM_001070]	chr17:40767187-40767246	hs|17q21.2
A_23_P500271	-0.269258	0.763946	0.102679	0.10471	-2.57146	0.010127	0.740776	1	IRF5	TRUE	TRUE	FALSE	NM_001347928	NM_001347928	NM_001347928	Hs.521181	3663	interferon regulatory factor 5	ENST00000473745	THC2489805	GO:0000785(chromatin)|GO:0000978(RNA polymerase II cis-regulatory region sequence-specific DNA binding)|GO:0000981(DNA-binding transcription factor activity, RNA polymerase II-specific)|GO:0001228(DNA-binding transcription activator activity, RNA polymerase II-specific)|GO:0002376(immune system process)|GO:0005515(protein binding)|GO:0005634(nucleus)|GO:0005737(cytoplasm)|GO:0005829(cytosol)|GO:0…	Homo sapiens interferon regulatory factor 5 (IRF5), transcript variant 9, mRNA [NM_001347928]	chr7:128589323-128589382	hs|7q32.1
A_33_P3382565	1.49508	4.45968	0.67832	0.581445	2.57131	0.0101314	0.740776	1	KIF26B	TRUE	TRUE	FALSE	NM_018012	NM_018012	NM_018012	Hs.368096	55083	kinesin family member 26B	ENST00000366518	THC2475155	GO:0003777(microtubule motor activity)|GO:0005524(ATP binding)|GO:0005737(cytoplasm)|GO:0005871(kinesin complex)|GO:0005874(microtubule)|GO:0007018(microtubule-based movement)|GO:0008017(microtubule binding)|GO:0016887(ATP hydrolysis activity)|GO:0022409(positive regulation of cell-cell adhesion)|GO:0030010(establishment of cell polarity)|GO:0072092(ureteric bud invasion)	Homo sapiens kinesin family member 26B (KIF26B), mRNA [NM_018012]	chr1:245865842-245865901	hs|1q44
A_33_P3378644	1.37345	3.94895	0.655522	0.534299	2.57056	0.0101534	0.741034	1	PHC1	TRUE	TRUE	FALSE	NM_004426	NM_004426	NM_004426	Hs.744902	1911	polyhomeotic homolog 1	ENST00000554937	NP844124	GO:0003677(DNA binding)|GO:0003682(chromatin binding)|GO:0005515(protein binding)|GO:0005634(nucleus)|GO:0005654(nucleoplasm)|GO:0008270(zinc ion binding)|GO:0016574(histone ubiquitination)|GO:0031519(PcG protein complex)|GO:0035102(PRC1 complex)|GO:0042393(histone binding)|GO:0045892(negative regulation of transcription, DNA-templated)	Homo sapiens polyhomeotic homolog 1 (PHC1), mRNA [NM_004426]	chr12:9091964-9092023	hs|12p13.31
A_24_P168398	-0.944445	0.388895	0.522175	0.367476	-2.57008	0.0101674	0.741034	1	ZNF177	TRUE	TRUE	FALSE	NM_003451	NM_003451	NM_003451	Hs.728944	7730	zinc finger protein 177	ENST00000589262	THC2485337	GO:0000122(negative regulation of transcription by RNA polymerase II)|GO:0000977(RNA polymerase II transcription regulatory region sequence-specific DNA binding)|GO:0000981(DNA-binding transcription factor activity, RNA polymerase II-specific)|GO:0001227(DNA-binding transcription repressor activity, RNA polymerase II-specific)|GO:0005515(protein binding)|GO:0005634(nucleus)|GO:0006357(regulation …	Homo sapiens zinc finger protein 177 (ZNF177), transcript variant 3, mRNA [NM_003451]	chr19:9492686-9492745	hs|19p13.2
A_33_P3300297	1.94695	7.00728	0.904923	0.758128	2.5681	0.0102257	0.742205	1	FAM126A	TRUE	FALSE	FALSE	ENST00000409763				84668	family with sequence similarity 126 member A	ENST00000409763	THC2648175	GO:0005515(protein binding)|GO:0005829(cytosol)|GO:0005886(plasma membrane)|GO:0042552(myelination)|GO:0046854(phosphatidylinositol phosphate biosynthetic process)|GO:0072659(protein localization to plasma membrane)	family with sequence similarity 126 member A [Source:HGNC Symbol;Acc:HGNC:24587] [ENST00000409763]	chr7:23017842-23017783	hs|7p15.3
A_32_P98227	1.89383	6.64478	0.661066	0.737504	2.56789	0.0102319	0.742205	1	LDB3	TRUE	FALSE	FALSE	NM_001171610	NM_001171610	NM_001171610	Hs.657271	11155	LIM domain binding 3	ENST00000361373	THC2720935	GO:0001725(stress fiber)|GO:0003779(actin binding)|GO:0005080(protein kinase C binding)|GO:0005515(protein binding)|GO:0005856(cytoskeleton)|GO:0005912(adherens junction)|GO:0007507(heart development)|GO:0008092(cytoskeletal protein binding)|GO:0030018(Z disc)|GO:0030036(actin cytoskeleton organization)|GO:0031143(pseudopodium)|GO:0031941(filamentous actin)|GO:0045214(sarcomere organization)|GO:0…	Homo sapiens LIM domain binding 3 (LDB3), transcript variant 5, mRNA [NM_001171610]	chr10:88495765-88495824	hs|10q23.2
A_23_P155931	1.15854	3.1853	0.485781	0.451241	2.56747	0.0102445	0.742205	1	MEPE	TRUE	FALSE	FALSE	NM_020203	NM_020203	NM_020203	Hs.676357	56955	matrix extracellular phosphoglycoprotein	ENST00000497649	THC2482570	GO:0001501(skeletal system development)|GO:0005201(extracellular matrix structural constituent)|GO:0005515(protein binding)|GO:0005576(extracellular region)|GO:0005788(endoplasmic reticulum lumen)|GO:0031012(extracellular matrix)|GO:0031214(biomineral tissue development)|GO:1990430(extracellular matrix protein binding)	Homo sapiens matrix extracellular phosphoglycoprotein (MEPE), transcript variant 2, mRNA [NM_020203]	chr4:88767230-88767289	hs|4q22.1
A_21_P0004397	-1.97062	0.13937	0.801877	0.767751	-2.56675	0.0102657	0.742205	1	LOC107986381	FALSE	FALSE	FALSE	XR_001742513	XR_001742513	XR_001742513	Hs.573177	107986381	uncharacterized LOC107986381				PREDICTED: Homo sapiens uncharacterized LOC107986381 (LOC107986381), ncRNA [XR_001742513]	chr5:56595059-56593591	hs|5q11.2
A_21_P0008854	-2.09717	0.122804	0.891525	0.817198	-2.56629	0.0102792	0.742205	1		FALSE	FALSE	FALSE	lnc-HEXA-3:4									BROAD Institute lincRNA (XLOC_011523), lincRNA [TCONS_00024155]	chr15:72766270-72764370	hs|15q24.1
A_33_P3242603	-1.29609	0.273599	0.523865	0.505055	-2.56624	0.0102809	0.742205	1	ASH1L-AS1	TRUE	TRUE	FALSE	NR_147963	NR_147963	NR_147963	Hs.690133	645676	ASH1L antisense RNA 1	ENST00000479076	THC2476926		Homo sapiens ASH1L antisense RNA 1 (ASH1L-AS1), transcript variant 1, long non-coding RNA [NR_147963]	chr1:155533351-155533413	hs|1q22
A_33_P3357097	-1.47839	0.228005	0.561033	0.576607	-2.56394	0.0103491	0.745951	1	LOC100132741	FALSE	FALSE	FALSE	NR_034004	NR_034004	NR_034004	Hs.742520	100132741	uncharacterized LOC100132741	ENST00000627173	THC2601587		Homo sapiens uncharacterized LOC100132741 (LOC100132741), long non-coding RNA [NR_034004]	chrX:70922723-70922782	hs|Xq13.1
A_23_P10156	1.10296	3.01306	0.466144	0.430295	2.56326	0.0103695	0.746247	1	CHMP6	TRUE	FALSE	FALSE	NM_024591	NM_024591	NM_024591	Hs.514560	79643	charged multivesicular body protein 6	ENST00000325167	THC2467426	GO:0000815(ESCRT III complex)|GO:0005515(protein binding)|GO:0005771(multivesicular body)|GO:0005829(cytosol)|GO:0006900(vesicle budding from membrane)|GO:0006997(nucleus organization)|GO:0007080(mitotic metaphase plate congression)|GO:0007175(negative regulation of epidermal growth factor-activated receptor activity)|GO:0010008(endosome membrane)|GO:0015031(protein transport)|GO:0016020(membrane…	Homo sapiens charged multivesicular body protein 6 (CHMP6), mRNA [NM_024591]	chr17:78973508-78973567	hs|17q25.3
A_23_P98532	0.687589	1.98891	0.306402	0.268472	2.56112	0.0104335	0.748542	1	ZDHHC5	TRUE	TRUE	FALSE	NM_015457	NM_015457	NM_015457	Hs.27239	25921	zinc finger DHHC-type palmitoyltransferase 5	ENST00000287169	THC2616547	GO:0005515(protein binding)|GO:0005886(plasma membrane)|GO:0016020(membrane)|GO:0016021(integral component of membrane)|GO:0016409(palmitoyltransferase activity)|GO:0018345(protein palmitoylation)|GO:0019706(protein-cysteine S-palmitoyltransferase activity)|GO:0030425(dendrite)|GO:0045335(phagocytic vesicle)|GO:0062208(positive regulation of pattern recognition receptor signaling pathway)|GO:1903…	Homo sapiens zinc finger DHHC-type palmitoyltransferase 5 (ZDHHC5), mRNA [NM_015457]	chr11:57468340-57468399	hs|11q12.1
A_33_P3292621	2.30076	9.98176	0.930335	0.898473	2.56074	0.0104448	0.748542	1	SLC27A1	TRUE	TRUE	TRUE	NM_198580	NM_198580	NM_198580	Hs.363138	376497	solute carrier family 27 member 1	ENST00000600277	NP390220	GO:0000166(nucleotide binding)|GO:0001579(medium-chain fatty acid transport)|GO:0001676(long-chain fatty acid metabolic process)|GO:0004467(long-chain fatty acid-CoA ligase activity)|GO:0005324(long-chain fatty acid transporter activity)|GO:0005515(protein binding)|GO:0005743(mitochondrial inner membrane)|GO:0005783(endoplasmic reticulum)|GO:0005886(plasma membrane)|GO:0005887(integral component …	Homo sapiens solute carrier family 27 member 1 (SLC27A1), mRNA [NM_198580]	chr19:17599865-17599924	hs|19p13.11
A_33_P3292660	-2.37395	0.0931125	0.887047	0.927123	-2.56055	0.0104506	0.748542	1	GRIA3	TRUE	TRUE	TRUE	NM_001256743	NM_001256743	NM_001256743	Hs.377070	2892	glutamate ionotropic receptor AMPA type subunit 3	ENST00000611689	THC2481697	GO:0001540(amyloid-beta binding)|GO:0004971(AMPA glutamate receptor activity)|GO:0005886(plasma membrane)|GO:0007215(glutamate receptor signaling pathway)|GO:0015276(ligand-gated ion channel activity)|GO:0030666(endocytic vesicle membrane)|GO:0032281(AMPA glutamate receptor complex)|GO:0034220(ion transmembrane transport)|GO:0035235(ionotropic glutamate receptor signaling pathway)|GO:0038023(sign…	Homo sapiens glutamate ionotropic receptor AMPA type subunit 3 (GRIA3), transcript variant 3, mRNA [NM_001256743]	chrX:122336543-122336602	hs|Xq25
A_33_P3338449	-2.01796	0.132926	0.775496	0.788321	-2.55982	0.0104726	0.748943	1	RSKR	FALSE	FALSE	FALSE	NM_001174103	NM_001174103	NM_001174103	Hs.729077	124923	ribosomal protein S6 kinase related	ENST00000579457	THC2759341	GO:0004672(protein kinase activity)|GO:0005515(protein binding)|GO:0005524(ATP binding)|GO:0006468(protein phosphorylation)|GO:0106310(protein serine kinase activity)	Homo sapiens ribosomal protein S6 kinase related (RSKR), mRNA [NM_001174103]	chr17:26937140-26937081	hs|17q11.2
A_33_P3773200	2.505	12.2435	0.937064	0.979598	2.55717	0.0105528	0.752282	1	LOC285766	FALSE	FALSE	FALSE	NR_126020	NR_126020	NR_126020	Hs.657946	285766	uncharacterized LOC285766	ENST00000580119	THC2484368		Homo sapiens uncharacterized LOC285766 (LOC285766), long non-coding RNA [NR_126020]	chr6:181574-181515	hs|6p25.3
A_33_P3358943	-2.5722	0.0763673	0.907685	1.006	-2.55685	0.0105624	0.752282	1	GRM2	TRUE	TRUE	FALSE	NM_001349117	NM_001349117	NM_001349117	Hs.121510	2912	glutamate metabotropic receptor 2	ENST00000464585		GO:0001640(adenylate cyclase inhibiting G protein-coupled glutamate receptor activity)|GO:0001641(group II metabotropic glutamate receptor activity)|GO:0004930(G protein-coupled receptor activity)|GO:0005246(calcium channel regulator activity)|GO:0005515(protein binding)|GO:0005886(plasma membrane)|GO:0005887(integral component of plasma membrane)|GO:0007194(negative regulation of adenylate cycla…	Homo sapiens glutamate metabotropic receptor 2 (GRM2), transcript variant 4, mRNA [NM_001349117]	chr3:51752561-51752620	hs|3p21.2
A_33_P3418731	-1.66085	0.189978	0.644126	0.649619	-2.55665	0.0105686	0.752282	1	ZNF542P	TRUE	TRUE	TRUE	NR_003127	NR_003127	NR_003127	Hs.467326	147947	zinc finger protein 542, pseudogene	ENST00000495307	THC2470906	GO:0000978(RNA polymerase II cis-regulatory region sequence-specific DNA binding)|GO:0000981(DNA-binding transcription factor activity, RNA polymerase II-specific)|GO:0005634(nucleus)|GO:0006357(regulation of transcription by RNA polymerase II)|GO:0046872(metal ion binding)	Homo sapiens zinc finger protein 542, pseudogene (ZNF542P), transcript variant 4, non-coding RNA [NR_003127]	chr19:56891060-56891119	hs|19q13.43
A_21_P0004704	1.95985	7.0983	0.70292	0.767374	2.55398	0.01065	0.753201	1		FALSE	FALSE	FALSE	ENST00000452944	XR_002956377	XR_002956377				ENST00000452944	THC2605422		novel transcript [ENST00000452944]	chr6:164180686-164180745	hs|6q26
A_23_P500000	2.26452	9.62648	0.867661	0.886725	2.5538	0.0106555	0.753201	1	SCEL	TRUE	FALSE	FALSE	NM_144777	NM_144777	NM_144777	Hs.534699	8796	sciellin	ENST00000535157	THC2473891	GO:0001533(cornified envelope)|GO:0005515(protein binding)|GO:0005737(cytoplasm)|GO:0008544(epidermis development)|GO:0009612(response to mechanical stimulus)|GO:0009792(embryo development ending in birth or egg hatching)|GO:0030216(keratinocyte differentiation)|GO:0046872(metal ion binding)|GO:0048471(perinuclear region of cytoplasm)|GO:0070062(extracellular exosome)|GO:0090263(positive regulati…	Homo sapiens sciellin (SCEL), transcript variant 1, mRNA [NM_144777]	chr13:78218564-78218623	hs|13q22.3
A_21_P0014579	-2.1128	0.120899	0.850631	0.827745	-2.55247	0.0106961	0.753201	1	LINC02408	FALSE	FALSE	FALSE	XR_111307		XR_111307	Hs.621118	100507175	long intergenic non-protein coding RNA 2408				PREDICTED: Homo sapiens uncharacterized LOC100507175 (LOC100507175), misc_RNA [XR_111307]	chr12:67961390-67961449	hs|12q15
A_23_P113553	-2.68665	0.0681086	1.20254	1.05287	-2.55175	0.0107184	0.753201	1	MAGEA11	FALSE	FALSE	FALSE	NM_001011544	NM_001011544	NM_001011544	Hs.670252	4110	MAGE family member A11	ENST00000518694	THC2475263	GO:0000122(negative regulation of transcription by RNA polymerase II)|GO:0005515(protein binding)|GO:0005634(nucleus)|GO:0005654(nucleoplasm)|GO:0005829(cytosol)|GO:0016604(nuclear body)|GO:0042826(histone deacetylase binding)	Homo sapiens MAGE family member A11 (MAGEA11), transcript variant 2, mRNA [NM_001011544]	chrX:148798090-148798149	hs|Xq28
A_19_P00322898	2.09625	8.13558	0.826407	0.821805	2.55079	0.0107481	0.753201	1	CA5BP1	TRUE	TRUE	FALSE	NR_160543	NR_160543	NR_160543	Hs.732244	340591	carbonic anhydrase 5B pseudogene 1	ENST00000448692	THC2501410		Homo sapiens carbonic anhydrase 5B pseudogene 1 (CA5BP1), transcript variant 4, non-coding RNA [NR_160543]	chrX:15693842-15693901	hs|Xp22.2
A_24_P272310	1.40031	4.05648	0.591113	0.549053	2.55042	0.0107594	0.753201	1	MUSTN1	TRUE	FALSE	FALSE	NM_205853	NM_205853	NM_205853	Hs.556077	389125	musculoskeletal, embryonic nuclear protein 1	ENST00000504329	THC2603196	GO:0002062(chondrocyte differentiation)|GO:0005654(nucleoplasm)|GO:0010628(positive regulation of gene expression)|GO:0030326(embryonic limb morphogenesis)|GO:0032332(positive regulation of chondrocyte differentiation)|GO:0035988(chondrocyte proliferation)|GO:0042060(wound healing)|GO:0042246(tissue regeneration)|GO:1902730(positive regulation of proteoglycan biosynthetic process)|GO:1902732(posi…	Homo sapiens musculoskeletal, embryonic nuclear protein 1 (MUSTN1), mRNA [NM_205853]	chr3:52867392-52867333	hs|3p21.1
A_21_P0008012	-1.98149	0.137864	0.833261	0.777053	-2.55001	0.0107721	0.753201	1	LINC00353	FALSE	FALSE	FALSE	NR_046991	NR_046991	NR_046991	Hs.742173	100874139	long intergenic non-protein coding RNA 353	ENST00000435401			Homo sapiens long intergenic non-protein coding RNA 353 (LINC00353), long non-coding RNA [NR_046991]	chr13:90201190-90201131	hs|13q31.3
A_21_P0013117	2.2637	9.61861	0.838616	0.887803	2.54978	0.0107792	0.753201	1		FALSE	FALSE	FALSE	ENST00000612111						ENST00000612111			solute carrier family 22 (organic cation transporter), member 3 (SLC22A3) pseudogene [ENST00000612111]	chr6:161176439-161176430	hs|6q26
A_33_P3510508	2.19197	8.95283	0.856787	0.859763	2.5495	0.0107876	0.753201	1		FALSE	FALSE	FALSE
A_23_P33809	-1.22068	0.295031	0.468331	0.479014	-2.54831	0.0108247	0.753201	1	IMP3	TRUE	TRUE	FALSE	NM_018285	NM_018285	NM_018285	Hs.513043	55272	IMP U3 small nucleolar ribonucleoprotein 3	ENST00000403490	NP303404	GO:0003723(RNA binding)|GO:0005515(protein binding)|GO:0005634(nucleus)|GO:0005654(nucleoplasm)|GO:0005730(nucleolus)|GO:0006364(rRNA processing)|GO:0019843(rRNA binding)|GO:0030515(snoRNA binding)|GO:0030684(preribosome)|GO:0032040(small-subunit processome)|GO:0034457(Mpp10 complex)	Homo sapiens IMP U3 small nucleolar ribonucleoprotein 3 (IMP3), mRNA [NM_018285]	chr15:75931766-75931707	hs|15q24.2
A_33_P3271930	-2.2541	0.104968	0.891496	0.884664	-2.54797	0.0108352	0.753201	1	PYCR1	TRUE	TRUE	FALSE	NM_153824	NM_153824	NM_153824	Hs.163451	5831	pyrroline-5-carboxylate reductase 1	ENST00000402252	THC2554023	GO:0004735(pyrroline-5-carboxylate reductase activity)|GO:0005515(protein binding)|GO:0005739(mitochondrion)|GO:0005759(mitochondrial matrix)|GO:0006561(proline biosynthetic process)|GO:0034599(cellular response to oxidative stress)|GO:0042802(identical protein binding)|GO:0051881(regulation of mitochondrial membrane potential)|GO:0055129(L-proline biosynthetic process)|GO:1903206(negative regula…	Homo sapiens pyrroline-5-carboxylate reductase 1 (PYCR1), transcript variant 2, mRNA; nuclear gene for mitochondrial product [NM_153824]	chr17:79893301-79893242	hs|17q25.3
A_33_P3370310	1.89478	6.65109	0.779869	0.743921	2.54702	0.0108648	0.753201	1	TRIQK	TRUE	TRUE	TRUE	NM_001171796	NM_001171796	NM_001171796	Hs.440643	286144	triple QxxK/R motif containing	ENST00000378861	THC2609516	GO:0005789(endoplasmic reticulum membrane)|GO:0016021(integral component of membrane)	Homo sapiens triple QxxK/R motif containing (TRIQK), transcript variant 1, mRNA [NM_001171796]	chr8:93933791-93933732	hs|8q22.1
A_21_P0006110	-2.20427	0.110332	0.854037	0.865659	-2.54634	0.0108858	0.753201	1		FALSE	FALSE	FALSE	ENST00000414976						ENST00000414976			novel transcript [ENST00000414976]	chr9:130801473-130801414	hs|9q34.11
A_32_P59678	-1.81437	0.162941	0.726644	0.7126	-2.54612	0.0108927	0.753201	1	FAM221A	TRUE	TRUE	FALSE	NM_001127364	NM_001127364	NM_001127364	Hs.592178	340277	family with sequence similarity 221 member A	ENST00000409192	THC2608002	GO:0005515(protein binding)	Homo sapiens family with sequence similarity 221 member A (FAM221A), transcript variant 2, mRNA [NM_001127364]	chr7:23731180-23740428	hs|7p15.3
A_21_P0003272	-2.05848	0.127648	0.88662	0.808512	-2.54601	0.0108962	0.753201	1		FALSE	FALSE	FALSE	ENST00000457815	XR_001741077	XR_001741077				ENST00000457815			novel transcript [ENST00000457815]	chr3:193826695-193826754	hs|3q29
A_23_P251927	-1.74829	0.174072	0.610034	0.686904	-2.54517	0.0109224	0.753201	1	CHCHD3	TRUE	FALSE	FALSE	NM_017812	NM_017812	NM_017812	Hs.655010	54927	coiled-coil-helix-coiled-coil-helix domain containing 3	ENST00000262570	THC2729332	GO:0001401(SAM complex)|GO:0005515(protein binding)|GO:0005634(nucleus)|GO:0005739(mitochondrion)|GO:0005743(mitochondrial inner membrane)|GO:0007007(inner mitochondrial membrane organization)|GO:0008053(mitochondrial fusion)|GO:0019902(phosphatase binding)|GO:0042407(cristae formation)|GO:0060090(molecular adaptor activity)|GO:0061617(MICOS complex)|GO:0070062(extracellular exosome)|GO:0140275(M…	Homo sapiens coiled-coil-helix-coiled-coil-helix domain containing 3 (CHCHD3), transcript variant 2, mRNA [NM_017812]	chr7:132470202-132470143	hs|7q32.3
A_33_P3423435	1.03591	2.81766	0.381126	0.40709	2.54466	0.0109384	0.753201	1	ZNF710	TRUE	TRUE	FALSE	NM_198526	NM_198526	NM_198526	Hs.459311	374655	zinc finger protein 710	ENST00000268154	THC2472503	GO:0000978(RNA polymerase II cis-regulatory region sequence-specific DNA binding)|GO:0003700(DNA-binding transcription factor activity)|GO:0005515(protein binding)|GO:0005634(nucleus)|GO:0006357(regulation of transcription by RNA polymerase II)|GO:0046872(metal ion binding)	Homo sapiens zinc finger protein 710 (ZNF710), mRNA [NM_198526]	chr15:90623966-90624025	hs|15q26.1
A_33_P3352522	-1.08366	0.338356	0.435566	0.425867	-2.54459	0.0109406	0.753201	1		FALSE	FALSE	FALSE	ENST00000458001						ENST00000458001	THC2669198		GAS6 antisense RNA 1 [Source:HGNC Symbol;Acc:HGNC:39826] [ENST00000458001]	chr13:114548583-114548642	hs|13q34
A_24_P58177	1.01898	2.77038	0.428085	0.400519	2.54416	0.0109542	0.753201	1	DGLUCY	TRUE	TRUE	FALSE	NM_001286473	NM_001286473	NM_001286473		80017	D-glutamate cyclase	ENST00000298858	THC2482325	GO:0003674(molecular_function)|GO:0005515(protein binding)|GO:0005575(cellular_component)|GO:0005759(mitochondrial matrix)|GO:0006536(glutamate metabolic process)|GO:0008150(biological_process)|GO:0047820(D-glutamate cyclase activity)	Homo sapiens D-glutamate cyclase (DGLUCY), transcript variant 9, mRNA; nuclear gene for mitochondrial product [NM_001286473]	chr14:91633926-91633985	hs|14q32.11
A_33_P3390853	-1.03121	0.356574	0.40653	0.405531	-2.54287	0.0109945	0.753201	1	NBDY	TRUE	FALSE	FALSE	NM_001348129	NM_001348129	NM_001348129	Hs.355559	550643	negative regulator of P-body association	ENST00000637096	THC2550884	GO:0000932(P-body)|GO:0000956(nuclear-transcribed mRNA catabolic process)|GO:0005515(protein binding)|GO:0006397(mRNA processing)|GO:0010607(negative regulation of cytoplasmic mRNA processing body assembly)	Homo sapiens negative regulator of P-body association (NBDY), mRNA [NM_001348129]	chrX:56843930-56843989	hs|Xp11.21
A_21_P0012865	-2.07491	0.125568	0.814388	0.816016	-2.54273	0.0109991	0.753201	1	LOC107986490	FALSE	FALSE	FALSE	XR_001743031	XR_001743031	XR_001743031		107986490	uncharacterized LOC107986490				PREDICTED: Homo sapiens uncharacterized LOC107986490 (LOC107986490), transcript variant X1, ncRNA [XR_001743031]	chr5:177236372-177236431	hs|5q35.3
A_33_P3264835	-1.05763	0.347276	0.564379	0.416018	-2.54228	0.0110131	0.753201	1	RAP1GAP	TRUE	TRUE	FALSE	ENST00000374757				5909	RAP1 GTPase activating protein	ENST00000374757	THC2629778	GO:0000139(Golgi membrane)|GO:0002250(adaptive immune response)|GO:0003924(GTPase activity)|GO:0005096(GTPase activator activity)|GO:0005515(protein binding)|GO:0005737(cytoplasm)|GO:0005769(early endosome)|GO:0005829(cytosol)|GO:0007165(signal transduction)|GO:0016020(membrane)|GO:0030424(axon)|GO:0030425(dendrite)|GO:0031267(small GTPase binding)|GO:0042803(protein homodimerization activity)|GO…	RAP1 GTPase activating protein [Source:HGNC Symbol;Acc:HGNC:9858] [ENST00000374757]	chr1:21939590-21939531	hs|1p36.12
A_33_P3376781	-1.72993	0.177297	0.734542	0.680725	-2.5413	0.011044	0.753201	1		FALSE	FALSE	FALSE											chr4:113378970-113379029	hs|4q25
A_33_P3307049	1.5312	4.62372	0.626847	0.602543	2.54123	0.0110463	0.753201	1		FALSE	FALSE	FALSE	AK128478		AK128478	Hs.679166				THC2485447		Homo sapiens cDNA FLJ46623 fis, clone TLUNG2001810 [AK128478]	chr15:89196425-89196484	hs|15q26.1
A_21_P0004676	1.84894	6.35311	0.7484	0.727621	2.54108	0.011051	0.753201	1	LINC00222	TRUE	FALSE	FALSE	NR_033376	NR_033376	NR_033376	Hs.520310	387111	long intergenic non-protein coding RNA 222	ENST00000444910	THC2756358		Homo sapiens long intergenic non-protein coding RNA 222 (LINC00222), long non-coding RNA [NR_033376]	chr6:109080638-109080697	hs|6q21
A_24_P143301	-1.23515	0.290792	0.551653	0.486107	-2.54089	0.0110569	0.753201	1	KAAG1	TRUE	TRUE	FALSE	NM_181337	NM_181337	NM_181337	Hs.697888	353219	kidney associated antigen 1	ENST00000274766		GO:0005575(cellular_component)|GO:0006955(immune response)	Homo sapiens kidney associated antigen 1 (KAAG1), mRNA [NM_181337]	chr6:24357605-24357664	hs|6p22.3
A_23_P101564	-1.95789	0.141157	0.810756	0.77056	-2.54086	0.011058	0.753201	1	FGF21	TRUE	FALSE	FALSE	NM_019113	NM_019113	NM_019113	Hs.283015	26291	fibroblast growth factor 21	ENST00000593756	THC2482942	GO:0001934(positive regulation of protein phosphorylation)|GO:0005104(fibroblast growth factor receptor binding)|GO:0005515(protein binding)|GO:0005576(extracellular region)|GO:0005615(extracellular space)|GO:0005737(cytoplasm)|GO:0007165(signal transduction)|GO:0007267(cell-cell signaling)|GO:0008083(growth factor activity)|GO:0008284(positive regulation of cell population proliferation)|GO:0008…	Homo sapiens fibroblast growth factor 21 (FGF21), mRNA [NM_019113]	chr19:49260204-49260263	hs|19q13.33
A_23_P301855	1.69583	5.45117	0.753408	0.667492	2.5406	0.0110663	0.753201	1	LSAMP	TRUE	FALSE	FALSE	NM_002338	NM_002338	NM_002338	Hs.26409	4045	limbic system associated membrane protein	ENST00000498645	THC2474448	GO:0005515(protein binding)|GO:0005576(extracellular region)|GO:0005829(cytosol)|GO:0005886(plasma membrane)|GO:0007155(cell adhesion)|GO:0007399(nervous system development)|GO:0031225(anchored component of membrane)	Homo sapiens limbic system associated membrane protein (LSAMP), transcript variant 1, mRNA [NM_002338]	chr3:115571342-115561379	hs|3q13.31
A_21_P0010524	-1.86527	0.154854	0.807204	0.734314	-2.54016	0.0110803	0.753201	1	XLOC_l2_000116	FALSE	FALSE	FALSE	TCONS_l2_00000172									BROAD Institute lincRNA (XLOC_l2_000116), lincRNA [TCONS_l2_00000172]	chr1:26554541-26554600	hs|1p36.11
A_21_P0012471	2.17547	8.80635	0.871218	0.856789	2.5391	0.0111139	0.753201	1	XLOC_l2_010451	FALSE	FALSE	FALSE	TCONS_l2_00019632									BROAD Institute lincRNA (XLOC_l2_010451), lincRNA [TCONS_l2_00019632]	chr3:180604521-180604462	hs|3q26.33
A_33_P3302892	-1.87533	0.153305	0.783	0.738654	-2.53885	0.0111219	0.753201	1		FALSE	FALSE	FALSE	THC2601095							THC2601095	GO:0005509(calcium ion binding)|GO:0005515(protein binding)|GO:0005604(basement membrane)|GO:0005615(extracellular space)|GO:0007155(cell adhesion)|GO:0007160(cell-matrix adhesion)|GO:0016020(membrane)	NID2_HUMAN (Q14112) Nidogen-2 precursor (NID-2) (Osteonidogen), partial (94%) [THC2601095]	chr14:052481015-052480956	hs|14q22.1
A_33_P3407994	2.01744	7.51902	0.873775	0.794631	2.53883	0.0111223	0.753201	1	INSYN1	TRUE	TRUE	FALSE	NM_001384351	NM_001384351	NM_001384351	Hs.40794	388135	inhibitory synaptic factor 1	ENST00000569673	THC2478217	GO:0005515(protein binding)|GO:0014069(postsynaptic density)|GO:0060080(inhibitory postsynaptic potential)	Homo sapiens inhibitory synaptic factor 1 (INSYN1), transcript variant 3, mRNA [NM_001384351]	chr15:74030031-74029972	hs|15q24.1
A_21_P0006000	2.12266	8.35329	0.843069	0.83621	2.53843	0.0111353	0.753201	1		FALSE	FALSE	FALSE	lnc-C9orf93-1:1									BROAD Institute lincRNA (XLOC_007291), lincRNA [TCONS_00015651]	chr9:16122293-16122352	hs|9p22.3
A_21_P0011216	1.85094	6.36578	0.792876	0.729287	2.53801	0.0111486	0.753201	1	LINC00539	TRUE	TRUE	FALSE	NR_103841	NR_103841	NR_103841		100652865	long intergenic non-protein coding RNA 539	ENST00000659380	THC2771431		Homo sapiens long intergenic non-protein coding RNA 539 (LINC00539), transcript variant 2, long non-coding RNA [NR_103841]	chr13:21904772-21904713	hs|13q12.11
A_23_P171258	1.72057	5.58769	0.622322	0.678002	2.5377	0.0111584	0.753201	1	ABCB7	TRUE	TRUE	FALSE	NM_004299	NM_004299	NM_004299	Hs.370480	22	ATP binding cassette subfamily B member 7	ENST00000490858	THC2632775	GO:0005515(protein binding)|GO:0005524(ATP binding)|GO:0005739(mitochondrion)|GO:0005743(mitochondrial inner membrane)|GO:0006879(cellular iron ion homeostasis)|GO:0015232(heme transmembrane transporter activity)|GO:0015886(heme transport)|GO:0016021(integral component of membrane)|GO:0016226(iron-sulfur cluster assembly)|GO:0034755(iron ion transmembrane transport)|GO:0042626(ATPase-coupled tran…	Homo sapiens ATP binding cassette subfamily B member 7 (ABCB7), transcript variant 1, mRNA; nuclear gene for mitochondrial product [NM_004299]	chrX:74273393-74273334	hs|Xq13.3
A_33_P3391097	-2.04047	0.129967	0.8414	0.804393	-2.53666	0.0111915	0.754048	1		FALSE	FALSE	FALSE	THC2479507							THC2479507		ALU7_HUMAN (P39194) Alu subfamily SQ sequence contamination warning entry, partial (26%) [THC2479507]	chr7:044117372-044117313	hs|7p13
A_33_P3233150	1.04043	2.83042	0.43174	0.410219	2.53627	0.011204	0.754048	1	ZSWIM4	TRUE	TRUE	FALSE	NM_001367834	NM_001367834	NM_001367834	Hs.466015	65249	zinc finger SWIM-type containing 4	ENST00000254323	THC2473920	GO:0008270(zinc ion binding)|GO:0031462(Cul2-RING ubiquitin ligase complex)	Homo sapiens zinc finger SWIM-type containing 4 (ZSWIM4), transcript variant 2, mRNA [NM_001367834]	chr19:13942978-13943037	hs|19p13.13
A_21_P0007257	2.48444	11.9944	0.88953	0.98062	2.53354	0.0112918	0.757705	1		FALSE	FALSE	FALSE	ENST00000577699						ENST00000577699	THC2687264		long intergenic non-protein coding RNA 2756 [Source:HGNC Symbol;Acc:HGNC:54276] [ENST00000577699]	chr11:91533848-91533907	hs|11q14.3
A_33_P3338808	-2.19742	0.111089	0.832597	0.867477	-2.53312	0.0113052	0.757705	1		FALSE	FALSE	FALSE											chr4:071346689-071346630	hs|4q13.3
A_33_P3392245	-2.19082	0.111825	0.775976	0.865115	-2.53241	0.0113283	0.757705	1	SLF2	TRUE	TRUE	FALSE	NM_001136123	NM_001136123	NM_001136123	Hs.447458	55719	SMC5-SMC6 complex localization factor 2	ENST00000370269	THC2491413	GO:0000785(chromatin)|GO:0005515(protein binding)|GO:0005634(nucleus)|GO:0005654(nucleoplasm)|GO:0006281(DNA repair)|GO:0006974(cellular response to DNA damage stimulus)|GO:0031334(positive regulation of protein-containing complex assembly)|GO:0031625(ubiquitin protein ligase binding)|GO:0034184(positive regulation of maintenance of mitotic sister chromatid cohesion)|GO:0035861(site of double-str…	Homo sapiens SMC5-SMC6 complex localization factor 2 (SLF2), transcript variant 2, mRNA [NM_001136123]	chr10:102719240-102719299	hs|10q24.31
A_33_P3354579	-2.08873	0.123845	0.812486	0.824849	-2.53226	0.0113331	0.757705	1		FALSE	FALSE	FALSE											chr16:002811447-002811388	hs|16p13.3
A_21_P0004590	2.20427	9.06363	0.880026	0.870601	2.53189	0.0113448	0.757705	1	LINC00518	TRUE	FALSE	FALSE	NR_027793	NR_027793	NR_027793	Hs.44714	221718	long intergenic non-protein coding RNA 518		THC2656591	GO:0005515(protein binding)	Homo sapiens long intergenic non-protein coding RNA 518 (LINC00518), long non-coding RNA [NR_027793]	chr6:10428355-10428296	hs|6p24.3
A_33_P3326225	-1.24772	0.287159	0.575253	0.492898	-2.5314	0.0113609	0.757705	1	SAMD12	TRUE	TRUE	FALSE	ENST00000409003		NM_001101676	Hs.359393	401474	sterile alpha motif domain containing 12	ENST00000409003	THC2643392	GO:0003674(molecular_function)|GO:0005515(protein binding)|GO:0005575(cellular_component)|GO:0007169(transmembrane receptor protein tyrosine kinase signaling pathway)|GO:0008150(biological_process)|GO:0009898(cytoplasmic side of plasma membrane)	sterile alpha motif domain containing 12 [Source:HGNC Symbol;Acc:HGNC:31750] [ENST00000409003]	chr8:119201758-119201699	hs|8q24.12
A_24_P231494	-1.64311	0.193378	0.631954	0.649198	-2.53098	0.0113744	0.757705	1	DNPEP	TRUE	FALSE	FALSE	NM_012100	NM_012100	NM_012100	Hs.258551	23549	aspartyl aminopeptidase	ENST00000434339	THC2495689	GO:0004177(aminopeptidase activity)|GO:0005515(protein binding)|GO:0005634(nucleus)|GO:0005737(cytoplasm)|GO:0005829(cytosol)|GO:0006508(proteolysis)|GO:0006518(peptide metabolic process)|GO:0008237(metallopeptidase activity)|GO:0008270(zinc ion binding)|GO:0042802(identical protein binding)|GO:0072562(blood microparticle)	Homo sapiens aspartyl aminopeptidase (DNPEP), transcript variant 3, mRNA [NM_012100]	chr2:220250727-220250407	hs|2q35
A_21_P0004615	2.41198	11.1561	0.871184	0.953276	2.53021	0.0113995	0.758277	1	LOC285762	FALSE	FALSE	FALSE	NR_046100	NR_046100	NR_046100	Hs.571063	285762	uncharacterized LOC285762		THC2622134		Homo sapiens uncharacterized LOC285762 (LOC285762), long non-coding RNA [NR_046100]	chr6:119774704-119774645	hs|6q22.31
A_21_P0001928	-1.96346	0.140372	0.846548	0.776493	-2.52863	0.0114509	0.759502	1		FALSE	FALSE	FALSE	ENST00000425983		CN286731	Hs.580556			ENST00000425983			novel transcript [ENST00000425983]	chr2:151851776-151859660	hs|2q23.3
A_23_P406385	-0.469317	0.625429	0.197369	0.185602	-2.52862	0.0114512	0.759502	1	FBXL16	TRUE	TRUE	FALSE	NM_153350	NM_153350	NM_153350	Hs.513244	146330	F-box and leucine rich repeat protein 16	ENST00000324361	THC2462888	GO:0005829(cytosol)|GO:0019005(SCF ubiquitin ligase complex)|GO:0031146(SCF-dependent proteasomal ubiquitin-dependent protein catabolic process)	Homo sapiens F-box and leucine rich repeat protein 16 (FBXL16), mRNA [NM_153350]	chr16:742597-742538	hs|16p13.3
A_23_P35820	0.765103	2.14922	0.32713	0.302902	2.52591	0.0115398	0.764269	1	CFL1	TRUE	TRUE	TRUE	NM_005507	NM_005507	NM_005507	Hs.170622	1072	cofilin 1	ENST00000526975	THC2564884	GO:0005515(protein binding)|GO:0005615(extracellular space)|GO:0005634(nucleus)|GO:0005737(cytoplasm)|GO:0005829(cytosol)|GO:0005925(focal adhesion)|GO:0007010(cytoskeleton organization)|GO:0007266(Rho protein signal transduction)|GO:0009615(response to virus)|GO:0015629(actin cytoskeleton)|GO:0016020(membrane)|GO:0016363(nuclear matrix)|GO:0022604(regulation of cell morphogenesis)|GO:0030027(lam…	Homo sapiens cofilin 1 (CFL1), mRNA [NM_005507]	chr11:65623523-65623464	hs|11q13.1
A_23_P30582	-1.96536	0.140106	0.810365	0.77827	-2.52529	0.0115603	0.764518	1	SLC9A3	TRUE	TRUE	FALSE	NM_004174	NM_004174	NM_004174	Hs.658120	6550	solute carrier family 9 member A3	ENST00000507407	THC2481832	GO:0005515(protein binding)|GO:0005886(plasma membrane)|GO:0005903(brush border)|GO:0006811(ion transport)|GO:0009986(cell surface)|GO:0015385(sodium:proton antiporter activity)|GO:0015386(potassium:proton antiporter activity)|GO:0016021(integral component of membrane)|GO:0016324(apical plasma membrane)|GO:0030165(PDZ domain binding)|GO:0031526(brush border membrane)|GO:0051453(regulation of intr…	Homo sapiens solute carrier family 9 member A3 (SLC9A3), transcript variant 1, mRNA [NM_004174]	chr5:480011-479952	hs|5p15.33
A_33_P3325107	-2.23294	0.107213	0.891833	0.884716	-2.52391	0.0116059	0.764979	1	TTTY19	FALSE	FALSE	FALSE	NR_001549	NR_001549	NR_001549	Hs.522853	252952	testis-specific transcript, Y-linked 19	ENST00000453955	NP1161730		Homo sapiens testis-specific transcript, Y-linked 19 (TTTY19), long non-coding RNA [NR_001549]	chrY:8573264-8573323	hs|Yp11.2
A_21_P0013570	-2.30455	0.0998039	0.790103	0.913128	-2.52379	0.0116096	0.764979	1	XLOC_l2_014814	FALSE	FALSE	FALSE	TCONS_l2_00028759									BROAD Institute lincRNA (XLOC_l2_014814), lincRNA [TCONS_l2_00028759]	chr9:66333443-66333502	hs|9q13
A_24_P165259	-0.976813	0.376509	0.377328	0.387216	-2.52266	0.0116472	0.764979	1	PYCR2	TRUE	TRUE	FALSE	NM_013328	NM_013328	NM_013328	Hs.654718	29920	pyrroline-5-carboxylate reductase 2	ENST00000478402	THC2497895	GO:0004735(pyrroline-5-carboxylate reductase activity)|GO:0005515(protein binding)|GO:0005739(mitochondrion)|GO:0005759(mitochondrial matrix)|GO:0006561(proline biosynthetic process)|GO:0034599(cellular response to oxidative stress)|GO:0055129(L-proline biosynthetic process)	Homo sapiens pyrroline-5-carboxylate reductase 2 (PYCR2), transcript variant 1, mRNA [NM_013328]	chr1:226107730-226107671	hs|1q42.12
A_23_P145817	-1.41072	0.243967	0.543032	0.559243	-2.52256	0.0116505	0.764979	1	MALSU1	TRUE	FALSE	FALSE	NM_138446	NM_138446	NM_138446	Hs.87385	115416	mitochondrial assembly of ribosomal large subunit 1	ENST00000476623	THC2464694	GO:0005515(protein binding)|GO:0005739(mitochondrion)|GO:0005829(cytosol)|GO:0017148(negative regulation of translation)|GO:0042273(ribosomal large subunit biogenesis)|GO:0043023(ribosomal large subunit binding)|GO:0070130(negative regulation of mitochondrial translation)|GO:0090071(negative regulation of ribosome biogenesis)	Homo sapiens mitochondrial assembly of ribosomal large subunit 1 (MALSU1), mRNA; nuclear gene for mitochondrial product [NM_138446]	chr7:23349002-23349061	hs|7p15.3
A_21_P0001255	-2.22639	0.107917	0.846353	0.882922	-2.52162	0.0116816	0.764979	1		FALSE	FALSE	FALSE	lnc-TNFRSF14-1:1									BROAD Institute lincRNA (XLOC_000022), lincRNA [TCONS_00000807]	chr1:2486143-2486202	hs|1p36.32
A_33_P3268129	1.42401	4.15375	0.629039	0.565145	2.51973	0.0117446	0.764979	1	LINC00862	TRUE	TRUE	FALSE	ENST00000367356		EU250749	Hs.575858	554279	long intergenic non-protein coding RNA 862	ENST00000367356		GO:0016021(integral component of membrane)	long intergenic non-protein coding RNA 862 [Source:HGNC Symbol;Acc:HGNC:21901] [ENST00000367356]	chr1:200343203-200343144	hs|1q32.1
A_33_P3353343	1.05059	2.85934	0.368835	0.416963	2.51963	0.011748	0.764979	1	SRRM2	TRUE	TRUE	FALSE	NM_016333	NM_016333	NM_016333	Hs.433343	23524	serine/arginine repetitive matrix 2	ENST00000576894	THC2476293	GO:0000398(mRNA splicing, via spliceosome)|GO:0003723(RNA binding)|GO:0003729(mRNA binding)|GO:0005634(nucleus)|GO:0005654(nucleoplasm)|GO:0015030(Cajal body)|GO:0016607(nuclear speck)|GO:0047485(protein N-terminus binding)|GO:0070742(C2H2 zinc finger domain binding)|GO:0071005(U2-type precatalytic spliceosome)|GO:0071007(U2-type catalytic step 2 spliceosome)|GO:0071013(catalytic step 2 spliceoso…	Homo sapiens serine/arginine repetitive matrix 2 (SRRM2), mRNA [NM_016333]	chr16:2810440-2810499	hs|16p13.3
A_21_P0007767	-1.82864	0.160632	0.844124	0.725792	-2.51951	0.011752	0.764979	1		FALSE	FALSE	FALSE	lnc-TBX3-4:1									BROAD Institute lincRNA (XLOC_010208), lincRNA [TCONS_00020937]	chr12:115752001-115748657	hs|12q24.21
A_23_P42335	-1.34633	0.260194	0.49913	0.53445	-2.51909	0.0117658	0.764979	1	FANCE	TRUE	TRUE	FALSE	NM_021922	NM_021922	NM_021922	Hs.302003	2178	FA complementation group E	ENST00000229769	THC2474470	GO:0003674(molecular_function)|GO:0005634(nucleus)|GO:0005654(nucleoplasm)|GO:0036297(interstrand cross-link repair)|GO:0043240(Fanconi anaemia nuclear complex)	Homo sapiens FA complementation group E (FANCE), mRNA [NM_021922]	chr6:35434765-35434824	hs|6p21.31
A_33_P3307088	2.34609	10.4446	0.978681	0.931424	2.51882	0.0117749	0.764979	1		FALSE	FALSE	FALSE											chr7:010162448-010162507	hs|7p21.3
A_21_P0011117	-1.85353	0.156683	0.848463	0.736077	-2.51812	0.0117983	0.764979	1	XLOC_l2_003610	FALSE	FALSE	FALSE	TCONS_l2_00006694							THC2717143		BROAD Institute lincRNA (XLOC_l2_003610), lincRNA [TCONS_l2_00006694]	chr13:19703130-19703189	hs|13q12.11
A_21_P0003047	2.14016	8.50082	0.925037	0.850164	2.51735	0.011824	0.764979	1		FALSE	FALSE	FALSE	lnc-C3orf79-2:1									BROAD Institute lincRNA (XLOC_002882), lincRNA [TCONS_00006281]	chr3:153107697-153107756	hs|3q25.2
A_24_P392480	1.47879	4.38762	0.689136	0.587503	2.51707	0.0118335	0.764979	1	MYPOP	TRUE	FALSE	FALSE	NM_001012643	NM_001012643	NM_001012643	Hs.515478	339344	Myb related transcription factor, partner of profilin	ENST00000322217	THC2473467	GO:0000122(negative regulation of transcription by RNA polymerase II)|GO:0000978(RNA polymerase II cis-regulatory region sequence-specific DNA binding)|GO:0000981(DNA-binding transcription factor activity, RNA polymerase II-specific)|GO:0001227(DNA-binding transcription repressor activity, RNA polymerase II-specific)|GO:0005515(protein binding)|GO:0005634(nucleus)|GO:0006357(regulation of transcr…	Homo sapiens Myb related transcription factor, partner of profilin (MYPOP), mRNA [NM_001012643]	chr19:46393942-46393883	hs|19q13.32
A_33_P3218783	1.81797	6.15935	0.731253	0.722405	2.51655	0.0118508	0.764979	1	ANK3	TRUE	TRUE	FALSE	NM_001204404	NM_001204404	NM_001204404	Hs.499725	288	ankyrin 3	ENST00000508449	NP091152	GO:0000281(mitotic cytokinesis)|GO:0005200(structural constituent of cytoskeleton)|GO:0005515(protein binding)|GO:0005764(lysosome)|GO:0005783(endoplasmic reticulum)|GO:0005794(Golgi apparatus)|GO:0005829(cytosol)|GO:0005886(plasma membrane)|GO:0005923(bicellular tight junction)|GO:0007009(plasma membrane organization)|GO:0007010(cytoskeleton organization)|GO:0007165(signal transduction)|GO:00074…	Homo sapiens ankyrin 3 (ANK3), transcript variant 4, mRNA [NM_001204404]	chr10:61842434-61842375	hs|10q21.2
A_32_P87568	1.87571	6.52546	0.779098	0.74577	2.51513	0.0118987	0.764979	1	ENAH	TRUE	TRUE	FALSE	NM_001008493	NM_001008493	NM_001008493	Hs.497893	55740	ENAH actin regulator	ENST00000366844	THC2526906	GO:0003779(actin binding)|GO:0005515(protein binding)|GO:0005522(profilin binding)|GO:0005829(cytosol)|GO:0005856(cytoskeleton)|GO:0005886(plasma membrane)|GO:0005925(focal adhesion)|GO:0007411(axon guidance)|GO:0008154(actin polymerization or depolymerization)|GO:0017124(SH3 domain binding)|GO:0030027(lamellipodium)|GO:0030054(cell junction)|GO:0030175(filopodium)|GO:0045202(synapse)|GO:0050699(…	Homo sapiens ENAH actin regulator (ENAH), transcript variant 1, mRNA [NM_001008493]	chr1:225675153-225675094	hs|1q42.12
A_33_P3273409	-1.16289	0.312582	0.447674	0.462459	-2.51458	0.0119175	0.764979	1	SLC35E1	TRUE	TRUE	FALSE	NM_024881	NM_024881	NM_024881	Hs.620596	79939	solute carrier family 35 member E1	ENST00000409648	THC2534650	GO:0005515(protein binding)|GO:0005794(Golgi apparatus)|GO:0015297(antiporter activity)|GO:0016021(integral component of membrane)|GO:0055085(transmembrane transport)	Homo sapiens solute carrier family 35 member E1 (SLC35E1), mRNA [NM_024881]	chr19:16661738-16661679	hs|19p13.11
A_24_P84970	1.42952	4.1767	0.673475	0.568526	2.51443	0.0119223	0.764979	1		FALSE	FALSE	FALSE	ENST00000505048						ENST00000505048			keratin 18 pseudogene 42 [Source:HGNC Symbol;Acc:HGNC:33412] [ENST00000505048]	chr5:108924995-108925054	hs|5q21.3
A_21_P0010814	-1.74075	0.175389	0.710398	0.69235	-2.51427	0.011928	0.764979	1		FALSE	FALSE	FALSE	ENST00000635301	XR_001747419	XR_001747419				ENST00000635301	THC2700693		long intergenic non-protein coding RNA 2635 [Source:HGNC Symbol;Acc:HGNC:54118] [ENST00000635301]	chr10:35264223-35264282	hs|10p11.21
A_32_P377880	1.52252	4.58378	0.697208	0.605737	2.5135	0.0119538	0.764979	1	GDNF	TRUE	TRUE	FALSE	NM_000514	NM_000514	NM_000514	Hs.248114	2668	glial cell derived neurotrophic factor	ENST00000326524	THC2610706	GO:0001656(metanephros development)|GO:0001658(branching involved in ureteric bud morphogenesis)|GO:0001755(neural crest cell migration)|GO:0001759(organ induction)|GO:0001941(postsynaptic membrane organization)|GO:0003337(mesenchymal to epithelial transition involved in metanephros morphogenesis)|GO:0005102(signaling receptor binding)|GO:0005515(protein binding)|GO:0005576(extracellular region)|…	Homo sapiens glial cell derived neurotrophic factor (GDNF), transcript variant 1, mRNA [NM_000514]	chr5:37812991-37812932	hs|5p13.2
A_33_P3313366	2.14349	8.52919	0.915845	0.852864	2.51329	0.0119611	0.764979	1	OR2B3	TRUE	FALSE	FALSE	NM_001005226	NM_001005226	NM_001005226	Hs.553835	442184	olfactory receptor family 2 subfamily B member 3	ENST00000383653	THC2603187	GO:0004930(G protein-coupled receptor activity)|GO:0004984(olfactory receptor activity)|GO:0005886(plasma membrane)|GO:0007186(G protein-coupled receptor signaling pathway)|GO:0016021(integral component of membrane)|GO:0050911(detection of chemical stimulus involved in sensory perception of smell)	Homo sapiens olfactory receptor family 2 subfamily B member 3 (OR2B3), mRNA [NM_001005226]	chr6:29054143-29054084	hs|6p22.1
A_24_P121271	-1.30901	0.270087	0.521208	0.520841	-2.51326	0.0119621	0.764979	1	CPSF6	TRUE	TRUE	FALSE	NM_007007	NM_007007	NM_007007	Hs.369606	11052	cleavage and polyadenylation specific factor 6	ENST00000266679	THC2481373	GO:0003723(RNA binding)|GO:0003729(mRNA binding)|GO:0005515(protein binding)|GO:0005634(nucleus)|GO:0005654(nucleoplasm)|GO:0005726(perichromatin fibrils)|GO:0005737(cytoplasm)|GO:0005847(mRNA cleavage and polyadenylation specificity factor complex)|GO:0005849(mRNA cleavage factor complex)|GO:0006397(mRNA processing)|GO:0016020(membrane)|GO:0016607(nuclear speck)|GO:0035061(interchromatin granule…	Homo sapiens cleavage and polyadenylation specific factor 6 (CPSF6), transcript variant 1, mRNA [NM_007007]	chr12:69656195-69656254	hs|12q15
A_24_P88554	-1.14379	0.318611	0.492906	0.455103	-2.51324	0.0119627	0.764979	1	PEX11B	TRUE	TRUE	FALSE	NM_003846	NM_003846	NM_003846	Hs.714608	8799	peroxisomal biogenesis factor 11 beta	ENST00000537888	THC2681863	GO:0005515(protein binding)|GO:0005654(nucleoplasm)|GO:0005739(mitochondrion)|GO:0005777(peroxisome)|GO:0005778(peroxisomal membrane)|GO:0005779(integral component of peroxisomal membrane)|GO:0005829(cytosol)|GO:0007031(peroxisome organization)|GO:0007165(signal transduction)|GO:0016020(membrane)|GO:0016559(peroxisome fission)|GO:0032991(protein-containing complex)|GO:0042802(identical protein bi…	Homo sapiens peroxisomal biogenesis factor 11 beta (PEX11B), transcript variant 1, mRNA [NM_003846]	chr1:145523603-145523662	hs|1q21.1
A_23_P47517	-0.693083	0.500032	0.317131	0.275837	-2.51265	0.0119828	0.764979	1	VPS37C	TRUE	TRUE	FALSE	NM_017966	NM_017966	NM_017966	Hs.523715	55048	VPS37C subunit of ESCRT-I	ENST00000301765	THC2464969	GO:0000813(ESCRT I complex)|GO:0005515(protein binding)|GO:0006612(protein targeting to membrane)|GO:0006623(protein targeting to vacuole)|GO:0010008(endosome membrane)|GO:0016236(macroautophagy)|GO:0031902(late endosome membrane)|GO:0036258(multivesicular body assembly)|GO:0039702(viral budding via host ESCRT complex)|GO:0043162(ubiquitin-dependent protein catabolic process via the multivesicula…	Homo sapiens VPS37C subunit of ESCRT-I (VPS37C), mRNA [NM_017966]	chr11:60897849-60897790	hs|11q12.2
A_21_P0000032	1.87229	6.50318	0.668192	0.745165	2.51258	0.011985	0.764979	1	KIRREL3	TRUE	TRUE	TRUE	NM_001161707	NM_001161707	NM_001161707	Hs.376015	84623	kirre like nephrin family adhesion molecule 3	ENST00000525704	THC2484765	GO:0001764(neuron migration)|GO:0002121(inter-male aggressive behavior)|GO:0005515(protein binding)|GO:0005576(extracellular region)|GO:0005886(plasma membrane)|GO:0005887(integral component of plasma membrane)|GO:0005911(cell-cell junction)|GO:0007156(homophilic cell adhesion via plasma membrane adhesion molecules)|GO:0007416(synapse assembly)|GO:0008021(synaptic vesicle)|GO:0016021(integral com…	Homo sapiens kirre like nephrin family adhesion molecule 3 (KIRREL3), transcript variant 2, mRNA [NM_001161707]	chr11:126300939-126300880	hs|11q24.2
A_24_P92952	0.733161	2.08165	0.315706	0.291798	2.51256	0.0119858	0.764979	1	ARID1A	TRUE	TRUE	TRUE	NM_006015	NM_006015	NM_006015	Hs.468972	8289	AT-rich interaction domain 1A	ENST00000374152	THC2787235	GO:0000785(chromatin)|GO:0003677(DNA binding)|GO:0003713(transcription coactivator activity)|GO:0005515(protein binding)|GO:0005634(nucleus)|GO:0005654(nucleoplasm)|GO:0006337(nucleosome disassembly)|GO:0006338(chromatin remodeling)|GO:0006357(regulation of transcription by RNA polymerase II)|GO:0007399(nervous system development)|GO:0016514(SWI/SNF complex)|GO:0016922(nuclear receptor binding)|G…	Homo sapiens AT-rich interaction domain 1A (ARID1A), transcript variant 1, mRNA [NM_006015]	chr1:27107178-27107237	hs|1p36.11
A_23_P109229	1.74833	5.74502	0.756112	0.696288	2.51093	0.0120412	0.767447	1	SUN5	TRUE	FALSE	FALSE	NM_080675	NM_080675	NM_080675	Hs.375186	140732	Sad1 and UNC84 domain containing 5	ENST00000375519	THC2666492	GO:0003674(molecular_function)|GO:0005515(protein binding)|GO:0005635(nuclear envelope)|GO:0005637(nuclear inner membrane)|GO:0005639(integral component of nuclear inner membrane)|GO:0005794(Golgi apparatus)|GO:0006998(nuclear envelope organization)|GO:0007283(spermatogenesis)|GO:0007286(spermatid development)|GO:0034993(meiotic nuclear membrane microtubule tethering complex)|GO:0043495(protein-m…	Homo sapiens Sad1 and UNC84 domain containing 5 (SUN5), mRNA [NM_080675]	chr20:31590680-31590422	hs|20q11.21
A_33_P3334248	1.64992	5.20655	0.619311	0.657437	2.50962	0.0120862	0.769238	1	FBRS	TRUE	FALSE	FALSE	NM_001105079	NM_001105079	NM_001105079	Hs.247186	64319	fibrosin	ENST00000484152	THC2518436		Homo sapiens fibrosin (FBRS), mRNA [NM_001105079]	chr16:30673909-30673968	hs|16p11.2
A_23_P88602	-2.31052	0.0992096	0.890556	0.921678	-2.50686	0.0121808	0.773543	1	MEIS2	TRUE	TRUE	FALSE	NM_170677	NM_170677	NM_170677	Hs.510989	4212	Meis homeobox 2	ENST00000559085	THC2488003	GO:0000122(negative regulation of transcription by RNA polymerase II)|GO:0000785(chromatin)|GO:0000978(RNA polymerase II cis-regulatory region sequence-specific DNA binding)|GO:0000981(DNA-binding transcription factor activity, RNA polymerase II-specific)|GO:0001228(DNA-binding transcription activator activity, RNA polymerase II-specific)|GO:0001654(eye development)|GO:0003677(DNA binding)|GO:000…	Homo sapiens Meis homeobox 2 (MEIS2), transcript variant a, mRNA [NM_170677]	chr15:37183612-37183553	hs|15q14
A_33_P3390591	2.23306	9.32834	0.942141	0.89086	2.50663	0.0121888	0.773543	1	LINC02492	FALSE	FALSE	FALSE	NR_110436	NR_110436	NR_110436		100506272	long intergenic non-protein coding RNA 2492	ENST00000658590	THC2664322		Homo sapiens long intergenic non-protein coding RNA 2492 (LINC02492), long non-coding RNA [NR_110436]	chr4:188454177-188454118	hs|4q35.2
A_33_P3282051	2.24669	9.45639	0.776105	0.896463	2.50617	0.0122046	0.773543	1		FALSE	FALSE	FALSE	THC2541354							THC2541354		P88418_9HIV1 (P88418) Nef protein, partial (8%) [THC2541354]	chr9:066457850-066457909	hs|9q13
A_23_P28084	1.24356	3.46793	0.473342	0.496413	2.50509	0.0122421	0.774848	1	STX10	TRUE	TRUE	FALSE	NM_001271610	NM_001271610	NM_001271610	Hs.43812	8677	syntaxin 10	ENST00000589083	NP1200510	GO:0000149(SNARE binding)|GO:0005484(SNAP receptor activity)|GO:0005515(protein binding)|GO:0005802(trans-Golgi network)|GO:0005829(cytosol)|GO:0006886(intracellular protein transport)|GO:0006906(vesicle fusion)|GO:0012505(endomembrane system)|GO:0016021(integral component of membrane)|GO:0019905(syntaxin binding)|GO:0030285(integral component of synaptic vesicle membrane)|GO:0031201(SNARE comple…	Homo sapiens syntaxin 10 (STX10), transcript variant 3, mRNA [NM_001271610]	chr19:13254992-13254933	hs|19p13.2
A_23_P13740	2.09813	8.15095	0.837267	0.838351	2.50269	0.0123253	0.776712	1	NAV3	TRUE	TRUE	FALSE	NM_014903	NM_014903	NM_014903	Hs.655301	89795	neuron navigator 3	ENST00000552895	NP843482	GO:0005524(ATP binding)|GO:0005640(nuclear outer membrane)|GO:0007026(negative regulation of microtubule depolymerization)|GO:0007399(nervous system development)|GO:0008017(microtubule binding)|GO:0022008(neurogenesis)|GO:0030336(negative regulation of cell migration)|GO:0031116(positive regulation of microtubule polymerization)|GO:0032703(negative regulation of interleukin-2 production)|GO:19907…	Homo sapiens neuron navigator 3 (NAV3), transcript variant 2, mRNA [NM_014903]	chr12:78606196-78606255	hs|12q21.2
A_33_P3317058	1.88335	6.57547	0.717619	0.752616	2.5024	0.0123354	0.776712	1	STAG3	TRUE	TRUE	FALSE	NM_001282717	NM_001282717	NM_001282717	Hs.592283	10734	stromal antigen 3	ENST00000412190	THC2471871	GO:0000775(chromosome, centromeric region)|GO:0000785(chromatin)|GO:0000795(synaptonemal complex)|GO:0003682(chromatin binding)|GO:0005615(extracellular space)|GO:0005634(nucleus)|GO:0005654(nucleoplasm)|GO:0005730(nucleolus)|GO:0007062(sister chromatid cohesion)|GO:0007130(synaptonemal complex assembly)|GO:0008278(cohesin complex)|GO:0030893(meiotic cohesin complex)	Homo sapiens stromal antigen 3 (STAG3), transcript variant 3, mRNA [NM_001282717]	chr7:99811369-99811428	hs|7q22.1
A_21_P0011975	1.52969	4.61676	0.753704	0.611325	2.50226	0.0123404	0.776712	1	LINC01876	FALSE	FALSE	FALSE	NR_110250	NR_110250	NR_110250	Hs.171192	101929378	long intergenic non-protein coding RNA 1876	ENST00000637665	THC2664700		Homo sapiens long intergenic non-protein coding RNA 1876 (LINC01876), transcript variant 1, long non-coding RNA [NR_110250]	chr2:156878348-156878289	hs|2q24.1
A_21_P0001241	-1.87398	0.153512	0.799178	0.748994	-2.502	0.0123496	0.776712	1		FALSE	FALSE	FALSE	ENST00000441459		BC041826	Hs.639388			ENST00000441459	THC2614476		novel transcript [ENST00000441459]	chr1:232310773-232310714	hs|1q42.2
A_23_P158297	-0.152445	0.858606	0.0615454	0.0609342	-2.50179	0.0123566	0.776712	1	BTNL3	TRUE	FALSE	FALSE	NM_197975	NM_197975	NM_197975	Hs.225949	10917	butyrophilin like 3	ENST00000342868	NP076548	GO:0001817(regulation of cytokine production)|GO:0003674(molecular_function)|GO:0005102(signaling receptor binding)|GO:0005515(protein binding)|GO:0005575(cellular_component)|GO:0008150(biological_process)|GO:0009897(external side of plasma membrane)|GO:0016021(integral component of membrane)|GO:0050852(T cell receptor signaling pathway)	Homo sapiens butyrophilin like 3 (BTNL3), mRNA [NM_197975]	chr5:180433264-180433323	hs|5q35.3
A_33_P3336347	1.98319	7.26587	0.799184	0.792953	2.50102	0.0123838	0.77677	1		FALSE	FALSE	FALSE	ENST00000371629						ENST00000371629	THC2614625		long intergenic non-protein coding RNA 2692 [Source:HGNC Symbol;Acc:HGNC:18147] [ENST00000371629]	chr9:139866150-139866209	hs|9q34.3
A_24_P156501	1.78191	5.94121	0.678903	0.712538	2.5008	0.0123915	0.77677	1	EBF1	TRUE	TRUE	FALSE	NM_024007	NM_024007	NM_024007	Hs.573143	1879	EBF transcription factor 1	ENST00000522192	THC2630653	GO:0000785(chromatin)|GO:0000978(RNA polymerase II cis-regulatory region sequence-specific DNA binding)|GO:0000981(DNA-binding transcription factor activity, RNA polymerase II-specific)|GO:0005515(protein binding)|GO:0005634(nucleus)|GO:0006357(regulation of transcription by RNA polymerase II)|GO:0046872(metal ion binding)|GO:0070742(C2H2 zinc finger domain binding)	Homo sapiens EBF transcription factor 1 (EBF1), transcript variant 2, mRNA [NM_024007]	chr5:158126074-158126015	hs|5q33.3
A_24_P193592	-2.04612	0.129235	0.857056	0.818474	-2.49992	0.012422	0.77762	1	CCNF	TRUE	FALSE	FALSE	NM_001761	NM_001761	NM_001761	Hs.1973	899	cyclin F	ENST00000293968	THC2463529	GO:0000079(regulation of cyclin-dependent protein serine/threonine kinase activity)|GO:0000307(cyclin-dependent protein kinase holoenzyme complex)|GO:0000320(re-entry into mitotic cell cycle)|GO:0001890(placenta development)|GO:0005515(protein binding)|GO:0005634(nucleus)|GO:0005737(cytoplasm)|GO:0005813(centrosome)|GO:0005814(centriole)|GO:0005829(cytosol)|GO:0010826(negative regulation of centr…	Homo sapiens cyclin F (CCNF), transcript variant 1, mRNA [NM_001761]	chr16:2507886-2507945	hs|16p13.3
A_21_P0011878	-1.84628	0.157823	0.809019	0.738756	-2.49918	0.0124483	0.778196	1	XLOC_l2_007788	FALSE	FALSE	FALSE	TCONS_l2_00014275									BROAD Institute lincRNA (XLOC_l2_007788), lincRNA [TCONS_l2_00014275]	chr2:225033749-225034612	hs|2q36.1
A_33_P3262717	1.37542	3.95672	0.702833	0.550586	2.49809	0.0124863	0.779507	1	SAMD4B	TRUE	FALSE	FALSE	NM_001384582	NM_001384582	NM_001384582	Hs.707137	55095	sterile alpha motif domain containing 4B	ENST00000595476	THC2473864	GO:0000289(nuclear-transcribed mRNA poly(A) tail shortening)|GO:0000932(P-body)|GO:0003723(RNA binding)|GO:0003729(mRNA binding)|GO:0005515(protein binding)|GO:0005634(nucleus)|GO:0005829(cytosol)|GO:0030371(translation repressor activity)	Homo sapiens sterile alpha motif domain containing 4B (SAMD4B), transcript variant 17, mRNA [NM_001384582]	chr19:39870627-39870686	hs|19q13.2
A_24_P796321	-2.45452	0.0859042	0.901831	0.983231	-2.49638	0.0125467	0.782112	1	LEUTX	TRUE	TRUE	FALSE	NM_001143832	NM_001143832	NM_001143832	Hs.451638	342900	leucine twenty homeobox	ENST00000396841	THC2699149	GO:0000785(chromatin)|GO:0000978(RNA polymerase II cis-regulatory region sequence-specific DNA binding)|GO:0000981(DNA-binding transcription factor activity, RNA polymerase II-specific)|GO:0005515(protein binding)|GO:0005634(nucleus)|GO:0006357(regulation of transcription by RNA polymerase II)	Homo sapiens leucine twenty homeobox (LEUTX), transcript variant 2, mRNA [NM_001143832]	chr19:40276491-40276550	hs|19q13.2
A_21_P0003844	1.4696	4.3475	0.64387	0.588819	2.49584	0.0125658	0.782112	1	LINC02173	FALSE	FALSE	FALSE	NR_147150	NR_147150	NR_147150		105377355	long intergenic non-protein coding RNA 2173	ENST00000504132	THC2653827		Homo sapiens long intergenic non-protein coding RNA 2173 (LINC02173), long non-coding RNA [NR_147150]	chr4:107374494-107374553	hs|4q24
A_23_P344194	2.42146	11.2623	0.886304	0.970347	2.49546	0.0125794	0.782112	1	CCDC184	TRUE	TRUE	FALSE	NM_001013635	NM_001013635	NM_001013635	Hs.251699	387856	coiled-coil domain containing 184	ENST00000316554	THC2463151	GO:0005515(protein binding)|GO:0005737(cytoplasm)	Homo sapiens coiled-coil domain containing 184 (CCDC184), mRNA [NM_001013635]	chr12:48578884-48578943	hs|12q13.11
A_23_P18196	-1.55827	0.2105	0.616198	0.625058	-2.493	0.0126669	0.785884	1	RFC4	TRUE	FALSE	FALSE	NM_002916	NM_002916	NM_002916	Hs.732098	5984	replication factor C subunit 4	ENST00000417876	THC2493424	GO:0003677(DNA binding)|GO:0003689(DNA clamp loader activity)|GO:0005515(protein binding)|GO:0005524(ATP binding)|GO:0005634(nucleus)|GO:0005654(nucleoplasm)|GO:0005663(DNA replication factor C complex)|GO:0006261(DNA-dependent DNA replication)|GO:0006271(DNA strand elongation involved in DNA replication)|GO:0006281(DNA repair)|GO:0017116(single-stranded DNA helicase activity)|GO:0031390(Ctf18 RF…	Homo sapiens replication factor C subunit 4 (RFC4), transcript variant 1, mRNA [NM_002916]	chr3:186508130-186508001	hs|3q27.3
A_33_P3259447	1.80473	6.07835	0.79951	0.723981	2.49279	0.0126744	0.785884	1	GOLGA6FP	FALSE	FALSE	FALSE	NR_027024	NR_027024	NR_027024	Hs.631690	645752	golgin A6 family member F, pseudogene	ENST00000567226			Homo sapiens golgin A6 family member F, pseudogene (GOLGA6FP), non-coding RNA [NR_027024]	chr15:78211524-78211465	hs|15q24.3
A_33_P3334313	-1.78436	0.167904	0.682154	0.716389	-2.49077	0.0127467	0.788793	1	ACTR3B	TRUE	FALSE	FALSE	NM_001350942	NM_001350942	NM_001350942	Hs.647117	57180	actin related protein 3B	ENST00000377776	THC2703554	GO:0003674(molecular_function)|GO:0005524(ATP binding)|GO:0005737(cytoplasm)|GO:0005856(cytoskeleton)|GO:0008150(biological_process)|GO:0042995(cell projection)|GO:0051015(actin filament binding)|GO:0070062(extracellular exosome)	Homo sapiens actin related protein 3B (ACTR3B), transcript variant 5, mRNA [NM_001350942]	chr7:152551946-152552005	hs|7q36.1
A_33_P3299719	2.03363	7.64176	0.846094	0.81655	2.49051	0.0127559	0.788793	1	RP1L1	TRUE	TRUE	TRUE	ENST00000329335				94137	RP1 like 1	ENST00000329335	THC2490881	GO:0001750(photoreceptor outer segment)|GO:0005874(microtubule)|GO:0005930(axoneme)|GO:0007601(visual perception)|GO:0032391(photoreceptor connecting cilium)|GO:0035082(axoneme assembly)|GO:0035556(intracellular signal transduction)|GO:0042461(photoreceptor cell development)|GO:0045494(photoreceptor cell maintenance)|GO:0060041(retina development in camera-type eye)	RP1 like 1 [Source:HGNC Symbol;Acc:HGNC:15946] [ENST00000329335]	chr8:10478665-10478606	hs|8p23.1
A_23_P120467	-2.15215	0.116234	0.889806	0.864382	-2.48981	0.012781	0.789281	1	ZFP64	TRUE	TRUE	FALSE	NM_199427	NM_199427	NM_199427	Hs.473082	55734	ZFP64 zinc finger protein	ENST00000361387	THC2463634	GO:0003677(DNA binding)|GO:0005515(protein binding)|GO:0005634(nucleus)|GO:0010468(regulation of gene expression)|GO:0045944(positive regulation of transcription by RNA polymerase II)|GO:0046872(metal ion binding)	Homo sapiens ZFP64 zinc finger protein (ZFP64), transcript variant 4, mRNA [NM_199427]	chr20:50700673-50700614	hs|20q13.2
A_21_P0005220	1.99369	7.34259	0.791271	0.800958	2.48913	0.0128055	0.789723	1		FALSE	FALSE	FALSE	ENST00000446484						ENST00000446484	THC2687602		novel transcript [ENST00000446484]	chr7:34295871-34295930	hs|7p14.3
A_23_P20876	-1.53177	0.216153	0.637286	0.615646	-2.48807	0.0128439	0.791023	1	PTPDC1	TRUE	TRUE	FALSE	NM_177995	NM_177995	NM_177995	Hs.437943	138639	protein tyrosine phosphatase domain containing 1	ENST00000650567	THC2470785	GO:0004725(protein tyrosine phosphatase activity)|GO:0005515(protein binding)|GO:0005654(nucleoplasm)|GO:0005737(cytoplasm)|GO:0008138(protein tyrosine/serine/threonine phosphatase activity)|GO:0035335(peptidyl-tyrosine dephosphorylation)|GO:0060271(cilium assembly)	Homo sapiens protein tyrosine phosphatase domain containing 1 (PTPDC1), transcript variant 2, mRNA [NM_177995]	chr9:96871739-96871798	hs|9q22.32
A_23_P373598	-1.44422	0.235931	0.597111	0.580666	-2.48717	0.0128763	0.791897	1	MAFK	TRUE	TRUE	FALSE	NM_002360	NM_002360	NM_002360	Hs.520612	7975	MAF bZIP transcription factor K	ENST00000403150	THC2533464	GO:0000122(negative regulation of transcription by RNA polymerase II)|GO:0000785(chromatin)|GO:0000976(transcription cis-regulatory region binding)|GO:0000978(RNA polymerase II cis-regulatory region sequence-specific DNA binding)|GO:0000981(DNA-binding transcription factor activity, RNA polymerase II-specific)|GO:0001221(transcription coregulator binding)|GO:0001227(DNA-binding transcription repr…	Homo sapiens MAF bZIP transcription factor K (MAFK), mRNA [NM_002360]	chr7:1582229-1582288	hs|7p22.3
A_19_P00317337	-2.39897	0.0908114	0.91699	0.965101	-2.48572	0.012929	0.791897	1	LINC02580	TRUE	TRUE	FALSE	NR_151714	NR_151714	NR_151714	Hs.127112	100506047	long intergenic non-protein coding RNA 2580	ENST00000434020	THC2622442		Homo sapiens long intergenic non-protein coding RNA 2580 (LINC02580), long non-coding RNA [NR_151714]	chr2:43329526-43329467	hs|2p21
A_24_P824592	-1.48895	0.225609	0.665917	0.599416	-2.48401	0.0129914	0.791897	1	RBMX	TRUE	FALSE	FALSE	NM_002139	NM_002139	NM_002139	Hs.380118	27316	RNA binding motif protein X-linked	ENST00000528645	THC2595640	GO:0000381(regulation of alternative mRNA splicing, via spliceosome)|GO:0000398(mRNA splicing, via spliceosome)|GO:0000791(euchromatin)|GO:0000978(RNA polymerase II cis-regulatory region sequence-specific DNA binding)|GO:0001649(osteoblast differentiation)|GO:0003682(chromatin binding)|GO:0003723(RNA binding)|GO:0003729(mRNA binding)|GO:0005515(protein binding)|GO:0005615(extracellular space)|GO:…	Homo sapiens RNA binding motif protein X-linked (RBMX), transcript variant 1, mRNA [NM_002139]	chrX:135957662-135957516	hs|Xq26.3
A_23_P58529	-1.01797	0.361328	0.385737	0.40981	-2.484	0.0129915	0.791897	1	DIMT1	TRUE	TRUE	FALSE	NM_014473	NM_014473	NM_014473	Hs.731665	27292	DIM1 rRNA methyltransferase and ribosome maturation factor	ENST00000680267	THC2579757	GO:0000179(rRNA (adenine-N6,N6-)-dimethyltransferase activity)|GO:0003723(RNA binding)|GO:0005654(nucleoplasm)|GO:0005730(nucleolus)|GO:0005759(mitochondrial matrix)|GO:0005829(cytosol)|GO:0031167(rRNA methylation)|GO:0052909(18S rRNA (adenine(1779)-N(6)/adenine(1780)-N(6))-dimethyltransferase activity)|GO:2000234(positive regulation of rRNA processing)	Homo sapiens DIM1 rRNA methyltransferase and ribosome maturation factor (DIMT1), transcript variant 1, mRNA [NM_014473]	chr5:61684607-61684548	hs|5q12.1
A_23_P202894	-1.62701	0.196516	0.741443	0.655099	-2.48361	0.0130058	0.791897	1	ACRV1	TRUE	FALSE	FALSE	NM_001612	NM_001612	NM_001612	Hs.169222	56	acrosomal vesicle protein 1	ENST00000527795	NP843512	GO:0001669(acrosomal vesicle)|GO:0005515(protein binding)|GO:0007275(multicellular organism development)	Homo sapiens acrosomal vesicle protein 1 (ACRV1), transcript variant 1, mRNA [NM_001612]	chr11:125546255-125542555	hs|11q24.2
A_24_P103469	0.970022	2.638	0.42091	0.3906	2.48342	0.0130129	0.791897	1	LST1	TRUE	TRUE	FALSE	NM_007161	NM_007161	NM_007161	Hs.436066	7940	leukocyte specific transcript 1	ENST00000376092	THC2485382	GO:0000139(Golgi membrane)|GO:0000902(cell morphogenesis)|GO:0005737(cytoplasm)|GO:0005794(Golgi apparatus)|GO:0006955(immune response)|GO:0008360(regulation of cell shape)|GO:0009653(anatomical structure morphogenesis)|GO:0016021(integral component of membrane)|GO:0016358(dendrite development)|GO:0050672(negative regulation of lymphocyte proliferation)	Homo sapiens leukocyte specific transcript 1 (LST1), transcript variant 1, mRNA [NM_007161]	chr6:31556373-31556432	hs|6p21.33
A_23_P25150	-1.44748	0.235163	0.643209	0.582869	-2.48336	0.0130148	0.791897	1	HOXC9	TRUE	TRUE	FALSE	NM_006897	NM_006897	NM_006897	Hs.658823	3225	homeobox C9	ENST00000504557	THC2473688	GO:0000785(chromatin)|GO:0000978(RNA polymerase II cis-regulatory region sequence-specific DNA binding)|GO:0000981(DNA-binding transcription factor activity, RNA polymerase II-specific)|GO:0003700(DNA-binding transcription factor activity)|GO:0005515(protein binding)|GO:0005634(nucleus)|GO:0005654(nucleoplasm)|GO:0006351(transcription, DNA-templated)|GO:0006357(regulation of transcription by RNA …	Homo sapiens homeobox C9 (HOXC9), mRNA [NM_006897]	chr12:54396612-54396671	hs|12q13.13
A_21_P0011456	1.23958	3.45415	0.466772	0.499219	2.48303	0.013027	0.791897	1	PLA2G10	TRUE	FALSE	FALSE	NM_003561	NM_003561	NM_003561	Hs.567366	8399	phospholipase A2 group X	ENST00000526173	THC2481495	GO:0001669(acrosomal vesicle)|GO:0003847(1-alkyl-2-acetylglycerophosphocholine esterase activity)|GO:0004620(phospholipase activity)|GO:0004623(phospholipase A2 activity)|GO:0005509(calcium ion binding)|GO:0005515(protein binding)|GO:0005543(phospholipid binding)|GO:0005576(extracellular region)|GO:0005615(extracellular space)|GO:0005764(lysosome)|GO:0006644(phospholipid metabolic process)|GO:000…	Homo sapiens phospholipase A2 group X (PLA2G10), transcript variant 1, mRNA [NM_003561]	chr16:14784459-14784400	hs|16p13.12
A_23_P15582	-0.873093	0.417658	0.413628	0.351684	-2.48261	0.0130424	0.791897	1	XYLT2	TRUE	TRUE	FALSE	NM_022167	NM_022167	NM_022167	Hs.463416	64132	xylosyltransferase 2	ENST00000376550	NP862742	GO:0000139(Golgi membrane)|GO:0000287(magnesium ion binding)|GO:0005615(extracellular space)|GO:0006024(glycosaminoglycan biosynthetic process)|GO:0015012(heparan sulfate proteoglycan biosynthetic process)|GO:0016021(integral component of membrane)|GO:0030145(manganese ion binding)|GO:0030158(protein xylosyltransferase activity)|GO:0030203(glycosaminoglycan metabolic process)|GO:0030206(chondroit…	Homo sapiens xylosyltransferase 2 (XYLT2), transcript variant 1, mRNA [NM_022167]	chr17:48438440-48438499	hs|17q21.33
A_23_P46903	1.06016	2.88684	0.490152	0.427235	2.48145	0.0130849	0.791897	1	CAMK2G	TRUE	TRUE	FALSE	NM_172171	NM_172171	NM_172171	Hs.523045	818	calcium/calmodulin dependent protein kinase II gamma	ENST00000474131	NP1250648	GO:0004683(calmodulin-dependent protein kinase activity)|GO:0004723(calcium-dependent protein serine/threonine phosphatase activity)|GO:0005515(protein binding)|GO:0005516(calmodulin binding)|GO:0005524(ATP binding)|GO:0005654(nucleoplasm)|GO:0005737(cytoplasm)|GO:0005829(cytosol)|GO:0005954(calcium- and calmodulin-dependent protein kinase complex)|GO:0006468(protein phosphorylation)|GO:0006470(p…	Homo sapiens calcium/calmodulin dependent protein kinase II gamma (CAMK2G), transcript variant 1, mRNA [NM_172171]	chr10:75576809-75574975	hs|10q22.2
A_21_P0002699	-1.54694	0.212898	0.659443	0.623456	-2.48124	0.0130928	0.791897	1	LINC02052	FALSE	FALSE	FALSE	NR_033844	NR_033844	NR_033844	Hs.97386	253573	long intergenic non-protein coding RNA 2052	ENST00000664591	THC2629690		Homo sapiens long intergenic non-protein coding RNA 2052 (LINC02052), long non-coding RNA [NR_033844]	chr3:186173431-186173372	hs|3q27.3
A_23_P328034	2.05844	7.83375	0.795387	0.829641	2.48112	0.0130969	0.791897	1	C20orf96	TRUE	TRUE	TRUE	NM_153269	NM_153269	NM_153269	Hs.348112	140680	chromosome 20 open reading frame 96	ENST00000400269	NP1183871		Homo sapiens chromosome 20 open reading frame 96 (C20orf96), transcript variant 1, mRNA [NM_153269]	chr20:257767-257708	hs|20p13
A_33_P3417589	1.5193	4.56902	0.660503	0.61235	2.4811	0.0130979	0.791897	1		FALSE	FALSE	FALSE	ENST00000441609						ENST00000441609			keratin 8 pseudogene 44 [Source:HGNC Symbol;Acc:HGNC:39878] [ENST00000441609]	chr6:162990701-162990760	hs|6q26
A_33_P3347937	1.70658	5.5101	0.815156	0.687855	2.48102	0.0131007	0.791897	1	HSF1	TRUE	TRUE	FALSE	NM_005526	NM_005526	NM_005526	Hs.530227	3297	heat shock transcription factor 1	ENST00000533240	THC2547535	GO:0000122(negative regulation of transcription by RNA polymerase II)|GO:0000165(MAPK cascade)|GO:0000776(kinetochore)|GO:0000785(chromatin)|GO:0000791(euchromatin)|GO:0000792(heterochromatin)|GO:0000976(transcription cis-regulatory region binding)|GO:0000978(RNA polymerase II cis-regulatory region sequence-specific DNA binding)|GO:0000981(DNA-binding transcription factor activity, RNA polymerase…	Homo sapiens heat shock transcription factor 1 (HSF1), mRNA [NM_005526]	chr8:145533478-145533537	hs|8q24.3
A_23_P324490	-0.949711	0.386853	0.361654	0.383058	-2.47929	0.0131644	0.792926	1	GARRE1	FALSE	FALSE	FALSE	NM_014686	NM_014686	NM_014686	Hs.330073	9710	granule associated Rac and RHOG effector 1	ENST00000299505	THC2495260	GO:0000932(P-body)|GO:0005515(protein binding)|GO:0005829(cytosol)|GO:0016601(Rac protein signal transduction)|GO:0031267(small GTPase binding)|GO:1905762(CCR4-NOT complex binding)	Homo sapiens granule associated Rac and RHOG effector 1 (GARRE1), mRNA [NM_014686]	chr19:34846363-34846422	hs|19q13.11
A_23_P126593	0.567115	1.76317	0.253696	0.22875	2.47919	0.0131681	0.792926	1	S100A11	TRUE	TRUE	FALSE	NM_005620	NM_005620	NM_005620	Hs.417004	6282	S100 calcium binding protein A11	ENST00000271638	THC2562445	GO:0001726(ruffle)|GO:0005509(calcium ion binding)|GO:0005515(protein binding)|GO:0005576(extracellular region)|GO:0005615(extracellular space)|GO:0005634(nucleus)|GO:0005737(cytoplasm)|GO:0005912(adherens junction)|GO:0007165(signal transduction)|GO:0008156(negative regulation of DNA replication)|GO:0008285(negative regulation of cell population proliferation)|GO:0014911(positive regulation of s…	Homo sapiens S100 calcium binding protein A11 (S100A11), mRNA [NM_005620]	chr1:152005278-152005219	hs|1q21.3
A_23_P254648	-1.3571	0.257407	0.533964	0.547417	-2.47909	0.0131717	0.792926	1	FBXW2	TRUE	FALSE	FALSE	NM_012164	NM_012164	NM_012164	Hs.494985	26190	F-box and WD repeat domain containing 2	ENST00000493559	THC2739350	GO:0004842(ubiquitin-protein transferase activity)|GO:0005515(protein binding)|GO:0005829(cytosol)|GO:0006464(cellular protein modification process)|GO:0006508(proteolysis)|GO:0016567(protein ubiquitination)	Homo sapiens F-box and WD repeat domain containing 2 (FBXW2), transcript variant 1, mRNA [NM_012164]	chr9:123533786-123533727	hs|9q33.2
A_33_P3318642	1.59689	4.93766	0.71025	0.644303	2.47848	0.0131944	0.792926	1	MC1R	TRUE	FALSE	FALSE	ENST00000539976		AK311630	Hs.734194	4157	melanocortin 1 receptor	ENST00000539976	THC2483093	GO:0004930(G protein-coupled receptor activity)|GO:0004977(melanocortin receptor activity)|GO:0004980(melanocyte-stimulating hormone receptor activity)|GO:0005515(protein binding)|GO:0005737(cytoplasm)|GO:0005886(plasma membrane)|GO:0005887(integral component of plasma membrane)|GO:0007187(G protein-coupled receptor signaling pathway, coupled to cyclic nucleotide second messenger)|GO:0007189(aden…	melanocortin 1 receptor [Source:HGNC Symbol;Acc:HGNC:6929] [ENST00000539976]	chr16:89981461-89981520	hs|16q24.3
A_21_P0006609	1.51385	4.54419	0.672945	0.610865	2.47821	0.0132044	0.792926	1	FAM238A	TRUE	FALSE	FALSE	NR_026793	NR_026793	NR_026793	Hs.634511	645528	family with sequence similarity 238 member A	ENST00000412114	THC2503504		Homo sapiens family with sequence similarity 238 member A (FAM238A), long non-coding RNA [NR_026793]	chr10:26881850-26882876	hs|10p12.1
A_23_P258088	-0.823951	0.438695	0.314175	0.332685	-2.47667	0.0132615	0.793267	1	PACSIN1	TRUE	TRUE	FALSE	NM_020804	NM_020804	NM_020804	Hs.520087	29993	protein kinase C and casein kinase substrate in neurons 1	ENST00000620693	THC2693170	GO:0005515(protein binding)|GO:0005543(phospholipid binding)|GO:0005737(cytoplasm)|GO:0005768(endosome)|GO:0005829(cytosol)|GO:0005886(plasma membrane)|GO:0007010(cytoskeleton organization)|GO:0007015(actin filament organization)|GO:0008092(cytoskeletal protein binding)|GO:0030100(regulation of endocytosis)|GO:0030137(COPI-coated vesicle)|GO:0030659(cytoplasmic vesicle membrane)|GO:0032587(ruffle…	Homo sapiens protein kinase C and casein kinase substrate in neurons 1 (PACSIN1), transcript variant 1, mRNA [NM_020804]	chr6:34502864-34502923	hs|6p21.31
A_21_P0013688	2.2633	9.61474	0.937722	0.913967	2.47635	0.0132735	0.793267	1	LOC105376325	FALSE	FALSE	FALSE	XR_930446	XR_930446	XR_930446		105376325	uncharacterized LOC105376325				PREDICTED: Homo sapiens uncharacterized LOC105376325 (LOC105376325), ncRNA [XR_930446]	chr9:139535572-139535513	hs|9q34.3
A_24_P53215	0.976835	2.65604	0.478035	0.394491	2.47619	0.0132792	0.793267	1	UNC13D	TRUE	TRUE	TRUE	NM_199242	NM_199242	NM_199242	Hs.41045	201294	unc-13 homolog D	ENST00000412096	THC2613578	GO:0002432(granuloma formation)|GO:0002467(germinal center formation)|GO:0005515(protein binding)|GO:0005576(extracellular region)|GO:0005764(lysosome)|GO:0005770(late endosome)|GO:0005829(cytosol)|GO:0006909(phagocytosis)|GO:0016020(membrane)|GO:0031267(small GTPase binding)|GO:0033093(Weibel-Palade body)|GO:0035578(azurophil granule lumen)|GO:0043231(intracellular membrane-bounded organelle)|GO…	Homo sapiens unc-13 homolog D (UNC13D), mRNA [NM_199242]	chr17:73823642-73823583	hs|17q25.1
A_33_P3348086	1.26538	3.54444	0.540903	0.511021	2.47618	0.0132796	0.793267	1	LINC02018	FALSE	FALSE	FALSE	ENST00000654726	XR_001741578	XR_001741578		107986100	long intergenic non-protein coding RNA 2018	ENST00000654726	THC2496594		long intergenic non-protein coding RNA 2018 [Source:HGNC Symbol;Acc:HGNC:52853] [ENST00000654726]	chr3:75586399-75586458	hs|3p12.3
A_33_P3384900	2.09221	8.10282	0.742168	0.845123	2.47563	0.0133001	0.793267	1	SNRPD2P2	FALSE	FALSE	FALSE	NR_033826	NR_033826	NR_033826	Hs.382049	645339	small nuclear ribonucleoprotein D2 pseudogene 2	ENST00000473818	THC2606368		Homo sapiens small nuclear ribonucleoprotein D2 pseudogene 2 (SNRPD2P2), non-coding RNA [NR_033826]	chr1:231611762-231611703	hs|1q42.2
A_21_P0002892	-2.32596	0.0976901	0.902407	0.940614	-2.47281	0.0134057	0.793267	1		FALSE	FALSE	FALSE	ENST00000488210						ENST00000488210			long intergenic non-protein coding RNA 2006 [Source:HGNC Symbol;Acc:HGNC:52842] [ENST00000488210]	chr3:153645062-153448550	hs|3q25.2
A_21_P0013458	2.62569	13.814	0.952989	1.06195	2.47251	0.0134167	0.793267	1	LINC01287	FALSE	FALSE	FALSE	NR_125776	NR_125776	NR_125776		103724390	long intergenic non-protein coding RNA 1287	ENST00000453187	THC2607578		Homo sapiens long intergenic non-protein coding RNA 1287 (LINC01287), long non-coding RNA [NR_125776]	chr7:153102637-153102578	hs|7q36.2
A_23_P60286	1.50491	4.50377	0.605153	0.608702	2.47234	0.0134234	0.793267	1	EIF4B	TRUE	TRUE	FALSE	NM_001417	NM_001417	NM_001417	Hs.648394	1975	eukaryotic translation initiation factor 4B	ENST00000549481	THC2509371	GO:0001731(formation of translation preinitiation complex)|GO:0003723(RNA binding)|GO:0003743(translation initiation factor activity)|GO:0005515(protein binding)|GO:0005829(cytosol)|GO:0006446(regulation of translational initiation)|GO:0016281(eukaryotic translation initiation factor 4F complex)|GO:0030425(dendrite)|GO:0033592(RNA strand annealing activity)|GO:0034057(RNA strand-exchange activity…	Homo sapiens eukaryotic translation initiation factor 4B (EIF4B), transcript variant 2, mRNA [NM_001417]	chr12:53427598-53427657	hs|12q13.13
A_33_P3323029	2.08624	8.05457	0.792139	0.843935	2.47204	0.0134345	0.793267	1		FALSE	FALSE	FALSE	AK098018		AK098018	Hs.534784				THC2485275		Homo sapiens cDNA FLJ40699 fis, clone THYMU2025572 [AK098018]	chr2:87052802-87052861	hs|2p11.2
A_23_P142815	-2.44256	0.0869379	0.877785	0.988372	-2.4713	0.0134624	0.793267	1	ATP6V1B1	TRUE	TRUE	TRUE	NM_001692	NM_001692	NM_001692	Hs.64173	525	ATPase H+ transporting V1 subunit B1	ENST00000433895	NP1177348	GO:0000221(vacuolar proton-transporting V-type ATPase, V1 domain)|GO:0001503(ossification)|GO:0003091(renal water homeostasis)|GO:0003096(renal sodium ion transport)|GO:0005515(protein binding)|GO:0005524(ATP binding)|GO:0005737(cytoplasm)|GO:0005829(cytosol)|GO:0005902(microvillus)|GO:0006693(prostaglandin metabolic process)|GO:0006885(regulation of pH)|GO:0007588(excretion)|GO:0007605(sensory p…	Homo sapiens ATPase H+ transporting V1 subunit B1 (ATP6V1B1), mRNA [NM_001692]	chr2:71192145-71192204	hs|2p13.3
A_24_P25346	-1.48327	0.226894	0.61856	0.600237	-2.47114	0.0134682	0.793267	1	UTP4	TRUE	TRUE	FALSE	NM_032830	NM_032830	NM_032830	Hs.461113	84916	UTP4 small subunit processome component	ENST00000562237	THC2468081	GO:0000462(maturation of SSU-rRNA from tricistronic rRNA transcript (SSU-rRNA, 5.8S rRNA, LSU-rRNA))|GO:0001650(fibrillar center)|GO:0003723(RNA binding)|GO:0005515(protein binding)|GO:0005654(nucleoplasm)|GO:0005694(chromosome)|GO:0005730(nucleolus)|GO:0006355(regulation of transcription, DNA-templated)|GO:0030490(maturation of SSU-rRNA)|GO:0030686(90S preribosome)|GO:0032040(small-subunit proce…	Homo sapiens UTP4 small subunit processome component (UTP4), transcript variant 1, mRNA [NM_032830]	chr16:69201013-69201072	hs|16q22.1
A_33_P3825317	1.83746	6.28056	0.744124	0.743858	2.47017	0.0135047	0.793267	1	FAM227A	TRUE	FALSE	FALSE	NM_001384270	NM_001384270	NM_001384270	Hs.542707	646851	family with sequence similarity 227 member A	ENST00000540952	THC2511076		Homo sapiens family with sequence similarity 227 member A (FAM227A), transcript variant 3, mRNA [NM_001384270]	chr22:38977174-38977115	hs|22q13.1
A_23_P405148	-0.776416	0.460052	0.350134	0.314319	-2.47015	0.0135055	0.793267	1	MFF	TRUE	FALSE	FALSE	NM_020194	NM_020194	NM_020194	Hs.471528	56947	mitochondrial fission factor	ENST00000524634	NP1211685	GO:0000266(mitochondrial fission)|GO:0001836(release of cytochrome c from mitochondria)|GO:0005515(protein binding)|GO:0005739(mitochondrion)|GO:0005741(mitochondrial outer membrane)|GO:0005777(peroxisome)|GO:0006626(protein targeting to mitochondrion)|GO:0008021(synaptic vesicle)|GO:0008053(mitochondrial fusion)|GO:0010821(regulation of mitochondrion organization)|GO:0016559(peroxisome fission)|…	Homo sapiens mitochondrial fission factor (MFF), transcript variant 2, mRNA; nuclear gene for mitochondrial product [NM_020194]	chr2:228221775-228221834	hs|2q36.3
A_23_P55388	1.92558	6.85911	0.752894	0.779713	2.4696	0.0135265	0.793267	1	KLHL11	TRUE	TRUE	FALSE	NM_018143	NM_018143	NM_018143	Hs.592134	55175	kelch like family member 11	ENST00000319121	THC2475324	GO:0005515(protein binding)|GO:0005829(cytosol)	Homo sapiens kelch like family member 11 (KLHL11), mRNA [NM_018143]	chr17:40009999-40009940	hs|17q21.2
A_33_P3299314	-1.15392	0.315398	0.437146	0.46725	-2.46959	0.0135266	0.793267	1	RPL28	TRUE	FALSE	FALSE	NM_000991	NM_000991	NM_000991	Hs.652114	6158	ribosomal protein L28	ENST00000344063	THC2506934	GO:0002181(cytoplasmic translation)|GO:0003723(RNA binding)|GO:0003735(structural constituent of ribosome)|GO:0005515(protein binding)|GO:0005829(cytosol)|GO:0006412(translation)|GO:0016020(membrane)|GO:0022625(cytosolic large ribosomal subunit)|GO:0022626(cytosolic ribosome)|GO:0030425(dendrite)|GO:0036464(cytoplasmic ribonucleoprotein granule)|GO:0044297(cell body)|GO:0070062(extracellular exos…	Homo sapiens ribosomal protein L28 (RPL28), transcript variant 2, mRNA [NM_000991]	chr19:55903389-55903448	hs|19q13.42
A_21_P0014534	-1.93217	0.144834	0.840461	0.782396	-2.46955	0.0135283	0.793267	1	LOC101928504	FALSE	FALSE	FALSE	NR_135252	NR_135252	NR_135252	Hs.510068	101928504	uncharacterized LOC101928504	ENST00000618431	THC2649633		Homo sapiens uncharacterized LOC101928504 (LOC101928504), long non-coding RNA [NR_135252]	chr14:81688692-81688751	hs|14q31.1
A_32_P128209	-1.79789	0.165648	0.806897	0.728051	-2.46946	0.0135318	0.793267	1	LINC01554	TRUE	FALSE	FALSE	NR_026936	NR_026936	NR_026936	Hs.8373	202299	long intergenic non-protein coding RNA 1554	ENST00000656444	THC2514345		Homo sapiens long intergenic non-protein coding RNA 1554 (LINC01554), long non-coding RNA [NR_026936]	chr5:95195702-95195761	hs|5q15
A_33_P3272948	-2.07007	0.126177	0.81909	0.838479	-2.46884	0.013555	0.793267	1	C17orf107	TRUE	TRUE	FALSE	NM_001145536	NM_001145536	NM_001145536	Hs.579243	100130311	chromosome 17 open reading frame 107	ENST00000381365	THC2478577		Homo sapiens chromosome 17 open reading frame 107 (C17orf107), mRNA [NM_001145536]	chr17:4806148-4806207	hs|17p13.2
A_21_P0014833	-1.41648	0.242566	0.558828	0.57382	-2.46851	0.0135676	0.793267	1		FALSE	FALSE	FALSE	AK130928		AK130928	Hs.688891				THC2490235		Homo sapiens cDNA FLJ27418 fis, clone WMC07037 [AK130928]	chr4:114647995-114647936	hs|4q26
A_21_P0001701	-2.13254	0.118535	0.917293	0.863923	-2.46844	0.0135702	0.793267	1		FALSE	FALSE	FALSE	ENST00000664311	XR_001738201	XR_001738201	Hs.535143			ENST00000664311	THC2609213		long intergenic non-protein coding RNA 2798 [Source:HGNC Symbol;Acc:HGNC:54323] [ENST00000664311]	chr1:121202289-121202348	hs|1p11.2
A_33_P3302191	-1.78699	0.167463	0.806608	0.724035	-2.46811	0.013583	0.793267	1	CTNNA3	TRUE	TRUE	TRUE	NM_013266	NM_013266	NM_013266	Hs.660362	29119	catenin alpha 3	ENST00000373735	THC2472666	GO:0005515(protein binding)|GO:0005829(cytosol)|GO:0005856(cytoskeleton)|GO:0005912(adherens junction)|GO:0005916(fascia adherens)|GO:0007015(actin filament organization)|GO:0008013(beta-catenin binding)|GO:0016477(cell migration)|GO:0030027(lamellipodium)|GO:0045296(cadherin binding)|GO:0051015(actin filament binding)|GO:0086073(bundle of His cell-Purkinje myocyte adhesion involved in cell commu…	Homo sapiens catenin alpha 3 (CTNNA3), transcript variant 1, mRNA [NM_013266]	chr10:67680316-67680257	hs|10q21.3
A_19_P00812701	2.22291	9.23414	0.784324	0.90074	2.46787	0.013592	0.793267	1		FALSE	FALSE	FALSE											chr6:005041726-005041785	hs|6p25.1
A_23_P383009	2.26738	9.65409	0.881437	0.920278	2.4638	0.0137472	0.798727	1	IGFBP5	TRUE	TRUE	FALSE	NM_000599	NM_000599	NM_000599	Hs.607212	3488	insulin like growth factor binding protein 5	ENST00000233813	THC2561338	GO:0001558(regulation of cell growth)|GO:0001649(osteoblast differentiation)|GO:0001968(fibronectin binding)|GO:0005515(protein binding)|GO:0005576(extracellular region)|GO:0005615(extracellular space)|GO:0005788(endoplasmic reticulum lumen)|GO:0007165(signal transduction)|GO:0007565(female pregnancy)|GO:0007568(aging)|GO:0014912(negative regulation of smooth muscle cell migration)|GO:0016942(ins…	Homo sapiens insulin like growth factor binding protein 5 (IGFBP5), mRNA [NM_000599]	chr2:217537226-217537167	hs|2q35
A_21_P0012358	1.98046	7.24606	0.788993	0.804	2.46326	0.0137682	0.798727	1	LINC01638	FALSE	FALSE	FALSE	NR_171021	NR_171021	NR_171021	Hs.611898	105372978	long intergenic non-protein coding RNA 1638	ENST00000418271	THC2613696		Homo sapiens long intergenic non-protein coding RNA 1638 (LINC01638), long non-coding RNA [NR_171021]	chr22:27620251-27620192	hs|22q12.1
A_33_P3420486	1.91019	6.75439	0.807376	0.775521	2.46311	0.0137738	0.798727	1		FALSE	FALSE	FALSE	AK025118		AK025118	Hs.612899				THC2607211		Homo sapiens cDNA: FLJ21465 fis, clone COL04784 [AK025118]	chr5:179032932-179032873	hs|5q35.3
A_23_P430728	1.94878	7.02011	0.883646	0.791204	2.46305	0.0137759	0.798727	1	ATP4A	TRUE	TRUE	FALSE	NM_000704	NM_000704	NM_000704	Hs.36992	495	ATPase H+/K+ transporting subunit alpha	ENST00000262623	THC2476878	GO:0000287(magnesium ion binding)|GO:0005391(P-type sodium:potassium-exchanging transporter activity)|GO:0005524(ATP binding)|GO:0005615(extracellular space)|GO:0005886(plasma membrane)|GO:0005887(integral component of plasma membrane)|GO:0006883(cellular sodium ion homeostasis)|GO:0008900(P-type potassium:proton transporter activity)|GO:0010248(establishment or maintenance of transmembrane elect…	Homo sapiens ATPase H+/K+ transporting subunit alpha (ATP4A), mRNA [NM_000704]	chr19:36041159-36041100	hs|19q13.12
A_23_P101871	2.98126	19.7127	1.30465	1.21092	2.46198	0.0138174	0.798727	1	FBXO17	TRUE	FALSE	FALSE	NM_024907	NM_024907	NM_024907	Hs.531770	115290	F-box protein 17	ENST00000292852	THC2698726	GO:0005515(protein binding)|GO:0005737(cytoplasm)|GO:0005829(cytosol)|GO:0006516(glycoprotein catabolic process)|GO:0016567(protein ubiquitination)|GO:0019005(SCF ubiquitin ligase complex)|GO:0030433(ubiquitin-dependent ERAD pathway)|GO:0031146(SCF-dependent proteasomal ubiquitin-dependent protein catabolic process)|GO:0061630(ubiquitin protein ligase activity)	Homo sapiens F-box protein 17 (FBXO17), transcript variant 2, mRNA [NM_024907]	chr19:39432700-39432641	hs|19q13.2
A_23_P121945	1.03603	2.81802	0.396477	0.420941	2.46123	0.0138462	0.798727	1	SNCB	TRUE	TRUE	FALSE	NM_001001502	NM_001001502	NM_001001502	Hs.90297	6620	synuclein beta	ENST00000614675	THC2483607	GO:0004859(phospholipase inhibitor activity)|GO:0005509(calcium ion binding)|GO:0005515(protein binding)|GO:0005737(cytoplasm)|GO:0005829(cytosol)|GO:0007268(chemical synaptic transmission)|GO:0016234(inclusion body)|GO:0042417(dopamine metabolic process)|GO:0043025(neuronal cell body)|GO:0043086(negative regulation of catalytic activity)|GO:0043524(negative regulation of neuron apoptotic process…	Homo sapiens synuclein beta (SNCB), transcript variant 1, mRNA [NM_001001502]	chr5:176047719-176047660	hs|5q35.2
A_33_P3229246	1.00972	2.74484	0.497447	0.410281	2.46105	0.0138531	0.798727	1	H2BC21	FALSE	FALSE	FALSE	NM_003528	NM_003528	NM_003528	Hs.2178	8349	H2B clustered histone 21	ENST00000369155	THC2485136	GO:0000786(nucleosome)|GO:0002227(innate immune response in mucosa)|GO:0003677(DNA binding)|GO:0005515(protein binding)|GO:0005615(extracellular space)|GO:0005634(nucleus)|GO:0005654(nucleoplasm)|GO:0005829(cytosol)|GO:0006334(nucleosome assembly)|GO:0019731(antibacterial humoral response)|GO:0046982(protein heterodimerization activity)|GO:0050830(defense response to Gram-positive bacterium)|GO:0…	Homo sapiens H2B clustered histone 21 (H2BC21), mRNA [NM_003528]	chr1:149858160-149858101	hs|1q21.2
A_23_P25989	-1.71002	0.180863	0.727304	0.694844	-2.46101	0.0138547	0.798727	1	SETD3	TRUE	TRUE	FALSE	NM_032233	NM_032233	NM_032233	Hs.510407	84193	SET domain containing 3, actin histidine methyltransferase	ENST00000446066	THC2574496	GO:0000785(chromatin)|GO:0003713(transcription coactivator activity)|GO:0003779(actin binding)|GO:0005515(protein binding)|GO:0005654(nucleoplasm)|GO:0005737(cytoplasm)|GO:0010452(histone H3-K36 methylation)|GO:0016279(protein-lysine N-methyltransferase activity)|GO:0018021(peptidyl-histidine methylation)|GO:0018023(peptidyl-lysine trimethylation)|GO:0018026(peptidyl-lysine monomethylation)|GO:00…	Homo sapiens SET domain containing 3, actin histidine methyltransferase (SETD3), transcript variant 1, mRNA [NM_032233]	chr14:99865119-99865060	hs|14q32.2
A_24_P271773	-2.23401	0.107098	0.909408	0.907813	-2.46087	0.0138601	0.798727	1	PCDHB17P	TRUE	FALSE	FALSE	NR_001280	NR_001280	NR_001280	Hs.284307	54661	protocadherin beta 17 pseudogene	ENST00000623466	THC2601414		Homo sapiens protocadherin beta 17 pseudogene (PCDHB17P), non-coding RNA [NR_001280]	chr5:140537931-140537990	hs|5q31.3
A_21_P0011516	-2.31201	0.0990616	0.834593	0.939543	-2.46078	0.0138633	0.798727	1	XLOC_l2_005683	FALSE	FALSE	FALSE	TCONS_l2_00010591									BROAD Institute lincRNA (XLOC_l2_005683), lincRNA [TCONS_l2_00010591]	chr17:17327067-17327126	hs|17p11.2
A_23_P111452	-0.788599	0.454481	0.32204	0.320588	-2.45986	0.0138993	0.798727	1	AGAP3	TRUE	TRUE	FALSE	NM_031946	NM_031946	NM_031946	Hs.647075	116988	ArfGAP with GTPase domain, ankyrin repeat and PH domain 3	ENST00000473633	THC2515155	GO:0003924(GTPase activity)|GO:0005096(GTPase activator activity)|GO:0005525(GTP binding)|GO:0005634(nucleus)|GO:0005737(cytoplasm)|GO:0031593(polyubiquitin modification-dependent protein binding)|GO:0034614(cellular response to reactive oxygen species)|GO:0043161(proteasome-mediated ubiquitin-dependent protein catabolic process)|GO:0046872(metal ion binding)|GO:0050790(regulation of catalytic ac…	Homo sapiens ArfGAP with GTPase domain, ankyrin repeat and PH domain 3 (AGAP3), transcript variant 1, mRNA [NM_031946]	chr7:150841434-150841493	hs|7q36.1
A_21_P0002615	-2.02621	0.131834	0.835308	0.823801	-2.45958	0.0139098	0.798727	1	LINC02612	FALSE	FALSE	FALSE	NR_110244	NR_110244	NR_110244		101929282	long intergenic non-protein coding RNA 2612	ENST00000652947	THC2669147		Homo sapiens long intergenic non-protein coding RNA 2612 (LINC02612), transcript variant 1, long non-coding RNA [NR_110244]	chr2:151486169-151486228	hs|2q23.3
A_32_P94722	-0.845747	0.429237	0.394298	0.343884	-2.45939	0.0139172	0.798727	1	BTBD9	TRUE	TRUE	FALSE	NM_052893	NM_052893	NM_052893	Hs.603858	114781	BTB domain containing 9	ENST00000481247	THC2601262	GO:0007616(long-term memory)|GO:0008344(adult locomotory behavior)|GO:0042428(serotonin metabolic process)|GO:0042748(circadian sleep/wake cycle, non-REM sleep)|GO:0048512(circadian behavior)|GO:0050804(modulation of chemical synaptic transmission)|GO:0050951(sensory perception of temperature stimulus)|GO:0060586(multicellular organismal iron ion homeostasis)|GO:1900242(regulation of synaptic ves…	Homo sapiens BTB domain containing 9 (BTBD9), transcript variant 1, mRNA [NM_052893]	chr6:38136318-38136259	hs|6p21.2
A_23_P4919	1.29331	3.64482	0.524581	0.525989	2.45881	0.0139398	0.798727	1	KDELR1	TRUE	FALSE	FALSE	NM_006801	NM_006801	NM_006801	Hs.515515	10945	KDEL endoplasmic reticulum protein retention receptor 1	ENST00000600980	THC2592298	GO:0000139(Golgi membrane)|GO:0005046(KDEL sequence binding)|GO:0005515(protein binding)|GO:0005783(endoplasmic reticulum)|GO:0005789(endoplasmic reticulum membrane)|GO:0005793(endoplasmic reticulum-Golgi intermediate compartment)|GO:0005801(cis-Golgi network)|GO:0006621(protein retention in ER lumen)|GO:0006888(endoplasmic reticulum to Golgi vesicle-mediated transport)|GO:0006890(retrograde vesi…	Homo sapiens KDEL endoplasmic reticulum protein retention receptor 1 (KDELR1), mRNA [NM_006801]	chr19:48887620-48887561	hs|19q13.33
A_33_P3348156	1.66517	5.28659	0.707402	0.677498	2.45783	0.0139779	0.798727	1	PTCH2	TRUE	TRUE	TRUE	ENST00000438067				8643	patched 2	ENST00000438067	THC2725782	GO:0001558(regulation of cell growth)|GO:0001709(cell fate determination)|GO:0005119(smoothened binding)|GO:0005886(plasma membrane)|GO:0007224(smoothened signaling pathway)|GO:0008158(hedgehog receptor activity)|GO:0009957(epidermal cell fate specification)|GO:0016021(integral component of membrane)|GO:0042633(hair cycle)|GO:0043588(skin development)|GO:0045606(positive regulation of epidermal c…	patched 2 [Source:HGNC Symbol;Acc:HGNC:9586] [ENST00000438067]	chr1:45287574-45287515	hs|1p34.1
A_24_P132813	-2.09221	0.123414	0.808441	0.851272	-2.45775	0.013981	0.798727	1	OPALIN	TRUE	FALSE	FALSE	NM_001040103	NM_001040103	NM_001040103	Hs.12449	93377	oligodendrocytic myelin paranodal and inner loop protein	ENST00000419479	THC2615841	GO:0005794(Golgi apparatus)|GO:0005886(plasma membrane)|GO:0016021(integral component of membrane)|GO:0044291(cell-cell contact zone)|GO:0048713(regulation of oligodendrocyte differentiation)	Homo sapiens oligodendrocytic myelin paranodal and inner loop protein (OPALIN), transcript variant 3, mRNA [NM_001040103]	chr10:98103411-98103352	hs|10q24.1
A_33_P3287760	1.82087	6.1772	0.643108	0.74088	2.45771	0.0139827	0.798727	1	RASGEF1A	TRUE	TRUE	TRUE	NM_145313	NM_145313	NM_145313	Hs.125293	221002	RasGEF domain family member 1A	ENST00000395809	THC2638221	GO:0005085(guanyl-nucleotide exchange factor activity)|GO:0005829(cytosol)|GO:0007264(small GTPase mediated signal transduction)|GO:0016477(cell migration)|GO:0046579(positive regulation of Ras protein signal transduction)|GO:0050790(regulation of catalytic activity)	Homo sapiens RasGEF domain family member 1A (RASGEF1A), transcript variant 2, mRNA [NM_145313]	chr10:43691984-43691925	hs|10q11.21
A_24_P261567	1.20002	3.32017	0.588783	0.488429	2.45689	0.0140146	0.799552	1	GDPD5	TRUE	TRUE	FALSE	NM_030792	NM_030792	NM_030792	Hs.503297	81544	glycerophosphodiester phosphodiesterase domain containing 5	ENST00000534322	NP862356	GO:0004435(phosphatidylinositol phospholipase C activity)|GO:0005515(protein binding)|GO:0006629(lipid metabolic process)|GO:0007399(nervous system development)|GO:0012505(endomembrane system)|GO:0016021(integral component of membrane)|GO:0030426(growth cone)|GO:0047389(glycerophosphocholine phosphodiesterase activity)|GO:0048471(perinuclear region of cytoplasm)	Homo sapiens glycerophosphodiester phosphodiesterase domain containing 5 (GDPD5), transcript variant 1, mRNA [NM_030792]	chr11:75147988-75146649	hs|11q13.4
A_23_P161171	-1.61704	0.198485	0.733261	0.658931	-2.45404	0.0141263	0.804025	1	ASAH2	TRUE	TRUE	FALSE	NM_019893	NM_019893	NM_019893	Hs.512645	56624	N-acylsphingosine amidohydrolase 2	ENST00000474434	NP1459078	GO:0000139(Golgi membrane)|GO:0005509(calcium ion binding)|GO:0005576(extracellular region)|GO:0005739(mitochondrion)|GO:0005794(Golgi apparatus)|GO:0005886(plasma membrane)|GO:0005887(integral component of plasma membrane)|GO:0005901(caveola)|GO:0006670(sphingosine metabolic process)|GO:0006672(ceramide metabolic process)|GO:0006915(apoptotic process)|GO:0007346(regulation of mitotic cell cycle)…	Homo sapiens N-acylsphingosine amidohydrolase 2 (ASAH2), transcript variant 1, mRNA [NM_019893]	chr10:51956568-51952449	hs|10q11.23
A_23_P340171	2.29983	9.97247	0.923569	0.937327	2.4536	0.0141433	0.804025	1	TP53AIP1	TRUE	TRUE	FALSE	NM_001251964	NM_001251964	NM_001251964	Hs.160953	63970	tumor protein p53 regulated apoptosis inducing protein 1	ENST00000602346	THC2479036	GO:0003674(molecular_function)|GO:0005739(mitochondrion)|GO:0005759(mitochondrial matrix)|GO:0006915(apoptotic process)	Homo sapiens tumor protein p53 regulated apoptosis inducing protein 1 (TP53AIP1), transcript variant 4, mRNA [NM_001251964]	chr11:128805737-128805678	hs|11q24.3
A_33_P3358626	1.47963	4.39134	0.665271	0.603061	2.45354	0.0141458	0.804025	1	TAF4B	TRUE	TRUE	FALSE	NM_001293725	NM_001293725	NM_001293725	Hs.369519	6875	TATA-box binding protein associated factor 4b	ENST00000418698	THC2637624	GO:0001650(fibrillar center)|GO:0003677(DNA binding)|GO:0005654(nucleoplasm)|GO:0005669(transcription factor TFIID complex)|GO:0005737(cytoplasm)|GO:0006367(transcription initiation from RNA polymerase II promoter)|GO:0007283(spermatogenesis)|GO:0016251(RNA polymerase II general transcription initiation factor activity)|GO:0046982(protein heterodimerization activity)|GO:0048477(oogenesis)|GO:0051…	Homo sapiens TATA-box binding protein associated factor 4b (TAF4B), transcript variant 1, mRNA [NM_001293725]	chr18:23971373-23971432	hs|18q11.2
A_21_P0000853	1.9511	7.03644	0.886868	0.795445	2.45284	0.0141732	0.80458	1	ELOVL2-AS1	TRUE	TRUE	FALSE	NR_038962	NR_038962	NR_038962	Hs.43818	100506409	ELOVL2 antisense RNA 1	ENST00000666965	THC2602035	GO:0005730(nucleolus)|GO:0006396(RNA processing)	Homo sapiens ELOVL2 antisense RNA 1 (ELOVL2-AS1), transcript variant 1, long non-coding RNA [NR_038962]	chr6:11079187-11079246	hs|6p24.2
A_33_P3297630	-1.89778	0.149901	0.850629	0.774291	-2.451	0.0142461	0.807717	1	LOC729966	FALSE	FALSE	FALSE	NR_036575	NR_036575	NR_036575	Hs.710873	729966	uncharacterized LOC729966	ENST00000596647	THC2696826		Homo sapiens uncharacterized LOC729966 (LOC729966), long non-coding RNA [NR_036575]	chr19:18360830-18360771	hs|19p13.11
A_21_P0004189	-1.96604	0.140011	0.816955	0.802526	-2.44981	0.0142932	0.809381	1	LINC01187	TRUE	FALSE	FALSE	NR_108022	NR_108022	NR_108022	Hs.634846	100507267	long intergenic non-protein coding RNA 1187	ENST00000506431	THC2728684		Homo sapiens long intergenic non-protein coding RNA 1187 (LINC01187), long non-coding RNA [NR_108022]	chr5:169618760-169618701	hs|5q35.1
A_32_P116058	-1.22148	0.294793	0.476154	0.498695	-2.44935	0.0143113	0.809402	1	BRD3OS	TRUE	TRUE	FALSE	NM_001355256	NM_001355256	NM_001355256	Hs.654869	266655	BRD3 opposite strand	ENST00000432807	THC2575657		Homo sapiens BRD3 opposite strand (BRD3OS), transcript variant 1, mRNA [NM_001355256]	chr9:136893129-136893188	hs|9q34.2
A_24_P284353	-1.01435	0.362637	0.418848	0.41431	-2.44829	0.0143535	0.810545	1	TMEM107	TRUE	FALSE	FALSE	NM_032354	NM_032354	NM_032354	Hs.513933	84314	transmembrane protein 107	ENST00000431792	NP1076847	GO:0003127(detection of nodal flow)|GO:0003674(molecular_function)|GO:0005515(protein binding)|GO:0010468(regulation of gene expression)|GO:0016021(integral component of membrane)|GO:0021532(neural tube patterning)|GO:0035869(ciliary transition zone)|GO:0036038(MKS complex)|GO:0042733(embryonic digit morphogenesis)|GO:0060021(roof of mouth development)|GO:0060271(cilium assembly)|GO:0097094(crani…	Homo sapiens transmembrane protein 107 (TMEM107), transcript variant 1, mRNA [NM_032354]	chr17:8077404-8077345	hs|17p13.1
A_21_P0007604	-2.3422	0.0961162	0.920266	0.956798	-2.44795	0.014367	0.810545	1		FALSE	FALSE	FALSE	ENST00000549669						ENST00000549669	THC2693607		novel transcript [ENST00000549669]	chr12:91203791-91204354	hs|12q21.33
A_21_P0007939	-1.57198	0.207634	0.772134	0.642364	-2.44718	0.0143978	0.811056	1		FALSE	FALSE	FALSE	lnc-RNASEH2B-2:1							THC2680235		BROAD Institute lincRNA (XLOC_010392), lincRNA [TCONS_00021551]	chr13:51658432-51659484	hs|13q14.3
A_23_P82206	1.56246	4.77055	0.577338	0.638563	2.44684	0.0144115	0.811056	1	ECHDC1	TRUE	TRUE	FALSE	NM_018479	NM_018479	NM_018479	Hs.486410	55862	ethylmalonyl-CoA decarboxylase 1	ENST00000460558	THC2578066	GO:0004300(enoyl-CoA hydratase activity)|GO:0005515(protein binding)|GO:0005829(cytosol)|GO:0006635(fatty acid beta-oxidation)|GO:0016831(carboxy-lyase activity)	Homo sapiens ethylmalonyl-CoA decarboxylase 1 (ECHDC1), transcript variant 2, mRNA [NM_018479]	chr6:127611418-127611359	hs|6q22.33
A_21_P0006116	-2.28433	0.101842	0.94565	0.933964	-2.44584	0.0144515	0.812306	1		FALSE	FALSE	FALSE	ENST00000420883	XR_001746966	XR_001746966	Hs.590688			ENST00000420883	THC2664874		novel transcript [ENST00000420883]	chr9:138144316-138144257	hs|9q34.3
A_33_P3269423	-2.22291	0.108293	0.91014	0.909142	-2.44506	0.0144826	0.81244	1	ATP11AUN	TRUE	FALSE	FALSE	NR_164109	NR_164109	NR_164109	Hs.591213	400165	ATP11A upstream neighbor lncRNA	ENST00000623100	THC2489682		Homo sapiens ATP11A upstream neighbor lncRNA (ATP11AUN), long non-coding RNA [NR_164109]	chr13:113338591-113338650	hs|13q34
A_23_P70991	-1.3532	0.258412	0.521387	0.553559	-2.44454	0.0145035	0.81244	1	AIMP2	TRUE	FALSE	FALSE	NM_006303	NM_006303	NM_006303	Hs.301613	7965	aminoacyl tRNA synthetase complex interacting multifunctional protein 2	ENST00000400479	THC2461044	GO:0005515(protein binding)|GO:0005634(nucleus)|GO:0005829(cytosol)|GO:0006412(translation)|GO:0006915(apoptotic process)|GO:0008285(negative regulation of cell population proliferation)|GO:0016020(membrane)|GO:0017101(aminoacyl-tRNA synthetase multienzyme complex)|GO:0031398(positive regulation of protein ubiquitination)|GO:0060090(molecular adaptor activity)|GO:0060510(type II pneumocyte differ…	Homo sapiens aminoacyl tRNA synthetase complex interacting multifunctional protein 2 (AIMP2), transcript variant 1, mRNA [NM_006303]	chr7:6063038-6063097	hs|7p22.1
A_33_P3226008	1.40104	4.05943	0.59211	0.573152	2.44445	0.0145072	0.81244	1	GCSAM	TRUE	TRUE	FALSE	NM_001190259	NM_001190259	NM_001190259	Hs.49614	257144	germinal center associated signaling and motility	ENST00000460387	THC2607167	GO:0003779(actin binding)|GO:0005515(protein binding)|GO:0005737(cytoplasm)|GO:0005886(plasma membrane)|GO:0019901(protein kinase binding)|GO:0045159(myosin II binding)|GO:0050855(regulation of B cell receptor signaling pathway)|GO:2000402(negative regulation of lymphocyte migration)	Homo sapiens germinal center associated signaling and motility (GCSAM), transcript variant 3, mRNA [NM_001190259]	chr3:111842406-111842347	hs|3q13.2
A_23_P403745	-1.86637	0.154684	0.818109	0.763962	-2.44302	0.0145651	0.814681	1	MTSS2	FALSE	FALSE	FALSE	NM_138383	NM_138383	NM_138383	Hs.432387	92154	MTSS I-BAR domain containing 2	ENST00000338779	NP1132838	GO:0003779(actin binding)|GO:0003785(actin monomer binding)|GO:0005096(GTPase activator activity)|GO:0005515(protein binding)|GO:0005543(phospholipid binding)|GO:0005546(phosphatidylinositol-4,5-bisphosphate binding)|GO:0007009(plasma membrane organization)|GO:0015629(actin cytoskeleton)|GO:0030027(lamellipodium)|GO:0030031(cell projection assembly)|GO:0030864(cortical actin cytoskeleton)|GO:0031…	Homo sapiens MTSS I-BAR domain containing 2 (MTSS2), mRNA [NM_138383]	chr16:70695274-70695215	hs|16q22.1
A_21_P0003657	1.83213	6.2472	0.821365	0.750412	2.4415	0.0146263	0.815143	1		FALSE	FALSE	FALSE	ENST00000653387	XR_939251	XR_939251				ENST00000653387			novel transcript, antisense to SETD7 [ENST00000653387]	chr4:140497521-140499610	hs|4q31.1
A_33_P3541279	1.69922	5.46966	0.703696	0.696031	2.44129	0.0146348	0.815143	1		FALSE	FALSE	FALSE	THC2485180							THC2485180			chr20:032638846-032638905	hs|20q11.22
A_21_P0014820	-0.657417	0.518188	0.247538	0.269311	-2.44111	0.0146423	0.815143	1	ZNF8-ERVK3-1	FALSE	FALSE	FALSE	NR_144447	NR_144447	NR_144447	Hs.739944	108903150	ZNF8-ERVK3-1 readthrough	ENST00000413518	THC2495198		Homo sapiens ZNF8-ERVK3-1 readthrough (ZNF8-ERVK3-1), long non-coding RNA [NR_144447]	chr19:58826633-58826692	hs|19q13.43
A_23_P5912	-0.894049	0.408996	0.409077	0.366421	-2.43995	0.0146893	0.815143	1	YTHDF1	TRUE	TRUE	FALSE	NM_017798	NM_017798	NM_017798	Hs.744852	54915	YTH N6-methyladenosine RNA binding protein 1	ENST00000370339	THC2465870	GO:0000932(P-body)|GO:0002376(immune system process)|GO:0002577(regulation of antigen processing and presentation)|GO:0003723(RNA binding)|GO:0003729(mRNA binding)|GO:0005515(protein binding)|GO:0005737(cytoplasm)|GO:0007612(learning)|GO:0007613(memory)|GO:0010494(cytoplasmic stress granule)|GO:0034063(stress granule assembly)|GO:0043022(ribosome binding)|GO:0043488(regulation of mRNA stability)|…	Homo sapiens YTH N6-methyladenosine RNA binding protein 1 (YTHDF1), mRNA [NM_017798]	chr20:61826871-61826812	hs|20q13.33
A_23_P96331	0.604116	1.82963	0.263395	0.247622	2.43967	0.0147005	0.815143	1	WAS	TRUE	TRUE	FALSE	NM_000377	NM_000377	NM_000377	Hs.2157	7454	WASP actin nucleation promoting factor	ENST00000376701	THC2464048	GO:0002625(regulation of T cell antigen processing and presentation)|GO:0003779(actin binding)|GO:0005515(protein binding)|GO:0005634(nucleus)|GO:0005829(cytosol)|GO:0005884(actin filament)|GO:0005886(plasma membrane)|GO:0005911(cell-cell junction)|GO:0006952(defense response)|GO:0006955(immune response)|GO:0007266(Rho protein signal transduction)|GO:0007596(blood coagulation)|GO:0008064(regulati…	Homo sapiens WASP actin nucleation promoting factor (WAS), mRNA [NM_000377]	chrX:48549526-48549585	hs|Xp11.23
[truncated: 1,615 more rows]

## Sheet: 2. TWAS IH Twin pair
A_33_P3338292	-15.283442	2.30402E-07	5.039891792	-3.032494075	0.002425419	0.912988479	1	2	FALSK	FALSK2	FALSK3	FALSK4	FALSK5	FALSK6	FALSK7	FALSK8	FALSK9	FALSK10	FALSK11	FALSK12	FALSK13	chr13:101404107-101404048	hs|13q32.3
[truncated: 1,828 more rows]

[truncated: 2 more sheets: 3. EWAS IH Individual, 4. EWAS IH Twin pair]
