# Supplementary material for: Epigenomics and transcriptomics association study of blood pressure and incident diagnosis of hypertension in twins
Source: Hypertens Res. 2025 Feb 19;48(4):1599–612. doi: 10.1038/s41440-025-02164-5 (PMC11972964; doi:10.1038/s41440-025-02164-5)
Supplement: Supplementary file 2 — Supplementary Information [file 41440_2025_2164_MOESM2_ESM.xlsx]

## Sheet: Content
Sheet	Type of biological data	Level of statistical analysis	Phenotype	Sheet name
1	TWAS	Individual	DiastolicBP	9. TWAS diaBP Individual
2		Twin pair		10 TWAS diaBP Twin pair
3	EWAS	Individual		11. EWAS diaBP Individual
4		Twin pair		12. EWAS diaBP Twin pair

## Sheet: 9. TWAS diaBP Individual
ProbeID	Estimate	Std.Error	t.value	pval	FDR	Bonferroni	GeneSymbol	Overlap	Overlap_omics_a1_pval_0.05	Overlap_omics_twin_b1_pval_0.05	PrimaryAccession	RefSeqAccession	GenbankAccession	UniGeneID	EntrezGeneID	GeneName	EnsemblID	TIGRID	GO	Description	GenomicCoordinates	Cytoband
A_23_P413760	-0.0030633	0.000592956	-5.16615	3.19525e-07	0.0146017	0.0146017	P2RX5	TRUE	FALSE	FALSE	NM_175080	NM_175080	NM_175080	Hs.731607	5026	purinergic receptor P2X 5	ENST00000547933	THC2489908	GO:0001614(purinergic nucleotide receptor activity)|GO:0004888(transmembrane signaling receptor activity)|GO:0004931(extracellularly ATP-gated cation channel activity)|GO:0005216(ion channel activity)|GO:0005524(ATP binding)|GO:0005639(integral component of nuclear inner membrane)|GO:0005829(cytosol)|GO:0005886(plasma membrane)|GO:0005887(integral component of plasma membrane)|GO:0007165(signal t…	Homo sapiens purinergic receptor P2X 5 (P2RX5), transcript variant 2, mRNA [NM_175080]	chr17:3599255-3599196	hs|17p13.2
A_33_P3251703	0.00511175	0.00104765	4.87924	1.31389e-06	0.022643	0.060042	CRIP1	TRUE	TRUE	TRUE	NM_001311	NM_001311	NM_001311	Hs.70327	1396	cysteine rich protein 1	ENST00000392531	THC2639578	GO:0005737(cytoplasm)|GO:0006955(immune response)|GO:0007507(heart development)|GO:0008270(zinc ion binding)|GO:0008630(intrinsic apoptotic signaling pathway in response to DNA damage)|GO:0010033(response to organic substance)|GO:0010043(response to zinc ion)|GO:0010468(regulation of gene expression)|GO:0042277(peptide binding)|GO:0060741(prostate gland stromal morphogenesis)|GO:0071236(cellular …	Homo sapiens cysteine rich protein 1 (CRIP1), mRNA [NM_001311]	chr14:105955069-105955128	hs|14q32.33
A_33_P3233150	0.00364811	0.000757961	4.81305	1.81198e-06	0.022643	0.0828038	ZSWIM4	TRUE	FALSE	FALSE	NM_001367834	NM_001367834	NM_001367834	Hs.466015	65249	zinc finger SWIM-type containing 4	ENST00000254323	THC2473920	GO:0008270(zinc ion binding)|GO:0031462(Cul2-RING ubiquitin ligase complex)	Homo sapiens zinc finger SWIM-type containing 4 (ZSWIM4), transcript variant 2, mRNA [NM_001367834]	chr19:13942978-13943037	hs|19p13.13
A_23_P99661	0.00674899	0.00140936	4.78868	2.03948e-06	0.022643	0.0932004	ARHGEF40	TRUE	TRUE	FALSE	NM_018071	NM_018071	NM_018071	Hs.35125	55701	Rho guanine nucleotide exchange factor 40	ENST00000553709	THC2527500	GO:0005085(guanyl-nucleotide exchange factor activity)|GO:0005829(cytosol)|GO:0005886(plasma membrane)|GO:0050790(regulation of catalytic activity)|GO:0051056(regulation of small GTPase mediated signal transduction)	Homo sapiens Rho guanine nucleotide exchange factor 40 (ARHGEF40), transcript variant 1, mRNA [NM_018071]	chr14:21557611-21557670	hs|14q11.2
A_33_P3211809	-0.00300245	0.000631836	-4.75193	2.47746e-06	0.022643	0.113215	RUNX1	TRUE	TRUE	FALSE	NM_001122607	NM_001122607	NM_001122607	Hs.149261	861	RUNX family transcription factor 1	ENST00000399237	NP089985	GO:0000122(negative regulation of transcription by RNA polymerase II)|GO:0000785(chromatin)|GO:0000976(transcription cis-regulatory region binding)|GO:0000977(RNA polymerase II transcription regulatory region sequence-specific DNA binding)|GO:0000978(RNA polymerase II cis-regulatory region sequence-specific DNA binding)|GO:0000981(DNA-binding transcription factor activity, RNA polymerase II-speci…	Homo sapiens RUNX family transcription factor 1 (RUNX1), transcript variant 3, mRNA [NM_001122607]	chr21:36231846-36231787	hs|21q22.12
A_23_P43369	-0.0048238	0.00103116	-4.67801	3.49098e-06	0.0252874	0.159531	SIT1	TRUE	TRUE	FALSE	NM_014450	NM_014450	NM_014450	Hs.88012	27240	signaling threshold regulating transmembrane adaptor 1	ENST00000474403	THC2662395	GO:0002250(adaptive immune response)|GO:0005515(protein binding)|GO:0005886(plasma membrane)|GO:0005887(integral component of plasma membrane)|GO:0007165(signal transduction)|GO:0019900(kinase binding)|GO:0042169(SH2 domain binding)|GO:0043029(T cell homeostasis)|GO:0050863(regulation of T cell activation)|GO:0070062(extracellular exosome)	Homo sapiens signaling threshold regulating transmembrane adaptor 1 (SIT1), mRNA [NM_014450]	chr9:35649748-35649689	hs|9p13.3
A_23_P106194	0.00585688	0.00125793	4.65595	3.87352e-06	0.0252874	0.177012	FOS	TRUE	FALSE	FALSE	NM_005252	NM_005252	NM_005252	Hs.25647	2353	Fos proto-oncogene, AP-1 transcription factor subunit	ENST00000555347	THC2544585	GO:0000785(chromatin)|GO:0000976(transcription cis-regulatory region binding)|GO:0000978(RNA polymerase II cis-regulatory region sequence-specific DNA binding)|GO:0000979(RNA polymerase II core promoter sequence-specific DNA binding)|GO:0000981(DNA-binding transcription factor activity, RNA polymerase II-specific)|GO:0001228(DNA-binding transcription activator activity, RNA polymerase II-specific…	Homo sapiens Fos proto-oncogene, AP-1 transcription factor subunit (FOS), mRNA [NM_005252]	chr14:75748214-75748273	hs|14q24.3
A_23_P27584	0.00551386	0.0011985	4.60065	4.99389e-06	0.0285263	0.228211	MYADM	TRUE	TRUE	FALSE	NM_001020818	NM_001020818	NM_001020818	Hs.380906	91663	myeloid associated differentiation marker	ENST00000391771	THC2469467	GO:0001726(ruffle)|GO:0001933(negative regulation of protein phosphorylation)|GO:0003674(molecular_function)|GO:0005515(protein binding)|GO:0005886(plasma membrane)|GO:0005911(cell-cell junction)|GO:0010629(negative regulation of gene expression)|GO:0010810(regulation of cell-substrate adhesion)|GO:0016021(integral component of membrane)|GO:0030335(positive regulation of cell migration)|GO:003083…	Homo sapiens myeloid associated differentiation marker (MYADM), transcript variant 1, mRNA [NM_001020818]	chr19:54379561-54379620	hs|19q13.42
A_33_P3237634	0.00628215	0.00140746	4.46345	9.38211e-06	0.0441252	0.428744	TSC22D3	TRUE	TRUE	FALSE	NM_198057	NM_198057	NM_198057	Hs.522074	1831	TSC22 domain family member 3	ENST00000372384	THC2602882	GO:0005515(protein binding)|GO:0005634(nucleus)|GO:0005829(cytosol)|GO:0006357(regulation of transcription by RNA polymerase II)|GO:0006970(response to osmotic stress)|GO:0070236(negative regulation of activation-induced cell death of T cells)	Homo sapiens TSC22 domain family member 3 (TSC22D3), transcript variant 1, mRNA [NM_198057]	chrX:106956545-106956486	hs|Xq22.3
A_33_P3338440	-0.00315935	0.00070898	-4.4562	9.80405e-06	0.0441252	0.448025	SNX29	TRUE	TRUE	TRUE	ENST00000564791	XM_011522744	XM_011522744		92017	sorting nexin 29	ENST00000564791	THC2621952	GO:0035091(phosphatidylinositol binding)	sorting nexin 29 [Source:HGNC Symbol;Acc:HGNC:30542] [ENST00000564791]	chr16:12620411-12620470	hs|16p13.12
A_23_P420359	-0.0019576	0.000440458	-4.44446	1.06214e-05	0.0441252	0.485378	ADAMTS20	TRUE	FALSE	FALSE	NM_025003	NM_025003	NM_025003	Hs.287554	80070	ADAM metallopeptidase with thrombospondin type 1 motif 20	ENST00000389420	NP611115	GO:0004222(metalloendopeptidase activity)|GO:0005615(extracellular space)|GO:0006508(proteolysis)|GO:0008270(zinc ion binding)|GO:0009967(positive regulation of signal transduction)|GO:0030198(extracellular matrix organization)|GO:0031012(extracellular matrix)|GO:0043066(negative regulation of apoptotic process)|GO:0045636(positive regulation of melanocyte differentiation)|GO:0062023(collagen-con…	Homo sapiens ADAM metallopeptidase with thrombospondin type 1 motif 20 (ADAMTS20), mRNA [NM_025003]	chr12:43770066-43769920	hs|12q12
A_33_P3306427	0.0021329	0.000497426	4.28788	2.11287e-05	0.0706941	0.965538	OR1J2	FALSE	FALSE	FALSE	NM_054107	NM_054107	NM_054107	Hs.745497	26740	olfactory receptor family 1 subfamily J member 2	ENST00000335302	THC2494304	GO:0004930(G protein-coupled receptor activity)|GO:0004984(olfactory receptor activity)|GO:0005886(plasma membrane)|GO:0007186(G protein-coupled receptor signaling pathway)|GO:0016021(integral component of membrane)|GO:0050911(detection of chemical stimulus involved in sensory perception of smell)	Homo sapiens olfactory receptor family 1 subfamily J member 2 (OR1J2), mRNA [NM_054107]	chr9:125273963-125274022	hs|9q33.2
A_24_P766716	0.00584647	0.00137373	4.2559	2.35939e-05	0.0706941	1	CMKLR1	TRUE	TRUE	TRUE	NM_001142343	NM_001142343	NM_001142343	Hs.197143	1240	chemerin chemokine-like receptor 1	ENST00000550402	THC2699717	GO:0001501(skeletal system development)|GO:0002430(complement receptor mediated signaling pathway)|GO:0004875(complement receptor activity)|GO:0004930(G protein-coupled receptor activity)|GO:0004950(chemokine receptor activity)|GO:0005515(protein binding)|GO:0005886(plasma membrane)|GO:0005887(integral component of plasma membrane)|GO:0006935(chemotaxis)|GO:0006954(inflammatory response)|GO:00069…	Homo sapiens chemerin chemokine-like receptor 1 (CMKLR1), transcript variant 1, mRNA [NM_001142343]	chr12:108681943-108681884	hs|12q23.3
A_33_P3267731	0.00198539	0.000465821	4.26213	2.36438e-05	0.0706941	1	LINC01502	TRUE	FALSE	FALSE	NR_034016	NR_034016	NR_034016	Hs.550769	100130954	long intergenic non-protein coding RNA 1502	ENST00000447497	THC2625927		Homo sapiens long intergenic non-protein coding RNA 1502 (LINC01502), transcript variant 1, long non-coding RNA [NR_034016]	chr9:138477048-138477107	hs|9q34.3
A_32_P117422	-0.00302423	0.000711372	-4.25126	2.43014e-05	0.0706941	1	PMS2P4	TRUE	FALSE	FALSE	NR_022007	NR_022007	NR_022007	Hs.712714	5382	PMS1 homolog 2, mismatch repair system component pseudogene 4	ENST00000412466	NP709264		Homo sapiens PMS1 homolog 2, mismatch repair system component pseudogene 4 (PMS2P4), transcript variant 2, non-coding RNA [NR_022007]	chr7:66764296-66762256	hs|7q11.21
A_33_P3393684	0.00421606	0.00099317	4.24506	2.47517e-05	0.0706941	1	VSIG8	TRUE	TRUE	FALSE	NM_001013661	NM_001013661	NM_001013661	Hs.647718	391123	V-set and immunoglobulin domain containing 8	ENST00000368100	THC2483151	GO:0003723(RNA binding)|GO:0005622(intracellular anatomical structure)|GO:0016021(integral component of membrane)	Homo sapiens V-set and immunoglobulin domain containing 8 (VSIG8), mRNA [NM_001013661]	chr1:159824170-159824111	hs|1q23.2
A_33_P3235876	-0.00509421	0.0012123	-4.20211	2.98701e-05	0.0796552	1		FALSE	FALSE	FALSE	ENST00000390632		Z14178	Hs.539832			ENST00000390632	NP1166770		immunoglobulin heavy variable 3-66 [Source:HGNC Symbol;Acc:HGNC:5619] [ENST00000390632]	chr14:107131119-107131060	hs|14q32.33
A_33_P3381621	-0.00192812	0.000461017	-4.18231	3.30534e-05	0.0796552	1	PLB1	TRUE	TRUE	TRUE	ENST00000436544	XM_011532608	XM_011532608		151056	phospholipase B1	ENST00000436544	THC2481322	GO:0001523(retinoid metabolic process)|GO:0004620(phospholipase activity)|GO:0004622(lysophospholipase activity)|GO:0004623(phospholipase A2 activity)|GO:0004806(triglyceride lipase activity)|GO:0005886(plasma membrane)|GO:0006644(phospholipid metabolic process)|GO:0016021(integral component of membrane)|GO:0016324(apical plasma membrane)|GO:0031526(brush border membrane)|GO:0036151(phosphatidylc…	phospholipase B1 [Source:HGNC Symbol;Acc:HGNC:30041] [ENST00000436544]	chr2:28816856-28816915	hs|2p23.2
A_21_P0010467	0.00171417	0.000409767	4.18327	3.31185e-05	0.0796552	1	LOC105373069	FALSE	FALSE	FALSE	XR_938310	XR_938310	XR_938310		105373069	uncharacterized LOC105373069				PREDICTED: Homo sapiens uncharacterized LOC105373069 (LOC105373069), transcript variant X1, ncRNA [XR_938310]	chr22:46043184-46043243	hs|22q13.31
A_24_P729905	-0.00388527	0.000935317	-4.15396	3.67072e-05	0.0807659	1	AGAP9	FALSE	FALSE	FALSE	NM_001190810	NM_001190810	NM_001190810	Hs.645346	642517	ArfGAP with GTPase domain, ankyrin repeat and PH domain 9	ENST00000605970	THC2508005	GO:0005096(GTPase activator activity)|GO:0005634(nucleus)|GO:0046872(metal ion binding)|GO:0050790(regulation of catalytic activity)	Homo sapiens ArfGAP with GTPase domain, ankyrin repeat and PH domain 9 (AGAP9), mRNA [NM_001190810]	chr10:48216434-48216493	hs|10q11.22
A_33_P3395008	0.00292097	0.000704072	4.14867	3.74423e-05	0.0807659	1	ACOXL	TRUE	TRUE	FALSE	NM_001142807	NM_001142807	NM_001142807	Hs.253320	55289	acyl-CoA oxidase like	ENST00000439055	THC2529323	GO:0003674(molecular_function)|GO:0003997(acyl-CoA oxidase activity)|GO:0005504(fatty acid binding)|GO:0005575(cellular_component)|GO:0005777(peroxisome)|GO:0005782(peroxisomal matrix)|GO:0008150(biological_process)|GO:0033540(fatty acid beta-oxidation using acyl-CoA oxidase)|GO:0050660(flavin adenine dinucleotide binding)|GO:0055088(lipid homeostasis)|GO:0071949(FAD binding)	Homo sapiens acyl-CoA oxidase like (ACOXL), transcript variant 1, mRNA [NM_001142807]	chr2:111875740-111875799	hs|2q13
A_23_P429998	0.00290328	0.000701248	4.14016	3.89216e-05	0.0807659	1	FOSB	TRUE	FALSE	FALSE	NM_006732	NM_006732	NM_006732	Hs.590958	2354	FosB proto-oncogene, AP-1 transcription factor subunit	ENST00000417353	THC2506083	GO:0000122(negative regulation of transcription by RNA polymerase II)|GO:0000785(chromatin)|GO:0000978(RNA polymerase II cis-regulatory region sequence-specific DNA binding)|GO:0000981(DNA-binding transcription factor activity, RNA polymerase II-specific)|GO:0001228(DNA-binding transcription activator activity, RNA polymerase II-specific)|GO:0003677(DNA binding)|GO:0005515(protein binding)|GO:000…	Homo sapiens FosB proto-oncogene, AP-1 transcription factor subunit (FOSB), transcript variant 1, mRNA [NM_006732]	chr19:45978205-45978264	hs|19q13.32
A_23_P27005	0.00222682	0.000540359	4.12099	4.28786e-05	0.0807659	1	DHRS11	TRUE	FALSE	FALSE	NM_024308	NM_024308	NM_024308	Hs.462859	79154	dehydrogenase/reductase 11	ENST00000621871	NP287179	GO:0000166(nucleotide binding)|GO:0000253(3-keto sterol reductase activity)|GO:0004303(estradiol 17-beta-dehydrogenase activity)|GO:0005575(cellular_component)|GO:0005576(extracellular region)|GO:0006694(steroid biosynthetic process)|GO:0006703(estrogen biosynthetic process)|GO:0044594(17-beta-hydroxysteroid dehydrogenase (NAD+) activity)|GO:0072555(17-beta-ketosteroid reductase activity)|GO:0072…	Homo sapiens dehydrogenase/reductase 11 (DHRS11), mRNA [NM_024308]	chr17:34956827-34956886	hs|17q12
A_33_P3274647	-0.00186698	0.000453876	-4.11342	4.46763e-05	0.0807659	1	CAMK2A	TRUE	TRUE	FALSE	NM_001363989	NM_001363989	NM_001363989	Hs.743976	815	calcium/calmodulin dependent protein kinase II alpha	ENST00000351010	THC2465817	GO:0000082(G1/S transition of mitotic cell cycle)|GO:0002931(response to ischemia)|GO:0004674(protein serine/threonine kinase activity)|GO:0004683(calmodulin-dependent protein kinase activity)|GO:0005515(protein binding)|GO:0005516(calmodulin binding)|GO:0005524(ATP binding)|GO:0005634(nucleus)|GO:0005654(nucleoplasm)|GO:0005737(cytoplasm)|GO:0005739(mitochondrion)|GO:0005829(cytosol)|GO:0005954(…	Homo sapiens calcium/calmodulin dependent protein kinase II alpha (CAMK2A), transcript variant 3, mRNA [NM_001363989]	chr5:149610928-149610869	hs|5q32
A_21_P0014532	0.00199862	0.000487661	4.09838	4.75876e-05	0.0807659	1		FALSE	FALSE	FALSE											chr14:075745728-075745669	hs|14q24.3
A_23_P129014	0.0021731	0.000531457	4.08894	4.90995e-05	0.0807659	1	EFCAB11	TRUE	TRUE	FALSE	NM_145231	NM_145231	NM_145231	Hs.123232	90141	EF-hand calcium binding domain 11	ENST00000553871	THC2474191	GO:0005509(calcium ion binding)|GO:0005515(protein binding)	Homo sapiens EF-hand calcium binding domain 11 (EFCAB11), transcript variant 1, mRNA [NM_145231]	chr14:90263611-90263552	hs|14q32.11
A_33_P3385909	-0.00216048	0.000529691	-4.07876	5.11773e-05	0.0807659	1	UBASH3A	TRUE	TRUE	FALSE	NM_001243467	NM_001243467	NM_001243467	Hs.473912	53347	ubiquitin associated and SH3 domain containing A	ENST00000635189	THC2490895	GO:0001817(regulation of cytokine production)|GO:0005515(protein binding)|GO:0005654(nucleoplasm)|GO:0005737(cytoplasm)|GO:0005794(Golgi apparatus)|GO:0005829(cytosol)|GO:0050860(negative regulation of T cell receptor signaling pathway)|GO:0070062(extracellular exosome)	Homo sapiens ubiquitin associated and SH3 domain containing A (UBASH3A), transcript variant 3, mRNA [NM_001243467]	chr21:43829657-43829716	hs|21q22.3
A_23_P109877	-0.00293959	0.000723245	-4.06445	5.40687e-05	0.0807659	1	WDR82	TRUE	TRUE	FALSE	NM_025222	NM_025222	NM_025222	Hs.194110	80335	WD repeat domain 82	ENST00000487402	THC2468341	GO:0000781(chromosome, telomeric region)|GO:0000785(chromatin)|GO:0003682(chromatin binding)|GO:0005515(protein binding)|GO:0005730(nucleolus)|GO:0035097(histone methyltransferase complex)|GO:0042800(histone methyltransferase activity (H3-K4 specific))|GO:0048188(Set1C/COMPASS complex)|GO:0051568(histone H3-K4 methylation)|GO:0072357(PTW/PP1 phosphatase complex)|GO:0080182(histone H3-K4 trimethyl…	Homo sapiens WD repeat domain 82 (WDR82), mRNA [NM_025222]	chr3:52289613-52289554	hs|3p21.2
A_23_P135778	-0.00247737	0.000610784	-4.05605	5.59337e-05	0.0807659	1	PPP2R2D	TRUE	TRUE	TRUE	NM_018461	NM_018461	NM_018461	Hs.380372	55844	protein phosphatase 2 regulatory subunit Bdelta	ENST00000490777	THC2473240	GO:0000159(protein phosphatase type 2A complex)|GO:0000278(mitotic cell cycle)|GO:0005515(protein binding)|GO:0005829(cytosol)|GO:0010458(exit from mitosis)|GO:0019888(protein phosphatase regulator activity)|GO:0050790(regulation of catalytic activity)|GO:0051301(cell division)|GO:0070262(peptidyl-serine dephosphorylation)	Homo sapiens protein phosphatase 2 regulatory subunit Bdelta (PPP2R2D), transcript variant 1, mRNA [NM_018461]	chr10:133769421-133769480	hs|10q26.3
A_21_P0003941	-0.00502501	0.00123939	-4.05443	5.61937e-05	0.0807659	1		FALSE	FALSE	FALSE	ENST00000649304		XR_108596	Hs.745403			ENST00000649304	THC2509767		lung cancer associated transcript 1 [Source:HGNC Symbol;Acc:HGNC:48498] [ENST00000649304]	chr5:90607446-90607387	hs|5q14.3
A_23_P158533	-0.0025406	0.000626909	-4.05257	5.64203e-05	0.0807659	1	DEAF1	TRUE	TRUE	TRUE	NM_021008	NM_021008	NM_021008	Hs.243994	10522	DEAF1 transcription factor	ENST00000525904	THC2466806	GO:0000122(negative regulation of transcription by RNA polymerase II)|GO:0000785(chromatin)|GO:0000977(RNA polymerase II transcription regulatory region sequence-specific DNA binding)|GO:0000981(DNA-binding transcription factor activity, RNA polymerase II-specific)|GO:0001227(DNA-binding transcription repressor activity, RNA polymerase II-specific)|GO:0001650(fibrillar center)|GO:0001843(neural t…	Homo sapiens DEAF1 transcription factor (DEAF1), transcript variant 1, mRNA [NM_021008]	chr11:678736-674767	hs|11p15.5
A_24_P366749	-0.00275536	0.000679603	-4.05437	5.65563e-05	0.0807659	1	ATP8B2	TRUE	TRUE	FALSE	NM_001005855	NM_001005855	NM_001005855	Hs.435700	57198	ATPase phospholipid transporting 8B2	ENST00000368487	THC2480069	GO:0000287(magnesium ion binding)|GO:0005515(protein binding)|GO:0005524(ATP binding)|GO:0005789(endoplasmic reticulum membrane)|GO:0005794(Golgi apparatus)|GO:0005802(trans-Golgi network)|GO:0005886(plasma membrane)|GO:0005887(integral component of plasma membrane)|GO:0007030(Golgi organization)|GO:0016887(ATP hydrolysis activity)|GO:0034220(ion transmembrane transport)|GO:0045332(phospholipid t…	Homo sapiens ATPase phospholipid transporting 8B2 (ATP8B2), transcript variant 2, mRNA [NM_001005855]	chr1:154305154-154306622	hs|1q21.3
A_33_P3331178	-0.00308328	0.000762229	-4.04509	5.85935e-05	0.0811395	1		FALSE	FALSE	FALSE	ENST00000390604						ENST00000390604			immunoglobulin heavy variable 3-16 (non-functional) [Source:HGNC Symbol;Acc:HGNC:5583] [ENST00000390604]	chr14:106621986-106621927	hs|14q32.33
A_33_P3551349	0.0031405	0.000786809	3.99144	7.28609e-05	0.0957339	1	ZNF487	TRUE	FALSE	FALSE	ENST00000596267				642819	zinc finger protein 487	ENST00000596267	THC2613847	GO:0000122(negative regulation of transcription by RNA polymerase II)|GO:0000785(chromatin)|GO:0000977(RNA polymerase II transcription regulatory region sequence-specific DNA binding)|GO:0000981(DNA-binding transcription factor activity, RNA polymerase II-specific)|GO:0001227(DNA-binding transcription repressor activity, RNA polymerase II-specific)|GO:0005634(nucleus)|GO:0006357(regulation of tra…	zinc finger protein 487 [Source:HGNC Symbol;Acc:HGNC:23488] [ENST00000596267]	chr10:43950036-43950095	hs|10q11.21
A_33_P3247042	0.0034019	0.000852926	3.9885	7.33224e-05	0.0957339	1	FPR3	TRUE	FALSE	FALSE	NM_002030	NM_002030	NM_002030	Hs.445466	2359	formyl peptide receptor 3	ENST00000339223	THC2637585	GO:0002430(complement receptor mediated signaling pathway)|GO:0004875(complement receptor activity)|GO:0004930(G protein-coupled receptor activity)|GO:0004982(N-formyl peptide receptor activity)|GO:0005515(protein binding)|GO:0005886(plasma membrane)|GO:0006935(chemotaxis)|GO:0006954(inflammatory response)|GO:0007165(signal transduction)|GO:0007200(phospholipase C-activating G protein-coupled rec…	Homo sapiens formyl peptide receptor 3 (FPR3), mRNA [NM_002030]	chr19:52329200-52329259	hs|19q13.41
A_21_P0008984	-0.00202818	0.000511638	-3.96409	8.19895e-05	0.0996152	1		FALSE	FALSE	FALSE	lnc-IRF8-1:1									BROAD Institute lincRNA (XLOC_011809), lincRNA [TCONS_00024489]	chr16:85984170-85984229	hs|16q24.1
A_23_P166400	0.00266922	0.000673383	3.96389	8.24683e-05	0.0996152	1	RASL10A	TRUE	FALSE	FALSE	NM_006477	NM_006477	NM_006477	Hs.73088	10633	RAS like family 10 member A	ENST00000401450	THC2489722	GO:0003924(GTPase activity)|GO:0003925(G protein activity)|GO:0005525(GTP binding)|GO:0005730(nucleolus)|GO:0005886(plasma membrane)|GO:0007264(small GTPase mediated signal transduction)	Homo sapiens RAS like family 10 member A (RASL10A), mRNA [NM_006477]	chr22:29709034-29708975	hs|22q12.2
A_33_P3420068	-0.00294859	0.000745691	-3.95417	8.54233e-05	0.0996152	1	GOLGA7	TRUE	FALSE	FALSE	NM_001002296	NM_001002296	NM_001002296	Hs.654773	51125	golgin A7	ENST00000418542	THC2615916	GO:0000139(Golgi membrane)|GO:0002178(palmitoyltransferase complex)|GO:0005515(protein binding)|GO:0005576(extracellular region)|GO:0005795(Golgi stack)|GO:0006612(protein targeting to membrane)|GO:0006893(Golgi to plasma membrane transport)|GO:0018230(peptidyl-L-cysteine S-palmitoylation)|GO:0031228(intrinsic component of Golgi membrane)|GO:0043001(Golgi to plasma membrane protein transport)|GO:…	Homo sapiens golgin A7 (GOLGA7), transcript variant 2, mRNA [NM_001002296]	chr8:41363520-41364625	hs|8p11.21
A_23_P112241	0.00353856	0.000895895	3.94974	8.59327e-05	0.0996152	1	DNAJB5	TRUE	FALSE	FALSE	NM_012266	NM_012266	NM_012266	Hs.237506	25822	DnaJ heat shock protein family (Hsp40) member B5	ENST00000684748	THC2462300	GO:0005515(protein binding)|GO:0005829(cytosol)|GO:0006986(response to unfolded protein)|GO:0051082(unfolded protein binding)|GO:0051085(chaperone cofactor-dependent protein refolding)|GO:0051087(chaperone binding)	Homo sapiens DnaJ heat shock protein family (Hsp40) member B5 (DNAJB5), transcript variant 3, mRNA [NM_012266]	chr9:34998281-34998340	hs|9p13.3
A_23_P63798	0.0029686	0.00075262	3.94435	8.80252e-05	0.0996152	1	KLF6	TRUE	TRUE	FALSE	NM_001300	NM_001300	NM_001300	Hs.4055	1316	Kruppel like factor 6	ENST00000173785	THC2469498	GO:0000785(chromatin)|GO:0000978(RNA polymerase II cis-regulatory region sequence-specific DNA binding)|GO:0000981(DNA-binding transcription factor activity, RNA polymerase II-specific)|GO:0001228(DNA-binding transcription activator activity, RNA polymerase II-specific)|GO:0001650(fibrillar center)|GO:0005515(protein binding)|GO:0005634(nucleus)|GO:0005654(nucleoplasm)|GO:0005730(nucleolus)|GO:00…	Homo sapiens Kruppel like factor 6 (KLF6), transcript variant A, mRNA [NM_001300]	chr10:3821446-3821387	hs|10p15.1
A_33_P3280213	-0.0037748	0.000957798	-3.94113	8.93743e-05	0.0996152	1	CTSA	TRUE	TRUE	FALSE	NM_000308	NM_000308	NM_000308	Hs.609336	5476	cathepsin A	ENST00000372459	THC2591756	GO:0004180(carboxypeptidase activity)|GO:0004185(serine-type carboxypeptidase activity)|GO:0005576(extracellular region)|GO:0005764(lysosome)|GO:0005783(endoplasmic reticulum)|GO:0006508(proteolysis)|GO:0006886(intracellular protein transport)|GO:0008047(enzyme activator activity)|GO:0016020(membrane)|GO:0031647(regulation of protein stability)|GO:0035578(azurophil granule lumen)|GO:0043202(lysos…	Homo sapiens cathepsin A (CTSA), transcript variant 1, mRNA [NM_000308]	chr20:44523321-44523380	hs|20q13.12
A_21_P0011347	-0.00407434	0.00103448	-3.93854	9.35313e-05	0.100876	1		FALSE	FALSE	FALSE	ENST00000672016	XM_011543804	XM_011543804	Hs.631647			ENST00000672016	NP660168			chr15:22473017-22472958	hs|15q11.2
A_21_P0000164	0.00228106	0.000580667	3.92834	9.49206e-05	0.100876	1	PRSS46P	TRUE	FALSE	FALSE	NR_147121	NR_147121	NR_147121	Hs.673244	100287362	serine protease 46, pseudogene	ENST00000463091		GO:0004252(serine-type endopeptidase activity)|GO:0005615(extracellular space)|GO:0006508(proteolysis)	Homo sapiens serine protease 46, pseudogene (PRSS46P), non-coding RNA [NR_147121]	chr3:46761132-46761073	hs|3p21.31
A_32_P107002	-0.00342615	0.000886219	-3.86603	0.000121169	0.121316	1	SNX29	TRUE	TRUE	TRUE	NM_001376490	NM_001376490	NM_001376490	Hs.458401	92017	sorting nexin 29	ENST00000603801	THC2476984	GO:0035091(phosphatidylinositol binding)	Homo sapiens sorting nexin 29 (SNX29), transcript variant 2, mRNA [NM_001376490]	chr16:12145978-12146037	hs|16p13.13
A_21_P0002687	0.00164644	0.000425492	3.8695	0.000121241	0.121316	1	LOC105373782	FALSE	FALSE	FALSE	NR_136319	NR_136319	NR_136319	Hs.128285	105373782	uncharacterized LOC105373782		THC2688764		Homo sapiens uncharacterized LOC105373782 (LOC105373782), long non-coding RNA [NR_136319]	chr2:186031617-186030166	hs|2q32.1
A_23_P161488	-0.00217965	0.000565227	-3.85623	0.000126548	0.121316	1	TIAL1	TRUE	TRUE	FALSE	NM_001033925	NM_001033925	NM_001033925	Hs.501203	7073	TIA1 cytotoxic granule associated RNA binding protein like 1	ENST00000369087	NP1207872	GO:0003677(DNA binding)|GO:0003723(RNA binding)|GO:0003730(mRNA 3'-UTR binding)|GO:0005634(nucleus)|GO:0005654(nucleoplasm)|GO:0005737(cytoplasm)|GO:0005764(lysosome)|GO:0006357(regulation of transcription by RNA polymerase II)|GO:0006915(apoptotic process)|GO:0006952(defense response)|GO:0007281(germ cell development)|GO:0008284(positive regulation of cell population proliferation)|GO:0008285(ne…	Homo sapiens TIA1 cytotoxic granule associated RNA binding protein like 1 (TIAL1), transcript variant 2, mRNA [NM_001033925]	chr10:121336982-121336676	hs|10q26.11
A_33_P3218694	0.00178989	0.000464223	3.85567	0.000127772	0.121316	1	PNN	TRUE	TRUE	FALSE	NM_002687	NM_002687	NM_002687	Hs.409965	5411	pinin, desmosome associated protein	ENST00000216832	THC2654910	GO:0000398(mRNA splicing, via spliceosome)|GO:0003677(DNA binding)|GO:0003723(RNA binding)|GO:0005198(structural molecule activity)|GO:0005515(protein binding)|GO:0005882(intermediate filament)|GO:0005886(plasma membrane)|GO:0005911(cell-cell junction)|GO:0007155(cell adhesion)|GO:0016020(membrane)|GO:0016607(nuclear speck)|GO:0030057(desmosome)|GO:0071013(catalytic step 2 spliceosome)	Homo sapiens pinin, desmosome associated protein (PNN), mRNA [NM_002687]	chr14:39652268-39652327	hs|14q21.1
A_33_P3221999	-0.00439394	0.00114107	-3.85071	0.000129765	0.121316	1	GSDMB	TRUE	TRUE	FALSE	NM_001388420	NM_001388420	NM_001388420	Hs.306777	55876	gasdermin B	ENST00000394179	NP1072682	GO:0001786(phosphatidylserine binding)|GO:0003674(molecular_function)|GO:0005546(phosphatidylinositol-4,5-bisphosphate binding)|GO:0005575(cellular_component)|GO:0005737(cytoplasm)|GO:0005886(plasma membrane)|GO:0016021(integral component of membrane)|GO:0019835(cytolysis)|GO:0042742(defense response to bacterium)|GO:0070269(pyroptosis)|GO:0070273(phosphatidylinositol-4-phosphate binding)	Homo sapiens gasdermin B (GSDMB), transcript variant 6, mRNA [NM_001388420]	chr17:38060909-38060850	hs|17q12
A_33_P3282213	0.00233635	0.000606865	3.84986	0.000130082	0.121316	1		FALSE	FALSE	FALSE											chr15:102304301-102304242	hs|15q26.3
A_23_P143906	0.00222605	0.000579578	3.84081	0.000135512	0.123648	1	MLF1	TRUE	TRUE	FALSE	NM_022443	NM_022443	NM_022443	Hs.85195	4291	myeloid leukemia factor 1	ENST00000482628	NP1465044	GO:0002318(myeloid progenitor cell differentiation)|GO:0003677(DNA binding)|GO:0005515(protein binding)|GO:0005634(nucleus)|GO:0005737(cytoplasm)|GO:0005929(cilium)|GO:0006351(transcription, DNA-templated)|GO:0006355(regulation of transcription, DNA-templated)|GO:0007049(cell cycle)|GO:0019904(protein domain specific binding)|GO:0036064(ciliary basal body)|GO:0051726(regulation of cell cycle)	Homo sapiens myeloid leukemia factor 1 (MLF1), transcript variant 1, mRNA [NM_022443]	chr3:158322916-158322975	hs|3q25.32
A_21_P0010329	-0.00237024	0.000617801	-3.83658	0.000137994	0.123648	1		FALSE	FALSE	FALSE	ENST00000668496		AK026502	Hs.642767			ENST00000668496	THC2523212		MIAT neighbor [Source:HGNC Symbol;Acc:HGNC:50731] [ENST00000668496]	chr22:27114887-27114946	hs|22q12.1
A_23_P17955	0.00169358	0.00044272	3.82539	0.000141909	0.124711	1	FBXL2	TRUE	FALSE	FALSE	NM_012157	NM_012157	NM_012157	Hs.475872	25827	F-box and leucine rich repeat protein 2	ENST00000283627	THC2472951	GO:0005515(protein binding)|GO:0005516(calmodulin binding)|GO:0005737(cytoplasm)|GO:0006464(cellular protein modification process)|GO:0006508(proteolysis)|GO:0006513(protein monoubiquitination)|GO:0010506(regulation of autophagy)|GO:0014066(regulation of phosphatidylinositol 3-kinase signaling)|GO:0016020(membrane)|GO:0016567(protein ubiquitination)|GO:0019005(SCF ubiquitin ligase complex)|GO:001…	Homo sapiens F-box and leucine rich repeat protein 2 (FBXL2), transcript variant 1, mRNA [NM_012157]	chr3:33427777-33427836	hs|3p22.3
A_24_P187799	0.00176852	0.000463811	3.81302	0.000151505	0.129248	1	CPED1	TRUE	TRUE	TRUE	NM_024913	NM_024913	NM_024913	Hs.189652	79974	cadherin like and PC-esterase domain containing 1	ENST00000428526	THC2601673	GO:0005783(endoplasmic reticulum)	Homo sapiens cadherin like and PC-esterase domain containing 1 (CPED1), transcript variant 1, mRNA [NM_024913]	chr7:120768467-120768526	hs|7q31.31
A_23_P4962	0.00187572	0.000492034	3.81218	0.000152729	0.129248	1	NLRP5	TRUE	FALSE	FALSE	NM_153447	NM_153447	NM_153447	Hs.356872	126206	NLR family pyrin domain containing 5	ENST00000390649	THC2601043	GO:0005515(protein binding)|GO:0005524(ATP binding)|GO:0005634(nucleus)|GO:0005730(nucleolus)|GO:0005737(cytoplasm)|GO:0005739(mitochondrion)|GO:0005794(Golgi apparatus)|GO:0005938(cell cortex)|GO:0006887(exocytosis)|GO:0007015(actin filament organization)|GO:0015631(tubulin binding)|GO:0032879(regulation of localization)|GO:0040019(positive regulation of embryonic development)|GO:0051293(establi…	Homo sapiens NLR family pyrin domain containing 5 (NLRP5), mRNA [NM_153447]	chr19:56569768-56572812	hs|19q13.43
A_32_P10272	-0.00278682	0.000733713	-3.79824	0.000158165	0.129484	1	PMS2P7	FALSE	FALSE	FALSE	NR_130940	NR_130940	NR_130940	Hs.647025	100101440	PMS1 homolog 2, mismatch repair system component pseudogene 7	ENST00000650609	THC2507794		Homo sapiens PMS1 homolog 2, mismatch repair system component pseudogene 7 (PMS2P7), non-coding RNA [NR_130940]	chr7:72482264-72482323	hs|7q11.23
A_33_P3422802	0.00182809	0.00048143	3.79721	0.000158675	0.129484	1	ULBP1	TRUE	FALSE	FALSE	NM_025218	NM_025218	NM_025218	Hs.653255	80329	UL16 binding protein 1	ENST00000229708	THC2520919	GO:0005515(protein binding)|GO:0005615(extracellular space)|GO:0005783(endoplasmic reticulum)|GO:0005829(cytosol)|GO:0005886(plasma membrane)|GO:0006955(immune response)|GO:0009897(external side of plasma membrane)|GO:0030101(natural killer cell activation)|GO:0042267(natural killer cell mediated cytotoxicity)|GO:0046658(anchored component of plasma membrane)|GO:0046703(natural killer cell lectin…	Homo sapiens UL16 binding protein 1 (ULBP1), transcript variant 1, mRNA [NM_025218]	chr6:150294682-150294741	hs|6q25.1
A_23_P50517	0.00190202	0.000502246	3.78702	0.000167275	0.134108	1	ZNF541	TRUE	FALSE	FALSE	NM_001277075	NM_001277075	NM_001277075	Hs.14161	84215	zinc finger protein 541	ENST00000314121	THC2480129	GO:0000118(histone deacetylase complex)|GO:0003714(transcription corepressor activity)|GO:0005515(protein binding)|GO:0005634(nucleus)|GO:0005667(transcription regulator complex)|GO:0006357(regulation of transcription by RNA polymerase II)|GO:0007283(spermatogenesis)|GO:0016575(histone deacetylation)|GO:0030154(cell differentiation)|GO:0045892(negative regulation of transcription, DNA-templated)|…	Homo sapiens zinc finger protein 541 (ZNF541), mRNA [NM_001277075]	chr19:48024050-48023991	hs|19q13.33
A_23_P131208	0.00199785	0.000529202	3.77522	0.000178441	0.140593	1	NR4A2	TRUE	TRUE	FALSE	NM_006186	NM_006186	NM_006186	Hs.563344	4929	nuclear receptor subfamily 4 group A member 2	ENST00000417972	THC2466693	GO:0000122(negative regulation of transcription by RNA polymerase II)|GO:0000785(chromatin)|GO:0000978(RNA polymerase II cis-regulatory region sequence-specific DNA binding)|GO:0000981(DNA-binding transcription factor activity, RNA polymerase II-specific)|GO:0001228(DNA-binding transcription activator activity, RNA polymerase II-specific)|GO:0001666(response to hypoxia)|GO:0001764(neuron migratio…	Homo sapiens nuclear receptor subfamily 4 group A member 2 (NR4A2), transcript variant 1, mRNA [NM_006186]	chr2:157181786-157181727	hs|2q24.1
A_23_P259580	-0.00261671	0.000696948	-3.75453	0.000188021	0.14563	1	TAPBP	TRUE	TRUE	FALSE	NM_172208	NM_172208	NM_172208	Hs.370937	6892	TAP binding protein	ENST00000467025	NP1186276	GO:0000139(Golgi membrane)|GO:0002397(MHC class I protein complex assembly)|GO:0002398(MHC class Ib protein complex assembly)|GO:0005515(protein binding)|GO:0005783(endoplasmic reticulum)|GO:0005789(endoplasmic reticulum membrane)|GO:0006890(retrograde vesicle-mediated transport, Golgi to endoplasmic reticulum)|GO:0006955(immune response)|GO:0010468(regulation of gene expression)|GO:0015433(ABC-t…	Homo sapiens TAP binding protein (TAPBP), transcript variant 2, mRNA [NM_172208]	chr6:33281029-33273141	hs|6p21.32
A_23_P34835	0.00481162	0.00128462	3.74556	0.00019486	0.148412	1	LMNA	TRUE	FALSE	FALSE	NM_005572	NM_005572	NM_005572	Hs.594444	4000	lamin A/C	ENST00000498722	NP924752	GO:0005515(protein binding)|GO:0005634(nucleus)|GO:0005635(nuclear envelope)|GO:0005638(lamin filament)|GO:0005654(nucleoplasm)|GO:0005829(cytosol)|GO:0006606(protein import into nucleus)|GO:0006998(nuclear envelope organization)|GO:0008285(negative regulation of cell population proliferation)|GO:0010628(positive regulation of gene expression)|GO:0016363(nuclear matrix)|GO:0016604(nuclear body)|G…	Homo sapiens lamin A/C (LMNA), transcript variant 2, mRNA [NM_005572]	chr1:156107471-156107530	hs|1q22
A_24_P298545	-0.00297444	0.000797849	-3.72807	0.000209363	0.150449	1	ZNF257	TRUE	FALSE	FALSE	NM_033468	NM_033468	NM_033468	Hs.283900	113835	zinc finger protein 257	ENST00000255746	NP366333	GO:0000978(RNA polymerase II cis-regulatory region sequence-specific DNA binding)|GO:0000981(DNA-binding transcription factor activity, RNA polymerase II-specific)|GO:0005634(nucleus)|GO:0006355(regulation of transcription, DNA-templated)|GO:0006357(regulation of transcription by RNA polymerase II)|GO:0046872(metal ion binding)	Homo sapiens zinc finger protein 257 (ZNF257), transcript variant 1, mRNA [NM_033468]	chr19:22255690-22256282	hs|19p12
A_24_P934800	0.00178067	0.00048024	3.70787	0.00022738	0.150449	1	ERI2	TRUE	TRUE	FALSE	NM_001142725	NM_001142725	NM_001142725	Hs.248437	112479	ERI1 exoribonuclease family member 2	ENST00000562215	THC2711931	GO:0000175(3'-5'-exoribonuclease activity)|GO:0000467(exonucleolytic trimming to generate mature 3'-end of 5.8S rRNA from tricistronic rRNA transcript (SSU-rRNA, 5.8S rRNA, LSU-rRNA))|GO:0003676(nucleic acid binding)|GO:0008270(zinc ion binding)	Homo sapiens ERI1 exoribonuclease family member 2 (ERI2), transcript variant 1, mRNA [NM_001142725]	chr16:20808395-20808336	hs|16p12.3
A_19_P00318600	0.00210815	0.000569131	3.70415	0.000230657	0.150449	1	LOC648987	FALSE	FALSE	FALSE	NR_034085	NR_034085	NR_034085	Hs.649468	648987	uncharacterized LOC648987		THC2527068		Homo sapiens uncharacterized LOC648987 (LOC648987), transcript variant 1, long non-coding RNA [NR_034085]	chr5:43016343-43016284	hs|5p12
A_33_P3278684	0.00227103	0.000614216	3.69745	0.000234436	0.150449	1		FALSE	FALSE	FALSE											chr1:201869056-201869115	hs|1q32.1
A_33_P3460460	0.00221476	0.000598423	3.70099	0.00023475	0.150449	1	LIF-AS2	FALSE	FALSE	FALSE	NR_148946	NR_148946	NR_148946	Hs.658999	91370	LIF antisense RNA 2	ENST00000608354	THC2605239		Homo sapiens LIF antisense RNA 2 (LIF-AS2), long non-coding RNA [NR_148946]	chr22:30642913-30642972	hs|22q12.2
A_24_P143440	-0.00257963	0.000697744	-3.69711	0.000235636	0.150449	1	DYNLRB1	TRUE	FALSE	FALSE	NM_014183	NM_014183	NM_014183	Hs.593920	83658	dynein light chain roadblock-type 1	ENST00000664852	THC2576375	GO:0003777(microtubule motor activity)|GO:0005515(protein binding)|GO:0005737(cytoplasm)|GO:0005813(centrosome)|GO:0005868(cytoplasmic dynein complex)|GO:0005874(microtubule)|GO:0005929(cilium)|GO:0007018(microtubule-based movement)|GO:0007632(visual behavior)|GO:0016020(membrane)|GO:0045505(dynein intermediate chain binding)|GO:0097542(ciliary tip)	Homo sapiens dynein light chain roadblock-type 1 (DYNLRB1), transcript variant 1, mRNA [NM_014183]	chr20:33114088-33114147	hs|20q11.22
A_33_P3317580	0.00316793	0.000857753	3.69329	0.000238313	0.150449	1	GFRA2	TRUE	TRUE	FALSE	NM_001495	NM_001495	NM_001495	Hs.441202	2675	GDNF family receptor alpha 2	ENST00000306793	THC2471745	GO:0005886(plasma membrane)|GO:0007169(transmembrane receptor protein tyrosine kinase signaling pathway)|GO:0007399(nervous system development)|GO:0009897(external side of plasma membrane)|GO:0016167(glial cell-derived neurotrophic factor receptor activity)|GO:0019898(extrinsic component of membrane)|GO:0031225(anchored component of membrane)|GO:0031953(negative regulation of protein autophosphor…	Homo sapiens GDNF family receptor alpha 2 (GFRA2), transcript variant 1, mRNA [NM_001495]	chr8:21549591-21549532	hs|8p21.3
A_23_P62642	0.003094	0.000837761	3.69318	0.000238617	0.150449	1	CFAP45	TRUE	TRUE	FALSE	NM_012337	NM_012337	NM_012337	Hs.647705	25790	cilia and flagella associated protein 45	ENST00000475911	THC2474012	GO:0005515(protein binding)|GO:0005576(extracellular region)|GO:0005634(nucleus)|GO:0005654(nucleoplasm)|GO:0005930(axoneme)|GO:0016208(AMP binding)|GO:0030317(flagellated sperm motility)|GO:0060287(epithelial cilium movement involved in determination of left/right asymmetry)|GO:0060296(regulation of cilium beat frequency involved in ciliary motility)|GO:0061966(establishment of left/right asymme…	Homo sapiens cilia and flagella associated protein 45 (CFAP45), mRNA [NM_012337]	chr1:159846444-159846385	hs|1q23.2
A_23_P118038	-0.00267643	0.00072484	-3.69244	0.000239777	0.150449	1	NUTF2	TRUE	TRUE	FALSE	NM_005796	NM_005796	NM_005796	Hs.356630	10204	nuclear transport factor 2	ENST00000568396	THC2520701	GO:0005515(protein binding)|GO:0005637(nuclear inner membrane)|GO:0005640(nuclear outer membrane)|GO:0005654(nucleoplasm)|GO:0005829(cytosol)|GO:0006606(protein import into nucleus)|GO:0006611(protein export from nucleus)|GO:0006913(nucleocytoplasmic transport)|GO:0017056(structural constituent of nuclear pore)|GO:0031267(small GTPase binding)|GO:0031965(nuclear membrane)|GO:0042307(positive regu…	Homo sapiens nuclear transport factor 2 (NUTF2), transcript variant 1, mRNA [NM_005796]	chr16:67904758-67904817	hs|16q22.1
A_21_P0014347	0.00162402	0.000439615	3.6942	0.000240321	0.150449	1		FALSE	FALSE	FALSE	ENST00000587534	XR_001752908	XR_001752908	Hs.665543			ENST00000587534	THC2621656		novel transcript, antisense to FMNL1 [ENST00000587534]	chr17:43316003-43315944	hs|17q21.31
A_23_P36647	-0.0022277	0.000603358	-3.69218	0.000241144	0.150449	1	TMUB2	TRUE	TRUE	TRUE	NM_177441	NM_177441	NM_177441	Hs.181391	79089	transmembrane and ubiquitin like domain containing 2	ENST00000587630	THC2534259	GO:0005515(protein binding)|GO:0016021(integral component of membrane)|GO:0030433(ubiquitin-dependent ERAD pathway)	Homo sapiens transmembrane and ubiquitin like domain containing 2 (TMUB2), transcript variant 2, mRNA [NM_177441]	chr17:42268651-42268710	hs|17q21.31
A_23_P120902	0.00684368	0.00185135	3.6966	0.000243575	0.150449	1	LGALS2	TRUE	TRUE	TRUE	NM_006498	NM_006498	NM_006498	Hs.531776	3957	galectin 2	ENST00000215886	THC2474966	GO:0005515(protein binding)|GO:0005737(cytoplasm)|GO:0016936(galactoside binding)|GO:0030246(carbohydrate binding)	Homo sapiens galectin 2 (LGALS2), mRNA [NM_006498]	chr22:37966329-37966270	hs|22q13.1
A_33_P3296348	-0.00217204	0.000589003	-3.68766	0.00024545	0.150449	1		FALSE	FALSE	FALSE											chr1:144522446-144522505	hs|1q21.1
A_33_P3332369	0.00213339	0.000578994	3.68466	0.000246414	0.150449	1	GAD2	TRUE	TRUE	FALSE	ENST00000376248				2572	glutamate decarboxylase 2	ENST00000376248	THC2742654	GO:0000139(Golgi membrane)|GO:0004351(glutamate decarboxylase activity)|GO:0005515(protein binding)|GO:0005829(cytosol)|GO:0005886(plasma membrane)|GO:0006540(glutamate decarboxylation to succinate)|GO:0007268(chemical synaptic transmission)|GO:0009410(response to xenobiotic stimulus)|GO:0016595(glutamate binding)|GO:0030170(pyridoxal phosphate binding)|GO:0030424(axon)|GO:0030672(synaptic vesicl…	glutamate decarboxylase 2 [Source:HGNC Symbol;Acc:HGNC:4093] [ENST00000376248]	chr10:26513630-26513689	hs|10p12.1
A_24_P813550	-0.00465563	0.00126419	-3.68269	0.000250105	0.150449	1		FALSE	FALSE	FALSE	ENST00000390616	XM_011546198	XM_011546198	Hs.704432			ENST00000390616	NP1077996		immunoglobulin heavy variable 4-34 [Source:HGNC Symbol;Acc:HGNC:5650] [ENST00000390616]	chr14:106829598-106829594	hs|14q32.33
A_33_P3335030	-0.00365058	0.000991468	-3.682	0.000250971	0.150449	1	ANKRD36C	TRUE	FALSE	FALSE	NM_001393982	NM_001393982	NM_001393982	Hs.541894	400986	ankyrin repeat domain 36C	ENST00000620383	THC2598734	GO:0008200(ion channel inhibitor activity)	Homo sapiens ankyrin repeat domain 36C (ANKRD36C), transcript variant 2, mRNA [NM_001393982]	chr2:96576182-96576123	hs|2q11.1
A_23_P24375	-0.00256644	0.000698513	-3.67415	0.000256983	0.150449	1	OTUB1	TRUE	TRUE	TRUE	NM_017670	NM_017670	NM_017670	Hs.473788	55611	OTU deubiquitinase, ubiquitin aldehyde binding 1	ENST00000535140	THC2560480	GO:0002250(adaptive immune response)|GO:0004843(thiol-dependent deubiquitinase)|GO:0005515(protein binding)|GO:0005634(nucleus)|GO:0005654(nucleoplasm)|GO:0005829(cytosol)|GO:0006281(DNA repair)|GO:0006974(cellular response to DNA damage stimulus)|GO:0019784(NEDD8-specific protease activity)|GO:0031625(ubiquitin protein ligase binding)|GO:0043130(ubiquitin binding)|GO:0070062(extracellular exosom…	Homo sapiens OTU deubiquitinase, ubiquitin aldehyde binding 1 (OTUB1), transcript variant 1, mRNA [NM_017670]	chr11:63764649-63764708	hs|11q13.1
A_23_P215253	-0.00303196	0.000825953	-3.67086	0.000259868	0.150449	1		FALSE	FALSE	FALSE	ENST00000507355		BC071870	Hs.610255			ENST00000507355	THC2608897		RNA polymerase II subunit J3 [Source:HGNC Symbol;Acc:HGNC:33853] [ENST00000507355]	chr7:102210334-102207524	hs|7q22.1
A_23_P210131	-0.00337594	0.000919018	-3.67342	0.000260505	0.150449	1	ANKRD36C	TRUE	FALSE	FALSE	NM_001393982	NM_001393982	NM_001393982		400986	ankyrin repeat domain 36C	ENST00000619511	THC2568531	GO:0008200(ion channel inhibitor activity)	Homo sapiens ankyrin repeat domain 36C (ANKRD36C), transcript variant 2, mRNA [NM_001393982]	chr2:96657375-96657316	hs|2q11.1
A_21_P0013057	-0.00425318	0.00115979	-3.66719	0.000263379	0.150449	1		FALSE	FALSE	FALSE	ENST00000661223						ENST00000661223			serpin family B member 9 pseudogene 1 [Source:HGNC Symbol;Acc:HGNC:28590] [ENST00000661223]	chr6:2852797-2852738	hs|6p25.2
A_33_P3289218	-0.00299974	0.000819811	-3.65907	0.000272539	0.15345	1	AAK1	TRUE	FALSE	FALSE	NM_014911	NM_014911	NM_014911	Hs.468878	22848	AP2 associated kinase 1	ENST00000409085	THC2492304	GO:0004674(protein serine/threonine kinase activity)|GO:0005112(Notch binding)|GO:0005515(protein binding)|GO:0005524(ATP binding)|GO:0005737(cytoplasm)|GO:0005829(cytosol)|GO:0005905(clathrin-coated pit)|GO:0006468(protein phosphorylation)|GO:0006897(endocytosis)|GO:0019897(extrinsic component of plasma membrane)|GO:0030136(clathrin-coated vesicle)|GO:0031252(cell leading edge)|GO:0032880(regula…	Homo sapiens AP2 associated kinase 1 (AAK1), transcript variant 1, mRNA [NM_014911]	chr2:69686742-69686683	hs|2p13.3
A_23_P67466	-0.00268291	0.000734061	-3.65488	0.00027667	0.15345	1	PSMD8	TRUE	FALSE	FALSE	NM_002812	NM_002812	NM_002812	Hs.78466	5714	proteasome 26S subunit, non-ATPase 8	ENST00000592561	THC2737625	GO:0000502(proteasome complex)|GO:0005515(protein binding)|GO:0005634(nucleus)|GO:0005654(nucleoplasm)|GO:0005829(cytosol)|GO:0005838(proteasome regulatory particle)|GO:0008541(proteasome regulatory particle, lid subcomplex)|GO:0022624(proteasome accessory complex)|GO:0043161(proteasome-mediated ubiquitin-dependent protein catabolic process)	Homo sapiens proteasome 26S subunit, non-ATPase 8 (PSMD8), mRNA [NM_002812]	chr19:38871613-38872789	hs|19q13.2
A_23_P27075	-0.00335739	0.00091904	-3.65315	0.000279345	0.15345	1	GABARAP	TRUE	TRUE	TRUE	NM_007278	NM_007278	NM_007278	Hs.647421	11337	GABA type A receptor-associated protein	ENST00000571253	THC2510345	GO:0000045(autophagosome assembly)|GO:0000139(Golgi membrane)|GO:0000226(microtubule cytoskeleton organization)|GO:0000421(autophagosome membrane)|GO:0000422(autophagy of mitochondrion)|GO:0005515(protein binding)|GO:0005764(lysosome)|GO:0005776(autophagosome)|GO:0005790(smooth endoplasmic reticulum)|GO:0005829(cytosol)|GO:0005874(microtubule)|GO:0005875(microtubule associated complex)|GO:0005886…	Homo sapiens GABA type A receptor-associated protein (GABARAP), mRNA [NM_007278]	chr17:7144673-7144192	hs|17p13.1
A_32_P120604	-0.00366223	0.00100337	-3.64992	0.000282065	0.15345	1	SNX29	TRUE	TRUE	TRUE	ENST00000564791	XM_011522744	XM_011522744		92017	sorting nexin 29	ENST00000564791	THC2486512	GO:0035091(phosphatidylinositol binding)	sorting nexin 29 [Source:HGNC Symbol;Acc:HGNC:30542] [ENST00000564791]	chr16:12621134-12621193	hs|16p13.12
A_33_P3230350	-0.0021018	0.000578665	-3.63215	0.000302318	0.161355	1	ZNF207	TRUE	TRUE	FALSE	NM_001098507	NM_001098507	NM_001098507	Hs.500775	7756	zinc finger protein 207	ENST00000394673	THC2505654	GO:0000070(mitotic sister chromatid segregation)|GO:0000776(kinetochore)|GO:0001578(microtubule bundle formation)|GO:0003677(DNA binding)|GO:0003723(RNA binding)|GO:0005515(protein binding)|GO:0005634(nucleus)|GO:0005654(nucleoplasm)|GO:0005730(nucleolus)|GO:0005737(cytoplasm)|GO:0005819(spindle)|GO:0005874(microtubule)|GO:0007094(mitotic spindle assembly checkpoint signaling)|GO:0008017(microtub…	Homo sapiens zinc finger protein 207 (ZNF207), transcript variant 3, mRNA [NM_001098507]	chr17:30696623-30696682	hs|17q11.2
A_23_P81912	-0.00278208	0.000766312	-3.63048	0.000303657	0.161355	1	TUBB	TRUE	TRUE	TRUE	NM_178014	NM_178014	NM_178014	Hs.636480	203068	tubulin beta class I	ENST00000681421	THC2584646	GO:0000226(microtubule cytoskeleton organization)|GO:0000278(mitotic cell cycle)|GO:0003924(GTPase activity)|GO:0005198(structural molecule activity)|GO:0005200(structural constituent of cytoskeleton)|GO:0005515(protein binding)|GO:0005525(GTP binding)|GO:0005576(extracellular region)|GO:0005634(nucleus)|GO:0005641(nuclear envelope lumen)|GO:0005737(cytoplasm)|GO:0005829(cytosol)|GO:0005856(cytos…	Homo sapiens tubulin beta class I (TUBB), transcript variant 2, mRNA [NM_178014]	chr6:30691905-30691964	hs|6p21.33
A_21_P0009516	0.00158048	0.000435335	3.63049	0.000307977	0.161769	1	LOC105371965	FALSE	FALSE	FALSE	XR_935106	XR_935106	XR_935106		105371965	uncharacterized LOC105371965				PREDICTED: Homo sapiens uncharacterized LOC105371965 (LOC105371965), ncRNA [XR_935106]	chr18:3462323-3462264	hs|18p11.31
A_24_P146211	-0.00299821	0.000828728	-3.61784	0.000318235	0.165258	1	H2BC5	FALSE	FALSE	FALSE	NM_021063	NM_021063	NM_021063	Hs.591797	3017	H2B clustered histone 5	ENST00000377777	THC2478440	GO:0000786(nucleosome)|GO:0003674(molecular_function)|GO:0003677(DNA binding)|GO:0005515(protein binding)|GO:0005634(nucleus)|GO:0005654(nucleoplasm)|GO:0005829(cytosol)|GO:0006334(nucleosome assembly)|GO:0046982(protein heterodimerization activity)|GO:0070062(extracellular exosome)	Homo sapiens H2B clustered histone 5 (H2BC5), transcript variant 1, mRNA [NM_021063]	chr6:26158474-26158533	hs|6p22.2
A_23_P433785	-0.00440428	0.00122102	-3.60704	0.000331766	0.166485	1	P2RX5	TRUE	FALSE	FALSE	NM_002561	NM_002561	NM_002561	Hs.731607	5026	purinergic receptor P2X 5	ENST00000552050	THC2464507	GO:0001614(purinergic nucleotide receptor activity)|GO:0004888(transmembrane signaling receptor activity)|GO:0004931(extracellularly ATP-gated cation channel activity)|GO:0005216(ion channel activity)|GO:0005524(ATP binding)|GO:0005639(integral component of nuclear inner membrane)|GO:0005829(cytosol)|GO:0005886(plasma membrane)|GO:0005887(integral component of plasma membrane)|GO:0007165(signal t…	Homo sapiens purinergic receptor P2X 5 (P2RX5), transcript variant 1, mRNA [NM_002561]	chr17:3577019-3576960	hs|17p13.2
A_21_P0010764	-0.00154305	0.000428123	-3.60422	0.000334671	0.166485	1	SLC44A3-AS1	TRUE	FALSE	FALSE	ENST00000424711				101928079	SLC44A3 antisense RNA 1	ENST00000424711	THC2574213		SLC44A3 antisense RNA 1 [Source:HGNC Symbol;Acc:HGNC:49057] [ENST00000424711]	chr1:95197751-95197692	hs|1p21.3
A_33_P3334419	0.00156478	0.000433756	3.60752	0.000335105	0.166485	1	RPS6KL1	TRUE	FALSE	FALSE	NM_001370258	NM_001370258	NM_001370258	Hs.414481	83694	ribosomal protein S6 kinase like 1	ENST00000556776	THC2536570	GO:0005524(ATP binding)|GO:0005840(ribosome)|GO:0006468(protein phosphorylation)|GO:0106310(protein serine kinase activity)	Homo sapiens ribosomal protein S6 kinase like 1 (RPS6KL1), transcript variant 7, mRNA [NM_001370258]	chr14:75388835-75388776	hs|14q24.3
A_33_P3339051	0.00295654	0.000820415	3.60371	0.000338708	0.166485	1	ZNF428	TRUE	TRUE	FALSE	NM_182498	NM_182498	NM_182498	Hs.99093	126299	zinc finger protein 428	ENST00000300811	THC2506688	GO:0005515(protein binding)|GO:0046872(metal ion binding)	Homo sapiens zinc finger protein 428 (ZNF428), mRNA [NM_182498]	chr19:44111695-44111636	hs|19q13.31
A_21_P0007095	0.00160107	0.000443774	3.60786	0.000338813	0.166485	1		FALSE	FALSE	FALSE	lnc-KLF6-6:1									BROAD Institute lincRNA (XLOC_008701), lincRNA [TCONS_00018874]	chr10:4264125-4264066	hs|10p15.1
A_23_P312863	-0.00281852	0.000784086	-3.59466	0.000348188	0.167736	1	TUBB4B	TRUE	TRUE	FALSE	NM_006088	NM_006088	NM_006088	Hs.433615	10383	tubulin beta 4B class IVb	ENST00000604929	NP1153870	GO:0000226(microtubule cytoskeleton organization)|GO:0000278(mitotic cell cycle)|GO:0003725(double-stranded RNA binding)|GO:0003924(GTPase activity)|GO:0005200(structural constituent of cytoskeleton)|GO:0005515(protein binding)|GO:0005525(GTP binding)|GO:0005576(extracellular region)|GO:0005634(nucleus)|GO:0005737(cytoplasm)|GO:0005829(cytosol)|GO:0005856(cytoskeleton)|GO:0005874(microtubule)|GO:…	Homo sapiens tubulin beta 4B class IVb (TUBB4B), mRNA [NM_006088]	chr9:140137646-140137705	hs|9q34.3
A_23_P31414	0.00232382	0.000646541	3.59424	0.000349867	0.167736	1	ORC5	TRUE	FALSE	FALSE	NM_002553	NM_002553	NM_002553	Hs.432948	5001	origin recognition complex subunit 5	ENST00000422497	THC2464322	GO:0000166(nucleotide binding)|GO:0000781(chromosome, telomeric region)|GO:0000785(chromatin)|GO:0000808(origin recognition complex)|GO:0003674(molecular_function)|GO:0003688(DNA replication origin binding)|GO:0005515(protein binding)|GO:0005524(ATP binding)|GO:0005634(nucleus)|GO:0005654(nucleoplasm)|GO:0005664(nuclear origin of replication recognition complex)|GO:0005829(cytosol)|GO:0006260(DNA…	Homo sapiens origin recognition complex subunit 5 (ORC5), transcript variant 1, mRNA [NM_002553]	chr7:103767006-103766947	hs|7q22.1
A_33_P3358243	-0.00264944	0.000737417	-3.59286	0.000352372	0.167736	1	MYORG	TRUE	FALSE	FALSE	NM_020702	NM_020702	NM_020702	Hs.522083	57462	myogenesis regulating glycosidase (putative)	ENST00000297625	THC2472987	GO:0004553(hydrolase activity, hydrolyzing O-glycosyl compounds)|GO:0005789(endoplasmic reticulum membrane)|GO:0005975(carbohydrate metabolic process)|GO:0016021(integral component of membrane)|GO:0031965(nuclear membrane)|GO:0043568(positive regulation of insulin-like growth factor receptor signaling pathway)|GO:0048741(skeletal muscle fiber development)|GO:0051897(positive regulation of protein…	Homo sapiens myogenesis regulating glycosidase (putative) (MYORG), mRNA [NM_020702]	chr9:34369047-34368988	hs|9p13.3
A_21_P0014729	-0.00357142	0.000996846	-3.58272	0.000362967	0.169822	1		FALSE	FALSE	FALSE	BC108268		BC108268	Hs.573343				THC2496437		Homo sapiens cDNA clone IMAGE:4751428 [BC108268]	chr7:66742853-66742794	hs|7q11.21
A_23_P106874	0.00124698	0.000347903	3.58426	0.000364186	0.169822	1	PMFBP1	TRUE	FALSE	FALSE	NM_031293	NM_031293	NM_031293	Hs.714939	83449	polyamine modulated factor 1 binding protein 1	ENST00000379073	NP499772	GO:0003674(molecular_function)|GO:0005737(cytoplasm)|GO:0007283(spermatogenesis)|GO:0097224(sperm connecting piece)	Homo sapiens polyamine modulated factor 1 binding protein 1 (PMFBP1), transcript variant 1, mRNA [NM_031293]	chr16:72153134-72153075	hs|16q22.2
A_33_P3578399	0.00146264	0.000408821	3.5777	0.000369839	0.170716	1		FALSE	FALSE	FALSE	BG428231		BG428231	Hs.633285						602498889F1 NIH_MGC_75 Homo sapiens cDNA clone IMAGE:4612510 5', mRNA sequence [BG428231]
A_24_P583225	-0.00346957	0.000971245	-3.57229	0.000377946	0.172714	1	LINC00265	TRUE	FALSE	FALSE	NR_026999	NR_026999	NR_026999	Hs.414183	349114	long intergenic non-protein coding RNA 265	ENST00000448955	THC2507800		Homo sapiens long intergenic non-protein coding RNA 265 (LINC00265), long non-coding RNA [NR_026999]	chr7:39821393-39821452	hs|7p14.1
A_33_P3423563	0.00155406	0.000436352	3.56147	0.000393394	0.177993	1		FALSE	FALSE	FALSE	THC2597470							THC2597470			chr16:090283461-090283402	hs|16q24.3
A_23_P387057	-0.00346524	0.000973588	-3.55925	0.000397749	0.1782	1	TUBB	TRUE	TRUE	TRUE	NM_178014	NM_178014	NM_178014	Hs.636480	203068	tubulin beta class I	ENST00000681421	THC2515734	GO:0000226(microtubule cytoskeleton organization)|GO:0000278(mitotic cell cycle)|GO:0003924(GTPase activity)|GO:0005198(structural molecule activity)|GO:0005200(structural constituent of cytoskeleton)|GO:0005515(protein binding)|GO:0005525(GTP binding)|GO:0005576(extracellular region)|GO:0005634(nucleus)|GO:0005641(nuclear envelope lumen)|GO:0005737(cytoplasm)|GO:0005829(cytosol)|GO:0005856(cytos…	Homo sapiens tubulin beta class I (TUBB), transcript variant 2, mRNA [NM_178014]	chr6:30692522-30692581	hs|6p21.33
A_33_P3328621	0.001594	0.000449	3.5501	0.000410122	0.181959	1	LOC112267871	FALSE	FALSE	FALSE	ENST00000662795		BC036435	Hs.645945	112267871	uncharacterized LOC112267871	ENST00000662795		GO:0006412(translation)|GO:0030533(triplet codon-amino acid adaptor activity)	novel transcript [ENST00000662795]	chr1:17199769-17199828	hs|1p36.13
A_32_P107617	0.00192799	0.000543489	3.54743	0.000417478	0.182453	1	SFTPD	TRUE	TRUE	FALSE	NM_003019	NM_003019	NM_003019	Hs.253495	6441	surfactant protein D	ENST00000372292	THC2473279	GO:0001817(regulation of cytokine production)|GO:0005515(protein binding)|GO:0005576(extracellular region)|GO:0005581(collagen trimer)|GO:0005615(extracellular space)|GO:0005764(lysosome)|GO:0005771(multivesicular body)|GO:0005789(endoplasmic reticulum membrane)|GO:0005791(rough endoplasmic reticulum)|GO:0006898(receptor-mediated endocytosis)|GO:0007585(respiratory gaseous exchange by respiratory…	Homo sapiens surfactant protein D (SFTPD), mRNA [NM_003019]	chr10:81697792-81697733	hs|10q22.3
A_32_P124746	0.00179599	0.000506197	3.54801	0.000419222	0.182453	1		FALSE	FALSE	FALSE	ENST00000605984						ENST00000605984	THC2594378		long intergenic non-protein coding RNA 2637 [Source:HGNC Symbol;Acc:HGNC:54120] [ENST00000605984]	chr10:46914780-46914722	hs|10q11.22
A_33_P3343182	0.0016049	0.000454075	3.53443	0.00044045	0.189884	1	IQCA1	TRUE	TRUE	FALSE	NM_024726	NM_024726	NM_024726	Hs.591594	79781	IQ motif containing with AAA domain 1	ENST00000254653	NP1467804	GO:0005524(ATP binding)|GO:0005737(cytoplasm)|GO:0005856(cytoskeleton)|GO:0031514(motile cilium)	Homo sapiens IQ motif containing with AAA domain 1 (IQCA1), transcript variant 1, mRNA [NM_024726]	chr2:237233015-237232956	hs|2q37.2
A_21_P0005759	0.00152319	0.000431748	3.52797	0.000452207	0.19313	1		FALSE	FALSE	FALSE	ENST00000660335						ENST00000660335			novel transcript [ENST00000660335]	chr8:125288019-125288357	hs|8q24.13
A_23_P308021	0.00164916	0.000468032	3.5236	0.000458165	0.193863	1	CABP4	TRUE	TRUE	FALSE	NM_145200	NM_145200	NM_145200	Hs.143036	57010	calcium binding protein 4	ENST00000438189	THC2488926	GO:0005246(calcium channel regulator activity)|GO:0005509(calcium ion binding)|GO:0005576(extracellular region)|GO:0005829(cytosol)|GO:0007165(signal transduction)|GO:0007601(visual perception)|GO:0007602(phototransduction)|GO:0008594(photoreceptor cell morphogenesis)|GO:0043195(terminal bouton)|GO:0044325(transmembrane transporter binding)|GO:0045202(synapse)|GO:0046549(retinal cone cell develop…	Homo sapiens calcium binding protein 4 (CABP4), transcript variant 1, mRNA [NM_145200]	chr11:67225969-67226140	hs|11q13.2
A_21_P0006274	0.00222061	0.000631317	3.51743	0.000464739	0.194841	1	LOC105376074	FALSE	FALSE	FALSE	XR_929905	XR_929905	XR_929905		105376074	uncharacterized LOC105376074				PREDICTED: Homo sapiens uncharacterized LOC105376074 (LOC105376074), ncRNA [XR_929905]	chr9:72009284-72009225	hs|9q21.11
A_21_P0001374	-0.00288473	0.000820868	-3.51425	0.000469125	0.194892	1	NBPF15	FALSE	FALSE	FALSE	NM_001385444	NM_001385444	NM_001385444	Hs.656782	284565	NBPF member 15	ENST00000584793	THC2533320	GO:0005737(cytoplasm)	Homo sapiens NBPF member 15 (NBPF15), transcript variant 50, mRNA [NM_001385444]	chr1:148556755-148558167	hs|1q21.2
A_23_P45917	0.00247878	0.000708212	3.50005	0.000497499	0.202406	1	CKS1B	TRUE	FALSE	FALSE	NM_001826	NM_001826	NM_001826	Hs.374378	1163	CDC28 protein kinase regulatory subunit 1B	ENST00000477676	THC2614739	GO:0000307(cyclin-dependent protein kinase holoenzyme complex)|GO:0005515(protein binding)|GO:0005654(nucleoplasm)|GO:0007049(cell cycle)|GO:0007346(regulation of mitotic cell cycle)|GO:0019005(SCF ubiquitin ligase complex)|GO:0019901(protein kinase binding)|GO:0042393(histone binding)|GO:0043130(ubiquitin binding)|GO:0045737(positive regulation of cyclin-dependent protein serine/threonine kinase…	Homo sapiens CDC28 protein kinase regulatory subunit 1B (CKS1B), transcript variant 1, mRNA [NM_001826]	chr1:154951527-154951586	hs|1q21.3
A_23_P23815	0.00214838	0.000614395	3.49675	0.000505268	0.202406	1	SLC30A1	TRUE	FALSE	FALSE	NM_021194	NM_021194	NM_021194	Hs.519469	7779	solute carrier family 30 member 1	ENST00000367001	THC2609501	GO:0001701(in utero embryonic development)|GO:0005385(zinc ion transmembrane transporter activity)|GO:0005515(protein binding)|GO:0005737(cytoplasm)|GO:0005783(endoplasmic reticulum)|GO:0005794(Golgi apparatus)|GO:0005886(plasma membrane)|GO:0006829(zinc ion transport)|GO:0006874(cellular calcium ion homeostasis)|GO:0006882(cellular zinc ion homeostasis)|GO:0010312(detoxification of zinc ion)|GO:…	Homo sapiens solute carrier family 30 member 1 (SLC30A1), mRNA [NM_021194]	chr1:211748901-211748842	hs|1q32.3
A_23_P4416	0.00150323	0.00042989	3.49677	0.000507577	0.202406	1	ZNF287	TRUE	FALSE	FALSE	NM_020653	NM_020653	NM_020653	Hs.99724	57336	zinc finger protein 287	ENST00000395824	THC2474294	GO:0000978(RNA polymerase II cis-regulatory region sequence-specific DNA binding)|GO:0000981(DNA-binding transcription factor activity, RNA polymerase II-specific)|GO:0005634(nucleus)|GO:0006357(regulation of transcription by RNA polymerase II)|GO:0046872(metal ion binding)	Homo sapiens zinc finger protein 287 (ZNF287), transcript variant 2, mRNA [NM_020653]	chr17:16455202-16455143	hs|17p11.2
A_33_P3246997	-0.00219053	0.000627272	-3.49215	0.00051187	0.202406	1	LUC7L3	TRUE	TRUE	TRUE	ENST00000625349	XR_002958022	XR_002958022		51747	LUC7 like 3 pre-mRNA splicing factor	ENST00000625349	THC2511800	GO:0003677(DNA binding)|GO:0003723(RNA binding)|GO:0003729(mRNA binding)|GO:0005515(protein binding)|GO:0005634(nucleus)|GO:0005654(nucleoplasm)|GO:0005685(U1 snRNP)|GO:0006376(mRNA splice site selection)|GO:0008380(RNA splicing)|GO:0016607(nuclear speck)|GO:0071004(U2-type prespliceosome)	LUC7 like 3 pre-mRNA splicing factor [Source:HGNC Symbol;Acc:HGNC:24309] [ENST00000625349]	chr17:48814662-48814721	hs|17q21.33
A_21_P0000759	-0.00317954	0.000911509	-3.48822	0.000517918	0.202406	1	ITGB2-AS1	TRUE	TRUE	FALSE	NR_038311	NR_038311	NR_038311	Hs.661035	100505746	ITGB2 antisense RNA 1	ENST00000441379	THC2551968		Homo sapiens ITGB2 antisense RNA 1 (ITGB2-AS1), transcript variant 1, long non-coding RNA [NR_038311]	chr21:46348646-46348705	hs|21q22.3
A_33_P3243554	-0.00343597	0.000985421	-3.48681	0.000526301	0.202406	1	SEPTIN6	FALSE	FALSE	FALSE	NM_145802	NM_145802	NM_145802	Hs.496666	23157	septin 6	ENST00000460411	NP391544	GO:0000281(mitotic cytokinesis)|GO:0000776(kinetochore)|GO:0003924(GTPase activity)|GO:0005515(protein binding)|GO:0005525(GTP binding)|GO:0005819(spindle)|GO:0005940(septin ring)|GO:0007283(spermatogenesis)|GO:0008021(synaptic vesicle)|GO:0015630(microtubule cytoskeleton)|GO:0030154(cell differentiation)|GO:0030496(midbody)|GO:0031105(septin complex)|GO:0032153(cell division site)|GO:0032154(cle…	Homo sapiens septin 6 (SEPTIN6), transcript variant V, mRNA [NM_145802]	chrX:118783960-118783901	hs|Xq24
A_24_P163537	-0.00285769	0.000820356	-3.48347	0.000526804	0.202406	1	TMED4	TRUE	TRUE	FALSE	NM_182547	NM_182547	NM_182547	Hs.598832	222068	transmembrane p24 trafficking protein 4	ENST00000457408	THC2574515	GO:0005783(endoplasmic reticulum)|GO:0005789(endoplasmic reticulum membrane)|GO:0005793(endoplasmic reticulum-Golgi intermediate compartment)|GO:0005794(Golgi apparatus)|GO:0006886(intracellular protein transport)|GO:0006888(endoplasmic reticulum to Golgi vesicle-mediated transport)|GO:0007030(Golgi organization)|GO:0016021(integral component of membrane)|GO:0030134(COPII-coated ER to Golgi trans…	Homo sapiens transmembrane p24 trafficking protein 4 (TMED4), transcript variant 1, mRNA [NM_182547]	chr7:44620742-44619219	hs|7p13
A_21_P0010123	0.0017081	0.000490701	3.48094	0.000529808	0.202406	1	LOC105372665	FALSE	FALSE	FALSE	XR_936854	XR_936854	XR_936854	Hs.574791	105372665	uncharacterized LOC105372665				PREDICTED: Homo sapiens uncharacterized LOC105372665 (LOC105372665), transcript variant X1, ncRNA [XR_936854]	chr20:51226795-51226736	hs|20q13.2
A_21_P0011427	-0.00263954	0.000758793	-3.4786	0.000535393	0.202406	1	XLOC_l2_005179	FALSE	FALSE	FALSE	TCONS_l2_00009676									BROAD Institute lincRNA (XLOC_l2_005179), lincRNA [TCONS_l2_00009676]	chr16:31723382-31723441	hs|16p11.2
A_33_P3323842	0.00272904	0.000784248	3.47982	0.000535719	0.202406	1	BDNF-AS	TRUE	TRUE	FALSE	NR_002832	NR_002832	NR_002832	Hs.675323	497258	BDNF antisense RNA	ENST00000652133			Homo sapiens BDNF antisense RNA (BDNF-AS), transcript variant BT2B, long non-coding RNA [NR_002832]	chr11:27699226-27699285	hs|11p14.1
A_23_P218486	-0.00253914	0.000730203	-3.4773	0.000538066	0.202406	1	WDR83OS	TRUE	TRUE	FALSE	NM_016145	NM_016145	NM_016145	Hs.108969	51398	WD repeat domain 83 opposite strand	ENST00000222190	THC2500525	GO:0005515(protein binding)|GO:0006457(protein folding)|GO:0030176(integral component of endoplasmic reticulum membrane)|GO:0044183(protein folding chaperone)|GO:0045048(protein insertion into ER membrane)	Homo sapiens WD repeat domain 83 opposite strand (WDR83OS), mRNA [NM_016145]	chr19:12779350-12779197	hs|19p13.2
A_33_P3349637	0.00396232	0.00114079	3.4733	0.000545082	0.202406	1	PCDH1	TRUE	TRUE	TRUE	NM_002587	NM_002587	NM_002587	Hs.79769	5097	protocadherin 1	ENST00000394536	NP099071	GO:0005509(calcium ion binding)|GO:0005654(nucleoplasm)|GO:0005730(nucleolus)|GO:0005886(plasma membrane)|GO:0005887(integral component of plasma membrane)|GO:0005911(cell-cell junction)|GO:0007155(cell adhesion)|GO:0007156(homophilic cell adhesion via plasma membrane adhesion molecules)|GO:0007267(cell-cell signaling)|GO:0007399(nervous system development)|GO:0030054(cell junction)|GO:0043231(in…	Homo sapiens protocadherin 1 (PCDH1), transcript variant 1, mRNA [NM_002587]	chr5:141242277-141242218	hs|5q31.3
A_33_P3233170	-0.00271188	0.000780434	-3.47483	0.000545685	0.202406	1		FALSE	FALSE	FALSE	AK074630		AK074630	Hs.675332				THC2487199		Homo sapiens cDNA FLJ90149 fis, clone HEMBB1001978 [AK074630]	chr8:27205084-27205143	hs|8p21.2
A_23_P151614	-0.00340238	0.000980513	-3.46999	0.000551954	0.202406	1	PSME1	TRUE	FALSE	FALSE	NM_006263	NM_006263	NM_006263	Hs.75348	5720	proteasome activator subunit 1	ENST00000470718	NP1208249	GO:0000502(proteasome complex)|GO:0005515(protein binding)|GO:0005654(nucleoplasm)|GO:0005737(cytoplasm)|GO:0005829(cytosol)|GO:0008537(proteasome activator complex)|GO:0010950(positive regulation of endopeptidase activity)|GO:0019884(antigen processing and presentation of exogenous antigen)|GO:0061133(endopeptidase activator activity)|GO:0061136(regulation of proteasomal protein catabolic proces…	Homo sapiens proteasome activator subunit 1 (PSME1), transcript variant 1, mRNA [NM_006263]	chr14:24606378-24606552	hs|14q12
A_24_P211206	-0.00219631	0.000633412	-3.46742	0.000556727	0.202406	1	TPM3	TRUE	TRUE	TRUE	NM_001043352	NM_001043352	NM_001043352	Hs.644306	7170	tropomyosin 3	ENST00000424846	THC2493835	GO:0001725(stress fiber)|GO:0003674(molecular_function)|GO:0005515(protein binding)|GO:0005829(cytosol)|GO:0005856(cytoskeleton)|GO:0005862(muscle thin filament tropomyosin)|GO:0005884(actin filament)|GO:0006936(muscle contraction)|GO:0007015(actin filament organization)|GO:0015629(actin cytoskeleton)|GO:0051015(actin filament binding)|GO:0070062(extracellular exosome)	Homo sapiens tropomyosin 3 (TPM3), transcript variant Tpm3.7, mRNA [NM_001043352]	chr1:154129925-154129866	hs|1q21.3
A_23_P149368	-0.00431114	0.0012438	-3.46609	0.000559453	0.202406	1	FCRL1	TRUE	TRUE	FALSE	NM_052938	NM_052938	NM_052938	Hs.656112	115350	Fc receptor like 1	ENST00000495126	THC2478058	GO:0004888(transmembrane signaling receptor activity)|GO:0005887(integral component of plasma membrane)|GO:0007166(cell surface receptor signaling pathway)|GO:0009986(cell surface)|GO:0015026(coreceptor activity)|GO:0042113(B cell activation)	Homo sapiens Fc receptor like 1 (FCRL1), transcript variant 1, mRNA [NM_052938]	chr1:157765602-157765543	hs|1q23.1
A_24_P345822	-0.00233144	0.000672848	-3.46503	0.000565407	0.202406	1	TFG	TRUE	FALSE	FALSE	NM_006070	NM_006070	NM_006070	Hs.518123	10342	trafficking from ER to golgi regulator	ENST00000675591	THC2765005	GO:0005515(protein binding)|GO:0005737(cytoplasm)|GO:0005829(cytosol)|GO:0006888(endoplasmic reticulum to Golgi vesicle-mediated transport)|GO:0042802(identical protein binding)|GO:0043123(positive regulation of I-kappaB kinase/NF-kappaB signaling)|GO:0043231(intracellular membrane-bounded organelle)|GO:0048208(COPII vesicle coating)|GO:0070971(endoplasmic reticulum exit site)	Homo sapiens trafficking from ER to golgi regulator (TFG), transcript variant 1, mRNA [NM_006070]	chr3:100463745-100467021	hs|3q12.2
A_23_P103503	-0.00272214	0.000785988	-3.46333	0.000566939	0.202406	1	MDM4	TRUE	TRUE	FALSE	NM_002393	NM_002393	NM_002393	Hs.497492	4194	MDM4 regulator of p53	ENST00000621032	NP1458101	GO:0000122(negative regulation of transcription by RNA polymerase II)|GO:0002039(p53 binding)|GO:0003170(heart valve development)|GO:0003181(atrioventricular valve morphogenesis)|GO:0003203(endocardial cushion morphogenesis)|GO:0003281(ventricular septum development)|GO:0003283(atrial septum development)|GO:0005515(protein binding)|GO:0005634(nucleus)|GO:0005654(nucleoplasm)|GO:0006357(regulation…	Homo sapiens MDM4 regulator of p53 (MDM4), transcript variant 1, mRNA [NM_002393]	chr1:204518623-204518682	hs|1q32.1
A_32_P42946	0.00160908	0.000464877	3.46131	0.000574114	0.203379	1	C1orf210	TRUE	TRUE	FALSE	NM_182517	NM_182517	NM_182517	Hs.158963	149466	chromosome 1 open reading frame 210	ENST00000423420	THC2477782	GO:0005769(early endosome)|GO:0005886(plasma membrane)|GO:0016021(integral component of membrane)|GO:0055037(recycling endosome)	Homo sapiens chromosome 1 open reading frame 210 (C1orf210), transcript variant 1, mRNA [NM_182517]	chr1:43748556-43748497	hs|1p34.2
A_33_P3331831	0.00201245	0.000582171	3.45681	0.000584943	0.204991	1	ADPRHL1	TRUE	TRUE	FALSE	NM_001394807	NM_001394807	NM_001394807	Hs.646609	113622	ADP-ribosylhydrolase like 1	ENST00000682618	THC2601109	GO:0000287(magnesium ion binding)|GO:0003875(ADP-ribosylarginine hydrolase activity)|GO:0051725(protein de-ADP-ribosylation)	Homo sapiens ADP-ribosylhydrolase like 1 (ADPRHL1), transcript variant 5, mRNA [NM_001394807]	chr13:114054848-114054789	hs|13q34
A_21_P0013441	-0.00186003	0.000538404	-3.45472	0.000587637	0.204991	1	RABGEF1	TRUE	FALSE	FALSE	NM_001367740	NM_001367740	NM_001367740	Hs.530053	27342	RAB guanine nucleotide exchange factor 1	ENST00000428370	THC2493810	GO:0003677(DNA binding)|GO:0005085(guanyl-nucleotide exchange factor activity)|GO:0005515(protein binding)|GO:0005730(nucleolus)|GO:0005769(early endosome)|GO:0005829(cytosol)|GO:0006612(protein targeting to membrane)|GO:0006897(endocytosis)|GO:0008270(zinc ion binding)|GO:0031267(small GTPase binding)|GO:0031901(early endosome membrane)|GO:0050790(regulation of catalytic activity)|GO:0055037(rec…	Homo sapiens RAB guanine nucleotide exchange factor 1 (RABGEF1), transcript variant 24, mRNA [NM_001367740]	chr7:66270303-66270362	hs|7q11.21
A_23_P143845	0.00339231	0.000984194	3.44679	0.000601263	0.207982	1	TIPARP	TRUE	TRUE	FALSE	NM_015508	NM_015508	NM_015508	Hs.744050	25976	TCDD inducible poly(ADP-ribose) polymerase	ENST00000461166	THC2485935	GO:0000987(cis-regulatory region sequence-specific DNA binding)|GO:0001570(vasculogenesis)|GO:0001822(kidney development)|GO:0003950(NAD+ ADP-ribosyltransferase activity)|GO:0005634(nucleus)|GO:0006471(protein ADP-ribosylation)|GO:0008209(androgen metabolic process)|GO:0008210(estrogen metabolic process)|GO:0008585(female gonad development)|GO:0009791(post-embryonic development)|GO:0010629(negati…	Homo sapiens TCDD inducible poly(ADP-ribose) polymerase (TIPARP), transcript variant 2, mRNA [NM_015508]	chr3:156424310-156424369	hs|3q25.31
A_19_P00320492	-0.00183787	0.000533336	-3.44599	0.000605312	0.207982	1		FALSE	FALSE	FALSE	ENST00000664457		BQ671966	Hs.380358			ENST00000664457	THC2506072		novel transcript [ENST00000664457]	chr6:44060297-44060238	hs|6p21.1
A_23_P89249	0.00316839	0.000920735	3.44115	0.000614714	0.208	1	ERBB2	TRUE	TRUE	FALSE	NM_001005862	NM_001005862	NM_001005862	Hs.446352	2064	erb-b2 receptor tyrosine kinase 2	ENST00000269571	THC2468383	GO:0001042(RNA polymerase I core binding)|GO:0001934(positive regulation of protein phosphorylation)|GO:0004713(protein tyrosine kinase activity)|GO:0004714(transmembrane receptor protein tyrosine kinase activity)|GO:0004888(transmembrane signaling receptor activity)|GO:0005515(protein binding)|GO:0005524(ATP binding)|GO:0005634(nucleus)|GO:0005769(early endosome)|GO:0005829(cytosol)|GO:0005886(p…	Homo sapiens erb-b2 receptor tyrosine kinase 2 (ERBB2), transcript variant 2, mRNA [NM_001005862]	chr17:37884829-37884888	hs|17q12
A_24_P62659	0.00253495	0.000737029	3.43942	0.00061916	0.208	1	TSPAN2	TRUE	TRUE	FALSE	NM_005725	NM_005725	NM_005725	Hs.310458	10100	tetraspanin 2	ENST00000369516	THC2470727	GO:0005515(protein binding)|GO:0005654(nucleoplasm)|GO:0005887(integral component of plasma membrane)|GO:0006954(inflammatory response)|GO:0007420(brain development)|GO:0014002(astrocyte development)|GO:0014005(microglia development)|GO:0016021(integral component of membrane)|GO:0042552(myelination)|GO:0043209(myelin sheath)|GO:0048709(oligodendrocyte differentiation)|GO:0061564(axon development)	Homo sapiens tetraspanin 2 (TSPAN2), transcript variant 1, mRNA [NM_005725]	chr1:115591067-115591008	hs|1p13.2
A_23_P414895	-0.00196641	0.000572166	-3.43678	0.000625438	0.208	1	TTC17	TRUE	FALSE	FALSE	NM_018259	NM_018259	NM_018259	Hs.191186	55761	tetratricopeptide repeat domain 17	ENST00000525135	NP1154291	GO:0005515(protein binding)|GO:0005737(cytoplasm)|GO:0005829(cytosol)|GO:0005886(plasma membrane)|GO:0015629(actin cytoskeleton)|GO:0030041(actin filament polymerization)|GO:0044782(cilium organization)	Homo sapiens tetratricopeptide repeat domain 17 (TTC17), transcript variant 1, mRNA [NM_018259]	chr11:43469656-43471674	hs|11p12
A_23_P203488	-0.00287069	0.000835745	-3.43489	0.000626823	0.208	1	SMPD1	TRUE	TRUE	FALSE	NM_000543	NM_000543	NM_000543	Hs.498173	6609	sphingomyelin phosphodiesterase 1	ENST00000531336	THC2570647	GO:0001778(plasma membrane repair)|GO:0004767(sphingomyelin phosphodiesterase activity)|GO:0005515(protein binding)|GO:0005615(extracellular space)|GO:0005764(lysosome)|GO:0005768(endosome)|GO:0005811(lipid droplet)|GO:0005886(plasma membrane)|GO:0006684(sphingomyelin metabolic process)|GO:0006685(sphingomyelin catabolic process)|GO:0006687(glycosphingolipid metabolic process)|GO:0007165(signal t…	Homo sapiens sphingomyelin phosphodiesterase 1 (SMPD1), transcript variant 1, mRNA [NM_000543]	chr11:6415436-6415495	hs|11p15.4
A_24_P382467	-0.00171352	0.000499163	-3.43279	0.000635691	0.208	1	SLC39A3	TRUE	TRUE	TRUE	NM_144564	NM_144564	NM_144564	Hs.515046	29985	solute carrier family 39 member 3	ENST00000586572	THC2737983	GO:0000902(cell morphogenesis)|GO:0001701(in utero embryonic development)|GO:0005385(zinc ion transmembrane transporter activity)|GO:0005886(plasma membrane)|GO:0016020(membrane)|GO:0016021(integral component of membrane)|GO:0043029(T cell homeostasis)|GO:0048701(embryonic cranial skeleton morphogenesis)|GO:0060173(limb development)|GO:0071577(zinc ion transmembrane transport)	Homo sapiens solute carrier family 39 member 3 (SLC39A3), transcript variant 1, mRNA [NM_144564]	chr19:2737176-2737117	hs|19p13.3
A_33_P3289248	-0.00330225	0.000962347	-3.43146	0.00063658	0.208	1		FALSE	FALSE	FALSE	NP868742							NP868742		GB	chr14:106552463-106552404	hs|14q32.33
A_33_P3417626	0.00310767	0.00090578	3.43093	0.000637227	0.208	1	ENHO	TRUE	FALSE	FALSE	NM_198573	NM_198573	NM_198573	Hs.522085	375704	energy homeostasis associated	ENST00000399775	THC2482843	GO:0005179(hormone activity)|GO:0005576(extracellular region)|GO:0005886(plasma membrane)|GO:0007165(signal transduction)|GO:0045747(positive regulation of Notch signaling pathway)	Homo sapiens energy homeostasis associated (ENHO), mRNA [NM_198573]	chr9:34521161-34521102	hs|9p13.3
A_33_P3289406	-0.00248655	0.000725089	-3.42931	0.000641968	0.208	1	LOC91450	FALSE	FALSE	FALSE	NR_026998	NR_026998	NR_026998	Hs.406766	91450	uncharacterized LOC91450		THC2606599		Homo sapiens uncharacterized LOC91450 (LOC91450), long non-coding RNA [NR_026998]	chr15:78285654-78285595	hs|15q24.3
A_21_P0011957	-0.00163695	0.000477579	-3.4276	0.000646957	0.208	1	XLOC_l2_008221	FALSE	FALSE	FALSE	TCONS_l2_00014845									BROAD Institute lincRNA (XLOC_l2_008221), lincRNA [TCONS_l2_00014845]	chr2:114632833-114632774	hs|2q14.1
A_24_P253755	-0.0020477	0.000597657	-3.42621	0.000651843	0.208	1	PIGL	TRUE	TRUE	FALSE	NM_004278	NM_004278	NM_004278	Hs.499793	9487	phosphatidylinositol glycan anchor biosynthesis class L	ENST00000581006	THC2474220	GO:0000225(N-acetylglucosaminylphosphatidylinositol deacetylase activity)|GO:0005783(endoplasmic reticulum)|GO:0005789(endoplasmic reticulum membrane)|GO:0006506(GPI anchor biosynthetic process)|GO:0016021(integral component of membrane)|GO:0016254(preassembly of GPI anchor in ER membrane)|GO:0016811(hydrolase activity, acting on carbon-nitrogen (but not peptide) bonds, in linear amides)	Homo sapiens phosphatidylinositol glycan anchor biosynthesis class L (PIGL), mRNA [NM_004278]	chr17:16137335-16203211	hs|17p11.2
A_23_P51936	-0.00232412	0.000678972	-3.42299	0.000655435	0.208	1	TNFRSF9	TRUE	TRUE	FALSE	NM_001561	NM_001561	NM_001561	Hs.86447	3604	TNF receptor superfamily member 9	ENST00000615230	THC2479062	GO:0005515(protein binding)|GO:0005886(plasma membrane)|GO:0005887(integral component of plasma membrane)|GO:0006915(apoptotic process)|GO:0008285(negative regulation of cell population proliferation)|GO:0009897(external side of plasma membrane)|GO:0019955(cytokine binding)|GO:0038023(signaling receptor activity)|GO:0042127(regulation of cell population proliferation)	Homo sapiens TNF receptor superfamily member 9 (TNFRSF9), mRNA [NM_001561]	chr1:7980782-7980723	hs|1p36.23
A_23_P97532	-0.00284283	0.000830808	-3.42176	0.000660276	0.208092	1	VAMP3	TRUE	TRUE	FALSE	NM_004781	NM_004781	NM_004781	Hs.66708	9341	vesicle associated membrane protein 3	ENST00000487194	THC2566404	GO:0001921(positive regulation of receptor recycling)|GO:0002639(positive regulation of immunoglobulin production)|GO:0005484(SNAP receptor activity)|GO:0005515(protein binding)|GO:0005769(early endosome)|GO:0005829(cytosol)|GO:0005886(plasma membrane)|GO:0006887(exocytosis)|GO:0006904(vesicle docking involved in exocytosis)|GO:0006906(vesicle fusion)|GO:0009986(cell surface)|GO:0016021(integral …	Homo sapiens vesicle associated membrane protein 3 (VAMP3), mRNA [NM_004781]	chr1:7837368-7838226	hs|1p36.23
A_23_P416711	0.00190581	0.000558262	3.41382	0.000679688	0.212742	1	ST6GALNAC3	TRUE	TRUE	FALSE	NM_152996	NM_152996	NM_152996	Hs.337040	256435	ST6 N-acetylgalactosaminide alpha-2,6-sialyltransferase 3	ENST00000328299	THC2471836	GO:0000139(Golgi membrane)|GO:0001574(ganglioside biosynthetic process)|GO:0001665(alpha-N-acetylgalactosaminide alpha-2,6-sialyltransferase activity)|GO:0005515(protein binding)|GO:0005654(nucleoplasm)|GO:0006486(protein glycosylation)|GO:0006677(glycosylceramide metabolic process)|GO:0006687(glycosphingolipid metabolic process)|GO:0008373(sialyltransferase activity)|GO:0009100(glycoprotein meta…	Homo sapiens ST6 N-acetylgalactosaminide alpha-2,6-sialyltransferase 3 (ST6GALNAC3), transcript variant 1, mRNA [NM_152996]	chr1:77096543-77096602	hs|1p31.1
A_24_P374586	-0.00221842	0.000651135	-3.407	0.000695889	0.216331	1	PMS2	TRUE	FALSE	FALSE	NM_000535	NM_000535	NM_000535	Hs.632637	5395	PMS1 homolog 2, mismatch repair system component	ENST00000529061	NP709264	GO:0003677(DNA binding)|GO:0003697(single-stranded DNA binding)|GO:0004519(endonuclease activity)|GO:0005515(protein binding)|GO:0005524(ATP binding)|GO:0005634(nucleus)|GO:0005654(nucleoplasm)|GO:0005829(cytosol)|GO:0005886(plasma membrane)|GO:0006298(mismatch repair)|GO:0009410(response to xenobiotic stimulus)|GO:0016446(somatic hypermutation of immunoglobulin genes)|GO:0016887(ATP hydrolysis a…	Homo sapiens PMS1 homolog 2, mismatch repair system component (PMS2), transcript variant 1, mRNA [NM_000535]	chr7:6043422-6043363	hs|7p22.1
A_33_P3286988	0.00230568	0.000676339	3.40905	0.000704498	0.217528	1		FALSE	FALSE	FALSE	ENST00000561392		BF106382	Hs.612592			ENST00000561392	THC2552273		novel transcript [ENST00000561392]	chr15:30337988-30337929	hs|15q13.2
A_33_P3368014	-0.00385029	0.00113374	-3.3961	0.000724046	0.221896	1	HVCN1	TRUE	TRUE	FALSE	NM_001040107	NM_001040107	NM_001040107	Hs.334637	84329	hydrogen voltage gated channel 1	ENST00000548312	NP861779	GO:0005886(plasma membrane)|GO:0005887(integral component of plasma membrane)|GO:0009268(response to pH)|GO:0010043(response to zinc ion)|GO:0016021(integral component of membrane)|GO:0016324(apical plasma membrane)|GO:0022843(voltage-gated cation channel activity)|GO:0030171(voltage-gated proton channel activity)|GO:0030667(secretory granule membrane)|GO:0030670(phagocytic vesicle membrane)|GO:0…	Homo sapiens hydrogen voltage gated channel 1 (HVCN1), transcript variant 1, mRNA [NM_001040107]	chr12:111088033-111087974	hs|12q24.11
A_21_P0013251	-0.00272369	0.000802514	-3.39395	0.000728357	0.221896	1	PMS2	TRUE	FALSE	FALSE	NM_001322013	NM_001322013	NM_001322013	Hs.632637	5395	PMS1 homolog 2, mismatch repair system component	ENST00000579700	NP709264	GO:0003677(DNA binding)|GO:0003697(single-stranded DNA binding)|GO:0004519(endonuclease activity)|GO:0005515(protein binding)|GO:0005524(ATP binding)|GO:0005634(nucleus)|GO:0005654(nucleoplasm)|GO:0005829(cytosol)|GO:0005886(plasma membrane)|GO:0006298(mismatch repair)|GO:0009410(response to xenobiotic stimulus)|GO:0016446(somatic hypermutation of immunoglobulin genes)|GO:0016887(ATP hydrolysis a…	Homo sapiens PMS1 homolog 2, mismatch repair system component (PMS2), transcript variant 12, mRNA [NM_001322013]	chr7:074710825-074710766	hs|7q11.23
A_23_P109593	-0.00264424	0.000779682	-3.39143	0.000735798	0.222679	1	TBC1D22A	TRUE	TRUE	FALSE	NM_014346	NM_014346	NM_014346	Hs.435044	25771	TBC1 domain family member 22A	ENST00000407381	THC2717656	GO:0005096(GTPase activator activity)|GO:0005515(protein binding)|GO:0006886(intracellular protein transport)|GO:0042803(protein homodimerization activity)|GO:0071889(14-3-3 protein binding)|GO:0090630(activation of GTPase activity)|GO:1902017(regulation of cilium assembly)	Homo sapiens TBC1 domain family member 22A (TBC1D22A), transcript variant 1, mRNA [NM_014346]	chr22:47507418-47507477	hs|22q13.31
A_33_P3286684	-0.0023644	0.000697592	-3.38937	0.000742388	0.223195	1	IKZF1	TRUE	TRUE	FALSE	ENST00000484847				10320	IKAROS family zinc finger 1	ENST00000484847	THC2486423	GO:0000978(RNA polymerase II cis-regulatory region sequence-specific DNA binding)|GO:0003677(DNA binding)|GO:0003700(DNA-binding transcription factor activity)|GO:0005515(protein binding)|GO:0005634(nucleus)|GO:0005654(nucleoplasm)|GO:0005721(pericentric heterochromatin)|GO:0005829(cytosol)|GO:0006325(chromatin organization)|GO:0006357(regulation of transcription by RNA polymerase II)|GO:0007049(…	IKAROS family zinc finger 1 [Source:HGNC Symbol;Acc:HGNC:13176] [ENST00000484847]	chr7:50367412-50367471	hs|7p12.2
A_24_P694820	0.00204188	0.000602807	3.38728	0.000752163	0.224656	1		FALSE	FALSE	FALSE	ENST00000580580	XR_935663	XR_935663				ENST00000580580	THC2533951		novel transcript, antisense to MBP [ENST00000580580]	chr18:74696037-74696096	hs|18q23
A_23_P209129	0.00487308	0.00144028	3.38341	0.000762924	0.225893	1	LAIR2	TRUE	FALSE	FALSE	NM_002288	NM_002288	NM_002288	Hs.43803	3904	leukocyte associated immunoglobulin like receptor 2	ENST00000622556	THC2480754	GO:0005515(protein binding)|GO:0005576(extracellular region)|GO:0005886(plasma membrane)	Homo sapiens leukocyte associated immunoglobulin like receptor 2 (LAIR2), transcript variant 1, mRNA [NM_002288]	chr19:55021809-55021868	hs|19q13.42
A_23_P131299	-0.00220172	0.000651672	-3.37857	0.000770569	0.225893	1	ZFAND2B	TRUE	TRUE	FALSE	NM_138802	NM_138802	NM_138802	Hs.534540	130617	zinc finger AN1-type containing 2B	ENST00000489197	THC2522861	GO:0005515(protein binding)|GO:0005737(cytoplasm)|GO:0005783(endoplasmic reticulum)|GO:0005789(endoplasmic reticulum membrane)|GO:0006616(SRP-dependent cotranslational protein targeting to membrane, translocation)|GO:0008270(zinc ion binding)|GO:0031225(anchored component of membrane)|GO:0036435(K48-linked polyubiquitin modification-dependent protein binding)|GO:0043130(ubiquitin binding)|GO:0043…	Homo sapiens zinc finger AN1-type containing 2B (ZFAND2B), transcript variant 1, mRNA [NM_138802]	chr2:220072672-220072731	hs|2q35
A_24_P943393	0.00438935	0.00130025	3.37578	0.000775674	0.225893	1	AHNAK	TRUE	TRUE	TRUE	NM_001620	NM_001620	NM_001620	Hs.502756	79026	AHNAK nucleoprotein	ENST00000378024	THC2462835	GO:0003723(RNA binding)|GO:0005515(protein binding)|GO:0005634(nucleus)|GO:0005737(cytoplasm)|GO:0005765(lysosomal membrane)|GO:0005829(cytosol)|GO:0005886(plasma membrane)|GO:0005925(focal adhesion)|GO:0015629(actin cytoskeleton)|GO:0016020(membrane)|GO:0030315(T-tubule)|GO:0031982(vesicle)|GO:0042383(sarcolemma)|GO:0043034(costamere)|GO:0043484(regulation of RNA splicing)|GO:0044291(cell-cell c…	Homo sapiens AHNAK nucleoprotein (AHNAK), transcript variant 1, mRNA [NM_001620]	chr11:62283459-62283400	hs|11q12.3
A_21_P0009565	0.0014444	0.000427432	3.37925	0.000776079	0.225893	1		FALSE	FALSE	FALSE	lnc-RNF152-3:1									BROAD Institute lincRNA (XLOC_012861), lincRNA [TCONS_00026538]	chr18:59274102-59259816	hs|18q21.33
A_23_P316150	0.0017805	0.000527349	3.37631	0.000781671	0.226081	1	IFT80	TRUE	FALSE	FALSE	NM_020800	NM_020800	NM_020800	Hs.478095	57560	intraflagellar transport 80	ENST00000483465	THC2491770	GO:0001649(osteoblast differentiation)|GO:0001958(endochondral ossification)|GO:0003418(growth plate cartilage chondrocyte differentiation)|GO:0005737(cytoplasm)|GO:0005813(centrosome)|GO:0005929(cilium)|GO:0007224(smoothened signaling pathway)|GO:0030992(intraciliary transport particle B)|GO:0033687(osteoblast proliferation)|GO:0035630(bone mineralization involved in bone maturation)|GO:0036064(…	Homo sapiens intraflagellar transport 80 (IFT80), transcript variant 1, mRNA [NM_020800]	chr3:159975086-159975027	hs|3q25.33
A_33_P3321372	0.00586397	0.00174236	3.36553	0.000804523	0.226226	1	CNTNAP3B	TRUE	FALSE	FALSE	ENST00000276974	XM_011545673	XM_011545673	Hs.604441	728577	contactin associated protein family member 3B	ENST00000276974	THC2481668	GO:0007155(cell adhesion)|GO:0016021(integral component of membrane)	contactin associated protein family member 3B [Source:HGNC Symbol;Acc:HGNC:32035] [ENST00000276974]	chr9:43819620-43819679	hs|9p11.2
A_33_P3244643	-0.00174215	0.000517315	-3.36769	0.000806723	0.226226	1	FAM183A	TRUE	TRUE	FALSE	NM_001101376	NM_001101376	NM_001101376	Hs.657614	440585	family with sequence similarity 183 member A	ENST00000335282	THC2526570	GO:0097546(ciliary base)	Homo sapiens family with sequence similarity 183 member A (FAM183A), mRNA [NM_001101376]	chr1:43622002-43622061	hs|1p34.2
A_24_P322474	0.00369991	0.00110038	3.36241	0.000813613	0.226226	1	PDE4A	TRUE	TRUE	TRUE	NM_006202	NM_006202	NM_006202	Hs.89901	5141	phosphodiesterase 4A	ENST00000380702	THC2470913	GO:0004114(3',5'-cyclic-nucleotide phosphodiesterase activity)|GO:0004115(3',5'-cyclic-AMP phosphodiesterase activity)|GO:0005515(protein binding)|GO:0005634(nucleus)|GO:0005654(nucleoplasm)|GO:0005829(cytosol)|GO:0005886(plasma membrane)|GO:0006198(cAMP catabolic process)|GO:0007165(signal transduction)|GO:0007186(G protein-coupled receptor signaling pathway)|GO:0007608(sensory perception of sme…	Homo sapiens phosphodiesterase 4A (PDE4A), transcript variant 4, mRNA [NM_006202]	chr19:10580226-10580285	hs|19p13.2
A_24_P15388	-0.00536168	0.00159291	-3.36598	0.000814936	0.226226	1		FALSE	FALSE	FALSE	ENST00000424969		BG771903	Hs.595878			ENST00000424969	NP508738		immunoglobulin heavy variable 3-74 [Source:HGNC Symbol;Acc:HGNC:5624] [ENST00000424969]	chr14:107218747-107218688	hs|14q32.33
A_21_P0003940	0.00161091	0.000479274	3.36115	0.00082296	0.226226	1	LOC112267932	FALSE	FALSE	FALSE	XR_002956215	XR_002956215	XR_002956215	Hs.633720	112267932	uncharacterized LOC112267932		THC2524645		PREDICTED: Homo sapiens uncharacterized LOC112267932 (LOC112267932), ncRNA [XR_002956215]	chr5:68484887-68484828	hs|5q13.2
A_33_P3254946	0.00186982	0.000556538	3.35973	0.000831085	0.226226	1	PLEKHH3	TRUE	FALSE	FALSE	NM_024927	NM_024927	NM_024927	Hs.632251	79990	pleckstrin homology, MyTH4 and FERM domain containing H3	ENST00000293349	THC2470559	GO:0005615(extracellular space)|GO:0005856(cytoskeleton)|GO:0007165(signal transduction)	Homo sapiens pleckstrin homology, MyTH4 and FERM domain containing H3 (PLEKHH3), transcript variant 1, mRNA [NM_024927]	chr17:40820030-40819971	hs|17q21.2
A_33_P3420254	-0.00180205	0.000536768	-3.35722	0.000833416	0.226226	1	DNAAF5	TRUE	TRUE	FALSE	NM_017802	NM_017802	NM_017802	Hs.535896	54919	dynein axonemal assembly factor 5	ENST00000461576	THC2493971	GO:0003341(cilium movement)|GO:0005737(cytoplasm)|GO:0031514(motile cilium)|GO:0036158(outer dynein arm assembly)|GO:0036159(inner dynein arm assembly)|GO:0045505(dynein intermediate chain binding)|GO:0120293(dynein axonemal particle)	Homo sapiens dynein axonemal assembly factor 5 (DNAAF5), transcript variant 1, mRNA [NM_017802]	chr7:819721-819780	hs|7p22.3
A_33_P3404651	0.00240794	0.000717582	3.35563	0.00083641	0.226226	1	TTC7A	TRUE	TRUE	FALSE	NM_001288953	NM_001288953	NM_001288953	Hs.370603	57217	tetratricopeptide repeat domain 7A	ENST00000409245	THC2522550	GO:0005737(cytoplasm)|GO:0005886(plasma membrane)|GO:0006879(cellular iron ion homeostasis)|GO:0030097(hemopoiesis)|GO:0046854(phosphatidylinositol phosphate biosynthetic process)|GO:0072659(protein localization to plasma membrane)	Homo sapiens tetratricopeptide repeat domain 7A (TTC7A), transcript variant 3, mRNA [NM_001288953]	chr2:47301124-47301183	hs|2p21
A_24_P126484	-0.00139026	0.000414232	-3.35623	0.000840768	0.226226	1	PBLD	TRUE	FALSE	FALSE	ENST00000277795				64081	phenazine biosynthesis like protein domain containing	ENST00000277795	THC2484788	GO:0003674(molecular_function)|GO:0005515(protein binding)|GO:0005737(cytoplasm)|GO:0009058(biosynthetic process)|GO:0016853(isomerase activity)|GO:0030277(maintenance of gastrointestinal epithelium)|GO:0030512(negative regulation of transforming growth factor beta receptor signaling pathway)|GO:0042802(identical protein binding)|GO:0060392(negative regulation of SMAD protein signal transduction)…	phenazine biosynthesis like protein domain containing [Source:HGNC Symbol;Acc:HGNC:23301] [ENST00000277795]	chr10:70047264-70047205	hs|10q21.3
A_33_P3394366	0.00176689	0.000527064	3.35232	0.000850937	0.226226	1	CLEC19A	TRUE	TRUE	TRUE	NM_001256720	NM_001256720	NM_001256720	Hs.632180	728276	C-type lectin domain containing 19A	ENST00000636231	NP1161660	GO:0005515(protein binding)|GO:0005576(extracellular region)|GO:0030246(carbohydrate binding)	Homo sapiens C-type lectin domain containing 19A (CLEC19A), mRNA [NM_001256720]	chr16:19320354-19320413	hs|16p12.3
A_21_P0011096	0.00169733	0.000506373	3.35193	0.000852594	0.226226	1	XLOC_l2_003400	FALSE	FALSE	FALSE	TCONS_l2_00006290									BROAD Institute lincRNA (XLOC_l2_003400), lincRNA [TCONS_l2_00006290]	chr12:58993993-58993934	hs|12q14.1
A_33_P3351189	0.00174656	0.00052127	3.35059	0.000852969	0.226226	1		FALSE	FALSE	FALSE	ENST00000403226						ENST00000403226	THC2638383		novel transcript [ENST00000403226]	chr7:3197966-3197907	hs|7p22.2
A_24_P97197	-0.00261201	0.000779879	-3.34925	0.000853803	0.226226	1	CTDSP1	TRUE	TRUE	FALSE	NM_182642	NM_182642	NM_182642	Hs.444468	58190	CTD small phosphatase 1	ENST00000491064	THC2557091	GO:0001933(negative regulation of protein phosphorylation)|GO:0004721(phosphoprotein phosphatase activity)|GO:0005515(protein binding)|GO:0005634(nucleus)|GO:0005654(nucleoplasm)|GO:0006357(regulation of transcription by RNA polymerase II)|GO:0006470(protein dephosphorylation)|GO:0008420(RNA polymerase II CTD heptapeptide repeat phosphatase activity)|GO:0045665(negative regulation of neuron diffe…	Homo sapiens CTD small phosphatase 1 (CTDSP1), transcript variant 2, mRNA [NM_182642]	chr2:219268088-219269026	hs|2q35
A_33_P3325558	-0.00366286	0.00109356	-3.34948	0.00085497	0.226226	1	RABGAP1L	TRUE	TRUE	TRUE	NM_001366449	NM_001366449	NM_001366449	Hs.487046	9910	RAB GTPase activating protein 1 like	ENST00000367690	THC2497573	GO:0005096(GTPase activator activity)|GO:0005634(nucleus)|GO:0005769(early endosome)|GO:0005794(Golgi apparatus)|GO:0006886(intracellular protein transport)|GO:0006897(endocytosis)|GO:0031267(small GTPase binding)|GO:0032880(regulation of protein localization)|GO:0090630(activation of GTPase activity)	Homo sapiens RAB GTPase activating protein 1 like (RABGAP1L), transcript variant 13, mRNA [NM_001366449]	chr1:174514552-174514611	hs|1q25.1
A_23_P42649	-0.00254444	0.00075997	-3.34808	0.000856428	0.226226	1	POLR2J	TRUE	TRUE	FALSE	NM_006234	NM_006234	NM_006234	Hs.654952	5439	RNA polymerase II subunit J	ENST00000333432	THC2523743	GO:0001055(RNA polymerase II activity)|GO:0003677(DNA binding)|GO:0003899(DNA-directed 5'-3' RNA polymerase activity)|GO:0005515(protein binding)|GO:0005634(nucleus)|GO:0005654(nucleoplasm)|GO:0005665(RNA polymerase II, core complex)|GO:0006366(transcription by RNA polymerase II)|GO:0030275(LRR domain binding)|GO:0046983(protein dimerization activity)	Homo sapiens RNA polymerase II subunit J (POLR2J), transcript variant 1, mRNA [NM_006234]	chr7:102116670-102114966	hs|7q22.1
A_33_P3376434	-0.0021269	0.000636001	-3.34418	0.00087197	0.226547	1	SETD5	TRUE	FALSE	FALSE	NM_001349451	NM_001349451	NM_001349451	Hs.288164	55209	SET domain containing 5	ENST00000399686	THC2568863	GO:0000791(euchromatin)|GO:0005634(nucleus)|GO:0005654(nucleoplasm)|GO:0032784(regulation of DNA-templated transcription, elongation)|GO:0035065(regulation of histone acetylation)|GO:0046974(histone methyltransferase activity (H3-K9 specific))|GO:0046975(histone methyltransferase activity (H3-K36 specific))|GO:0050890(cognition)|GO:0051567(histone H3-K9 methylation)|GO:0051963(regulation of synap…	Homo sapiens SET domain containing 5 (SETD5), transcript variant 3, mRNA [NM_001349451]	chr3:9516780-9516839	hs|3p25.3
A_21_P0014571	0.00166793	0.000498627	3.34504	0.000872683	0.226547	1		FALSE	FALSE	FALSE	ENST00000550029	XR_944574	XR_944574	Hs.657998			ENST00000550029	THC2518757		novel transcript, antisense to STAB2 [ENST00000550029]	chr12:104157184-104157125	hs|12q23.3
A_23_P55107	0.00263174	0.000787562	3.34163	0.000878625	0.226547	1	ULK2	TRUE	TRUE	FALSE	NM_014683	NM_014683	NM_014683	Hs.168762	9706	unc-51 like autophagy activating kinase 2	ENST00000395544	THC2467623	GO:0000045(autophagosome assembly)|GO:0000422(autophagy of mitochondrion)|GO:0004674(protein serine/threonine kinase activity)|GO:0005515(protein binding)|GO:0005524(ATP binding)|GO:0005737(cytoplasm)|GO:0006914(autophagy)|GO:0007165(signal transduction)|GO:0018105(peptidyl-serine phosphorylation)|GO:0030659(cytoplasmic vesicle membrane)|GO:0034045(phagophore assembly site membrane)|GO:0034727(pi…	Homo sapiens unc-51 like autophagy activating kinase 2 (ULK2), transcript variant 1, mRNA [NM_014683]	chr17:19677641-19677582	hs|17p11.2
A_24_P100996	0.00144503	0.000432523	3.34092	0.000888451	0.226547	1	ANO5	TRUE	FALSE	FALSE	NM_213599	NM_213599	NM_213599	Hs.154329	203859	anoctamin 5	ENST00000324559	THC2600946	GO:0005229(intracellular calcium activated chloride channel activity)|GO:0005254(chloride channel activity)|GO:0005789(endoplasmic reticulum membrane)|GO:0005886(plasma membrane)|GO:0006821(chloride transport)|GO:0016021(integral component of membrane)|GO:0031982(vesicle)|GO:0034220(ion transmembrane transport)|GO:0046983(protein dimerization activity)|GO:0055085(transmembrane transport)|GO:19024…	Homo sapiens anoctamin 5 (ANO5), transcript variant 1, mRNA [NM_213599]	chr11:22304318-22304377	hs|11p14.3
A_23_P357101	-0.0036244	0.0010862	-3.33676	0.00089314	0.226547	1	APOBEC3F	TRUE	FALSE	FALSE	NM_145298	NM_145298	NM_145298	Hs.659809	200316	apolipoprotein B mRNA editing enzyme catalytic subunit 3F	ENST00000308521	THC2475491	GO:0000932(P-body)|GO:0002230(positive regulation of defense response to virus by host)|GO:0003723(RNA binding)|GO:0004126(cytidine deaminase activity)|GO:0005515(protein binding)|GO:0005634(nucleus)|GO:0005737(cytoplasm)|GO:0008270(zinc ion binding)|GO:0009972(cytidine deamination)|GO:0010529(negative regulation of transposition)|GO:0016553(base conversion or substitution editing)|GO:0016554(cyt…	Homo sapiens apolipoprotein B mRNA editing enzyme catalytic subunit 3F (APOBEC3F), transcript variant 1, mRNA [NM_145298]	chr22:39448588-39448647	hs|22q13.1
A_24_P332971	-0.001949	0.000584251	-3.3359	0.000898098	0.226547	1	RPL7L1	TRUE	TRUE	FALSE	NM_198486	NM_198486	NM_198486	Hs.520133	285855	ribosomal protein L7 like 1	ENST00000466005	THC2530037	GO:0000463(maturation of LSU-rRNA from tricistronic rRNA transcript (SSU-rRNA, 5.8S rRNA, LSU-rRNA))|GO:0001825(blastocyst formation)|GO:0003723(RNA binding)|GO:0003735(structural constituent of ribosome)|GO:0005515(protein binding)|GO:0005730(nucleolus)|GO:0022625(cytosolic large ribosomal subunit)	Homo sapiens ribosomal protein L7 like 1 (RPL7L1), transcript variant 1, mRNA [NM_198486]	chr6:42854018-42854077	hs|6p21.1
A_24_P192727	0.00192982	0.000578366	3.33668	0.000898268	0.226547	1	KAZALD1	TRUE	FALSE	FALSE	NM_001319303	NM_001319303	NM_001319303	Hs.632079	81621	Kazal type serine peptidase inhibitor domain 1	ENST00000465807	THC2692179	GO:0001503(ossification)|GO:0001558(regulation of cell growth)|GO:0005515(protein binding)|GO:0005520(insulin-like growth factor binding)|GO:0005576(extracellular region)|GO:0005614(interstitial matrix)|GO:0009966(regulation of signal transduction)|GO:0030154(cell differentiation)|GO:0030198(extracellular matrix organization)	Homo sapiens Kazal type serine peptidase inhibitor domain 1 (KAZALD1), transcript variant 2, mRNA [NM_001319303]	chr10:102827736-102827795	hs|10q24.31
A_32_P167239	0.0014673	0.000440069	3.33425	0.000899093	0.226547	1	AFAP1L1	TRUE	FALSE	FALSE	NM_152406	NM_152406	NM_152406	Hs.483793	134265	actin filament associated protein 1 like 1	ENST00000513665	THC2472547	GO:0002102(podosome)|GO:0005515(protein binding)|GO:0005829(cytosol)|GO:0017124(SH3 domain binding)|GO:0030054(cell junction)|GO:0042995(cell projection)	Homo sapiens actin filament associated protein 1 like 1 (AFAP1L1), transcript variant 1, mRNA [NM_152406]	chr5:148720325-148720384	hs|5q32
A_33_P3418120	0.00170853	0.000512252	3.33533	0.000902261	0.226547	1	IPPK	TRUE	FALSE	FALSE	NM_022755	NM_022755	NM_022755	Hs.459896	64768	inositol-pentakisphosphate 2-kinase	ENST00000287996	THC2667963	GO:0005515(protein binding)|GO:0005524(ATP binding)|GO:0005634(nucleus)|GO:0005654(nucleoplasm)|GO:0005730(nucleolus)|GO:0005829(cytosol)|GO:0032958(inositol phosphate biosynthetic process)|GO:0035299(inositol pentakisphosphate 2-kinase activity)|GO:0043647(inositol phosphate metabolic process)|GO:0052746(inositol phosphorylation)|GO:0060090(molecular adaptor activity)|GO:1901838(positive regulat…	Homo sapiens inositol-pentakisphosphate 2-kinase (IPPK), mRNA [NM_022755]	chr9:95375544-95375485	hs|9q22.31
A_21_P0004520	0.0014665	0.000440539	3.32887	0.000916366	0.226665	1		FALSE	FALSE	FALSE	lnc-C5orf27-1:1							THC2782645		BROAD Institute lincRNA (XLOC_004478), lincRNA [TCONS_00010747]	chr5:95183767-95183826	hs|5q15
A_33_P3239101	-0.0017558	0.000527139	-3.33082	0.000920511	0.226665	1	GOLGA6L10	FALSE	FALSE	FALSE	NM_001322400	NM_001322400	NM_001322400	Hs.498322	647042	golgin A6 family like 10	ENST00000613086	THC2578162		Homo sapiens golgin A6 family like 10 (GOLGA6L10), transcript variant 2, mRNA [NM_001322400]	chr15:82935022-82934963	hs|15q25.2
A_23_P76488	0.00290754	0.000873705	3.32783	0.00092077	0.226665	1	EMP1	TRUE	TRUE	FALSE	NM_001423	NM_001423	NM_001423	Hs.719042	2012	epithelial membrane protein 1	ENST00000537612	THC2465394	GO:0005515(protein binding)|GO:0005886(plasma membrane)|GO:0008219(cell death)|GO:0008544(epidermis development)|GO:0016021(integral component of membrane)|GO:0032060(bleb assembly)	Homo sapiens epithelial membrane protein 1 (EMP1), mRNA [NM_001423]	chr12:13369562-13369621	hs|12p13.1
A_33_P3288904	-0.00171193	0.000514262	-3.3289	0.000922571	0.226665	1	ARHGEF7	TRUE	TRUE	FALSE	NM_003899	NM_003899	NM_003899	Hs.508738	8874	Rho guanine nucleotide exchange factor 7	ENST00000466143	THC2504562	GO:0001726(ruffle)|GO:0005085(guanyl-nucleotide exchange factor activity)|GO:0005515(protein binding)|GO:0005813(centrosome)|GO:0005829(cytosol)|GO:0005925(focal adhesion)|GO:0005938(cell cortex)|GO:0007030(Golgi organization)|GO:0007165(signal transduction)|GO:0007399(nervous system development)|GO:0010763(positive regulation of fibroblast migration)|GO:0019901(protein kinase binding)|GO:0030027…	Homo sapiens Rho guanine nucleotide exchange factor 7 (ARHGEF7), transcript variant 1, mRNA [NM_003899]	chr13:111932964-111933023	hs|13q34
A_23_P81441	0.00289631	0.000870978	3.32535	0.000931862	0.227723	1	DCANP1	TRUE	FALSE	FALSE	NM_130848	NM_130848	NM_130848	Hs.152477	140947	dendritic cell associated nuclear protein	ENST00000537858	THC2480949	GO:0003677(DNA binding)|GO:0005515(protein binding)|GO:0005654(nucleoplasm)|GO:0005737(cytoplasm)|GO:0007356(thorax and anterior abdomen determination)|GO:0016604(nuclear body)|GO:0021559(trigeminal nerve development)|GO:0021650(vestibulocochlear nerve formation)|GO:0030432(peristalsis)|GO:0031223(auditory behavior)|GO:0035112(genitalia morphogenesis)|GO:0042472(inner ear morphogenesis)|GO:004863…	Homo sapiens dendritic cell associated nuclear protein (DCANP1), mRNA [NM_130848]	chr5:134780033-134779974	hs|5q31.1
A_24_P3783	-0.00294516	0.000886804	-3.32109	0.000942861	0.229185	1	H2BC14	FALSE	FALSE	FALSE	NM_003521	NM_003521	NM_003521	Hs.182432	8342	H2B clustered histone 14	ENST00000621112	THC2539589	GO:0000786(nucleosome)|GO:0003677(DNA binding)|GO:0005634(nucleus)|GO:0005654(nucleoplasm)|GO:0005829(cytosol)|GO:0006334(nucleosome assembly)|GO:0046982(protein heterodimerization activity)|GO:0070062(extracellular exosome)	Homo sapiens H2B clustered histone 14 (H2BC14), mRNA [NM_003521]	chr6:27783003-27783062	hs|6p22.1
A_19_P00320622	-0.00191061	0.000575442	-3.32024	0.000949979	0.229694	1	MIATNB	TRUE	FALSE	FALSE	NR_110543	NR_110543	NR_110543		102724827	MIAT neighbor	ENST00000450963	THC2519238		Homo sapiens MIAT neighbor (MIATNB), long non-coding RNA [NR_110543]	chr22:27170120-27170179	hs|22q12.1
A_32_P138628	0.00169124	0.000509499	3.31941	0.000958413	0.229821	1	LOC284933	FALSE	FALSE	FALSE	NR_038917	NR_038917	NR_038917	Hs.159057	284933	uncharacterized LOC284933	ENST00000630584	THC2604156		Homo sapiens uncharacterized LOC284933 (LOC284933), long non-coding RNA [NR_038917]	chr22:48934826-48934767	hs|22q13.32
A_24_P109417	0.00174563	0.000526212	3.31734	0.000960564	0.229821	1	DRAXIN	TRUE	TRUE	FALSE	NM_198545	NM_198545	NM_198545	Hs.632364	374946	dorsal inhibitory axon guidance protein	ENST00000294485	THC2473182	GO:0005515(protein binding)|GO:0005576(extracellular region)|GO:0007411(axon guidance)|GO:0016055(Wnt signaling pathway)|GO:0021516(dorsal spinal cord development)|GO:0021528(commissural neuron differentiation in spinal cord)|GO:0021960(anterior commissure morphogenesis)|GO:0030517(negative regulation of axon extension)|GO:0030900(forebrain development)|GO:0043524(negative regulation of neuron ap…	Homo sapiens dorsal inhibitory axon guidance protein (DRAXIN), mRNA [NM_198545]	chr1:11779765-11779824	hs|1p36.22
A_23_P396867	-0.00223286	0.00067393	-3.3132	0.000970141	0.230447	1	HM13	TRUE	FALSE	FALSE	NM_178582	NM_178582	NM_178582	Hs.373741	81502	histocompatibility minor 13	ENST00000498035	THC2475945	GO:0001701(in utero embryonic development)|GO:0005515(protein binding)|GO:0005783(endoplasmic reticulum)|GO:0005789(endoplasmic reticulum membrane)|GO:0005791(rough endoplasmic reticulum)|GO:0005886(plasma membrane)|GO:0006465(signal peptide processing)|GO:0006509(membrane protein ectodomain proteolysis)|GO:0008233(peptidase activity)|GO:0009986(cell surface)|GO:0016020(membrane)|GO:0031293(membr…	Homo sapiens histocompatibility minor 13 (HM13), transcript variant 4, mRNA [NM_178582]	chr20:30127182-30127241	hs|20q11.21
A_33_P3209214	-0.00164984	0.000497853	-3.31391	0.000973264	0.230447	1	TNRC18	TRUE	TRUE	TRUE	NM_001080495	NM_001080495	NM_001080495	Hs.520638	84629	trinucleotide repeat containing 18	ENST00000417666	THC2505898	GO:0003682(chromatin binding)|GO:0005654(nucleoplasm)|GO:0005739(mitochondrion)|GO:0005829(cytosol)|GO:0031965(nuclear membrane)	Homo sapiens trinucleotide repeat containing 18 (TNRC18), mRNA [NM_001080495]	chr7:5353122-5353063	hs|7p22.1
A_21_P0014465	0.00206413	0.000623864	3.30861	0.000987216	0.231353	1		FALSE	FALSE	FALSE	ENST00000455309						ENST00000455309			serous ovarian cancer associated RNA [Source:HGNC Symbol;Acc:HGNC:54421] [ENST00000455309]	chr2:112268516-112268575	hs|2q13
A_24_P322709	-0.00161623	0.00048866	-3.30748	0.000993438	0.231353	1	SNTA1	TRUE	FALSE	FALSE	NM_003098	NM_003098	NM_003098	Hs.31121	6640	syntrophin alpha 1	ENST00000217381	THC2741715	GO:0002027(regulation of heart rate)|GO:0003117(regulation of vasoconstriction by circulating norepinephrine)|GO:0003779(actin binding)|GO:0005198(structural molecule activity)|GO:0005515(protein binding)|GO:0005516(calmodulin binding)|GO:0005622(intracellular anatomical structure)|GO:0005737(cytoplasm)|GO:0005856(cytoskeleton)|GO:0006936(muscle contraction)|GO:0007528(neuromuscular junction deve…	Homo sapiens syntrophin alpha 1 (SNTA1), mRNA [NM_003098]	chr20:31996598-31996539	hs|20q11.21
A_21_P0013424	0.00141853	0.00042867	3.30914	0.000994444	0.231353	1		FALSE	FALSE	FALSE	ENST00000412996	XR_927249	XR_927249				ENST00000412996			novel transcript [ENST00000412996]	chr7:47040309-47040250	hs|7p12.3
A_23_P207632	-0.00303576	0.000918205	-3.30619	0.000997342	0.231353	1	ATP2A3	TRUE	TRUE	FALSE	NM_174953	NM_174953	NM_174953	Hs.513870	489	ATPase sarcoplasmic/endoplasmic reticulum Ca2+ transporting 3	ENST00000397035	NP602178	GO:0005388(P-type calcium transporter activity)|GO:0005515(protein binding)|GO:0005524(ATP binding)|GO:0005783(endoplasmic reticulum)|GO:0005789(endoplasmic reticulum membrane)|GO:0006816(calcium ion transport)|GO:0006874(cellular calcium ion homeostasis)|GO:0006919(activation of cysteine-type endopeptidase activity involved in apoptotic process)|GO:0008656(cysteine-type endopeptidase activator a…	Homo sapiens ATPase sarcoplasmic/endoplasmic reticulum Ca2+ transporting 3 (ATP2A3), transcript variant 5, mRNA [NM_174953]	chr17:3827607-3827548	hs|17p13.2
A_21_P0009216	0.0014872	0.000450433	3.30171	0.00101853	0.23433	1		FALSE	FALSE	FALSE	lnc-PFAS-1:2									BROAD Institute lincRNA (XLOC_012099), lincRNA [TCONS_00025294]	chr17:8086455-8086514	hs|17p13.1
A_21_P0008147	-0.00149066	0.000451453	-3.30191	0.00102043	0.23433	1		FALSE	FALSE	FALSE	lnc-EPSTI1-3:1									BROAD Institute lincRNA (XLOC_010582), lincRNA [TCONS_00021980]	chr13:43312703-43312644	hs|13q14.11
A_23_P44674	0.00369124	0.00112029	3.29489	0.00103349	0.235062	1	CRIP1	TRUE	TRUE	TRUE	NM_001311	NM_001311	NM_001311	Hs.70327	1396	cysteine rich protein 1	ENST00000496700	THC2483502	GO:0005737(cytoplasm)|GO:0006955(immune response)|GO:0007507(heart development)|GO:0008270(zinc ion binding)|GO:0008630(intrinsic apoptotic signaling pathway in response to DNA damage)|GO:0010033(response to organic substance)|GO:0010043(response to zinc ion)|GO:0010468(regulation of gene expression)|GO:0042277(peptide binding)|GO:0060741(prostate gland stromal morphogenesis)|GO:0071236(cellular …	Homo sapiens cysteine rich protein 1 (CRIP1), mRNA [NM_001311]	chr14:105954700-105954841	hs|14q32.33
A_21_P0008333	0.00179057	0.000542996	3.29757	0.00103515	0.235062	1	LOC105370492	FALSE	FALSE	FALSE	XR_943849	XR_943849	XR_943849		105370492	uncharacterized LOC105370492				PREDICTED: Homo sapiens uncharacterized LOC105370492 (LOC105370492), ncRNA [XR_943849]	chr14:51413201-51413260	hs|14q22.1
A_33_P3315764	-0.00190156	0.00057691	-3.29611	0.00103905	0.235062	1	TP53	TRUE	TRUE	FALSE	NM_001126118	NM_001126118	NM_001126118	Hs.437460	7157	tumor protein p53	ENST00000359597	THC2469601	GO:0000122(negative regulation of transcription by RNA polymerase II)|GO:0000785(chromatin)|GO:0000976(transcription cis-regulatory region binding)|GO:0000978(RNA polymerase II cis-regulatory region sequence-specific DNA binding)|GO:0000981(DNA-binding transcription factor activity, RNA polymerase II-specific)|GO:0000987(cis-regulatory region sequence-specific DNA binding)|GO:0001046(core promote…	Homo sapiens tumor protein p53 (TP53), transcript variant 8, mRNA [NM_001126118]	chr17:7579372-7579313	hs|17p13.1
A_32_P831181	-0.00246174	0.000748734	-3.28786	0.00106139	0.237564	1	BRI3BP	TRUE	TRUE	FALSE	NM_080626	NM_080626	NM_080626	Hs.596464	140707	BRI3 binding protein	ENST00000672415	THC2623648	GO:0005515(protein binding)|GO:0005739(mitochondrion)|GO:0005741(mitochondrial outer membrane)|GO:0016021(integral component of membrane)	Homo sapiens BRI3 binding protein (BRI3BP), mRNA [NM_080626]	chr12:125497122-125497181	hs|12q24.31
A_23_P420551	0.00200873	0.00060985	3.2938	0.0010642	0.237564	1	CIT	TRUE	TRUE	FALSE	NM_007174	NM_007174	NM_007174	Hs.119594	11113	citron rho-interacting serine/threonine kinase	ENST00000678494	THC2488893	GO:0000278(mitotic cell cycle)|GO:0000281(mitotic cytokinesis)|GO:0001223(transcription coactivator binding)|GO:0004674(protein serine/threonine kinase activity)|GO:0005515(protein binding)|GO:0005524(ATP binding)|GO:0005737(cytoplasm)|GO:0005829(cytosol)|GO:0005856(cytoskeleton)|GO:0016020(membrane)|GO:0017124(SH3 domain binding)|GO:0018107(peptidyl-threonine phosphorylation)|GO:0019901(protein …	Homo sapiens citron rho-interacting serine/threonine kinase (CIT), transcript variant 2, mRNA [NM_007174]	chr12:120123690-120123631	hs|12q24.23
A_24_P235783	-0.00329588	0.00100284	-3.28655	0.00106571	0.237564	1	SF1	TRUE	FALSE	FALSE	ENST00000463343				7536	splicing factor 1	ENST00000463343	THC2588580	GO:0000245(spliceosomal complex assembly)|GO:0000389(mRNA 3'-splice site recognition)|GO:0000398(mRNA splicing, via spliceosome)|GO:0003714(transcription corepressor activity)|GO:0003723(RNA binding)|GO:0003729(mRNA binding)|GO:0005515(protein binding)|GO:0005634(nucleus)|GO:0005654(nucleoplasm)|GO:0005681(spliceosomal complex)|GO:0005840(ribosome)|GO:0008270(zinc ion binding)|GO:0016604(nuclear …	splicing factor 1 [Source:HGNC Symbol;Acc:HGNC:12950] [ENST00000463343]	chr11:64543888-64543829	hs|11q13.1
A_33_P3325110	-0.00255645	0.000778787	-3.2826	0.0010787	0.237823	1	SOX13	TRUE	TRUE	TRUE	NM_005686	NM_005686	NM_005686	Hs.201671	9580	SRY-box transcription factor 13	ENST00000367203	THC2622711	GO:0000122(negative regulation of transcription by RNA polymerase II)|GO:0000785(chromatin)|GO:0000976(transcription cis-regulatory region binding)|GO:0000978(RNA polymerase II cis-regulatory region sequence-specific DNA binding)|GO:0000981(DNA-binding transcription factor activity, RNA polymerase II-specific)|GO:0001217(DNA-binding transcription repressor activity)|GO:0001227(DNA-binding transcr…	Homo sapiens SRY-box transcription factor 13 (SOX13), mRNA [NM_005686]	chr1:204086258-204086317	hs|1q32.1
A_33_P3312985	-0.00146414	0.000445855	-3.28388	0.00108168	0.237823	1	LINC00528	TRUE	FALSE	FALSE	NR_103718	NR_103718	NR_103718	Hs.517397	200298	long intergenic non-protein coding RNA 528	ENST00000600723	THC2475130		Homo sapiens long intergenic non-protein coding RNA 528 (LINC00528), long non-coding RNA [NR_103718]	chr22:18260850-18260909	hs|22q11.21
A_33_P3386156	0.00153666	0.000468055	3.28308	0.00108478	0.237823	1	CELF5	TRUE	TRUE	FALSE	NM_021938	NM_021938	NM_021938	Hs.655747	60680	CUGBP Elav-like family member 5	ENST00000334293	NP1473631	GO:0000381(regulation of alternative mRNA splicing, via spliceosome)|GO:0003723(RNA binding)|GO:0003729(mRNA binding)|GO:0005515(protein binding)|GO:0005575(cellular_component)|GO:0005634(nucleus)|GO:0005737(cytoplasm)|GO:0006376(mRNA splice site selection)|GO:0036002(pre-mRNA binding)|GO:1990904(ribonucleoprotein complex)	Homo sapiens CUGBP Elav-like family member 5 (CELF5), transcript variant 1, mRNA [NM_021938]	chr19:3284902-3284961	hs|19p13.3
A_24_P529627	-0.00224092	0.000682854	-3.28169	0.00108768	0.237823	1		FALSE	FALSE	FALSE	ENST00000390353		DB152637	Hs.730125			ENST00000390353	NP285414		T cell receptor beta variable 6-1 [Source:HGNC Symbol;Acc:HGNC:12226] [ENST00000390353]	chr7:142028457-142028516	hs|7q34
A_33_P3357669	-0.00239005	0.000729454	-3.27649	0.00110596	0.238118	1		FALSE	FALSE	FALSE	ENST00000413663						ENST00000413663			ribosomal protein L18a (RPL18A) pseudogene [ENST00000413663]	chr3:43527287-43527228	hs|3p22.1
A_33_P3415944	0.00164671	0.000502547	3.27672	0.00110798	0.238118	1	TMEM244	TRUE	FALSE	FALSE	NM_001010876	NM_001010876	NM_001010876	Hs.448372	253582	transmembrane protein 244	ENST00000438392	THC2483854	GO:0016021(integral component of membrane)	Homo sapiens transmembrane protein 244 (TMEM244), mRNA [NM_001010876]	chr6:130154665-130154606	hs|6q22.33
A_33_P3372526	-0.00257311	0.000785553	-3.27554	0.0011091	0.238118	1	MDH1B	TRUE	TRUE	FALSE	NR_138467	NR_138467	NR_138467		130752	malate dehydrogenase 1B	ENST00000432911	THC2478172	GO:0005975(carbohydrate metabolic process)|GO:0006099(tricarboxylic acid cycle)|GO:0006107(oxaloacetate metabolic process)|GO:0006108(malate metabolic process)|GO:0006734(NADH metabolic process)|GO:0030060(L-malate dehydrogenase activity)	Homo sapiens malate dehydrogenase 1B (MDH1B), transcript variant 8, non-coding RNA [NR_138467]	chr2:207606083-207606024	hs|2q33.3
A_33_P3237517	-0.00219329	0.000670001	-3.27357	0.00111898	0.238118	1	ZNF292	TRUE	TRUE	TRUE	ENST00000369578				23036	zinc finger protein 292	ENST00000369578	THC2483355	GO:0000981(DNA-binding transcription factor activity, RNA polymerase II-specific)|GO:0001228(DNA-binding transcription activator activity, RNA polymerase II-specific)|GO:0003677(DNA binding)|GO:0005634(nucleus)|GO:0006357(regulation of transcription by RNA polymerase II)|GO:0045944(positive regulation of transcription by RNA polymerase II)|GO:0046872(metal ion binding)	zinc finger protein 292 [Source:HGNC Symbol;Acc:HGNC:18410] [ENST00000369578]	chr6:87933582-87933641	hs|6q14.3
A_23_P353888	-0.00266204	0.000813461	-3.27248	0.00112046	0.238118	1	DOCK8	TRUE	TRUE	FALSE	NM_203447	NM_203447	NM_203447	Hs.132599	81704	dedicator of cytokinesis 8	ENST00000524396	THC2462333	GO:0001771(immunological synapse formation)|GO:0005085(guanyl-nucleotide exchange factor activity)|GO:0005515(protein binding)|GO:0005737(cytoplasm)|GO:0005829(cytosol)|GO:0007264(small GTPase mediated signal transduction)|GO:0016020(membrane)|GO:0031256(leading edge membrane)|GO:0031258(lamellipodium membrane)|GO:0036336(dendritic cell migration)|GO:0043547(positive regulation of GTPase activity…	Homo sapiens dedicator of cytokinesis 8 (DOCK8), transcript variant 1, mRNA [NM_203447]	chr9:339038-339097	hs|9p24.3
A_33_P3318027	-0.00235624	0.000720393	-3.27077	0.00112586	0.238118	1	CSNK2B	TRUE	TRUE	TRUE	NM_001320	NM_001320	NM_001320	Hs.73527	1460	casein kinase 2 beta	ENST00000677758	THC2592423	GO:0000785(chromatin)|GO:0003682(chromatin binding)|GO:0004674(protein serine/threonine kinase activity)|GO:0005102(signaling receptor binding)|GO:0005515(protein binding)|GO:0005576(extracellular region)|GO:0005634(nucleus)|GO:0005654(nucleoplasm)|GO:0005737(cytoplasm)|GO:0005829(cytosol)|GO:0005886(plasma membrane)|GO:0005929(cilium)|GO:0005956(protein kinase CK2 complex)|GO:0007165(signal tran…	Homo sapiens casein kinase 2 beta (CSNK2B), transcript variant 1, mRNA [NM_001320]	chr6:31637220-31637279	hs|6p21.33
A_33_P3262854	-0.00140082	0.000428143	-3.27185	0.0011303	0.238118	1	LIMS3	FALSE	FALSE	FALSE	NM_001394901	NM_001394901	NM_001394901	Hs.535619	96626	LIM zinc finger domain containing 3	ENST00000632897	THC2515624	GO:0005737(cytoplasm)|GO:0046872(metal ion binding)	Homo sapiens LIM zinc finger domain containing 3 (LIMS3), transcript variant 3, mRNA [NM_001394901]	chr2:110682244-110682303	hs|2q13
A_33_P3236632	-0.00208887	0.000640326	-3.2622	0.0011611	0.238118	1	MIA3	TRUE	TRUE	FALSE	NM_001324064	NM_001324064	NM_001324064	Hs.118474	375056	MIA SH3 domain ER export factor 3	ENST00000479370	THC2512800	GO:0002042(cell migration involved in sprouting angiogenesis)|GO:0002687(positive regulation of leukocyte migration)|GO:0005515(protein binding)|GO:0005788(endoplasmic reticulum lumen)|GO:0005789(endoplasmic reticulum membrane)|GO:0006887(exocytosis)|GO:0006888(endoplasmic reticulum to Golgi vesicle-mediated transport)|GO:0006897(endocytosis)|GO:0007029(endoplasmic reticulum organization)|GO:0007…	Homo sapiens MIA SH3 domain ER export factor 3 (MIA3), transcript variant 5, mRNA [NM_001324064]	chr1:222835614-222835673	hs|1q41
A_21_P0004567	-0.00294771	0.000904579	-3.25865	0.00117735	0.238118	1		FALSE	FALSE	FALSE	ENST00000650273						ENST00000650273			lung cancer associated transcript 1 [Source:HGNC Symbol;Acc:HGNC:48498] [ENST00000650273]	chr5:90607514-90606842	hs|5q14.3
A_23_P48610	-0.00241576	0.000741531	-3.2578	0.0011798	0.238118	1	PIP4P1	TRUE	FALSE	FALSE	NM_144568	NM_144568	NM_144568	Hs.7001	90809	phosphatidylinositol-4,5-bisphosphate 4-phosphatase 1	ENST00000557041	THC2533058	GO:0005515(protein binding)|GO:0005654(nucleoplasm)|GO:0005765(lysosomal membrane)|GO:0005886(plasma membrane)|GO:0006644(phospholipid metabolic process)|GO:0006991(response to sterol depletion)|GO:0008203(cholesterol metabolic process)|GO:0016021(integral component of membrane)|GO:0030670(phagocytic vesicle membrane)|GO:0031902(late endosome membrane)|GO:0032418(lysosome localization)|GO:0034597…	Homo sapiens phosphatidylinositol-4,5-bisphosphate 4-phosphatase 1 (PIP4P1), transcript variant 2, mRNA [NM_144568]	chr14:20926537-20926478	hs|14q11.2
A_21_P0009165	0.00152531	0.00046767	3.26151	0.00118407	0.238118	1		FALSE	FALSE	FALSE	ENST00000444464	XR_002958137	XR_002958137	Hs.615628			ENST00000444464	THC2674252		novel transcript [ENST00000444464]	chr17:31233543-31233602	hs|17q11.2
A_33_P3219100	-0.00162424	0.000498847	-3.25599	0.00118616	0.238118	1	MANBAL	TRUE	FALSE	FALSE	NM_001387339	NM_001387339	NM_001387339	Hs.6126	63905	mannosidase beta like	ENST00000373605	NP1188843	GO:0005515(protein binding)|GO:0016021(integral component of membrane)	Homo sapiens mannosidase beta like (MANBAL), transcript variant 14, mRNA [NM_001387339]	chr20:35944998-35945057	hs|20q11.23
A_33_P3330549	-0.00309333	0.000950385	-3.25482	0.00119196	0.238118	1	SLC44A2	TRUE	TRUE	TRUE	NM_020428	NM_020428	NM_020428	Hs.534560	57153	solute carrier family 44 member 2	ENST00000590475	THC2563866	GO:0005739(mitochondrion)|GO:0005765(lysosomal membrane)|GO:0005886(plasma membrane)|GO:0006656(phosphatidylcholine biosynthetic process)|GO:0015220(choline transmembrane transporter activity)|GO:0015871(choline transport)|GO:0016020(membrane)|GO:0016021(integral component of membrane)|GO:0022857(transmembrane transporter activity)|GO:0035579(specific granule membrane)|GO:0043123(positive regulat…	Homo sapiens solute carrier family 44 member 2 (SLC44A2), transcript variant 1, mRNA [NM_020428]	chr19:10753067-10753126	hs|19p13.2
A_21_P0005624	-0.00138625	0.000425779	-3.2558	0.00119308	0.238118	1	LINC01301	TRUE	FALSE	FALSE	NR_103854	NR_103854	NR_103854	Hs.720321	100505532	long intergenic non-protein coding RNA 1301	ENST00000656656	THC2518039		Homo sapiens long intergenic non-protein coding RNA 1301 (LINC01301), long non-coding RNA [NR_103854]	chr8:61316121-61316062	hs|8q12.1
A_23_P502035	-0.00191581	0.000588694	-3.25434	0.00119373	0.238118	1	GALT	TRUE	FALSE	FALSE	NM_000155	NM_000155	NM_000155	Hs.522090	2592	galactose-1-phosphate uridylyltransferase	ENST00000554550	THC2546878	GO:0005515(protein binding)|GO:0005737(cytoplasm)|GO:0005794(Golgi apparatus)|GO:0005829(cytosol)|GO:0006011(UDP-glucose metabolic process)|GO:0006012(galactose metabolic process)|GO:0006258(UDP-glucose catabolic process)|GO:0008108(UDP-glucose:hexose-1-phosphate uridylyltransferase activity)|GO:0008270(zinc ion binding)|GO:0019388(galactose catabolic process)|GO:0033499(galactose catabolic proce…	Homo sapiens galactose-1-phosphate uridylyltransferase (GALT), transcript variant 1, mRNA [NM_000155]	chr9:34648881-34649043	hs|9p13.3
A_21_P0006451	-0.00172487	0.000530317	-3.25252	0.00120499	0.238118	1		FALSE	FALSE	FALSE	ENST00000433646						ENST00000433646			novel transcript [ENST00000433646]	chrX:53123843-53123784	hs|Xp11.22
A_21_P0014157	-0.00185834	0.000571486	-3.25177	0.00120661	0.238118	1		FALSE	FALSE	FALSE	THC2616237							THC2616237		CJ095_HUMAN (Q9H7T3) Protein C10orf95, partial (6%) [THC2616237]	chr6:035324561-035324620	hs|6p21.31
A_23_P210465	-0.00750574	0.00230968	-3.24969	0.00121247	0.238118	1	PI3	TRUE	FALSE	FALSE	NM_002638	NM_002638	NM_002638	Hs.112341	5266	peptidase inhibitor 3	ENST00000243924	THC2461616	GO:0001533(cornified envelope)|GO:0004866(endopeptidase inhibitor activity)|GO:0004867(serine-type endopeptidase inhibitor activity)|GO:0005576(extracellular region)|GO:0005615(extracellular space)|GO:0005829(cytosol)|GO:0007620(copulation)|GO:0010951(negative regulation of endopeptidase activity)|GO:0018149(peptide cross-linking)|GO:0019731(antibacterial humoral response)|GO:0030280(structural c…	Homo sapiens peptidase inhibitor 3 (PI3), mRNA [NM_002638]	chr20:43804645-43804704	hs|20q13.12
A_21_P0009799	0.00148732	0.000457408	3.25163	0.00121307	0.238118	1		FALSE	FALSE	FALSE	ENST00000681994						ENST00000681994			novel transcript, antisense to MIDN [ENST00000681994]	chr19:1246236-1246177	hs|19p13.3
A_21_P0007283	0.00135884	0.000417958	3.25113	0.00121372	0.238118	1		FALSE	FALSE	FALSE	lnc-CTD-2523D13.1.1-4:1									BROAD Institute lincRNA (XLOC_009301), lincRNA [TCONS_00019500]	chr11:119758328-119784032	hs|11q23.3
A_23_P208835	-0.00285149	0.000877791	-3.24849	0.00121474	0.238118	1	MAP2K2	TRUE	TRUE	FALSE	NM_030662	NM_030662	NM_030662	Hs.465627	5605	mitogen-activated protein kinase kinase 2	ENST00000595715	THC2598061	GO:0000165(MAPK cascade)|GO:0004674(protein serine/threonine kinase activity)|GO:0004708(MAP kinase kinase activity)|GO:0004712(protein serine/threonine/tyrosine kinase activity)|GO:0004714(transmembrane receptor protein tyrosine kinase activity)|GO:0005078(MAP-kinase scaffold activity)|GO:0005515(protein binding)|GO:0005524(ATP binding)|GO:0005576(extracellular region)|GO:0005634(nucleus)|GO:000…	Homo sapiens mitogen-activated protein kinase kinase 2 (MAP2K2), mRNA [NM_030662]	chr19:4097325-4095437	hs|19p13.3
A_23_P104692	0.00249162	0.000767713	3.2455	0.00122772	0.238118	1	PELI3	TRUE	TRUE	FALSE	NM_145065	NM_145065	NM_145065	Hs.656875	246330	pellino E3 ubiquitin protein ligase family member 3	ENST00000532970	THC2683555	GO:0000209(protein polyubiquitination)|GO:0005515(protein binding)|GO:0005829(cytosol)|GO:0008063(Toll signaling pathway)|GO:0008592(regulation of Toll signaling pathway)|GO:0010804(negative regulation of tumor necrosis factor-mediated signaling pathway)|GO:0061630(ubiquitin protein ligase activity)|GO:0070534(protein K63-linked ubiquitination)|GO:2001237(negative regulation of extrinsic apoptoti…	Homo sapiens pellino E3 ubiquitin protein ligase family member 3 (PELI3), transcript variant 1, mRNA [NM_145065]	chr11:66244673-66244732	hs|11q13.2
A_33_P3261648	-0.0027537	0.000848386	-3.24581	0.00122871	0.238118	1	ANKRD36	TRUE	TRUE	FALSE	NM_198555	NM_198555	NM_198555	Hs.532921	375248	ankyrin repeat domain 36	ENST00000452478	THC2529501		Homo sapiens ankyrin repeat domain 36 (ANKRD36), transcript variant 2, mRNA [NM_198555]	chr2:97779613-97779672	hs|2q11.2
A_21_P0005277	0.00144334	0.000444552	3.24673	0.00123589	0.238118	1		FALSE	FALSE	FALSE	ENST00000465755	XR_001745038	XR_001745038	Hs.738498			ENST00000465755	THC2727229		novel transcript [ENST00000465755]	chr7:71358-71299	hs|7p22.3
A_33_P3369663	-0.00223344	0.000688809	-3.24246	0.00124498	0.238118	1	SUN1	TRUE	TRUE	TRUE	NM_001171945	NM_001171945	NM_001171945	Hs.438072	23353	Sad1 and UNC84 domain containing 1	ENST00000450538	THC2513445	GO:0001503(ossification)|GO:0005515(protein binding)|GO:0005521(lamin binding)|GO:0005635(nuclear envelope)|GO:0005639(integral component of nuclear inner membrane)|GO:0005737(cytoplasm)|GO:0006998(nuclear envelope organization)|GO:0007129(homologous chromosome pairing at meiosis)|GO:0007283(spermatogenesis)|GO:0009612(response to mechanical stimulus)|GO:0021817(nucleokinesis involved in cell mot…	Homo sapiens Sad1 and UNC84 domain containing 1 (SUN1), transcript variant 4, mRNA [NM_001171945]	chr7:881707-881766	hs|7p22.3
A_23_P1782	-0.00268121	0.000827227	-3.2412	0.00124533	0.238118	1	CD82	TRUE	TRUE	TRUE	NM_002231	NM_002231	NM_002231	Hs.527778	3732	CD82 molecule	ENST00000524750	THC2716673	GO:0005515(protein binding)|GO:0005886(plasma membrane)|GO:0005887(integral component of plasma membrane)|GO:0070062(extracellular exosome)	Homo sapiens CD82 molecule (CD82), transcript variant 1, mRNA [NM_002231]	chr11:44640896-44640955	hs|11p11.2
A_23_P212655	-0.00216039	0.0006665	-3.24139	0.00124602	0.238118	1	KLHL6	TRUE	TRUE	FALSE	NM_130446	NM_130446	NM_130446	Hs.659147	89857	kelch like family member 6	ENST00000341319	THC2603638	GO:0002467(germinal center formation)|GO:0005515(protein binding)|GO:0050853(B cell receptor signaling pathway)	Homo sapiens kelch like family member 6 (KLHL6), mRNA [NM_130446]	chr3:183205899-183205840	hs|3q27.1
A_23_P13873	-0.00354551	0.00109392	-3.24109	0.00124814	0.238118	1	MLF2	TRUE	TRUE	TRUE	NM_005439	NM_005439	NM_005439	Hs.524214	8079	myeloid leukemia factor 2	ENST00000435120	NP1181127	GO:0005515(protein binding)|GO:0005634(nucleus)|GO:0005737(cytoplasm)|GO:0006355(regulation of transcription, DNA-templated)|GO:0016020(membrane)	Homo sapiens myeloid leukemia factor 2 (MLF2), transcript variant 1, mRNA [NM_005439]	chr12:6857546-6857487	hs|12p13.31
A_21_P0010650	-0.00186568	0.000576131	-3.23829	0.00126204	0.238118	1	LOC102723382	FALSE	FALSE	FALSE	XR_002958861	XR_002958861	XR_002958861		102723382	ankyrin repeat domain-containing protein 20B-like		THC2716686		PREDICTED: Homo sapiens ankyrin repeat domain-containing protein 20B-like (LOC102723382), transcript variant X4, misc_RNA [XR_002958861]	chr1:142805492-142806254	hs|1q21.1
A_24_P942211	-0.00304618	0.00094112	-3.23676	0.00126521	0.238118	1	SLC35E2B	TRUE	TRUE	TRUE	NM_001290264	NM_001290264	NM_001290264	Hs.744864	728661	solute carrier family 35 member E2B	ENST00000611123	THC2596423	GO:0001835(blastocyst hatching)|GO:0005794(Golgi apparatus)|GO:0015297(antiporter activity)|GO:0016021(integral component of membrane)|GO:0055085(transmembrane transport)	Homo sapiens solute carrier family 35 member E2B (SLC35E2B), transcript variant 1, mRNA [NM_001290264]	chr1:1593473-1593414	hs|1p36.33
A_23_P2967	-0.00272084	0.000840801	-3.23601	0.00126805	0.238118	1	AP1G2	TRUE	TRUE	FALSE	NM_003917	NM_003917	NM_003917	Hs.343244	8906	adaptor related protein complex 1 subunit gamma 2	ENST00000554477	THC2573744	GO:0000139(Golgi membrane)|GO:0005515(protein binding)|GO:0005794(Golgi apparatus)|GO:0005798(Golgi-associated vesicle)|GO:0006886(intracellular protein transport)|GO:0006896(Golgi to vacuole transport)|GO:0006898(receptor-mediated endocytosis)|GO:0010008(endosome membrane)|GO:0016020(membrane)|GO:0016192(vesicle-mediated transport)|GO:0030121(AP-1 adaptor complex)|GO:0030133(transport vesicle)|G…	Homo sapiens adaptor related protein complex 1 subunit gamma 2 (AP1G2), transcript variant 1, mRNA [NM_003917]	chr14:24029590-24029531	hs|14q11.2
A_21_P0013695	-0.00216526	0.000668812	-3.23747	0.0012704	0.238118	1	EBLN3P	TRUE	FALSE	FALSE	NR_036592	NR_036592	NR_036592	Hs.446271	100506710	endogenous Bornavirus like nucleoprotein 3, pseudogene	ENST00000625218	THC2528063		Homo sapiens endogenous Bornavirus like nucleoprotein 3, pseudogene (EBLN3P), non-coding RNA [NR_036592]	chr9:37086784-37086843	hs|9p13.2
A_32_P751535	-0.00218783	0.000676146	-3.23573	0.00127292	0.238118	1		FALSE	FALSE	FALSE	ENST00000440227						ENST00000440227	THC2528599		ribosomal protein L29 pseudogene 7 [Source:HGNC Symbol;Acc:HGNC:36859] [ENST00000440227]	chr1:168907735-168907794	hs|1q24.2
A_24_P212024	-0.0073983	0.00228731	-3.23451	0.00128133	0.238118	1		FALSE	FALSE	FALSE	ENST00000453673						ENST00000453673	NP1400333		immunoglobulin kappa variable 1/OR2-108 (non-functional) [Source:HGNC Symbol;Acc:HGNC:5767] [ENST00000453673]	chr2:114164302-114164361	hs|2q13
A_21_P0006719	0.0014104	0.000436312	3.23256	0.0012828	0.238118	1	LINC02662	FALSE	FALSE	FALSE	ENST00000418524				105376348	long intergenic non-protein coding RNA 2662	ENST00000418524	THC2775743		long intergenic non-protein coding RNA 2662 [Source:HGNC Symbol;Acc:HGNC:54148] [ENST00000418524]	chr10:2215018-2214959	hs|10p15.3
A_24_P351283	-0.00144528	0.000446707	-3.23541	0.00128315	0.238118	1	MREG	TRUE	TRUE	FALSE	NM_018000	NM_018000	NM_018000	Hs.620391	55686	melanoregulin	ENST00000420348	NP488475	GO:0005515(protein binding)|GO:0005765(lysosomal membrane)|GO:0016324(apical plasma membrane)|GO:0030318(melanocyte differentiation)|GO:0030659(cytoplasmic vesicle membrane)|GO:0031300(intrinsic component of organelle membrane)|GO:0031902(late endosome membrane)|GO:0032400(melanosome localization)|GO:0032402(melanosome transport)|GO:0032991(protein-containing complex)|GO:0033162(melanosome membra…	Homo sapiens melanoregulin (MREG), transcript variant 2, mRNA [NM_018000]	chr2:216810439-216810380	hs|2q35
A_21_P0013485	-0.00158783	0.000491057	-3.2335	0.00128891	0.238118	1	XLOC_l2_014217	FALSE	FALSE	FALSE	TCONS_l2_00027780									BROAD Institute lincRNA (XLOC_l2_014217), lincRNA [TCONS_l2_00027780]	chr8:58153389-58153448	hs|8q12.1
A_33_P3711933	-0.00137787	0.000426214	-3.23282	0.00129244	0.238118	1	ARHGAP42	TRUE	TRUE	TRUE	NM_001367945	NM_001367945	NM_001367945	Hs.741465	143872	Rho GTPase activating protein 42	ENST00000529535	THC2481033	GO:0003085(negative regulation of systemic arterial blood pressure)|GO:0005096(GTPase activator activity)|GO:0005575(cellular_component)|GO:0007165(signal transduction)|GO:0035024(negative regulation of Rho protein signal transduction)|GO:0090630(activation of GTPase activity)|GO:1904694(negative regulation of vascular associated smooth muscle contraction)	Homo sapiens Rho GTPase activating protein 42 (ARHGAP42), transcript variant 2, mRNA [NM_001367945]	chr11:100847097-100847156	hs|11q22.1
A_21_P0006707	-0.00135959	0.000420969	-3.22966	0.00130521	0.238118	1		FALSE	FALSE	FALSE	ENST00000445647						ENST00000445647			long intergenic non-protein coding RNA 2674 [Source:HGNC Symbol;Acc:HGNC:54168] [ENST00000445647]	chr10:119495835-119495894	hs|10q26.11
A_21_P0011370	-0.0028083	0.000870034	-3.22781	0.00130627	0.238118	1	GOLGA8A	TRUE	FALSE	FALSE	NM_001386895	NM_001386895	NM_001386895	Hs.720151	23015	golgin A8 family member A	ENST00000564575	THC2569810	GO:0000137(Golgi cis cisterna)|GO:0005794(Golgi apparatus)|GO:0005801(cis-Golgi network)|GO:0005829(cytosol)|GO:0007030(Golgi organization)|GO:0032580(Golgi cisterna membrane)|GO:0051225(spindle assembly)	Homo sapiens golgin A8 family member A (GOLGA8A), transcript variant 7, mRNA [NM_001386895]	chr15:34692943-34691376	hs|15q14
A_21_P0013516	-0.00247375	0.000766613	-3.22686	0.00130943	0.238118	1		FALSE	FALSE	FALSE	ENST00000513394						ENST00000513394			nucleophosmin 1 pseudogene 21 [Source:HGNC Symbol;Acc:HGNC:13855] [ENST00000513394]	chr8:57014241-57014182	hs|8q12.1
A_32_P223210	0.0016347	0.000506528	3.22727	0.00131837	0.238118	1	SSMEM1	TRUE	FALSE	FALSE	NM_145268	NM_145268	NM_145268	Hs.351816	136263	serine rich single-pass membrane protein 1	ENST00000297819	THC2479667	GO:0005515(protein binding)|GO:0016021(integral component of membrane)	Homo sapiens serine rich single-pass membrane protein 1 (SSMEM1), mRNA [NM_145268]	chr7:129856213-129856272	hs|7q32.2
A_24_P417352	-0.00661155	0.00205028	-3.22471	0.0013187	0.238118	1		FALSE	FALSE	FALSE	ENST00000390559						ENST00000390559	NP1181174		immunoglobulin heavy constant mu [Source:HGNC Symbol;Acc:HGNC:5541] [ENST00000390559]	chr14:106321243-106321184	hs|14q32.33
A_33_P3222203	-0.00382471	0.00118679	-3.22272	0.00132765	0.238118	1	OXER1	TRUE	FALSE	FALSE	NM_148962	NM_148962	NM_148962	Hs.168439	165140	oxoeicosanoid receptor 1	ENST00000378661	THC2478730	GO:0004930(G protein-coupled receptor activity)|GO:0005515(protein binding)|GO:0005886(plasma membrane)|GO:0007193(adenylate cyclase-inhibiting G protein-coupled receptor signaling pathway)|GO:0016021(integral component of membrane)|GO:0050646(5-oxo-6E,8Z,11Z,14Z-icosatetraenoic acid binding)|GO:0050647(5-hydroxy-6E,8Z,11Z,14Z-icosatetraenoic acid binding)|GO:0050648(5(S)-hydroxyperoxy-6E,8Z,11Z,…	Homo sapiens oxoeicosanoid receptor 1 (OXER1), mRNA [NM_148962]	chr2:42989702-42989643	hs|2p21
A_23_P208288	0.00165749	0.000514103	3.22405	0.00132772	0.238118	1	ZNF304	TRUE	FALSE	FALSE	NM_020657	NM_020657	NM_020657	Hs.287374	57343	zinc finger protein 304	ENST00000282286	THC2489320	GO:0000978(RNA polymerase II cis-regulatory region sequence-specific DNA binding)|GO:0000981(DNA-binding transcription factor activity, RNA polymerase II-specific)|GO:0001525(angiogenesis)|GO:0005515(protein binding)|GO:0005634(nucleus)|GO:0006325(chromatin organization)|GO:0006357(regulation of transcription by RNA polymerase II)|GO:0007229(integrin-mediated signaling pathway)|GO:0007265(Ras pro…	Homo sapiens zinc finger protein 304 (ZNF304), transcript variant 2, mRNA [NM_020657]	chr19:57870937-57870996	hs|19q13.43
A_24_P291588	-0.00179476	0.000556693	-3.22398	0.00132873	0.238118	1	DVL3	TRUE	FALSE	FALSE	NM_004423	NM_004423	NM_004423	Hs.388116	1857	dishevelled segment polarity protein 3	ENST00000313143		GO:0000785(chromatin)|GO:0001934(positive regulation of protein phosphorylation)|GO:0002020(protease binding)|GO:0005102(signaling receptor binding)|GO:0005109(frizzled binding)|GO:0005515(protein binding)|GO:0005829(cytosol)|GO:0008013(beta-catenin binding)|GO:0009410(response to xenobiotic stimulus)|GO:0031267(small GTPase binding)|GO:0035556(intracellular signal transduction)|GO:0035567(non-ca…	Homo sapiens dishevelled segment polarity protein 3 (DVL3), mRNA [NM_004423]	chr3:183890582-183890641	hs|3q27.1
A_21_P0011047	-0.00322451	0.000999991	-3.22454	0.00133872	0.238971	1		FALSE	FALSE	FALSE	ENST00000539977		BF789912	Hs.632995			ENST00000539977	THC2521993		poly(A) binding protein cytoplasmic 1 pseudogene 4 [Source:HGNC Symbol;Acc:HGNC:8563] [ENST00000539977]	chr12:64216934-64216993	hs|12q14.2
A_21_P0010045	0.00144923	0.000450296	3.21839	0.00134689	0.239495	1		FALSE	FALSE	FALSE	lnc-SLC35C2-1:1		AK128705	Hs.640065						BROAD Institute lincRNA (XLOC_013766), lincRNA [TCONS_00028412]	chr20:44963746-44963687	hs|20q13.12
A_24_P98555	-0.00243894	0.00075924	-3.21235	0.00137646	0.243793	1	DENND10	FALSE	FALSE	FALSE	NM_001303111	NM_001303111	NM_001303111	Hs.434241	404636	DENN domain containing 10	ENST00000448258	THC2520269	GO:0005085(guanyl-nucleotide exchange factor activity)|GO:0005770(late endosome)|GO:0015031(protein transport)|GO:0031267(small GTPase binding)|GO:0032509(endosome transport via multivesicular body sorting pathway)|GO:0050790(regulation of catalytic activity)|GO:2000641(regulation of early endosome to late endosome transport)	Homo sapiens DENN domain containing 10 (DENND10), transcript variant 2, mRNA [NM_001303111]	chr10:120877058-120877117	hs|10q26.11
A_33_P3334748	0.00148778	0.000463098	3.21267	0.00138679	0.243793	1		FALSE	FALSE	FALSE	CN282820		CN282820	Hs.576209						17000424515715 GRN_EB Homo sapiens cDNA 5', mRNA sequence [CN282820]	chr1:33353172-33353113	hs|1p35.1
A_21_P0012473	-0.00211235	0.00065801	-3.21021	0.00139753	0.243793	1	VEZF1	TRUE	TRUE	TRUE	NM_001330393	NM_001330393	NM_001330393	Hs.463569	7716	vascular endothelial zinc finger 1	ENST00000423931	THC2465068	GO:0000977(RNA polymerase II transcription regulatory region sequence-specific DNA binding)|GO:0000981(DNA-binding transcription factor activity, RNA polymerase II-specific)|GO:0001228(DNA-binding transcription activator activity, RNA polymerase II-specific)|GO:0001525(angiogenesis)|GO:0001885(endothelial cell development)|GO:0005515(protein binding)|GO:0005634(nucleus)|GO:0005654(nucleoplasm)|GO…	Homo sapiens vascular endothelial zinc finger 1 (VEZF1), transcript variant 2, mRNA [NM_001330393]	chr17:56052093-56052034	hs|17q22
A_33_P3223980	-0.00259766	0.000810368	-3.20553	0.00140982	0.243793	1	TPM3	TRUE	TRUE	TRUE	NM_001364681	NM_001364681	NM_001364681	Hs.644306	7170	tropomyosin 3	ENST00000271850	THC2533641	GO:0001725(stress fiber)|GO:0003674(molecular_function)|GO:0005515(protein binding)|GO:0005829(cytosol)|GO:0005856(cytoskeleton)|GO:0005862(muscle thin filament tropomyosin)|GO:0005884(actin filament)|GO:0006936(muscle contraction)|GO:0007015(actin filament organization)|GO:0015629(actin cytoskeleton)|GO:0051015(actin filament binding)|GO:0070062(extracellular exosome)	Homo sapiens tropomyosin 3 (TPM3), transcript variant 15, mRNA [NM_001364681]	chr1:154129942-154129883	hs|1q21.3
A_24_P195476	-0.00198816	0.000620269	-3.20531	0.00141281	0.243793	1	PMS2	TRUE	FALSE	FALSE	NM_001322006	NM_001322006	NM_001322006	Hs.632637	5395	PMS1 homolog 2, mismatch repair system component	ENST00000674524	NP709264	GO:0003677(DNA binding)|GO:0003697(single-stranded DNA binding)|GO:0004519(endonuclease activity)|GO:0005515(protein binding)|GO:0005524(ATP binding)|GO:0005634(nucleus)|GO:0005654(nucleoplasm)|GO:0005829(cytosol)|GO:0005886(plasma membrane)|GO:0006298(mismatch repair)|GO:0009410(response to xenobiotic stimulus)|GO:0016446(somatic hypermutation of immunoglobulin genes)|GO:0016887(ATP hydrolysis a…	Homo sapiens PMS1 homolog 2, mismatch repair system component (PMS2), transcript variant 5, mRNA [NM_001322006]	chr7:6048632-6045608	hs|7p22.1
A_21_P0007672	-0.00137666	0.000429269	-3.20699	0.00141291	0.243793	1		FALSE	FALSE	FALSE	lnc-SFSWAP-2:1									BROAD Institute lincRNA (XLOC_009958), lincRNA [TCONS_00020658]	chr12:131943374-131943433	hs|12q24.33
A_23_P92687	-0.00265812	0.000829417	-3.20481	0.00141397	0.243793	1	DAP	TRUE	FALSE	FALSE	NM_004394	NM_004394	NM_004394	Hs.75189	1611	death associated protein	ENST00000230895	THC2557174	GO:0006914(autophagy)|GO:0006915(apoptotic process)|GO:0006919(activation of cysteine-type endopeptidase activity involved in apoptotic process)|GO:0010507(negative regulation of autophagy)|GO:0032088(negative regulation of NF-kappaB transcription factor activity)|GO:0034198(cellular response to amino acid starvation)|GO:0045892(negative regulation of transcription, DNA-templated)|GO:0070513(deat…	Homo sapiens death associated protein (DAP), transcript variant 2, mRNA [NM_004394]	chr5:10680153-10680094	hs|5p15.2
A_24_P62237	-0.00287585	0.000897115	-3.20567	0.00141441	0.243793	1	CERK	TRUE	FALSE	FALSE	NM_022766	NM_022766	NM_022766	Hs.200668	64781	ceramide kinase	ENST00000216264	THC2466441	GO:0000287(magnesium ion binding)|GO:0001727(lipid kinase activity)|GO:0001729(ceramide kinase activity)|GO:0003951(NAD+ kinase activity)|GO:0005515(protein binding)|GO:0005524(ATP binding)|GO:0005737(cytoplasm)|GO:0005886(plasma membrane)|GO:0006665(sphingolipid metabolic process)|GO:0006672(ceramide metabolic process)|GO:0006687(glycosphingolipid metabolic process)|GO:0016021(integral component…	Homo sapiens ceramide kinase (CERK), mRNA [NM_022766]	chr22:47081327-47081268	hs|22q13.31
A_23_P502350	0.003871	0.0012084	3.2034	0.00141907	0.243793	1	RFX2	TRUE	TRUE	FALSE	NM_000635	NM_000635	NM_000635	Hs.465709	5990	regulatory factor X2	ENST00000303657	THC2466761	GO:0000785(chromatin)|GO:0000978(RNA polymerase II cis-regulatory region sequence-specific DNA binding)|GO:0000981(DNA-binding transcription factor activity, RNA polymerase II-specific)|GO:0001675(acrosome assembly)|GO:0003677(DNA binding)|GO:0003700(DNA-binding transcription factor activity)|GO:0005515(protein binding)|GO:0005634(nucleus)|GO:0005737(cytoplasm)|GO:0006357(regulation of transcript…	Homo sapiens regulatory factor X2 (RFX2), transcript variant 1, mRNA [NM_000635]	chr19:5993250-5993191	hs|19p13.3
A_21_P0006864	0.00143491	0.000448149	3.20186	0.00143044	0.244824	1	LINC00841	TRUE	TRUE	FALSE	NR_136147	NR_136147	NR_136147	Hs.443381	283033	long intergenic non-protein coding RNA 841	ENST00000654894	THC2664918		Homo sapiens long intergenic non-protein coding RNA 841 (LINC00841), transcript variant 2, long non-coding RNA [NR_136147]	chr10:44476187-44476246	hs|10q11.21
A_33_P3366039	-0.002524	0.000789589	-3.1966	0.00145975	0.246037	1	RPL29	TRUE	FALSE	FALSE	NM_000992	NM_000992	NM_000992	Hs.425125	6159	ribosomal protein L29	ENST00000451924	THC2586740	GO:0002181(cytoplasmic translation)|GO:0003723(RNA binding)|GO:0003735(structural constituent of ribosome)|GO:0005829(cytosol)|GO:0006412(translation)|GO:0007566(embryo implantation)|GO:0008201(heparin binding)|GO:0016020(membrane)|GO:0022625(cytosolic large ribosomal subunit)|GO:0022626(cytosolic ribosome)|GO:0045296(cadherin binding)	Homo sapiens ribosomal protein L29 (RPL29), mRNA [NM_000992]	chr3:52029100-52028126	hs|3p21.2
A_33_P3353111	0.00140564	0.000440128	3.19371	0.00147309	0.246037	1	TAF1	TRUE	TRUE	FALSE	NR_104393	NR_104393	NR_104393		6872	TATA-box binding protein associated factor 1	ENST00000462588	NP849996	GO:0000122(negative regulation of transcription by RNA polymerase II)|GO:0000209(protein polyubiquitination)|GO:0000785(chromatin)|GO:0000979(RNA polymerase II core promoter sequence-specific DNA binding)|GO:0001181(RNA polymerase I general transcription initiation factor activity)|GO:0002039(p53 binding)|GO:0004402(histone acetyltransferase activity)|GO:0004672(protein kinase activity)|GO:000467…	Homo sapiens TATA-box binding protein associated factor 1 (TAF1), transcript variant 10, non-coding RNA [NR_104393]	chrX:70750082-70750141	hs|Xq13.1
A_33_P3393708	0.00136181	0.000426692	3.19155	0.00147658	0.246037	1		FALSE	FALSE	FALSE											chr10:045736561-045736502	hs|10q11.21
A_23_P52806	0.00256195	0.000803009	3.19044	0.00148233	0.246037	1	BACE1	TRUE	FALSE	FALSE	NM_012104	NM_012104	NM_012104	Hs.504003	23621	beta-secretase 1	ENST00000392937	THC2533177	GO:0001540(amyloid-beta binding)|GO:0004175(endopeptidase activity)|GO:0004190(aspartic-type endopeptidase activity)|GO:0005515(protein binding)|GO:0005764(lysosome)|GO:0005768(endosome)|GO:0005769(early endosome)|GO:0005770(late endosome)|GO:0005771(multivesicular body)|GO:0005788(endoplasmic reticulum lumen)|GO:0005794(Golgi apparatus)|GO:0005802(trans-Golgi network)|GO:0005886(plasma membrane)…	Homo sapiens beta-secretase 1 (BACE1), transcript variant a, mRNA [NM_012104]	chr11:117156561-117156502	hs|11q23.3
A_33_P3410123	-0.00145072	0.000454347	-3.19297	0.00148445	0.246037	1	CFAP74	TRUE	TRUE	FALSE	NM_001304360	NM_001304360	NM_001304360	Hs.232092	85452	cilia and flagella associated protein 74	ENST00000378590	THC2688046	GO:0005930(axoneme)|GO:0035082(axoneme assembly)	Homo sapiens cilia and flagella associated protein 74 (CFAP74), mRNA [NM_001304360]	chr1:1920067-1920008	hs|1p36.33
A_21_P0006741	0.00141316	0.000443273	3.18801	0.00149455	0.246037	1	LINC00837	TRUE	FALSE	FALSE	ENST00000446012				100507605	long intergenic non-protein coding RNA 837	ENST00000446012	THC2629681		long intergenic non-protein coding RNA 837 [Source:HGNC Symbol;Acc:HGNC:27436] [ENST00000446012]	chr10:29084998-29084939	hs|10p12.1
A_24_P40978	-0.00202119	0.000634295	-3.18651	0.00150254	0.246037	1	CYHR1	TRUE	FALSE	FALSE	NM_138496	NM_138496	NM_138496	Hs.459379	50626	cysteine and histidine rich 1	ENST00000526887	THC2560517	GO:0005515(protein binding)|GO:0005654(nucleoplasm)|GO:0008270(zinc ion binding)|GO:0048471(perinuclear region of cytoplasm)	Homo sapiens cysteine and histidine rich 1 (CYHR1), transcript variant 1, mRNA [NM_138496]	chr8:145677764-145676117	hs|8q24.3
A_21_P0008420	0.00157944	0.000495405	3.18818	0.00150818	0.246037	1	LOC105370452	FALSE	FALSE	FALSE	XR_943752	XR_943752	XR_943752		105370452	uncharacterized LOC105370452				PREDICTED: Homo sapiens uncharacterized LOC105370452 (LOC105370452), ncRNA [XR_943752]	chr14:36516979-36516920	hs|14q13.2
A_24_P58529	-0.00332031	0.00104224	-3.18573	0.00150996	0.246037	1	TUBA1C	TRUE	TRUE	TRUE	NM_032704	NM_032704	NM_032704	Hs.652390	84790	tubulin alpha 1c	ENST00000530835	THC2574523	GO:0000226(microtubule cytoskeleton organization)|GO:0000278(mitotic cell cycle)|GO:0003924(GTPase activity)|GO:0005198(structural molecule activity)|GO:0005200(structural constituent of cytoskeleton)|GO:0005515(protein binding)|GO:0005525(GTP binding)|GO:0005634(nucleus)|GO:0005737(cytoplasm)|GO:0005874(microtubule)|GO:0005881(cytoplasmic microtubule)|GO:0007017(microtubule-based process)|GO:001…	Homo sapiens tubulin alpha 1c (TUBA1C), transcript variant 5, mRNA [NM_032704]	chr12:49666285-49666344	hs|12q13.12
A_21_P0011202	0.00160458	0.000503658	3.18586	0.00151655	0.246037	1	LINC00459	FALSE	FALSE	FALSE	NR_047038	NR_047038	NR_047038		100874180	long intergenic non-protein coding RNA 459	ENST00000431656	THC2683167		Homo sapiens long intergenic non-protein coding RNA 459 (LINC00459), long non-coding RNA [NR_047038]	chr13:62902907-62902966	hs|13q21.31
A_33_P3296846	0.00161528	0.000507029	3.18577	0.00151891	0.246037	1	TMPRSS4	TRUE	TRUE	FALSE	NM_001290094	NM_001290094	NM_001290094	Hs.161985	56649	transmembrane serine protease 4	ENST00000522307	THC2657932	GO:0004252(serine-type endopeptidase activity)|GO:0005044(scavenger receptor activity)|GO:0005515(protein binding)|GO:0005615(extracellular space)|GO:0005886(plasma membrane)|GO:0006508(proteolysis)|GO:0006897(endocytosis)|GO:0008236(serine-type peptidase activity)|GO:0009611(response to wounding)|GO:0010468(regulation of gene expression)|GO:0016021(integral component of membrane)|GO:0016485(prot…	Homo sapiens transmembrane serine protease 4 (TMPRSS4), transcript variant 6, mRNA [NM_001290094]	chr11:117988109-117988168	hs|11q23.3
A_33_P3368208	-0.00143859	0.000451936	-3.18317	0.00151938	0.246037	1	ABRA	TRUE	FALSE	FALSE	NM_139166	NM_139166	NM_139166	Hs.374668	137735	actin binding Rho activating protein	ENST00000311955	THC2601291	GO:0003779(actin binding)|GO:0005515(protein binding)|GO:0005886(plasma membrane)|GO:0006606(protein import into nucleus)|GO:0015629(actin cytoskeleton)|GO:0030017(sarcomere)|GO:0035025(positive regulation of Rho protein signal transduction)|GO:0045944(positive regulation of transcription by RNA polymerase II)|GO:0051091(positive regulation of DNA-binding transcription factor activity)	Homo sapiens actin binding Rho activating protein (ABRA), mRNA [NM_139166]	chr8:107771790-107771731	hs|8q23.1
A_23_P52298	0.00231796	0.000728246	3.18294	0.00152258	0.246037	1	NPM3	TRUE	TRUE	FALSE	NM_006993	NM_006993	NM_006993	Hs.90691	10360	nucleophosmin/nucleoplasmin 3	ENST00000474993	THC2470521	GO:0003682(chromatin binding)|GO:0003723(RNA binding)|GO:0005515(protein binding)|GO:0005654(nucleoplasm)|GO:0005730(nucleolus)|GO:0005737(cytoplasm)|GO:0005829(cytosol)|GO:0006338(chromatin remodeling)|GO:0006364(rRNA processing)|GO:0009303(rRNA transcription)|GO:0015629(actin cytoskeleton)|GO:0042393(histone binding)	Homo sapiens nucleophosmin/nucleoplasmin 3 (NPM3), mRNA [NM_006993]	chr10:103541278-103541219	hs|10q24.32
A_23_P145606	0.00139465	0.000437868	3.1851	0.00152297	0.246037	1	CHRM2	TRUE	TRUE	TRUE	NM_001006630	NM_001006630	NM_001006630	Hs.535891	1129	cholinergic receptor muscarinic 2	ENST00000320658	THC2477943	GO:0004993(G protein-coupled serotonin receptor activity)|GO:0005886(plasma membrane)|GO:0005887(integral component of plasma membrane)|GO:0006940(regulation of smooth muscle contraction)|GO:0007186(G protein-coupled receptor signaling pathway)|GO:0007187(G protein-coupled receptor signaling pathway, coupled to cyclic nucleotide second messenger)|GO:0007188(adenylate cyclase-modulating G protein-…	Homo sapiens cholinergic receptor muscarinic 2 (CHRM2), transcript variant 1, mRNA [NM_001006630]	chr7:136700790-136700849	hs|7q33
A_24_P94054	-0.00368135	0.00115617	-3.18408	0.00152566	0.246037	1	STK4	TRUE	TRUE	FALSE	NM_006282	NM_006282	NM_006282	Hs.472838	6789	serine/threonine kinase 4	ENST00000474717	THC2470498	GO:0000287(magnesium ion binding)|GO:0000902(cell morphogenesis)|GO:0001569(branching involved in blood vessel morphogenesis)|GO:0001841(neural tube formation)|GO:0001934(positive regulation of protein phosphorylation)|GO:0003157(endocardium development)|GO:0004672(protein kinase activity)|GO:0004674(protein serine/threonine kinase activity)|GO:0005515(protein binding)|GO:0005524(ATP binding)|GO:…	Homo sapiens serine/threonine kinase 4 (STK4), transcript variant 1, mRNA [NM_006282]	chr20:43615912-43623764	hs|20q13.12
A_33_P3383975	0.00140602	0.000441678	3.18335	0.00152748	0.246037	1		FALSE	FALSE	FALSE	ENST00000522186						ENST00000522186			novel transcript [ENST00000522186]	chr8:56047940-56047881	hs|8q12.1
A_23_P310	-0.00268205	0.00084298	-3.18163	0.00153008	0.246037	1	MARCKSL1	TRUE	FALSE	FALSE	NM_023009	NM_023009	NM_023009	Hs.75061	65108	MARCKS like 1	ENST00000329421	THC2496571	GO:0005515(protein binding)|GO:0005516(calmodulin binding)|GO:0005737(cytoplasm)|GO:0005856(cytoskeleton)|GO:0005886(plasma membrane)|GO:0007015(actin filament organization)|GO:0007417(central nervous system development)|GO:0008284(positive regulation of cell population proliferation)|GO:0051015(actin filament binding)|GO:0070062(extracellular exosome)	Homo sapiens MARCKS like 1 (MARCKSL1), transcript variant 1, mRNA [NM_023009]	chr1:32800015-32799956	hs|1p35.1
A_33_P3244882	-0.0028464	0.00089473	-3.18129	0.00153444	0.246037	1	AGO3	TRUE	FALSE	FALSE	NM_024852	NM_024852	NM_024852	Hs.657659	192669	argonaute RISC catalytic component 3	ENST00000324350	THC2648754	GO:0000794(condensed nuclear chromosome)|GO:0000932(P-body)|GO:0003723(RNA binding)|GO:0003725(double-stranded RNA binding)|GO:0003727(single-stranded RNA binding)|GO:0004521(endoribonuclease activity)|GO:0005515(protein binding)|GO:0005654(nucleoplasm)|GO:0005737(cytoplasm)|GO:0005829(cytosol)|GO:0006402(mRNA catabolic process)|GO:0010501(RNA secondary structure unwinding)|GO:0010628(positive re…	Homo sapiens argonaute RISC catalytic component 3 (AGO3), transcript variant 1, mRNA [NM_024852]	chr1:36439052-36439111	hs|1p34.3
A_23_P121265	-0.00235868	0.000742987	-3.17459	0.00156643	0.248907	1	TWF2	TRUE	TRUE	FALSE	NM_007284	NM_007284	NM_007284	Hs.436439	11344	twinfilin actin binding protein 2	ENST00000499914	THC2695624	GO:0003723(RNA binding)|GO:0003785(actin monomer binding)|GO:0005080(protein kinase C binding)|GO:0005515(protein binding)|GO:0005524(ATP binding)|GO:0005546(phosphatidylinositol-4,5-bisphosphate binding)|GO:0005737(cytoplasm)|GO:0005884(actin filament)|GO:0010591(regulation of lamellipodium assembly)|GO:0010592(positive regulation of lamellipodium assembly)|GO:0010976(positive regulation of neur…	Homo sapiens twinfilin actin binding protein 2 (TWF2), mRNA [NM_007284]	chr3:52264904-52264046	hs|3p21.2
A_33_P3419910	0.00177418	0.000558736	3.17534	0.0015736	0.248907	1	GGCT	TRUE	FALSE	FALSE	ENST00000409436				79017	gamma-glutamylcyclotransferase	ENST00000409436	THC2541216	GO:0001836(release of cytochrome c from mitochondria)|GO:0003839(gamma-glutamylcyclotransferase activity)|GO:0005829(cytosol)|GO:0042803(protein homodimerization activity)|GO:0070062(extracellular exosome)	gamma-glutamylcyclotransferase [Source:HGNC Symbol;Acc:HGNC:21705] [ENST00000409436]	chr7:30537281-30537222	hs|7p14.3
A_21_P0009414	0.00150099	0.000472802	3.17466	0.00157368	0.248907	1	LINC02074	FALSE	FALSE	FALSE	XR_001753002	XR_001753002	XR_001753002		102723567	long intergenic non-protein coding RNA 2074				PREDICTED: Homo sapiens long intergenic non-protein coding RNA 2074 (LINC02074), transcript variant X5, ncRNA [XR_001753002]	chr17:72056123-72056064	hs|17q25.1
A_33_P3244168	-0.00137251	0.000432369	-3.17438	0.00158196	0.248907	1		FALSE	FALSE	FALSE	ENST00000426595						ENST00000426595	THC2511436		novel zinc finger protein 713 (ZNF713) and mitochondrial ribosomal protein S17 (MRPS17) protein [ENST00000426595]	chr7:55954984-55955043	hs|7p11.2
A_33_P3277447	0.00268372	0.00084615	3.17169	0.00158226	0.248907	1	SLC26A2	TRUE	TRUE	TRUE	NM_000112	NM_000112	NM_000112	Hs.302738	1836	solute carrier family 26 member 2	ENST00000286298	THC2477870	GO:0001503(ossification)|GO:0005886(plasma membrane)|GO:0005887(integral component of plasma membrane)|GO:0006811(ion transport)|GO:0008271(secondary active sulfate transmembrane transporter activity)|GO:0015106(bicarbonate transmembrane transporter activity)|GO:0015108(chloride transmembrane transporter activity)|GO:0015116(sulfate transmembrane transporter activity)|GO:0015301(anion:anion antip…	Homo sapiens solute carrier family 26 member 2 (SLC26A2), mRNA [NM_000112]	chr5:149366825-149366884	hs|5q32
A_33_P3331150	-0.00232556	0.000733196	-3.17181	0.00158501	0.248907	1		FALSE	FALSE	FALSE	ENST00000390606						ENST00000390606	NP272634		immunoglobulin heavy variable 3-20 [Source:HGNC Symbol;Acc:HGNC:5585] [ENST00000390606]	chr14:106667725-106667666	hs|14q32.33
A_24_P488202	-0.0014518	0.000457728	-3.17176	0.00159552	0.249699	1		FALSE	FALSE	FALSE	ENST00000359491						ENST00000359491	THC2495205		novel transcript [ENST00000359491]	chr14:64803136-64803077	hs|14q23.3
A_32_P453321	-0.00264732	0.00083611	-3.16623	0.00160991	0.25109	1	ARMH1	TRUE	FALSE	FALSE	NM_001145636	NM_001145636	NM_001145636	Hs.173679	339541	armadillo like helical domain containing 1	ENST00000648290	THC2476404		Homo sapiens armadillo like helical domain containing 1 (ARMH1), mRNA [NM_001145636]	chr1:45191024-45191083	hs|1p34.1
A_21_P0007934	-0.00370133	0.00116958	-3.16467	0.00162493	0.251776	1	LINC00407	TRUE	FALSE	FALSE	NR_149082	NR_149082	NR_149082		106144541	long intergenic non-protein coding RNA 407	ENST00000426509			Homo sapiens long intergenic non-protein coding RNA 407 (LINC00407), long non-coding RNA [NR_149082]	chr13:45275093-45275152	hs|13q14.12
A_21_P0006983	0.00136226	0.000430222	3.16642	0.00162532	0.251776	1	ZNF438	TRUE	TRUE	FALSE	ENST00000609683		BX093705	Hs.666504	220929	zinc finger protein 438	ENST00000609683	THC2741692	GO:0000978(RNA polymerase II cis-regulatory region sequence-specific DNA binding)|GO:0001228(DNA-binding transcription activator activity, RNA polymerase II-specific)|GO:0005515(protein binding)|GO:0005634(nucleus)|GO:0005654(nucleoplasm)|GO:0005829(cytosol)|GO:0006357(regulation of transcription by RNA polymerase II)|GO:0045944(positive regulation of transcription by RNA polymerase II)|GO:004687…	zinc finger protein 438 [Source:HGNC Symbol;Acc:HGNC:21029] [ENST00000609683]	chr10:31123057-31119045	hs|10p11.23
A_33_P3371999	0.00280413	0.000887858	3.15831	0.00165319	0.253906	1	TPPP	TRUE	TRUE	TRUE	NM_007030	NM_007030	NM_007030	Hs.481466	11076	tubulin polymerization promoting protein	ENST00000360578	THC2500260	GO:0000287(magnesium ion binding)|GO:0001578(microtubule bundle formation)|GO:0003924(GTPase activity)|GO:0005515(protein binding)|GO:0005634(nucleus)|GO:0005737(cytoplasm)|GO:0005739(mitochondrion)|GO:0005829(cytosol)|GO:0005874(microtubule)|GO:0008017(microtubule binding)|GO:0014003(oligodendrocyte development)|GO:0015631(tubulin binding)|GO:0030953(astral microtubule organization)|GO:0031334(p…	Homo sapiens tubulin polymerization promoting protein (TPPP), mRNA [NM_007030]	chr5:660037-659978	hs|5p15.33
A_24_P522864	-0.00163031	0.000515886	-3.16021	0.001655	0.253906	1	MGC12916	FALSE	FALSE	FALSE	NR_026880	NR_026880	NR_026880	Hs.597458	84815	uncharacterized protein MGC12916	ENST00000583262	THC2753207		Homo sapiens uncharacterized protein MGC12916 (MGC12916), long non-coding RNA [NR_026880]	chr17:14208047-14208106	hs|17p12
A_33_P3291748	-0.00135537	0.000429231	-3.15767	0.00166784	0.253906	1	DCDC1	TRUE	TRUE	TRUE	NM_001367979	NM_001367979	NM_001367979	Hs.530438	341019	doublecortin domain containing 1	ENST00000406071	THC2482361	GO:0005515(protein binding)|GO:0005737(cytoplasm)|GO:0005874(microtubule)|GO:0007049(cell cycle)|GO:0008017(microtubule binding)|GO:0030246(carbohydrate binding)|GO:0030496(midbody)|GO:0035556(intracellular signal transduction)|GO:0051301(cell division)|GO:0072686(mitotic spindle)|GO:0090543(Flemming body)|GO:1902412(regulation of mitotic cytokinesis)	Homo sapiens doublecortin domain containing 1 (DCDC1), transcript variant 4, mRNA [NM_001367979]	chr11:30930553-30930494	hs|11p14.1
A_33_P3284557	0.00291278	0.000923102	3.15542	0.00166948	0.253906	1	MAP3K20	FALSE	FALSE	FALSE	NM_016653	NM_016653	NM_016653	Hs.444451	51776	mitogen-activated protein kinase kinase kinase 20	ENST00000409176	THC2785217	GO:0000077(DNA damage checkpoint signaling)|GO:0000287(magnesium ion binding)|GO:0003723(RNA binding)|GO:0004709(MAP kinase kinase kinase activity)|GO:0005515(protein binding)|GO:0005524(ATP binding)|GO:0005634(nucleus)|GO:0005737(cytoplasm)|GO:0005829(cytosol)|GO:0006468(protein phosphorylation)|GO:0007010(cytoskeleton organization)|GO:0007049(cell cycle)|GO:0007254(JNK cascade)|GO:0008219(cell …	Homo sapiens mitogen-activated protein kinase kinase kinase 20 (MAP3K20), transcript variant 1, mRNA [NM_016653]	chr2:174131452-174131511	hs|2q31.1
A_21_P0004230	-0.00136673	0.000432887	-3.15724	0.00167452	0.253906	1	LOC105374661	FALSE	FALSE	FALSE	XR_001742498	XR_001742498	XR_001742498		105374661	uncharacterized LOC105374661				PREDICTED: Homo sapiens uncharacterized LOC105374661 (LOC105374661), ncRNA [XR_001742498]	chr5:14892556-14892615	hs|5p15.2
A_33_P3328626	0.00156446	0.000495671	3.15624	0.00167766	0.253906	1		FALSE	FALSE	FALSE	THC2692397							THC2692397		Q3ZCJ0_BOVIN (Q3ZCJ0) RPL36A protein, partial (46%) [THC2692397]	chr1:093656715-093656656	hs|1p22.1
A_32_P30271	-0.00188113	0.000596281	-3.15477	0.00167796	0.253906	1	ARRDC5	TRUE	FALSE	FALSE	NM_001367189	NM_001367189	NM_001367189	Hs.574574	645432	arrestin domain containing 5	ENST00000381781	THC2709627	GO:0005737(cytoplasm)|GO:0015031(protein transport)|GO:0016567(protein ubiquitination)|GO:0031625(ubiquitin protein ligase binding)|GO:1990756(ubiquitin ligase-substrate adaptor activity)	Homo sapiens arrestin domain containing 5 (ARRDC5), transcript variant 1, mRNA [NM_001367189]	chr19:4891432-4891373	hs|19p13.3
A_21_P0013168	-0.00165422	0.00052429	-3.15515	0.00168521	0.25416	1	XLOC_l2_013267	FALSE	FALSE	FALSE	TCONS_l2_00025618									BROAD Institute lincRNA (XLOC_l2_013267), lincRNA [TCONS_l2_00025618]	chr7:5889573-5889632	hs|7p22.1
A_23_P432352	0.00160266	0.000509776	3.14385	0.00175067	0.259923	1	CT83	TRUE	TRUE	FALSE	NM_001017978	NM_001017978	NM_001017978	Hs.97892	203413	cancer/testis antigen 83	ENST00000371894	THC2637436	GO:0005634(nucleus)|GO:0005886(plasma membrane)|GO:0016021(integral component of membrane)	Homo sapiens cancer/testis antigen 83 (CT83), mRNA [NM_001017978]	chrX:115593025-115592966	hs|Xq23
A_33_P3298398	-0.00162251	0.000516466	-3.14156	0.00176124	0.259923	1		FALSE	FALSE	FALSE											chr2:192568150-192568209	hs|2q32.3
A_21_P0000568	0.00140941	0.000448991	3.13905	0.00176417	0.259923	1	APOOP5	TRUE	FALSE	FALSE	NR_028471	NR_028471	NR_028471	Hs.250392	644649	apolipoprotein O pseudogene 5				Homo sapiens apolipoprotein O pseudogene 5 (APOOP5), non-coding RNA [NR_028471]	chr16:59788168-59788109	hs|16q21
A_21_P0011505	-0.00245611	0.00078228	-3.13969	0.00176445	0.259923	1		FALSE	FALSE	FALSE	ENST00000565421		BX537874	Hs.451336			ENST00000565421			M-phase phosphoprotein 10 (U3 small nucleolar ribonucleoprotein) (MPHOSPH10) pseudogene [ENST00000565421]	chr16:53401186-53401127	hs|16q12.2
A_33_P3254013	-0.00188124	0.000599142	-3.13989	0.00176476	0.259923	1	GAK	TRUE	TRUE	TRUE	ENST00000515868	XM_017007994	XM_017007994		2580	cyclin G associated kinase	ENST00000515868	THC2482034	GO:0004674(protein serine/threonine kinase activity)|GO:0005515(protein binding)|GO:0005524(ATP binding)|GO:0005737(cytoplasm)|GO:0005794(Golgi apparatus)|GO:0005829(cytosol)|GO:0005925(focal adhesion)|GO:0006468(protein phosphorylation)|GO:0006898(receptor-mediated endocytosis)|GO:0007029(endoplasmic reticulum organization)|GO:0007030(Golgi organization)|GO:0007049(cell cycle)|GO:0010977(negativ…	cyclin G associated kinase [Source:HGNC Symbol;Acc:HGNC:4113] [ENST00000515868]	chr4:845421-845362	hs|4p16.3
A_24_P98277	-0.0025145	0.000800922	-3.13951	0.00176731	0.259923	1	GOLGA7	TRUE	FALSE	FALSE	NM_001002296	NM_001002296	NM_001002296	Hs.654773	51125	golgin A7	ENST00000523420	THC2615916	GO:0000139(Golgi membrane)|GO:0002178(palmitoyltransferase complex)|GO:0005515(protein binding)|GO:0005576(extracellular region)|GO:0005795(Golgi stack)|GO:0006612(protein targeting to membrane)|GO:0006893(Golgi to plasma membrane transport)|GO:0018230(peptidyl-L-cysteine S-palmitoylation)|GO:0031228(intrinsic component of Golgi membrane)|GO:0043001(Golgi to plasma membrane protein transport)|GO:…	Homo sapiens golgin A7 (GOLGA7), transcript variant 2, mRNA [NM_001002296]	chr8:41355117-41355176	hs|8p11.21
A_23_P90407	0.00159751	0.000508778	3.13989	0.00177513	0.259923	1	CASP14	TRUE	FALSE	FALSE	NM_012114	NM_012114	NM_012114	Hs.466057	23581	caspase 14	ENST00000427043	THC2621865	GO:0004197(cysteine-type endopeptidase activity)|GO:0005515(protein binding)|GO:0005634(nucleus)|GO:0005654(nucleoplasm)|GO:0005737(cytoplasm)|GO:0005739(mitochondrion)|GO:0005829(cytosol)|GO:0006508(proteolysis)|GO:0008544(epidermis development)|GO:0031424(keratinization)|GO:0045095(keratin filament)|GO:0070268(cornification)|GO:0097194(execution phase of apoptosis)|GO:0097200(cysteine-type endo…	Homo sapiens caspase 14 (CASP14), mRNA [NM_012114]	chr19:15164420-15164580	hs|19p13.12
A_33_P3228305	0.00329007	0.00104874	3.13717	0.00177683	0.259923	1	ARHGAP26	TRUE	TRUE	FALSE	NM_001135608	NM_001135608	NM_001135608	Hs.654668	23092	Rho GTPase activating protein 26	ENST00000645722	THC2495953	GO:0005096(GTPase activator activity)|GO:0005515(protein binding)|GO:0005543(phospholipid binding)|GO:0005575(cellular_component)|GO:0005829(cytosol)|GO:0005856(cytoskeleton)|GO:0005925(focal adhesion)|GO:0007165(signal transduction)|GO:0007399(nervous system development)|GO:0030036(actin cytoskeleton organization)|GO:0050790(regulation of catalytic activity)|GO:0051056(regulation of small GTPase…	Homo sapiens Rho GTPase activating protein 26 (ARHGAP26), transcript variant 2, mRNA [NM_001135608]	chr5:142608490-142608549	hs|5q31.3
A_21_P0011200	0.00161265	0.000514025	3.13729	0.00179079	0.259923	1		FALSE	FALSE	FALSE	lnc-NUPL1-2:1									BROAD Institute lincRNA (XLOC_l2_003652), lincRNA [TCONS_l2_00007372]	chr13:25784374-25784433	hs|13q12.13
A_21_P0001893	0.00170527	0.000543715	3.13633	0.00179333	0.259923	1	LINC01918	FALSE	FALSE	FALSE	ENST00000452037		BE407125	Hs.570237	105373984	long intergenic non-protein coding RNA 1918	ENST00000452037			long intergenic non-protein coding RNA 1918 [Source:HGNC Symbol;Acc:HGNC:52737] [ENST00000452037]	chr2:105761279-105761338	hs|2q12.1
A_23_P95823	-0.00242231	0.000772844	-3.13428	0.00180037	0.259923	1	NSMCE1	TRUE	TRUE	FALSE	NM_145080	NM_145080	NM_145080	Hs.284295	197370	NSE1 homolog, SMC5-SMC6 complex component	ENST00000563900	THC2631292	GO:0000724(double-strand break repair via homologous recombination)|GO:0000781(chromosome, telomeric region)|GO:0004842(ubiquitin-protein transferase activity)|GO:0005515(protein binding)|GO:0005634(nucleus)|GO:0005654(nucleoplasm)|GO:0006301(postreplication repair)|GO:0016567(protein ubiquitination)|GO:0030915(Smc5-Smc6 complex)|GO:0035556(intracellular signal transduction)|GO:0043231(intracellu…	Homo sapiens NSE1 homolog, SMC5-SMC6 complex component (NSMCE1), mRNA [NM_145080]	chr16:27245524-27244425	hs|16p12.1
A_21_P0008905	0.0017314	0.000552273	3.13504	0.00180397	0.259923	1		FALSE	FALSE	FALSE	lnc-C16orf72-5:1									BROAD Institute lincRNA (XLOC_011640), lincRNA [TCONS_00024327]	chr16:9773322-9773381	hs|16p13.2
A_23_P254271	0.00483677	0.00154389	3.13285	0.00180458	0.259923	1	TUBB6	TRUE	TRUE	FALSE	NM_032525	NM_032525	NM_032525	Hs.744066	84617	tubulin beta 6 class V	ENST00000417736	THC2493956	GO:0000226(microtubule cytoskeleton organization)|GO:0000278(mitotic cell cycle)|GO:0003674(molecular_function)|GO:0003924(GTPase activity)|GO:0005200(structural constituent of cytoskeleton)|GO:0005515(protein binding)|GO:0005525(GTP binding)|GO:0005634(nucleus)|GO:0005737(cytoplasm)|GO:0005874(microtubule)|GO:0070062(extracellular exosome)	Homo sapiens tubulin beta 6 class V (TUBB6), transcript variant 1, mRNA [NM_032525]	chr18:12326476-12326535	hs|18p11.21
A_32_P193080	0.00147628	0.000471055	3.13399	0.00180856	0.259923	1	FMNL2	TRUE	TRUE	TRUE	NM_052905	NM_052905	NM_052905	Hs.654630	114793	formin like 2	ENST00000475377	THC2462521	GO:0005829(cytosol)|GO:0007010(cytoskeleton organization)|GO:0008360(regulation of cell shape)|GO:0016477(cell migration)|GO:0022604(regulation of cell morphogenesis)|GO:0030866(cortical actin cytoskeleton organization)|GO:0031267(small GTPase binding)|GO:0045296(cadherin binding)|GO:0051015(actin filament binding)	Homo sapiens formin like 2 (FMNL2), mRNA [NM_052905]	chr2:153505480-153505539	hs|2q23.3
A_21_P0004899	-0.00143017	0.000456251	-3.13462	0.00180873	0.259923	1		FALSE	FALSE	FALSE	lnc-MYO6-2:1		AW303563	Hs.544542						BROAD Institute lincRNA (XLOC_005354), lincRNA [TCONS_00011862]	chr6:77296190-77296249	hs|6q14.1
A_24_P332482	-0.00238419	0.000761617	-3.13043	0.00182233	0.259929	1		FALSE	FALSE	FALSE	ENST00000482584						ENST00000482584			ribosomal protein L29 (RPL29) pseudogene [ENST00000482584]	chr5:78806278-78806337	hs|5q14.1
A_23_P326009	0.00142925	0.000456504	3.13085	0.00183008	0.259929	1	ZNF471	TRUE	FALSE	FALSE	NM_020813	NM_020813	NM_020813	Hs.710590	57573	zinc finger protein 471	ENST00000308031	THC2478939	GO:0000978(RNA polymerase II cis-regulatory region sequence-specific DNA binding)|GO:0000981(DNA-binding transcription factor activity, RNA polymerase II-specific)|GO:0005634(nucleus)|GO:0006357(regulation of transcription by RNA polymerase II)|GO:0046872(metal ion binding)	Homo sapiens zinc finger protein 471 (ZNF471), mRNA [NM_020813]	chr19:57039511-57039570	hs|19q13.43
A_33_P3374049	-0.00231765	0.000740984	-3.1278	0.00183402	0.259929	1	KIAA2013	TRUE	FALSE	FALSE	NM_138346	NM_138346	NM_138346	Hs.520094	90231	KIAA2013	ENST00000567634	THC2596413	GO:0005515(protein binding)|GO:0016020(membrane)|GO:0016021(integral component of membrane)	Homo sapiens KIAA2013 (KIAA2013), mRNA [NM_138346]	chr1:11983138-11983079	hs|1p36.22
A_33_P3841755	0.00146057	0.000466944	3.12794	0.0018474	0.259929	1		FALSE	FALSE	FALSE	AL137758		AL137758	Hs.413460				THC2608543		Homo sapiens mRNA; cDNA DKFZp434H245 (from clone DKFZp434H245) [AL137758]	chr15:97304924-97304865	hs|15q26.2
A_24_P74559	-0.00234755	0.000751149	-3.12528	0.00185116	0.259929	1	CYTH4	TRUE	TRUE	TRUE	NM_013385	NM_013385	NM_013385	Hs.170944	27128	cytohesin 4	ENST00000457992	NP167777	GO:0000139(Golgi membrane)|GO:0005085(guanyl-nucleotide exchange factor activity)|GO:0005515(protein binding)|GO:0005829(cytosol)|GO:0005886(plasma membrane)|GO:0008289(lipid binding)|GO:0032012(regulation of ARF protein signal transduction)|GO:0034451(centriolar satellite)|GO:0045171(intercellular bridge)|GO:0050790(regulation of catalytic activity)	Homo sapiens cytohesin 4 (CYTH4), transcript variant 1, mRNA [NM_013385]	chr22:37690702-37690761	hs|22q13.1
A_33_P3300600	0.00139368	0.00044521	3.13038	0.00185226	0.259929	1	OR7G1	TRUE	FALSE	FALSE	NM_001005192	NM_001005192	NM_001005192	Hs.553576	125962	olfactory receptor family 7 subfamily G member 1	ENST00000541538	THC2503948	GO:0004930(G protein-coupled receptor activity)|GO:0004984(olfactory receptor activity)|GO:0005886(plasma membrane)|GO:0007186(G protein-coupled receptor signaling pathway)|GO:0016021(integral component of membrane)|GO:0050911(detection of chemical stimulus involved in sensory perception of smell)	Homo sapiens olfactory receptor family 7 subfamily G member 1 (OR7G1), mRNA [NM_001005192]	chr19:9225584-9225525	hs|19p13.2
A_24_P332341	-0.00213349	0.000682949	-3.12394	0.00185746	0.259929	1	POLR2J4	TRUE	FALSE	FALSE	NR_003655	NR_003655	NR_003655	Hs.657028	84820	RNA polymerase II subunit J4, pseudogene	ENST00000418424	THC2509237		Homo sapiens RNA polymerase II subunit J4, pseudogene (POLR2J4), non-coding RNA [NR_003655]	chr7:44056055-44054346	hs|7p13
A_24_P131236	0.00142699	0.000456579	3.1254	0.00185834	0.259929	1	SV2A	TRUE	FALSE	FALSE	NM_014849	NM_014849	NM_014849	Hs.516153	9900	synaptic vesicle glycoprotein 2A	ENST00000369145	THC2712349	GO:0005783(endoplasmic reticulum)|GO:0005886(plasma membrane)|GO:0005911(cell-cell junction)|GO:0006874(cellular calcium ion homeostasis)|GO:0008021(synaptic vesicle)|GO:0014052(regulation of gamma-aminobutyric acid secretion)|GO:0016021(integral component of membrane)|GO:0016082(synaptic vesicle priming)|GO:0019901(protein kinase binding)|GO:0022857(transmembrane transporter activity)|GO:0030285…	Homo sapiens synaptic vesicle glycoprotein 2A (SV2A), transcript variant 1, mRNA [NM_014849]	chr1:149879300-149878398	hs|1q21.2
A_23_P212511	-0.00254783	0.000815543	-3.1241	0.00185996	0.259929	1	TTC14	TRUE	FALSE	FALSE	NM_001042601	NM_001042601	NM_001042601	Hs.43213	151613	tetratricopeptide repeat domain 14	ENST00000470669	THC2736208	GO:0003676(nucleic acid binding)	Homo sapiens tetratricopeptide repeat domain 14 (TTC14), transcript variant 2, mRNA [NM_001042601]	chr3:180327544-180327603	hs|3q26.33
A_33_P3372566	-0.00176697	0.000565644	-3.12383	0.00187055	0.26061	1	ABCC10	TRUE	TRUE	FALSE	ENST00000443426				89845	ATP binding cassette subfamily C member 10	ENST00000443426	THC2530428	GO:0005524(ATP binding)|GO:0005765(lysosomal membrane)|GO:0005886(plasma membrane)|GO:0006691(leukotriene metabolic process)|GO:0008559(ABC-type xenobiotic transporter activity)|GO:0015431(ABC-type glutathione S-conjugate transporter activity)|GO:0015698(inorganic anion transport)|GO:0016020(membrane)|GO:0016021(integral component of membrane)|GO:0016323(basolateral plasma membrane)|GO:0042626(AT…	ATP binding cassette subfamily C member 10 [Source:HGNC Symbol;Acc:HGNC:52] [ENST00000443426]	chr6:43402538-43402597	hs|6p21.1
A_32_P145010	-0.00248847	0.000797411	-3.12068	0.00187653	0.26065	1	LOC729683	FALSE	FALSE	FALSE	NR_046273	NR_046273	NR_046273	Hs.534931	729683	uncharacterized LOC729683				Homo sapiens uncharacterized LOC729683 (LOC729683), long non-coding RNA [NR_046273]	chr17:61779010-61779069	hs|17q23.3
A_33_P3382412	0.00185812	0.000595809	3.11865	0.00189505	0.262425	1	ZNF468	TRUE	FALSE	FALSE	NM_001277120	NM_001277120	NM_001277120	Hs.467223	90333	zinc finger protein 468	ENST00000243639	THC2470903	GO:0000978(RNA polymerase II cis-regulatory region sequence-specific DNA binding)|GO:0000981(DNA-binding transcription factor activity, RNA polymerase II-specific)|GO:0005634(nucleus)|GO:0006357(regulation of transcription by RNA polymerase II)|GO:0046872(metal ion binding)	Homo sapiens zinc finger protein 468 (ZNF468), transcript variant 1, mRNA [NM_001277120]	chr19:53342568-53342509	hs|19q13.41
A_21_P0009639	0.0014651	0.000469955	3.11753	0.00191428	0.263145	1	LOC105372210	FALSE	FALSE	FALSE	XR_935654	XR_935654	XR_935654		105372210	uncharacterized LOC105372210				PREDICTED: Homo sapiens uncharacterized LOC105372210 (LOC105372210), ncRNA [XR_935654]	chr18:73938508-73938449	hs|18q23
A_32_P129527	0.00198857	0.000638199	3.11592	0.00191509	0.263145	1	ERMARD	TRUE	TRUE	FALSE	NM_018341	NM_018341	NM_018341	Hs.47546	55780	ER membrane associated RNA degradation	ENST00000418781	THC2708275	GO:0003674(molecular_function)|GO:0005789(endoplasmic reticulum membrane)|GO:0008150(biological_process)|GO:0016021(integral component of membrane)	Homo sapiens ER membrane associated RNA degradation (ERMARD), transcript variant 1, mRNA [NM_018341]	chr6:170181465-170181524	hs|6q27
A_33_P3242965	-0.00142649	0.000457787	-3.11604	0.00191753	0.263145	1	ATAD3C	TRUE	TRUE	FALSE	NM_001039211	NM_001039211	NM_001039211	Hs.724767	219293	ATPase family AAA domain containing 3C	ENST00000378785	THC2493001	GO:0005524(ATP binding)|GO:0005739(mitochondrion)|GO:0007005(mitochondrion organization)|GO:0008270(zinc ion binding)	Homo sapiens ATPase family AAA domain containing 3C (ATAD3C), mRNA [NM_001039211]	chr1:1396237-1396296	hs|1p36.33
A_32_P416583	-0.00255281	0.000820165	-3.11256	0.0019286	0.263372	1	NLRC5	TRUE	TRUE	FALSE	NM_032206	NM_032206	NM_032206	Hs.528836	84166	NLR family CARD domain containing 5	ENST00000541020	THC2607318	GO:0000978(RNA polymerase II cis-regulatory region sequence-specific DNA binding)|GO:0005515(protein binding)|GO:0005524(ATP binding)|GO:0005634(nucleus)|GO:0005737(cytoplasm)|GO:0005813(centrosome)|GO:0005829(cytosol)|GO:0009617(response to bacterium)|GO:0032088(negative regulation of NF-kappaB transcription factor activity)|GO:0035556(intracellular signal transduction)|GO:0043549(regulation of …	Homo sapiens NLR family CARD domain containing 5 (NLRC5), transcript variant 1, mRNA [NM_032206]	chr16:57077428-57077487	hs|16q13
A_33_P3301075	-0.00508535	0.0016343	-3.11164	0.00193635	0.263372	1		FALSE	FALSE	FALSE	ENST00000390615		AJ519329	Hs.704565			ENST00000390615	NP240776		immunoglobulin heavy variable 3-33 [Source:HGNC Symbol;Acc:HGNC:5596] [ENST00000390615]	chr14:106815814-106815755	hs|14q32.33
A_32_P116840	0.00160934	0.000517324	3.11089	0.00195022	0.263372	1	MIA2	TRUE	TRUE	FALSE	NM_203356	NM_203356	NM_203356	Hs.540038	4253	MIA SH3 domain ER export factor 2	ENST00000314099	THC2477975	GO:0005515(protein binding)|GO:0005783(endoplasmic reticulum)|GO:0005789(endoplasmic reticulum membrane)|GO:0006888(endoplasmic reticulum to Golgi vesicle-mediated transport)|GO:0009306(protein secretion)|GO:0016020(membrane)|GO:0016021(integral component of membrane)|GO:0035459(vesicle cargo loading)|GO:0070971(endoplasmic reticulum exit site)	Homo sapiens MIA SH3 domain ER export factor 2 (MIA2), transcript variant 4, mRNA [NM_203356]	chr14:39819450-39819509	hs|14q21.1
A_23_P104641	-0.00281171	0.000904418	-3.10886	0.00195578	0.263372	1	VPS51	TRUE	TRUE	FALSE	NM_013265	NM_013265	NM_013265	Hs.277517	738	VPS51 subunit of GARP complex	ENST00000534591	THC2467873	GO:0000938(GARP complex)|GO:0003674(molecular_function)|GO:0005515(protein binding)|GO:0005730(nucleolus)|GO:0005794(Golgi apparatus)|GO:0005829(cytosol)|GO:0006869(lipid transport)|GO:0006914(autophagy)|GO:0007030(Golgi organization)|GO:0007041(lysosomal transport)|GO:0015031(protein transport)|GO:0016020(membrane)|GO:0016021(integral component of membrane)|GO:0032456(endocytic recycling)|GO:003…	Homo sapiens VPS51 subunit of GARP complex (VPS51), transcript variant 1, mRNA [NM_013265]	chr11:64878902-64878961	hs|11q13.1
A_21_P0006198	0.00136106	0.000437865	3.1084	0.00196805	0.263372	1		FALSE	FALSE	FALSE	lnc-SLC44A1-1:1									BROAD Institute lincRNA (XLOC_007499), lincRNA [TCONS_00016111]	chr9:107881631-107881690	hs|9q31.1
A_24_P269895	-0.00357416	0.00115059	-3.10636	0.00197301	0.263372	1	HNRNPA3	TRUE	FALSE	FALSE	NM_194247	NM_194247	NM_194247	Hs.516539	220988	heterogeneous nuclear ribonucleoprotein A3	ENST00000401429	THC2589542	GO:0000398(mRNA splicing, via spliceosome)|GO:0003723(RNA binding)|GO:0003729(mRNA binding)|GO:0005515(protein binding)|GO:0005634(nucleus)|GO:0005654(nucleoplasm)|GO:0005737(cytoplasm)|GO:0014069(postsynaptic density)|GO:0035770(ribonucleoprotein granule)|GO:0043005(neuron projection)|GO:0051028(mRNA transport)|GO:0051033(RNA transmembrane transporter activity)|GO:0071013(catalytic step 2 splice…	Homo sapiens heterogeneous nuclear ribonucleoprotein A3 (HNRNPA3), transcript variant 1, mRNA [NM_194247]	chr2:178080329-178080388	hs|2q31.2
A_21_P0011654	-0.00257413	0.000828853	-3.10565	0.00197514	0.263372	1	NPIPA5	TRUE	FALSE	FALSE	NM_001277325	NM_001277325	NM_001277325	Hs.676266	100288332	nuclear pore complex interacting protein family member A5	ENST00000539604	THC2530822	GO:0005654(nucleoplasm)	Homo sapiens nuclear pore complex interacting protein family member A5 (NPIPA5), transcript variant 1, mRNA [NM_001277325]	chr16:15457898-15457839	hs|16p13.11
A_33_P3398401	0.00263776	0.000849438	3.1053	0.00197976	0.263372	1	CRBN	TRUE	FALSE	FALSE	NM_001173482	NM_001173482	NM_001173482	Hs.18925	51185	cereblon	ENST00000488263	THC2468121	GO:0005515(protein binding)|GO:0005634(nucleus)|GO:0005737(cytoplasm)|GO:0005829(cytosol)|GO:0016020(membrane)|GO:0016567(protein ubiquitination)|GO:0031333(negative regulation of protein-containing complex assembly)|GO:0031334(positive regulation of protein-containing complex assembly)|GO:0031464(Cul4A-RING E3 ubiquitin ligase complex)|GO:0035641(locomotory exploration behavior)|GO:0043161(prote…	Homo sapiens cereblon (CRBN), transcript variant 2, mRNA [NM_001173482]	chr3:3191790-3191731	hs|3p26.2
A_33_P3235098	0.00153416	0.000493702	3.10746	0.00198452	0.263372	1	NUTM2D	TRUE	FALSE	FALSE	NM_001009610	NM_001009610	NM_001009610	Hs.701044	728130	NUT family member 2D	ENST00000372321	THC2543079		Homo sapiens NUT family member 2D (NUTM2D), transcript variant 2, mRNA [NM_001009610]	chr10:89127618-89127677	hs|10q23.2
A_23_P37988	-0.00251424	0.000810318	-3.10278	0.00199328	0.263372	1	CPNE2	TRUE	TRUE	FALSE	NM_152727	NM_152727	NM_152727	Hs.339809	221184	copine 2	ENST00000567011	THC2692681	GO:0005515(protein binding)|GO:0005544(calcium-dependent phospholipid binding)|GO:0005634(nucleus)|GO:0005737(cytoplasm)|GO:0005886(plasma membrane)|GO:0046872(metal ion binding)|GO:0070062(extracellular exosome)|GO:0071277(cellular response to calcium ion)	Homo sapiens copine 2 (CPNE2), mRNA [NM_152727]	chr16:57180203-57181491	hs|16q13
A_23_P46356	-0.0021746	0.00070161	-3.09944	0.00201673	0.263372	1	TNFAIP8L2	TRUE	FALSE	FALSE	NM_024575	NM_024575	NM_024575	Hs.432360	79626	TNF alpha induced protein 8 like 2	ENST00000368910	THC2477655	GO:0005515(protein binding)|GO:0005737(cytoplasm)|GO:0042981(regulation of apoptotic process)|GO:0045087(innate immune response)|GO:0050728(negative regulation of inflammatory response)|GO:0050868(negative regulation of T cell activation)	Homo sapiens TNF alpha induced protein 8 like 2 (TNFAIP8L2), mRNA [NM_024575]	chr1:151131973-151132032	hs|1q21.3
A_32_P221822	0.00149123	0.000480801	3.10157	0.00201708	0.263372	1	RRP15	TRUE	TRUE	FALSE	NM_016052	NM_016052	NM_016052	Hs.660109	51018	ribosomal RNA processing 15 homolog	ENST00000366932	THC2500951	GO:0000460(maturation of 5.8S rRNA)|GO:0000470(maturation of LSU-rRNA)|GO:0030687(preribosome, large subunit precursor)	Homo sapiens ribosomal RNA processing 15 homolog (RRP15), mRNA [NM_016052]	chr1:218511102-218511161	hs|1q41
A_23_P75769	0.00437115	0.0014103	3.09945	0.00201819	0.263372	1	MS4A4A	TRUE	FALSE	FALSE	NM_024021	NM_024021	NM_024021	Hs.325960	51338	membrane spanning 4-domains A4A	ENST00000529991	THC2628883	GO:0005515(protein binding)|GO:0005783(endoplasmic reticulum)|GO:0005794(Golgi apparatus)|GO:0005886(plasma membrane)|GO:0016021(integral component of membrane)|GO:0044853(plasma membrane raft)	Homo sapiens membrane spanning 4-domains A4A (MS4A4A), transcript variant 2, mRNA [NM_024021]	chr11:60075655-60075714	hs|11q12.2
A_24_P187651	-0.00182998	0.000590597	-3.09852	0.00202256	0.263372	1	CLN3	TRUE	TRUE	FALSE	NM_001042432	NM_001042432	NM_001042432	Hs.534667	1201	CLN3 lysosomal/endosomal transmembrane protein, battenin	ENST00000568443	NP079302	GO:0000139(Golgi membrane)|GO:0001508(action potential)|GO:0001934(positive regulation of protein phosphorylation)|GO:0005515(protein binding)|GO:0005634(nucleus)|GO:0005737(cytoplasm)|GO:0005764(lysosome)|GO:0005765(lysosomal membrane)|GO:0005769(early endosome)|GO:0005770(late endosome)|GO:0005773(vacuole)|GO:0005776(autophagosome)|GO:0005783(endoplasmic reticulum)|GO:0005794(Golgi apparatus)|G…	Homo sapiens CLN3 lysosomal/endosomal transmembrane protein, battenin (CLN3), transcript variant 1, mRNA [NM_001042432]	chr16:28498844-28498785	hs|16p11.2
A_23_P30567	0.00152031	0.000490272	3.10095	0.00202309	0.263372	1	CRHBP	TRUE	TRUE	FALSE	NM_001882	NM_001882	NM_001882	Hs.115617	1393	corticotropin releasing hormone binding protein	ENST00000503763	THC2464200	GO:0001963(synaptic transmission, dopaminergic)|GO:0005515(protein binding)|GO:0005576(extracellular region)|GO:0005615(extracellular space)|GO:0005634(nucleus)|GO:0005767(secondary lysosome)|GO:0005771(multivesicular body)|GO:0005783(endoplasmic reticulum)|GO:0005794(Golgi apparatus)|GO:0005874(microtubule)|GO:0006954(inflammatory response)|GO:0007165(signal transduction)|GO:0007565(female pregn…	Homo sapiens corticotropin releasing hormone binding protein (CRHBP), mRNA [NM_001882]	chr5:76264649-76264708	hs|5q13.3
A_23_P89799	0.00281452	0.000908226	3.09892	0.00202369	0.263372	1	ACAA2	TRUE	FALSE	FALSE	NM_006111	NM_006111	NM_006111	Hs.200136	10449	acetyl-CoA acyltransferase 2	ENST00000591171	THC2469571	GO:0003723(RNA binding)|GO:0003985(acetyl-CoA C-acetyltransferase activity)|GO:0003986(acetyl-CoA hydrolase activity)|GO:0003988(acetyl-CoA C-acyltransferase activity)|GO:0005515(protein binding)|GO:0005739(mitochondrion)|GO:0005759(mitochondrial matrix)|GO:0006635(fatty acid beta-oxidation)|GO:0006695(cholesterol biosynthetic process)|GO:0016290(palmitoyl-CoA hydrolase activity)|GO:0047617(acyl-…	Homo sapiens acetyl-CoA acyltransferase 2 (ACAA2), mRNA; nuclear gene for mitochondrial product [NM_006111]	chr18:47309991-47309932	hs|18q21.1
A_23_P63897	0.00231534	0.00074727	3.0984	0.0020274	0.263372	1	CTBP2	TRUE	TRUE	FALSE	NM_022802	NM_022802	NM_022802	Hs.501345	1488	C-terminal binding protein 2	ENST00000309035	THC2486385	GO:0000122(negative regulation of transcription by RNA polymerase II)|GO:0001222(transcription corepressor binding)|GO:0003682(chromatin binding)|GO:0003713(transcription coactivator activity)|GO:0003714(transcription corepressor activity)|GO:0005515(protein binding)|GO:0005634(nucleus)|GO:0008285(negative regulation of cell population proliferation)|GO:0016081(synaptic vesicle docking)|GO:001661…	Homo sapiens C-terminal binding protein 2 (CTBP2), transcript variant 2, mRNA [NM_022802]	chr10:126677529-126677470	hs|10q26.13
A_33_P3323939	0.00302303	0.00097633	3.09632	0.00203575	0.263372	1	LIPN	TRUE	FALSE	FALSE	NM_001102469	NM_001102469	NM_001102469	Hs.632091	643418	lipase family member N	ENST00000404459		GO:0004465(lipoprotein lipase activity)|GO:0005576(extracellular region)|GO:0016042(lipid catabolic process)|GO:0043231(intracellular membrane-bounded organelle)|GO:0070268(cornification)	Homo sapiens lipase family member N (LIPN), mRNA [NM_001102469]	chr10:90537940-90537999	hs|10q23.31
A_24_P4334	-0.00148894	0.000480585	-3.09818	0.00203863	0.263372	1	RNF38	TRUE	FALSE	FALSE	NM_194328	NM_194328	NM_194328	Hs.333503	152006	ring finger protein 38	ENST00000377877	NP863281	GO:0005515(protein binding)|GO:0005634(nucleus)|GO:0005654(nucleoplasm)|GO:0008584(male gonad development)|GO:0016567(protein ubiquitination)|GO:0036126(sperm flagellum)|GO:0046872(metal ion binding)|GO:0061630(ubiquitin protein ligase activity)	Homo sapiens ring finger protein 38 (RNF38), transcript variant 2, mRNA [NM_194328]	chr9:36344905-36344846	hs|9p13.2
A_33_P3310696	-0.00192893	0.000622972	-3.09633	0.00204426	0.263372	1	UBE2J2	TRUE	FALSE	FALSE	NM_194458	NM_194458	NM_194458	Hs.191987	118424	ubiquitin conjugating enzyme E2 J2	ENST00000400930	THC2578365	GO:0000151(ubiquitin ligase complex)|GO:0000209(protein polyubiquitination)|GO:0005515(protein binding)|GO:0005524(ATP binding)|GO:0005634(nucleus)|GO:0005783(endoplasmic reticulum)|GO:0005789(endoplasmic reticulum membrane)|GO:0005829(cytosol)|GO:0006986(response to unfolded protein)|GO:0016021(integral component of membrane)|GO:0030433(ubiquitin-dependent ERAD pathway)|GO:0031625(ubiquitin prot…	Homo sapiens ubiquitin conjugating enzyme E2 J2 (UBE2J2), transcript variant 3, mRNA [NM_194458]	chr1:1190644-1190585	hs|1p36.33
A_23_P346384	0.00166053	0.000536068	3.09761	0.00204499	0.263372	1	MRPL43	TRUE	TRUE	FALSE	NM_176792	NM_176792	NM_176792	Hs.421848	84545	mitochondrial ribosomal protein L43	ENST00000318325	THC2478767	GO:0003723(RNA binding)|GO:0003735(structural constituent of ribosome)|GO:0005515(protein binding)|GO:0005739(mitochondrion)|GO:0005743(mitochondrial inner membrane)|GO:0005761(mitochondrial ribosome)|GO:0005762(mitochondrial large ribosomal subunit)|GO:0006412(translation)|GO:0032543(mitochondrial translation)	Homo sapiens mitochondrial ribosomal protein L43 (MRPL43), transcript variant 2, mRNA; nuclear gene for mitochondrial product [NM_176792]	chr10:102738303-102738244	hs|10q24.31
A_21_P0006431	-0.00134283	0.00043322	-3.09965	0.00204597	0.263372	1	LINC01285	TRUE	TRUE	FALSE	ENST00000657695		AK057519	Hs.496647	101928287	long intergenic non-protein coding RNA 1285	ENST00000657695	THC2506907		long intergenic non-protein coding RNA 1285 [Source:HGNC Symbol;Acc:HGNC:50344] [ENST00000657695]	chrX:117990886-117990945	hs|Xq24
A_21_P0005676	0.00161935	0.000523074	3.09583	0.00205694	0.263467	1		FALSE	FALSE	FALSE	lnc-EXTL3-1:1									BROAD Institute lincRNA (XLOC_006751), lincRNA [TCONS_00014659]	chr8:28622623-28622682	hs|8p21.1
A_24_P693321	-0.00377891	0.00122202	-3.09235	0.00206372	0.263467	1	LOC100190986	FALSE	FALSE	FALSE	NR_024456	NR_024456	NR_024456	Hs.648439	100190986	uncharacterized LOC100190986	ENST00000356156	THC2559900		Homo sapiens uncharacterized LOC100190986 (LOC100190986), long non-coding RNA [NR_024456]	chr16:21876568-21876509	hs|16p12.2
A_33_P3281444	-0.00594113	0.00191967	-3.09486	0.00206401	0.263467	1		FALSE	FALSE	FALSE	ENST00000468879		DQ100647	Hs.558199			ENST00000468879	THC2561290		immunoglobulin kappa variable 1D-43 [Source:HGNC Symbol;Acc:HGNC:5758] [ENST00000468879]	chr2:90249232-90249291	hs|2p11.2
A_24_P48248	-0.00152778	0.00049313	-3.09813	0.00207294	0.263511	1	HROB	FALSE	FALSE	FALSE	NM_024032	NM_024032	NM_024032	Hs.437059	78995	homologous recombination factor with OB-fold	ENST00000588073	THC2774508	GO:0000725(recombinational repair)|GO:0000731(DNA synthesis involved in DNA repair)|GO:0003697(single-stranded DNA binding)|GO:0005515(protein binding)|GO:0005634(nucleus)|GO:0006974(cellular response to DNA damage stimulus)|GO:0007292(female gamete generation)|GO:0036297(interstrand cross-link repair)|GO:0048232(male gamete generation)|GO:0090734(site of DNA damage)	Homo sapiens homologous recombination factor with OB-fold (HROB), transcript variant 1, mRNA [NM_024032]	chr17:42232655-42232714	hs|17q21.31
A_23_P209055	-0.00358048	0.00115944	-3.08811	0.00209226	0.263511	1	CD22	TRUE	TRUE	FALSE	NM_001771	NM_001771	NM_001771	Hs.579691	933	CD22 molecule	ENST00000594250	THC2486527	GO:0001791(IgM binding)|GO:0002638(negative regulation of immunoglobulin production)|GO:0005102(signaling receptor binding)|GO:0005515(protein binding)|GO:0005737(cytoplasm)|GO:0005769(early endosome)|GO:0005886(plasma membrane)|GO:0005887(integral component of plasma membrane)|GO:0007155(cell adhesion)|GO:0009897(external side of plasma membrane)|GO:0009986(cell surface)|GO:0016021(integral comp…	Homo sapiens CD22 molecule (CD22), transcript variant 1, mRNA [NM_001771]	chr19:35837555-35837614	hs|19q13.12
A_21_P0010519	0.00194268	0.000628757	3.08972	0.00209693	0.263511	1	MST1	TRUE	FALSE	FALSE	ENST00000497359				4485	macrophage stimulating 1	ENST00000497359	THC2494317	GO:0004175(endopeptidase activity)|GO:0005102(signaling receptor binding)|GO:0005515(protein binding)|GO:0005576(extracellular region)|GO:0005615(extracellular space)|GO:0006508(proteolysis)|GO:0030971(receptor tyrosine kinase binding)|GO:0035978(histone H2A-S139 phosphorylation)|GO:0045721(negative regulation of gluconeogenesis)|GO:0046425(regulation of receptor signaling pathway via JAK-STAT)|G…	macrophage stimulating 1 [Source:HGNC Symbol;Acc:HGNC:7380] [ENST00000497359]	chr3:49722850-49722791	hs|3p21.31
A_21_P0005565	-0.00295517	0.000957179	-3.08738	0.00209831	0.263511	1		FALSE	FALSE	FALSE	lnc-VKORC1L1-1:1		DB461521	Hs.641554						BROAD Institute lincRNA (XLOC_006132), lincRNA [TCONS_00014153]	chr7:65292642-65292701	hs|7q11.21
A_21_P0010775	-0.0023814	0.000772065	-3.08445	0.00211769	0.263511	1	PARP8	TRUE	FALSE	FALSE	NM_001178056	NM_001178056	NM_001178056	Hs.369581	79668	poly(ADP-ribose) polymerase family member 8	ENST00000621564	NP1080488	GO:0003950(NAD+ ADP-ribosyltransferase activity)|GO:0005622(intracellular anatomical structure)|GO:0006471(protein ADP-ribosylation)|GO:0070213(protein auto-ADP-ribosylation)|GO:0140289(protein mono-ADP-ribosylation)|GO:1990404(protein ADP-ribosylase activity)	Homo sapiens poly(ADP-ribose) polymerase family member 8 (PARP8), transcript variant 3, mRNA [NM_001178056]	chr5:49962926-49962985	hs|5q11.1
A_24_P125561	-0.00205732	0.000667067	-3.08414	0.00212513	0.263511	1	SIGLEC9	TRUE	FALSE	FALSE	NM_014441	NM_014441	NM_014441	Hs.245828	27180	sialic acid binding Ig like lectin 9	ENST00000599948	THC2475423	GO:0005515(protein binding)|GO:0005886(plasma membrane)|GO:0005887(integral component of plasma membrane)|GO:0007155(cell adhesion)|GO:0007166(cell surface receptor signaling pathway)|GO:0030246(carbohydrate binding)|GO:0030667(secretory granule membrane)|GO:0033691(sialic acid binding)	Homo sapiens sialic acid binding Ig like lectin 9 (SIGLEC9), transcript variant 2, mRNA [NM_014441]	chr19:51630519-51631230	hs|19q13.41
A_21_P0010405	-0.00194923	0.000632066	-3.0839	0.00212984	0.263511	1	MIATNB	TRUE	FALSE	FALSE	NR_110543	NR_110543	NR_110543		102724827	MIAT neighbor	ENST00000669899	THC2613584		Homo sapiens MIAT neighbor (MIATNB), long non-coding RNA [NR_110543]	chr22:27176237-27176296	hs|22q12.1
A_24_P99216	-0.00349727	0.00113474	-3.08201	0.00213679	0.263511	1	LRP10	TRUE	FALSE	FALSE	NM_014045	NM_014045	NM_014045	Hs.525232	26020	LDL receptor related protein 10	ENST00000546834	THC2523294	GO:0005041(low-density lipoprotein particle receptor activity)|GO:0005515(protein binding)|GO:0005886(plasma membrane)|GO:0005905(clathrin-coated pit)|GO:0006629(lipid metabolic process)|GO:0006869(lipid transport)|GO:0006897(endocytosis)|GO:0016020(membrane)|GO:0016021(integral component of membrane)|GO:0048839(inner ear development)	Homo sapiens LDL receptor related protein 10 (LRP10), transcript variant 1, mRNA [NM_014045]	chr14:23345985-23346165	hs|14q11.2
A_21_P0011296	-0.00137439	0.000445832	-3.08276	0.00214398	0.263511	1	XLOC_l2_004594	FALSE	FALSE	FALSE	TCONS_l2_00008478							THC2569926		BROAD Institute lincRNA (XLOC_l2_004594), lincRNA [TCONS_l2_00008478]	chr15:28913537-28913596	hs|15q13.1
A_21_P0005687	-0.00134179	0.000435298	-3.08246	0.00214792	0.263511	1		FALSE	FALSE	FALSE	ENST00000657913	XR_949682	XR_949682				ENST00000657913			novel transcript [ENST00000657913]	chr8:37423073-37423132	hs|8p11.23
A_21_P0008872	0.00151322	0.000490896	3.08258	0.00214886	0.263511	1	NSMCE1-DT	FALSE	FALSE	FALSE	ENST00000499939				400512	NSMCE1 divergent transcript	ENST00000499939	NP1156197		NSMCE1 divergent transcript [Source:HGNC Symbol;Acc:HGNC:51368] [ENST00000499939]	chr16:27282631-27282690	hs|16p12.1
A_24_P101642	-0.00244721	0.000794219	-3.08128	0.0021521	0.263511	1		FALSE	FALSE	FALSE	ENST00000570121						ENST00000570121	NP109842		immunoglobulin heavy variable 3/OR16-12 (non-functional) [Source:HGNC Symbol;Acc:HGNC:5636] [ENST00000570121]	chr16:33605576-33605635	hs|16p11.2
A_21_P0007909	0.00137649	0.000446622	3.082	0.00216186	0.263511	1	LINC00566	FALSE	FALSE	FALSE	NR_131903	NR_131903	NR_131903	Hs.585625	100861547	long intergenic non-protein coding RNA 566	ENST00000561557			Homo sapiens long intergenic non-protein coding RNA 566 (LINC00566), long non-coding RNA [NR_131903]	chr13:24910877-24910936	hs|13q12.12
A_24_P135193	0.00147015	0.000477353	3.07981	0.00216782	0.263511	1	UEVLD	TRUE	FALSE	FALSE	NM_018314	NM_018314	NM_018314	Hs.407991	55293	UEV and lactate/malate dehyrogenase domains	ENST00000540917	THC2519668	GO:0003674(molecular_function)|GO:0005975(carbohydrate metabolic process)|GO:0006464(cellular protein modification process)|GO:0008150(biological_process)|GO:0015031(protein transport)|GO:0016616(oxidoreductase activity, acting on the CH-OH group of donors, NAD or NADP as acceptor)|GO:0019752(carboxylic acid metabolic process)|GO:0070062(extracellular exosome)	Homo sapiens UEV and lactate/malate dehyrogenase domains (UEVLD), transcript variant 2, mRNA [NM_018314]	chr11:18586542-18586483	hs|11p15.1
A_33_P3372727	0.00205082	0.000666283	3.078	0.00216979	0.263511	1	SEMA5A	TRUE	TRUE	FALSE	NM_003966	NM_003966	NM_003966	Hs.27621	9037	semaphorin 5A	ENST00000382496	THC2612600	GO:0001755(neural crest cell migration)|GO:0001938(positive regulation of endothelial cell proliferation)|GO:0002043(blood vessel endothelial cell proliferation involved in sprouting angiogenesis)|GO:0005886(plasma membrane)|GO:0007155(cell adhesion)|GO:0007162(negative regulation of cell adhesion)|GO:0007267(cell-cell signaling)|GO:0007399(nervous system development)|GO:0007411(axon guidance)|GO…	Homo sapiens semaphorin 5A (SEMA5A), mRNA [NM_003966]	chr5:9035304-9035245	hs|5p15.31
A_33_P3338270	0.00132865	0.000431851	3.07663	0.00217287	0.263511	1		FALSE	FALSE	FALSE	ENST00000633425		NR_033579	Hs.498322			ENST00000633425	THC2486034		chondroitin sulfate proteoglycan 4 pseudogene 10 [Source:HGNC Symbol;Acc:HGNC:48361] [ENST00000633425]	chr15:82761727-82761786	hs|15q25.2
A_33_P3286481	-0.00482719	0.00156964	-3.07535	0.00218703	0.263511	1		FALSE	FALSE	FALSE	ENST00000605188						ENST00000605188			SH3 domain binding glutamic acid-rich protein like 3 (SH3BGRL3) pseudogene [ENST00000605188]	chr6:52522393-52522449	hs|6p12.2
A_33_P3324298	0.00156669	0.000509201	3.07676	0.00218958	0.263511	1	LOC105378127	FALSE	FALSE	FALSE	NR_134591	NR_134591	NR_134591		105378127	uncharacterized LOC105378127		THC2668347		Homo sapiens uncharacterized LOC105378127 (LOC105378127), long non-coding RNA [NR_134591]	chr6:167871558-167871499	hs|6q27
A_33_P3305173	0.00243775	0.000792937	3.07433	0.0021908	0.263511	1	RTL5	TRUE	TRUE	FALSE	NM_001024455	NM_001024455	NM_001024455	Hs.512180	340526	retrotransposon Gag like 5	ENST00000479991	THC2601118		Homo sapiens retrotransposon Gag like 5 (RTL5), mRNA [NM_001024455]	chrX:71347022-71346963	hs|Xq13.1
A_23_P90743	0.0013698	0.000445262	3.07638	0.00219186	0.263511	1	REG1A	TRUE	FALSE	FALSE	NM_002909	NM_002909	NM_002909	Hs.49407	5967	regenerating family member 1 alpha	ENST00000233735	THC2666331	GO:0001666(response to hypoxia)|GO:0005615(extracellular space)|GO:0005829(cytosol)|GO:0007165(signal transduction)|GO:0007494(midgut development)|GO:0008083(growth factor activity)|GO:0008284(positive regulation of cell population proliferation)|GO:0008285(negative regulation of cell population proliferation)|GO:0010628(positive regulation of gene expression)|GO:0019903(protein phosphatase bindi…	Homo sapiens regenerating family member 1 alpha (REG1A), mRNA [NM_002909]	chr2:79350451-79350510	hs|2p12
A_21_P0006689	0.00135595	0.000440898	3.07544	0.0021928	0.263511	1	LOC101929662	FALSE	FALSE	FALSE	NR_120670	NR_120670	NR_120670	Hs.639355	101929662	uncharacterized LOC101929662	ENST00000435367	NP1136973		Homo sapiens uncharacterized LOC101929662 (LOC101929662), long non-coding RNA [NR_120670]	chr10:87192854-87192913	hs|10q23.1
A_24_P367432	-0.00335561	0.00109186	-3.0733	0.00219853	0.263511	1		FALSE	FALSE	FALSE	ENST00000390633						ENST00000390633	NP1084138		immunoglobulin heavy variable 1-69 [Source:HGNC Symbol;Acc:HGNC:5558] [ENST00000390633]	chr14:107170110-107170051	hs|14q32.33
A_23_P97990	0.00297202	0.000967292	3.07251	0.00220368	0.263511	1	HTRA1	TRUE	TRUE	FALSE	NM_002775	NM_002775	NM_002775	Hs.501280	5654	HtrA serine peptidase 1	ENST00000648167	NP710487	GO:0001890(placenta development)|GO:0004252(serine-type endopeptidase activity)|GO:0005515(protein binding)|GO:0005520(insulin-like growth factor binding)|GO:0005576(extracellular region)|GO:0005615(extracellular space)|GO:0005829(cytosol)|GO:0005886(plasma membrane)|GO:0006508(proteolysis)|GO:0008236(serine-type peptidase activity)|GO:0030512(negative regulation of transforming growth factor bet…	Homo sapiens HtrA serine peptidase 1 (HTRA1), mRNA [NM_002775]	chr10:124274338-124274397	hs|10q26.13
A_24_P161764	-0.00240366	0.000782389	-3.0722	0.00220701	0.263511	1		FALSE	FALSE	FALSE	ENST00000390595		BG107090	Hs.709078			ENST00000390595	NP1174631		immunoglobulin heavy variable 1-3 [Source:HGNC Symbol;Acc:HGNC:5552] [ENST00000390595]	chr14:106471482-106471423	hs|14q32.33
A_21_P0002596	-0.00407499	0.00132693	-3.071	0.00221557	0.263511	1		FALSE	FALSE	FALSE	lnc-LGALSL-1:2									BROAD Institute lincRNA (XLOC_001496), lincRNA [TCONS_00004804]	chr2:64501080-64501139	hs|2p14
A_21_P0000421	-0.00131368	0.000427493	-3.073	0.00221566	0.263511	1	SNORD114-24	TRUE	FALSE	FALSE	NR_003217	NR_003217	NR_003217	Hs.712179	767604	small nucleolar RNA, C/D box 114-24			GO:0005730(nucleolus)|GO:0006396(RNA processing)	Homo sapiens small nucleolar RNA, C/D box 114-24 (SNORD114-24), small nucleolar RNA [NR_003217]	chr14:101451125-101451184	hs|14q32.31
A_23_P259012	-0.00225023	0.000732865	-3.07046	0.00222005	0.263511	1	BAP1	TRUE	TRUE	FALSE	NM_004656	NM_004656	NM_004656	Hs.106674	8314	BRCA1 associated protein 1	ENST00000478368	THC2468901	GO:0001558(regulation of cell growth)|GO:0003682(chromatin binding)|GO:0004843(thiol-dependent deubiquitinase)|GO:0005515(protein binding)|GO:0005634(nucleus)|GO:0005654(nucleoplasm)|GO:0005737(cytoplasm)|GO:0005829(cytosol)|GO:0006464(cellular protein modification process)|GO:0006511(ubiquitin-dependent protein catabolic process)|GO:0008233(peptidase activity)|GO:0008285(negative regulation of c…	Homo sapiens BRCA1 associated protein 1 (BAP1), mRNA [NM_004656]	chr3:52435946-52435887	hs|3p21.1
A_33_P3249489	0.00156578	0.000510072	3.06973	0.00223666	0.264795	1	WDR89	TRUE	FALSE	FALSE	NM_001258272	NM_001258272	NM_001258272	Hs.655666	112840	WD repeat domain 89	ENST00000267522	THC2490581		Homo sapiens WD repeat domain 89 (WDR89), transcript variant 3, mRNA [NM_001258272]	chr14:64065387-64065328	hs|14q23.2
A_21_P0013056	-0.00239432	0.000781027	-3.06561	0.00225495	0.266271	1		FALSE	FALSE	FALSE	ENST00000661223						ENST00000661223	THC2730466		serpin family B member 9 pseudogene 1 [Source:HGNC Symbol;Acc:HGNC:28590] [ENST00000661223]	chr6:2852227-2852168	hs|6p25.2
A_23_P64617	0.0014435	0.000470862	3.06566	0.00227624	0.266427	1	FZD4	TRUE	TRUE	FALSE	NM_012193	NM_012193	NM_012193	Hs.591968	8322	frizzled class receptor 4	ENST00000531380	THC2786712	GO:0001540(amyloid-beta binding)|GO:0001570(vasculogenesis)|GO:0004896(cytokine receptor activity)|GO:0004930(G protein-coupled receptor activity)|GO:0005515(protein binding)|GO:0005615(extracellular space)|GO:0005886(plasma membrane)|GO:0005887(integral component of plasma membrane)|GO:0005911(cell-cell junction)|GO:0007186(G protein-coupled receptor signaling pathway)|GO:0007223(Wnt signaling p…	Homo sapiens frizzled class receptor 4 (FZD4), mRNA [NM_012193]	chr11:86656859-86656800	hs|11q14.2
A_33_P3266078	-0.00164018	0.000535309	-3.06399	0.00227769	0.266427	1	OR2AG1	TRUE	FALSE	FALSE	NM_001004489	NM_001004489	NM_001004489	Hs.553608	144125	olfactory receptor family 2 subfamily AG member 1	ENST00000641258	THC2611956	GO:0004930(G protein-coupled receptor activity)|GO:0004984(olfactory receptor activity)|GO:0005515(protein binding)|GO:0005886(plasma membrane)|GO:0007186(G protein-coupled receptor signaling pathway)|GO:0016021(integral component of membrane)|GO:0050911(detection of chemical stimulus involved in sensory perception of smell)	Homo sapiens olfactory receptor family 2 subfamily AG member 1 (OR2AG1), mRNA [NM_001004489]	chr11:6806742-6806801	hs|11p15.4
A_24_P97931	-0.00203346	0.000664248	-3.06129	0.00228807	0.266427	1	CSNK2B	TRUE	TRUE	TRUE	NM_001320	NM_001320	NM_001320	Hs.73527	1460	casein kinase 2 beta	ENST00000677758	THC2592423	GO:0000785(chromatin)|GO:0003682(chromatin binding)|GO:0004674(protein serine/threonine kinase activity)|GO:0005102(signaling receptor binding)|GO:0005515(protein binding)|GO:0005576(extracellular region)|GO:0005634(nucleus)|GO:0005654(nucleoplasm)|GO:0005737(cytoplasm)|GO:0005829(cytosol)|GO:0005886(plasma membrane)|GO:0005929(cilium)|GO:0005956(protein kinase CK2 complex)|GO:0007165(signal tran…	Homo sapiens casein kinase 2 beta (CSNK2B), transcript variant 1, mRNA [NM_001320]	chr6:31637268-31637654	hs|6p21.33
A_33_P3295098	0.00133269	0.000434958	3.06395	0.00228974	0.266427	1	ESYT3	TRUE	TRUE	FALSE	ENST00000289135				83850	extended synaptotagmin 3	ENST00000289135		GO:0005509(calcium ion binding)|GO:0005515(protein binding)|GO:0005544(calcium-dependent phospholipid binding)|GO:0005789(endoplasmic reticulum membrane)|GO:0005887(integral component of plasma membrane)|GO:0006869(lipid transport)|GO:0008429(phosphatidylethanolamine binding)|GO:0031210(phosphatidylcholine binding)|GO:0031227(intrinsic component of endoplasmic reticulum membrane)|GO:0031234(extri…	extended synaptotagmin 3 [Source:HGNC Symbol;Acc:HGNC:24295] [ENST00000289135]	chr3:138181245-138181304	hs|3q22.3
A_33_P3293798	-0.0034707	0.00113385	-3.06099	0.0022931	0.266427	1	KRTAP10-1	TRUE	FALSE	FALSE	NM_198691	NM_198691	NM_198691	Hs.688631	386677	keratin associated protein 10-1	ENST00000400375	THC2488766	GO:0005829(cytosol)|GO:0045095(keratin filament)	Homo sapiens keratin associated protein 10-1 (KRTAP10-1), mRNA [NM_198691]	chr21:45959580-45959521	hs|21q22.3
A_33_P3278801	-0.00131376	0.00042918	-3.06109	0.00230237	0.266427	1	LRCH3	TRUE	TRUE	FALSE	AK128758		AK128758	Hs.518414	84859	leucine rich repeats and calponin homology domain containing 3		THC2632246	GO:0005515(protein binding)|GO:0005737(cytoplasm)|GO:0005829(cytosol)|GO:0032185(septin cytoskeleton organization)	Homo sapiens cDNA FLJ44976 fis, clone BRAWH3001833 [AK128758]	chr3:197603643-197603702	hs|3q29
A_23_P84448	-0.00244607	0.000799577	-3.05921	0.00230567	0.266427	1	TUBA4A	TRUE	TRUE	TRUE	NM_006000	NM_006000	NM_006000	Hs.75318	7277	tubulin alpha 4a	ENST00000398989	THC2501897	GO:0000226(microtubule cytoskeleton organization)|GO:0000278(mitotic cell cycle)|GO:0003924(GTPase activity)|GO:0005200(structural constituent of cytoskeleton)|GO:0005515(protein binding)|GO:0005525(GTP binding)|GO:0005576(extracellular region)|GO:0005737(cytoplasm)|GO:0005829(cytosol)|GO:0005856(cytoskeleton)|GO:0005874(microtubule)|GO:0015630(microtubule cytoskeleton)|GO:0019901(protein kinase …	Homo sapiens tubulin alpha 4a (TUBA4A), transcript variant 1, mRNA [NM_006000]	chr2:220115722-220115663	hs|2q35
A_33_P3352098	0.00534229	0.00174751	3.05709	0.00231778	0.266427	1	MS4A7	TRUE	FALSE	FALSE	NM_021201	NM_021201	NM_021201	Hs.530735	58475	membrane spanning 4-domains A7	ENST00000300184	THC2463854	GO:0005515(protein binding)|GO:0005802(trans-Golgi network)|GO:0016021(integral component of membrane)	Homo sapiens membrane spanning 4-domains A7 (MS4A7), transcript variant 1, mRNA [NM_021201]	chr11:60163279-60163338	hs|11q12.2
A_23_P144202	-0.00143392	0.000468831	-3.0585	0.00231953	0.266427	1	EEFSEC	TRUE	TRUE	FALSE	NM_021937	NM_021937	NM_021937	Hs.477498	60678	eukaryotic elongation factor, selenocysteine-tRNA specific	ENST00000483569	THC2566978	GO:0000049(tRNA binding)|GO:0001514(selenocysteine incorporation)|GO:0003746(translation elongation factor activity)|GO:0003924(GTPase activity)|GO:0005525(GTP binding)|GO:0005634(nucleus)|GO:0005737(cytoplasm)|GO:0006414(translational elongation)|GO:0035368(selenocysteine insertion sequence binding)|GO:0043021(ribonucleoprotein complex binding)|GO:1990904(ribonucleoprotein complex)	Homo sapiens eukaryotic elongation factor, selenocysteine-tRNA specific (EEFSEC), mRNA [NM_021937]	chr3:128060330-128060389	hs|3q21.3
A_23_P257815	-0.00229951	0.000752081	-3.05753	0.00232315	0.266427	1	CD180	TRUE	FALSE	FALSE	NM_005582	NM_005582	NM_005582	Hs.87205	4064	CD180 molecule	ENST00000256447	THC2471609	GO:0002322(B cell proliferation involved in immune response)|GO:0005515(protein binding)|GO:0005615(extracellular space)|GO:0005886(plasma membrane)|GO:0006954(inflammatory response)|GO:0016021(integral component of membrane)|GO:0031012(extracellular matrix)|GO:0031666(positive regulation of lipopolysaccharide-mediated signaling pathway)|GO:0045087(innate immune response)|GO:0071222(cellular resp…	Homo sapiens CD180 molecule (CD180), mRNA [NM_005582]	chr5:66478752-66478693	hs|5q12.3
A_33_P3221034	0.00167252	0.000546887	3.05825	0.002326	0.266427	1	SMIM17	TRUE	FALSE	FALSE	NM_001193628	NM_001193628	NM_001193628	Hs.336588	147670	small integral membrane protein 17	ENST00000598409	THC2499392	GO:0016021(integral component of membrane)	Homo sapiens small integral membrane protein 17 (SMIM17), mRNA [NM_001193628]	chr19:57168555-57168614	hs|19q13.43
A_23_P430271	0.00133363	0.000436452	3.05562	0.00233599	0.266427	1	LRRC27	TRUE	TRUE	FALSE	NM_030626	NM_030626	NM_030626	Hs.119897	80313	leucine rich repeat containing 27	ENST00000368614	NP1167025		Homo sapiens leucine rich repeat containing 27 (LRRC27), transcript variant 1, mRNA [NM_030626]	chr10:134193081-134193140	hs|10q26.3
A_21_P0007617	0.00143818	0.000470523	3.05656	0.0023396	0.266427	1	LOC101929058	FALSE	FALSE	FALSE	ENST00000660400				101929058	uncharacterized LOC101929058	ENST00000660400			novel transcript [ENST00000660400]	chr12:103571914-103571973	hs|12q23.2
A_23_P109171	0.00295378	0.000967691	3.0524	0.00235432	0.266427	1	BFSP1	TRUE	FALSE	FALSE	NM_001195	NM_001195	NM_001195	Hs.129702	631	beaded filament structural protein 1	ENST00000536626	THC2464659	GO:0005200(structural constituent of cytoskeleton)|GO:0005212(structural constituent of eye lens)|GO:0005515(protein binding)|GO:0005737(cytoplasm)|GO:0005882(intermediate filament)|GO:0005886(plasma membrane)|GO:0005938(cell cortex)|GO:0008150(biological_process)|GO:0045109(intermediate filament organization)|GO:0048469(cell maturation)|GO:0070307(lens fiber cell development)	Homo sapiens beaded filament structural protein 1 (BFSP1), transcript variant 1, mRNA [NM_001195]	chr20:17474629-17474570	hs|20p12.1
A_33_P3843358	-0.00153	0.000501015	-3.0538	0.00235845	0.266427	1	CHD8	TRUE	FALSE	FALSE	ENST00000646558		BG944179	Hs.680078	57680	chromodomain helicase DNA binding protein 8	ENST00000646558	THC2756391	GO:0000122(negative regulation of transcription by RNA polymerase II)|GO:0001701(in utero embryonic development)|GO:0002039(p53 binding)|GO:0003677(DNA binding)|GO:0003678(DNA helicase activity)|GO:0003682(chromatin binding)|GO:0005515(protein binding)|GO:0005524(ATP binding)|GO:0005634(nucleus)|GO:0005654(nucleoplasm)|GO:0006338(chromatin remodeling)|GO:0007420(brain development)|GO:0008013(beta…	chromodomain helicase DNA binding protein 8 [Source:HGNC Symbol;Acc:HGNC:20153] [ENST00000646558]	chr14:21865360-21865301	hs|14q11.2
A_33_P3272390	0.00234248	0.000767387	3.05255	0.00235966	0.266427	1	RANBP2	TRUE	FALSE	FALSE	NM_006267	NM_006267	NM_006267	Hs.199561	5903	RAN binding protein 2	ENST00000283195	THC2656156	GO:0000413(protein peptidyl-prolyl isomerization)|GO:0001975(response to amphetamine)|GO:0003723(RNA binding)|GO:0003755(peptidyl-prolyl cis-trans isomerase activity)|GO:0005096(GTPase activator activity)|GO:0005515(protein binding)|GO:0005635(nuclear envelope)|GO:0005642(annulate lamellae)|GO:0005643(nuclear pore)|GO:0005654(nucleoplasm)|GO:0005737(cytoplasm)|GO:0005739(mitochondrion)|GO:0005829…	Homo sapiens RAN binding protein 2 (RANBP2), mRNA [NM_006267]	chr2:109402125-109402184	hs|2q12.3
A_33_P3232339	0.00140006	0.000458358	3.05451	0.00235982	0.266427	1	LINC02259	FALSE	FALSE	FALSE	NR_135685	NR_135685	NR_135685		102723640	long intergenic non-protein coding RNA 2259	ENST00000565543	THC2567287		Homo sapiens long intergenic non-protein coding RNA 2259 (LINC02259), transcript variant 2, long non-coding RNA [NR_135685]	chr15:72900881-72900822	hs|15q24.1
A_33_P3408177	0.00152892	0.000500789	3.05302	0.00236122	0.266427	1	BCL2L15	TRUE	FALSE	FALSE	NM_001010922	NM_001010922	NM_001010922	Hs.123106	440603	BCL2 like 15	ENST00000650418	THC2722377	GO:0005515(protein binding)|GO:0005634(nucleus)|GO:0005829(cytosol)|GO:0006915(apoptotic process)|GO:0042981(regulation of apoptotic process)	Homo sapiens BCL2 like 15 (BCL2L15), mRNA [NM_001010922]	chr1:114423568-114423509	hs|1p13.2
A_33_P3323453	-0.00243927	0.000800235	-3.0482	0.00239075	0.26899	1	HM13	TRUE	FALSE	FALSE	NM_030789	NM_030789	NM_030789	Hs.373741	81502	histocompatibility minor 13	ENST00000464661	THC2569834	GO:0001701(in utero embryonic development)|GO:0005515(protein binding)|GO:0005783(endoplasmic reticulum)|GO:0005789(endoplasmic reticulum membrane)|GO:0005791(rough endoplasmic reticulum)|GO:0005886(plasma membrane)|GO:0006465(signal peptide processing)|GO:0006509(membrane protein ectodomain proteolysis)|GO:0008233(peptidase activity)|GO:0009986(cell surface)|GO:0016020(membrane)|GO:0031293(membr…	Homo sapiens histocompatibility minor 13 (HM13), transcript variant 1, mRNA [NM_030789]	chr20:30137075-30137134	hs|20q11.21
A_23_P325562	0.00570758	0.00187402	3.04564	0.00240668	0.26899	1	SLC1A7	TRUE	TRUE	FALSE	NM_006671	NM_006671	NM_006671	Hs.104637	6512	solute carrier family 1 member 7	ENST00000620288	THC2475068	GO:0001504(neurotransmitter uptake)|GO:0005313(L-glutamate transmembrane transporter activity)|GO:0005314(high-affinity glutamate transmembrane transporter activity)|GO:0005886(plasma membrane)|GO:0006811(ion transport)|GO:0006835(dicarboxylic acid transport)|GO:0006836(neurotransmitter transport)|GO:0015813(L-glutamate transmembrane transport)|GO:0016021(integral component of membrane)|GO:009879…	Homo sapiens solute carrier family 1 member 7 (SLC1A7), transcript variant 4, mRNA [NM_006671]	chr1:53552968-53552909	hs|1p32.3
A_32_P66020	-0.00316559	0.00103943	-3.04549	0.00240974	0.26899	1	SNX29	TRUE	TRUE	TRUE	NM_001376490	NM_001376490	NM_001376490	Hs.458401	92017	sorting nexin 29	ENST00000509141	THC2476984	GO:0035091(phosphatidylinositol binding)	Homo sapiens sorting nexin 29 (SNX29), transcript variant 2, mRNA [NM_001376490]	chr16:12142258-12142317	hs|16p13.13
A_23_P20107	-0.00239143	0.00078515	-3.04582	0.00241068	0.26899	1	GSTK1	TRUE	TRUE	FALSE	NM_015917	NM_015917	NM_015917	Hs.390667	373156	glutathione S-transferase kappa 1	ENST00000494735	THC2560565	GO:0004364(glutathione transferase activity)|GO:0004602(glutathione peroxidase activity)|GO:0005515(protein binding)|GO:0005739(mitochondrion)|GO:0005759(mitochondrial matrix)|GO:0005777(peroxisome)|GO:0005782(peroxisomal matrix)|GO:0005829(cytosol)|GO:0006749(glutathione metabolic process)|GO:0016020(membrane)|GO:0030855(epithelial cell differentiation)|GO:0070062(extracellular exosome)|GO:00988…	Homo sapiens glutathione S-transferase kappa 1 (GSTK1), transcript variant 1, mRNA [NM_015917]	chr7:142961668-142961727	hs|7q34
A_23_P17242	0.00152689	0.000501328	3.0457	0.00241336	0.26899	1	ABHD1	TRUE	FALSE	FALSE	NM_032604	NM_032604	NM_032604	Hs.375791	84696	abhydrolase domain containing 1	ENST00000489120	THC2487978	GO:0003674(molecular_function)|GO:0005515(protein binding)|GO:0008126(acetylesterase activity)|GO:0008150(biological_process)|GO:0016021(integral component of membrane)|GO:0034338(short-chain carboxylesterase activity)|GO:0044255(cellular lipid metabolic process)|GO:0047372(acylglycerol lipase activity)|GO:0051792(medium-chain fatty acid biosynthetic process)|GO:0051793(medium-chain fatty acid ca…	Homo sapiens abhydrolase domain containing 1 (ABHD1), mRNA [NM_032604]	chr2:27353616-27353675	hs|2p23.3
A_24_P10214	0.00127655	0.000419697	3.04159	0.00243882	0.271165	1	STXBP6	TRUE	FALSE	FALSE	NM_014178	NM_014178	NM_014178	Hs.508958	29091	syntaxin binding protein 6	ENST00000550887	THC2688380	GO:0000145(exocyst)|GO:0005546(phosphatidylinositol-4,5-bisphosphate binding)|GO:0005886(plasma membrane)|GO:0005912(adherens junction)|GO:0006887(exocytosis)|GO:0006893(Golgi to plasma membrane transport)|GO:0016021(integral component of membrane)|GO:0035493(SNARE complex assembly)|GO:0035542(regulation of SNARE complex assembly)|GO:0045920(negative regulation of exocytosis)|GO:0098609(cell-cell…	Homo sapiens syntaxin binding protein 6 (STXBP6), transcript variant 1, mRNA [NM_014178]	chr14:25326267-25325283	hs|14q12
A_33_P3407941	0.00198751	0.000653348	3.04204	0.00244708	0.271261	1		FALSE	FALSE	FALSE											chr16:090231778-090231719	hs|16q24.3
A_23_P138125	-0.00380831	0.00125264	-3.04024	0.00245302	0.271261	1	FCMR	TRUE	TRUE	FALSE	NM_005449	NM_005449	NM_005449	Hs.744273	9214	Fc fragment of IgM receptor	ENST00000628511	THC2466559	GO:0002376(immune system process)|GO:0004888(transmembrane signaling receptor activity)|GO:0005576(extracellular region)|GO:0005886(plasma membrane)|GO:0006968(cellular defense response)|GO:0016021(integral component of membrane)|GO:0043066(negative regulation of apoptotic process)	Homo sapiens Fc fragment of IgM receptor (FCMR), transcript variant 1, mRNA [NM_005449]	chr1:207078423-207078364	hs|1q32.1
A_33_P3232637	0.00157366	0.000517444	3.04123	0.00245748	0.271261	1		FALSE	FALSE	FALSE	ENST00000576313						ENST00000576313			AKAP1 divergent transcript [Source:HGNC Symbol;Acc:HGNC:55339] [ENST00000576313]	chr17:55156567-55156508	hs|17q22
A_23_P103433	0.00109221	0.000359359	3.03933	0.00246392	0.271316	1	OSCP1	TRUE	FALSE	FALSE	NM_145047	NM_145047	NM_145047	Hs.202207	127700	organic solute carrier partner 1	ENST00000433045	THC2602878	GO:0005737(cytoplasm)|GO:0005886(plasma membrane)|GO:0006810(transport)|GO:0009925(basal plasma membrane)|GO:0022857(transmembrane transporter activity)|GO:1990961(xenobiotic detoxification by transmembrane export across the plasma membrane)	Homo sapiens organic solute carrier partner 1 (OSCP1), transcript variant 1, mRNA [NM_145047]	chr1:36883674-36883615	hs|1p34.3
A_33_P3783812	-0.00292534	0.000963375	-3.03655	0.00248535	0.271599	1		FALSE	FALSE	FALSE	THC2482827							THC2482827			chr8:142182820-142182879	hs|8q24.3
A_33_P3290239	0.00131443	0.000432659	3.03802	0.00248844	0.271599	1	DUOXA1	TRUE	FALSE	FALSE	NM_001276266	NM_001276266	NM_001276266	Hs.356664	90527	dual oxidase maturation factor 1	ENST00000558422	THC2526802	GO:0005789(endoplasmic reticulum membrane)|GO:0005886(plasma membrane)|GO:0008104(protein localization)|GO:0010729(positive regulation of hydrogen peroxide biosynthetic process)|GO:0015031(protein transport)|GO:0016020(membrane)|GO:0016021(integral component of membrane)|GO:0034613(cellular protein localization)|GO:0042743(hydrogen peroxide metabolic process)|GO:0045666(positive regulation of neu…	Homo sapiens dual oxidase maturation factor 1 (DUOXA1), transcript variant 4, mRNA [NM_001276266]	chr15:45411363-45411304	hs|15q21.1
A_23_P52311	0.00147405	0.000485365	3.03699	0.00249253	0.271599	1	TAF5	TRUE	TRUE	FALSE	NM_006951	NM_006951	NM_006951	Hs.96103	6877	TATA-box binding protein associated factor 5	ENST00000369839	THC2472640	GO:0000785(chromatin)|GO:0005515(protein binding)|GO:0005634(nucleus)|GO:0005654(nucleoplasm)|GO:0005669(transcription factor TFIID complex)|GO:0005730(nucleolus)|GO:0006352(DNA-templated transcription, initiation)|GO:0006367(transcription initiation from RNA polymerase II promoter)|GO:0015629(actin cytoskeleton)|GO:0016251(RNA polymerase II general transcription initiation factor activity)|GO:00…	Homo sapiens TATA-box binding protein associated factor 5 (TAF5), transcript variant 1, mRNA [NM_006951]	chr10:105147370-105147429	hs|10q24.33
A_23_P423457	-0.00215077	0.000708616	-3.03518	0.00249416	0.271599	1	SERINC5	TRUE	FALSE	FALSE	NM_178276	NM_178276	NM_178276	Hs.288232	256987	serine incorporator 5	ENST00000513907	NP1459444	GO:0005794(Golgi apparatus)|GO:0005813(centrosome)|GO:0005829(cytosol)|GO:0005886(plasma membrane)|GO:0006564(L-serine biosynthetic process)|GO:0006658(phosphatidylserine metabolic process)|GO:0006665(sphingolipid metabolic process)|GO:0008654(phospholipid biosynthetic process)|GO:0009597(detection of virus)|GO:0015194(L-serine transmembrane transporter activity)|GO:0015825(L-serine transport)|GO…	Homo sapiens serine incorporator 5 (SERINC5), transcript variant 2, mRNA [NM_178276]	chr5:79473218-79473159	hs|5q14.1
A_21_P0011586	0.00135429	0.0004461	3.03585	0.00250186	0.271599	1		FALSE	FALSE	FALSE	ENST00000422957						ENST00000422957	THC2650372		keratin 223, pseudogene [Source:HGNC Symbol;Acc:HGNC:32968] [ENST00000422957]	chr17:38873618-38873559	hs|17q21.2
A_23_P100344	0.000578844	0.00019061	3.03679	0.00250215	0.271599	1	ORC6	TRUE	TRUE	FALSE	NM_014321	NM_014321	NM_014321	Hs.49760	23594	origin recognition complex subunit 6	ENST00000568364	THC2462872	GO:0000808(origin recognition complex)|GO:0001650(fibrillar center)|GO:0003677(DNA binding)|GO:0005515(protein binding)|GO:0005654(nucleoplasm)|GO:0005664(nuclear origin of replication recognition complex)|GO:0006270(DNA replication initiation)|GO:0016020(membrane)|GO:0051782(negative regulation of cell division)	Homo sapiens origin recognition complex subunit 6 (ORC6), transcript variant 1, mRNA [NM_014321]	chr16:46731519-46731578	hs|16q11.2
A_33_P3286616	-0.00198285	0.000653885	-3.03242	0.00251423	0.272263	1	IRAK1	TRUE	TRUE	FALSE	NM_001569	NM_001569	NM_001569	Hs.522819	3654	interleukin 1 receptor associated kinase 1	ENST00000369973	THC2504648	GO:0001959(regulation of cytokine-mediated signaling pathway)|GO:0002224(toll-like receptor signaling pathway)|GO:0002755(MyD88-dependent toll-like receptor signaling pathway)|GO:0004672(protein kinase activity)|GO:0004674(protein serine/threonine kinase activity)|GO:0004704(NF-kappaB-inducing kinase activity)|GO:0005515(protein binding)|GO:0005524(ATP binding)|GO:0005634(nucleus)|GO:0005654(nucl…	Homo sapiens interleukin 1 receptor associated kinase 1 (IRAK1), transcript variant 1, mRNA [NM_001569]	chrX:153278082-153278023	hs|Xq28
A_32_P43349	0.00136662	0.000450467	3.03378	0.00252149	0.272405	1	LETR1	FALSE	FALSE	FALSE	NR_034095	NR_034095	NR_034095	Hs.536404	400456	lymphatic endothelial transcriptional regulator lncRNA 1	ENST00000556899	THC2613551		Homo sapiens lymphatic endothelial transcriptional regulator lncRNA 1 (LETR1), long non-coding RNA [NR_034095]	chr15:95831595-95831536	hs|15q26.2
A_21_P0013565	0.00336197	0.00110963	3.02981	0.00253533	0.273253	1	CNTNAP3B	TRUE	FALSE	FALSE	ENST00000479351				728577	contactin associated protein family member 3B	ENST00000479351	THC2480037	GO:0007155(cell adhesion)|GO:0016021(integral component of membrane)	contactin associated protein family member 3B [Source:HGNC Symbol;Acc:HGNC:32035] [ENST00000479351]	chr9:43890466-43890525	hs|9p11.2
A_33_P3226099	0.00157435	0.000520659	3.02377	0.00258519	0.276633	1	OTOP2	TRUE	TRUE	FALSE	NM_178160	NM_178160	NM_178160	Hs.352515	92736	otopetrin 2	ENST00000331427	THC2699761	GO:0005515(protein binding)|GO:0005886(plasma membrane)|GO:0015252(proton channel activity)|GO:0016021(integral component of membrane)|GO:1902600(proton transmembrane transport)	Homo sapiens otopetrin 2 (OTOP2), mRNA [NM_178160]	chr17:72929512-72929571	hs|17q25.1
A_21_P0012527	0.0035455	0.0011722	3.02465	0.00258593	0.276633	1		FALSE	FALSE	FALSE	ENST00000629883						ENST00000629883			FSHD region gene 2 family pseudogene [ENST00000629883]	chr3:197837235-197838279	hs|3q29
A_23_P213255	0.00209095	0.000691414	3.02416	0.00258668	0.276633	1	SMARCAD1	TRUE	FALSE	FALSE	NM_020159	NM_020159	NM_020159	Hs.410406	56916	SWI/SNF-related, matrix-associated actin-dependent regulator of chromatin, subfamily a, containing DEAD/H box 1	ENST00000457823	THC2461621	GO:0000018(regulation of DNA recombination)|GO:0000729(DNA double-strand break processing)|GO:0000792(heterochromatin)|GO:0003677(DNA binding)|GO:0003678(DNA helicase activity)|GO:0003682(chromatin binding)|GO:0005515(protein binding)|GO:0005524(ATP binding)|GO:0005634(nucleus)|GO:0005654(nucleoplasm)|GO:0006338(chromatin remodeling)|GO:0008094(ATP-dependent activity, acting on DNA)|GO:0016887(AT…	Homo sapiens SWI/SNF-related, matrix-associated actin-dependent regulator of chromatin, subfamily a, containing DEAD/H box 1 (SMARCAD1), transcript variant 3, mRNA [NM_020159]	chr4:95211718-95211777	hs|4q22.3
A_23_P44505	0.00218757	0.000723493	3.02363	0.0025909	0.276633	1	KLF11	TRUE	TRUE	FALSE	NM_003597	NM_003597	NM_003597	Hs.12229	8462	Kruppel like factor 11	ENST00000305883	THC2461536	GO:0000083(regulation of transcription involved in G1/S transition of mitotic cell cycle)|GO:0000122(negative regulation of transcription by RNA polymerase II)|GO:0000785(chromatin)|GO:0000976(transcription cis-regulatory region binding)|GO:0000978(RNA polymerase II cis-regulatory region sequence-specific DNA binding)|GO:0000981(DNA-binding transcription factor activity, RNA polymerase II-specifi…	Homo sapiens Kruppel like factor 11 (KLF11), transcript variant 1, mRNA [NM_003597]	chr2:10194646-10194705	hs|2p25.1
A_23_P100074	0.0014045	0.000465002	3.02043	0.00262022	0.278439	1	AVEN	TRUE	FALSE	FALSE	NM_020371	NM_020371	NM_020371	Hs.555966	57099	apoptosis and caspase activation inhibitor	ENST00000306730	THC2471512	GO:0005515(protein binding)|GO:0005829(cytosol)|GO:0006915(apoptotic process)|GO:0010972(negative regulation of G2/M transition of mitotic cell cycle)|GO:0012505(endomembrane system)|GO:0016020(membrane)|GO:0043066(negative regulation of apoptotic process)	Homo sapiens apoptosis and caspase activation inhibitor (AVEN), mRNA [NM_020371]	chr15:34158739-34158680	hs|15q14
A_33_P3296372	0.0018887	0.000625468	3.01967	0.00262699	0.278439	1	EIF2B3	TRUE	FALSE	FALSE	NM_020365	NM_020365	NM_020365	Hs.533549	8891	eukaryotic translation initiation factor 2B subunit gamma	ENST00000439363	THC2467439	GO:0002183(cytoplasmic translational initiation)|GO:0003743(translation initiation factor activity)|GO:0005085(guanyl-nucleotide exchange factor activity)|GO:0005515(protein binding)|GO:0005737(cytoplasm)|GO:0005829(cytosol)|GO:0005851(eukaryotic translation initiation factor 2B complex)|GO:0006413(translational initiation)|GO:0008135(translation factor activity, RNA binding)|GO:0009408(response …	Homo sapiens eukaryotic translation initiation factor 2B subunit gamma (EIF2B3), transcript variant 1, mRNA [NM_020365]	chr1:45316573-45316514	hs|1p34.1
A_24_P228717	-0.00344763	0.00114194	-3.0191	0.00262948	0.278439	1	RAC2	TRUE	TRUE	FALSE	NM_002872	NM_002872	NM_002872	Hs.517601	5880	Rac family small GTPase 2	ENST00000441619	THC2468436	GO:0003924(GTPase activity)|GO:0005515(protein binding)|GO:0005525(GTP binding)|GO:0005635(nuclear envelope)|GO:0005741(mitochondrial outer membrane)|GO:0005789(endoplasmic reticulum membrane)|GO:0005829(cytosol)|GO:0005856(cytoskeleton)|GO:0005884(actin filament)|GO:0005886(plasma membrane)|GO:0005925(focal adhesion)|GO:0005938(cell cortex)|GO:0007015(actin filament organization)|GO:0007163(esta…	Homo sapiens Rac family small GTPase 2 (RAC2), mRNA [NM_002872]	chr22:37627281-37622795	hs|22q13.1
A_23_P323227	-0.00252337	0.000836445	-3.01678	0.0026489	0.278439	1	PPP1CA	TRUE	TRUE	TRUE	NM_001008709	NM_001008709	NM_001008709	Hs.183994	5499	protein phosphatase 1 catalytic subunit alpha	ENST00000358239	NP1181395	GO:0000164(protein phosphatase type 1 complex)|GO:0000781(chromosome, telomeric region)|GO:0004721(phosphoprotein phosphatase activity)|GO:0004722(protein serine/threonine phosphatase activity)|GO:0005515(protein binding)|GO:0005634(nucleus)|GO:0005654(nucleoplasm)|GO:0005730(nucleolus)|GO:0005737(cytoplasm)|GO:0005829(cytosol)|GO:0005886(plasma membrane)|GO:0005912(adherens junction)|GO:0005977(…	Homo sapiens protein phosphatase 1 catalytic subunit alpha (PPP1CA), transcript variant 3, mRNA [NM_001008709]	chr11:67166439-67166297	hs|11q13.2
A_21_P0007418	0.00162334	0.000537897	3.01793	0.00265003	0.278439	1		FALSE	FALSE	FALSE	lnc-ETS1-2:1									BROAD Institute lincRNA (XLOC_009599), lincRNA [TCONS_00019800]	chr11:128053754-127957755	hs|11q24.3
A_23_P401691	-0.00133809	0.000443621	-3.01629	0.00267039	0.278439	1	DPYSL5	TRUE	TRUE	FALSE	NM_020134	NM_020134	NM_020134	Hs.299315	56896	dihydropyrimidinase like 5	ENST00000484882	THC2463793	GO:0004157(dihydropyrimidinase activity)|GO:0005515(protein binding)|GO:0005829(cytosol)|GO:0006208(pyrimidine nucleobase catabolic process)|GO:0007165(signal transduction)|GO:0007399(nervous system development)|GO:0007411(axon guidance)|GO:0008017(microtubule binding)|GO:0030425(dendrite)|GO:0043025(neuronal cell body)	Homo sapiens dihydropyrimidinase like 5 (DPYSL5), transcript variant 1, mRNA [NM_020134]	chr2:27170566-27170625	hs|2p23.3
A_33_P3362900	0.00199583	0.000662064	3.01455	0.0026711	0.278439	1	FAM228B	TRUE	FALSE	FALSE	NM_001145710	NM_001145710	NM_001145710	Hs.710370	375190	family with sequence similarity 228 member B	ENST00000611138	THC2526405		Homo sapiens family with sequence similarity 228 member B (FAM228B), transcript variant 1, mRNA [NM_001145710]	chr2:24392427-24392486	hs|2p23.3
A_24_P207479	-0.00200854	0.000666442	-3.01382	0.00267448	0.278439	1	DEDD2	TRUE	TRUE	FALSE	NM_133328	NM_133328	NM_133328	Hs.515432	162989	death effector domain containing 2	ENST00000593804	THC2466385	GO:0003677(DNA binding)|GO:0005515(protein binding)|GO:0005654(nucleoplasm)|GO:0005730(nucleolus)|GO:0006396(RNA processing)|GO:0008625(extrinsic apoptotic signaling pathway via death domain receptors)|GO:0016075(rRNA catabolic process)|GO:0019725(cellular homeostasis)|GO:0030159(signaling receptor complex adaptor activity)|GO:0030262(apoptotic nuclear changes)|GO:0035556(intracellular signal tra…	Homo sapiens death effector domain containing 2 (DEDD2), transcript variant 1, mRNA [NM_133328]	chr19:42703180-42703121	hs|19q13.2
A_33_P3267248	-0.00136419	0.00045232	-3.01598	0.00267483	0.278439	1	TDRD10	TRUE	FALSE	FALSE	NM_182499	NM_182499	NM_182499	Hs.387671	126668	tudor domain containing 10	ENST00000368482	NP440575	GO:0003723(RNA binding)	Homo sapiens tudor domain containing 10 (TDRD10), transcript variant 2, mRNA [NM_182499]	chr1:154519893-154519952	hs|1q21.3
A_23_P343594	0.00143544	0.000476198	3.01438	0.00267532	0.278439	1	USP40	TRUE	FALSE	FALSE	NM_018218	NM_018218	NM_018218	Hs.96513	55230	ubiquitin specific peptidase 40	ENST00000678225	THC2492093	GO:0004197(cysteine-type endopeptidase activity)|GO:0004843(thiol-dependent deubiquitinase)|GO:0005634(nucleus)|GO:0005829(cytosol)|GO:0006511(ubiquitin-dependent protein catabolic process)|GO:0016579(protein deubiquitination)|GO:0031647(regulation of protein stability)	Homo sapiens ubiquitin specific peptidase 40 (USP40), transcript variant 2, mRNA [NM_018218]	chr2:234385112-234385053	hs|2q37.1
A_23_P256641	0.00171588	0.000569246	3.0143	0.00267619	0.278439	1	KCNE5	TRUE	TRUE	FALSE	NM_012282	NM_012282	NM_012282	Hs.522753	23630	potassium voltage-gated channel subfamily E regulatory subunit 5	ENST00000372101	THC2476059	GO:0005249(voltage-gated potassium channel activity)|GO:0005251(delayed rectifier potassium channel activity)|GO:0005515(protein binding)|GO:0005886(plasma membrane)|GO:0008016(regulation of heart contraction)|GO:0008076(voltage-gated potassium channel complex)|GO:0015459(potassium channel regulator activity)|GO:0044325(transmembrane transporter binding)|GO:0060048(cardiac muscle contraction)|GO:…	Homo sapiens potassium voltage-gated channel subfamily E regulatory subunit 5 (KCNE5), mRNA [NM_012282]	chrX:108867052-108866993	hs|Xq23
A_23_P403424	-0.0021267	0.000706091	-3.01193	0.00269161	0.278439	1	JMJD7-PLA2G4B	TRUE	FALSE	FALSE	NM_005090	NM_005090	NM_005090	Hs.198161	8681	JMJD7-PLA2G4B readthrough	ENST00000483748	THC2588043		Homo sapiens JMJD7-PLA2G4B readthrough (JMJD7-PLA2G4B), transcript variant 1, mRNA [NM_005090]	chr15:42140278-42140337	hs|15q15.1
A_21_P0010752	-0.00155456	0.000516048	-3.01243	0.0026919	0.278439	1		FALSE	FALSE	FALSE	ENST00000447500						ENST00000447500			F-box only protein 25 (FBXO25) pseudogene [ENST00000447500]	chr1:752766-745505	hs|1p36.33
A_33_P3239332	0.00140237	0.000465491	3.01266	0.00270181	0.278439	1	LINC00907	TRUE	FALSE	FALSE	NR_046454	NR_046454	NR_046454	Hs.652819	284260	long intergenic non-protein coding RNA 907	ENST00000585639	THC2521515		Homo sapiens long intergenic non-protein coding RNA 907 (LINC00907), transcript variant 2, long non-coding RNA [NR_046454]	chr18:40113244-40113303	hs|18q12.3
A_33_P3247639	-0.00192909	0.000640583	-3.01146	0.00270344	0.278439	1		FALSE	FALSE	FALSE	ENST00000425181						ENST00000425181	NP100098		immunoglobulin heavy variable 3/OR16-10 (non-functional) [Source:HGNC Symbol;Acc:HGNC:5634] [ENST00000425181]	chr16:33006767-33006826	hs|16p11.2
A_21_P0004725	0.00163052	0.000541564	3.01076	0.00270939	0.278439	1		FALSE	FALSE	FALSE	ENST00000655767		XR_158802	Hs.246334			ENST00000655767	THC2634742		novel transcript [ENST00000655767]	chr6:8342470-8342411	hs|6p24.3
A_21_P0011551	-0.00209785	0.000697066	-3.00954	0.0027114	0.278439	1	XLOC_l2_005874	FALSE	FALSE	FALSE	TCONS_l2_00010943									BROAD Institute lincRNA (XLOC_l2_005874), lincRNA [TCONS_l2_00010943]	chr17:66202335-66208743	hs|17q24.2
A_23_P21363	0.00253295	0.000841986	3.00831	0.00271867	0.27856	1	AHNAK	TRUE	TRUE	TRUE	NM_024060	NM_024060	NM_024060	Hs.502756	79026	AHNAK nucleoprotein	ENST00000525875	THC2473370	GO:0003723(RNA binding)|GO:0005515(protein binding)|GO:0005634(nucleus)|GO:0005737(cytoplasm)|GO:0005765(lysosomal membrane)|GO:0005829(cytosol)|GO:0005886(plasma membrane)|GO:0005925(focal adhesion)|GO:0015629(actin cytoskeleton)|GO:0016020(membrane)|GO:0030315(T-tubule)|GO:0031982(vesicle)|GO:0042383(sarcolemma)|GO:0043034(costamere)|GO:0043484(regulation of RNA splicing)|GO:0044291(cell-cell c…	Homo sapiens AHNAK nucleoprotein (AHNAK), transcript variant 2, mRNA [NM_024060]	chr11:62201142-62201083	hs|11q12.3
A_21_P0014121	-0.00157455	0.000523273	-3.00903	0.00273136	0.279234	1		FALSE	FALSE	FALSE											chr3:139738454-139738395	hs|3q23
A_23_P117602	0.0060625	0.00201816	3.00397	0.00275742	0.280693	1	GZMB	TRUE	FALSE	FALSE	NM_004131	NM_004131	NM_004131	Hs.1051	3002	granzyme B	ENST00000382542	NP1073088	GO:0001772(immunological synapse)|GO:0004252(serine-type endopeptidase activity)|GO:0005515(protein binding)|GO:0005576(extracellular region)|GO:0005634(nucleus)|GO:0005737(cytoplasm)|GO:0005739(mitochondrion)|GO:0005829(cytosol)|GO:0006915(apoptotic process)|GO:0008236(serine-type peptidase activity)|GO:0016020(membrane)|GO:0017148(negative regulation of translation)|GO:0019835(cytolysis)|GO:004…	Homo sapiens granzyme B (GZMB), transcript variant 1, mRNA [NM_004131]	chr14:25100295-25100236	hs|14q12
A_33_P3228807	-0.00146294	0.000486834	-3.005	0.00275791	0.280693	1	SPEG	TRUE	TRUE	TRUE	NM_001173476	NM_001173476	NM_001173476	Hs.21639	10290	striated muscle enriched protein kinase	ENST00000396698	THC2607335	GO:0004672(protein kinase activity)|GO:0005515(protein binding)|GO:0005524(ATP binding)|GO:0005634(nucleus)|GO:0006468(protein phosphorylation)|GO:0007517(muscle organ development)|GO:0008285(negative regulation of cell population proliferation)|GO:0042692(muscle cell differentiation)|GO:0106310(protein serine kinase activity)	Homo sapiens striated muscle enriched protein kinase (SPEG), transcript variant 4, mRNA [NM_001173476]	chr2:220329263-220329322	hs|2q35
A_23_P202737	0.00166794	0.000555166	3.00439	0.00276971	0.280904	1	JRKL	TRUE	TRUE	FALSE	NM_003772	NM_003772	NM_003772	Hs.745352	8690	JRK like	ENST00000332349	THC2476535	GO:0003677(DNA binding)|GO:0005634(nucleus)|GO:0007417(central nervous system development)	Homo sapiens JRK like (JRKL), transcript variant 1, mRNA [NM_003772]	chr11:96126198-96126257	hs|11q21
A_23_P120982	0.00148249	0.000493388	3.00471	0.00277278	0.280904	1	PKDREJ	TRUE	FALSE	FALSE	NM_006071	NM_006071	NM_006071	Hs.241383	10343	polycystin family receptor for egg jelly	ENST00000253255	THC2600927	GO:0005262(calcium channel activity)|GO:0005509(calcium ion binding)|GO:0007340(acrosome reaction)|GO:0016020(membrane)|GO:0016021(integral component of membrane)|GO:0050982(detection of mechanical stimulus)|GO:0070588(calcium ion transmembrane transport)	Homo sapiens polycystin family receptor for egg jelly (PKDREJ), mRNA [NM_006071]	chr22:46651664-46651605	hs|22q13.31
A_21_P0014337	-0.00147171	0.000490055	-3.00316	0.00277843	0.280904	1	LOC100289580	FALSE	FALSE	FALSE	NR_103774	NR_103774	NR_103774	Hs.437712	100289580	uncharacterized LOC100289580	ENST00000440406			Homo sapiens uncharacterized LOC100289580 (LOC100289580), long non-coding RNA [NR_103774]	chr16:88805420-88805479	hs|16q24.3
A_23_P377819	-0.00199453	0.000664802	-3.00019	0.00279612	0.282069	1	SRSF5	TRUE	TRUE	FALSE	NM_001039465	NM_001039465	NM_001039465	Hs.632326	6430	serine and arginine rich splicing factor 5	ENST00000556647	THC2539172	GO:0000398(mRNA splicing, via spliceosome)|GO:0003723(RNA binding)|GO:0003729(mRNA binding)|GO:0005515(protein binding)|GO:0005654(nucleoplasm)|GO:0005730(nucleolus)|GO:0005829(cytosol)|GO:0006376(mRNA splice site selection)|GO:0006397(mRNA processing)|GO:0016607(nuclear speck)|GO:0032869(cellular response to insulin stimulus)|GO:0033120(positive regulation of RNA splicing)|GO:0043422(protein kin…	Homo sapiens serine and arginine rich splicing factor 5 (SRSF5), transcript variant 1, mRNA [NM_001039465]	chr14:70238133-70238192	hs|14q24.2
A_24_P154080	-0.00251943	0.000840873	-2.99621	0.00283278	0.28513	1	ECE1	TRUE	FALSE	FALSE	NM_001397	NM_001397	NM_001397	Hs.195080	1889	endothelin converting enzyme 1	ENST00000470394	THC2575076	GO:0001921(positive regulation of receptor recycling)|GO:0003100(regulation of systemic arterial blood pressure by endothelin)|GO:0004175(endopeptidase activity)|GO:0004222(metalloendopeptidase activity)|GO:0005515(protein binding)|GO:0005765(lysosomal membrane)|GO:0005768(endosome)|GO:0005886(plasma membrane)|GO:0007186(G protein-coupled receptor signaling pathway)|GO:0007507(heart development)|…	Homo sapiens endothelin converting enzyme 1 (ECE1), transcript variant 1, mRNA [NM_001397]	chr1:21560125-21560066	hs|1p36.12
A_33_P3346638	0.00196566	0.000655989	2.99648	0.0028446	0.28513	1		FALSE	FALSE	FALSE	ENST00000603850						ENST00000603850			leucine rich repeat containing 37 member A9, pseudogene [Source:HGNC Symbol;Acc:HGNC:43813] [ENST00000603850]	chr17:34242059-34242000	hs|17q12
A_21_P0009520	0.00172357	0.000575156	2.9967	0.00284518	0.28513	1		FALSE	FALSE	FALSE	lnc-PPP4R1-6:1									BROAD Institute lincRNA (XLOC_012751), lincRNA [TCONS_00026401]	chr18:9010242-9010183	hs|18p11.22
A_23_P163353	-0.00249649	0.000834385	-2.99201	0.00287124	0.286528	1	PIAS1	TRUE	FALSE	FALSE	NM_016166	NM_016166	NM_016166	Hs.162458	8554	protein inhibitor of activated STAT 1	ENST00000545237	THC2775000	GO:0000082(G1/S transition of mitotic cell cycle)|GO:0000122(negative regulation of transcription by RNA polymerase II)|GO:0003677(DNA binding)|GO:0003712(transcription coregulator activity)|GO:0003714(transcription corepressor activity)|GO:0005515(protein binding)|GO:0005634(nucleus)|GO:0005654(nucleoplasm)|GO:0006357(regulation of transcription by RNA polymerase II)|GO:0007259(receptor signalin…	Homo sapiens protein inhibitor of activated STAT 1 (PIAS1), transcript variant 2, mRNA [NM_016166]	chr15:68468820-68468879	hs|15q23
A_33_P3311966	0.00149936	0.000501274	2.9911	0.00287469	0.286528	1		FALSE	FALSE	FALSE											chr7:153083111-153083052	hs|7q36.2
A_33_P3331193	-0.00342268	0.00114433	-2.99099	0.00287794	0.286528	1		FALSE	FALSE	FALSE	ENST00000390605		AB063748	Hs.704337			ENST00000390605	NP1083972		immunoglobulin heavy variable 1-18 [Source:HGNC Symbol;Acc:HGNC:5549] [ENST00000390605]	chr14:106641741-106641682	hs|14q32.33
A_21_P0010266	0.00157773	0.000527273	2.99225	0.0028848	0.286586	1	LINC01266	TRUE	FALSE	FALSE	ENST00000668617				101927215	long intergenic non-protein coding RNA 1266	ENST00000668617			long intergenic non-protein coding RNA 1266 [Source:HGNC Symbol;Acc:HGNC:50309] [ENST00000668617]	chr3:634344-634403	hs|3p26.3
A_24_P315184	-0.0020025	0.000670385	-2.98709	0.00291643	0.288704	1		FALSE	FALSE	FALSE	ENST00000432629	XM_011511663	XM_011511663				ENST00000432629	THC2507576		ribosomal protein L12 pseudogene 4 [Source:HGNC Symbol;Acc:HGNC:16587] [ENST00000432629]	chr2:204055610-204055672	hs|2q33.2
A_23_P407074	-0.00252151	0.000844475	-2.98589	0.00292648	0.288704	1	DNM2	TRUE	FALSE	FALSE	NM_001005360	NM_001005360	NM_001005360	Hs.211463	1785	dynamin 2	ENST00000408974	THC2783392	GO:0000086(G2/M transition of mitotic cell cycle)|GO:0000139(Golgi membrane)|GO:0001891(phagocytic cup)|GO:0002031(G protein-coupled receptor internalization)|GO:0003924(GTPase activity)|GO:0005515(protein binding)|GO:0005525(GTP binding)|GO:0005634(nucleus)|GO:0005737(cytoplasm)|GO:0005768(endosome)|GO:0005794(Golgi apparatus)|GO:0005802(trans-Golgi network)|GO:0005813(centrosome)|GO:0005829(cyt…	Homo sapiens dynamin 2 (DNM2), transcript variant 1, mRNA [NM_001005360]	chr19:10942036-10942095	hs|19p13.2
A_24_P324814	-0.0021437	0.000717998	-2.98567	0.00292836	0.288704	1	CEP95	TRUE	FALSE	FALSE	NM_138363	NM_138363	NM_138363	Hs.569713	90799	centrosomal protein 95	ENST00000582698	NP1402281	GO:0000922(spindle pole)|GO:0005515(protein binding)|GO:0005737(cytoplasm)|GO:0005813(centrosome)	Homo sapiens centrosomal protein 95 (CEP95), transcript variant 1, mRNA [NM_138363]	chr17:62529021-62529080	hs|17q23.3
A_23_P368740	-0.00180804	0.000605579	-2.98563	0.00293682	0.288704	1	HDAC10	TRUE	FALSE	FALSE	NM_032019	NM_032019	NM_032019	Hs.26593	83933	histone deacetylase 10	ENST00000497036	NP386997	GO:0000118(histone deacetylase complex)|GO:0000122(negative regulation of transcription by RNA polymerase II)|GO:0004407(histone deacetylase activity)|GO:0005515(protein binding)|GO:0005634(nucleus)|GO:0005654(nucleoplasm)|GO:0005737(cytoplasm)|GO:0006281(DNA repair)|GO:0006325(chromatin organization)|GO:0006355(regulation of transcription, DNA-templated)|GO:0006476(protein deacetylation)|GO:0008…	Homo sapiens histone deacetylase 10 (HDAC10), transcript variant 1, mRNA [NM_032019]	chr22:50686172-50685388	hs|22q13.33
A_33_P3326927	0.00175962	0.000589608	2.98438	0.00293771	0.288704	1	ZNF19	TRUE	FALSE	FALSE	NM_006961	NM_006961	NM_006961	Hs.660076	7567	zinc finger protein 19	ENST00000564230	THC2480043	GO:0000122(negative regulation of transcription by RNA polymerase II)|GO:0000977(RNA polymerase II transcription regulatory region sequence-specific DNA binding)|GO:0000981(DNA-binding transcription factor activity, RNA polymerase II-specific)|GO:0001227(DNA-binding transcription repressor activity, RNA polymerase II-specific)|GO:0005515(protein binding)|GO:0005634(nucleus)|GO:0006357(regulation …	Homo sapiens zinc finger protein 19 (ZNF19), mRNA [NM_006961]	chr16:71508784-71508725	hs|16q22.2
A_33_P3407835	-0.00245391	0.000822409	-2.98381	0.00294547	0.288846	1	PPM1M	TRUE	FALSE	FALSE	NM_144641	NM_144641	NM_144641	Hs.373560	132160	protein phosphatase, Mg2+/Mn2+ dependent 1M	ENST00000296487	THC2694289	GO:0005634(nucleus)|GO:0006470(protein dephosphorylation)|GO:0030145(manganese ion binding)|GO:0106306(protein serine phosphatase activity)|GO:0106307(protein threonine phosphatase activity)	Homo sapiens protein phosphatase, Mg2+/Mn2+ dependent 1M (PPM1M), transcript variant 1, mRNA [NM_144641]	chr3:52283771-52283830	hs|3p21.2
A_33_P3279831	-0.00256309	0.000859786	-2.98108	0.00297142	0.290305	1	PNRC1	TRUE	TRUE	TRUE	NM_006813	NM_006813	NM_006813	Hs.75969	10957	proline rich nuclear receptor coactivator 1	ENST00000369472	THC2504117	GO:0005515(protein binding)|GO:0005634(nucleus)	Homo sapiens proline rich nuclear receptor coactivator 1 (PNRC1), mRNA [NM_006813]	chr6:89793857-89793916	hs|6q15
A_33_P3679221	0.00123452	0.000414176	2.98067	0.00297306	0.290305	1	LINC01618	FALSE	FALSE	FALSE	NR_040106	NR_040106	NR_040106	Hs.383806	152578	long intergenic non-protein coding RNA 1618	ENST00000514957	NP1168483		Homo sapiens long intergenic non-protein coding RNA 1618 (LINC01618), long non-coding RNA [NR_040106]	chr4:53681519-53681578	hs|4q12
A_33_P3301955	-0.00267837	0.000898859	-2.97974	0.00298691	0.290499	1	PDE7A	TRUE	FALSE	FALSE	NM_001242318	NM_001242318	NM_001242318	Hs.527119	5150	phosphodiesterase 7A	ENST00000379419	THC2484003	GO:0004114(3',5'-cyclic-nucleotide phosphodiesterase activity)|GO:0004115(3',5'-cyclic-AMP phosphodiesterase activity)|GO:0005829(cytosol)|GO:0006198(cAMP catabolic process)|GO:0007165(signal transduction)|GO:0019933(cAMP-mediated signaling)|GO:0046872(metal ion binding)	Homo sapiens phosphodiesterase 7A (PDE7A), transcript variant 3, mRNA [NM_001242318]	chr8:66635836-66635777	hs|8q13.1
A_21_P0000004	-0.00290314	0.00097422	-2.97996	0.00298776	0.290499	1	SYS1	TRUE	FALSE	FALSE	NM_001099791	NM_001099791	NM_001099791	Hs.655055	90196	SYS1 golgi trafficking protein	ENST00000426004	THC2501297	GO:0005515(protein binding)|GO:0005802(trans-Golgi network)|GO:0005829(cytosol)|GO:0006895(Golgi to endosome transport)|GO:0030173(integral component of Golgi membrane)|GO:0032588(trans-Golgi network membrane)|GO:0034067(protein localization to Golgi apparatus)|GO:0043001(Golgi to plasma membrane protein transport)	Homo sapiens SYS1 golgi trafficking protein (SYS1), transcript variant 2, mRNA [NM_001099791]	chr20:44005342-44005401	hs|20q13.12
A_21_P0001771	-0.00258474	0.000867777	-2.97858	0.00299714	0.290793	1	LINC00954	TRUE	TRUE	TRUE	ENST00000607100				400946	long intergenic non-protein coding RNA 954	ENST00000607100	THC2497478		long intergenic non-protein coding RNA 954 [Source:HGNC Symbol;Acc:HGNC:48668] [ENST00000607100]	chr2:20076506-20076565	hs|2p24.1
A_32_P219279	0.00133741	0.000449188	2.97739	0.00302022	0.291028	1	ELFN2	TRUE	TRUE	FALSE	NM_052906	NM_052906	NM_052906	Hs.660812	114794	extracellular leucine rich repeat and fibronectin type III domain containing 2	ENST00000402918	THC2606195	GO:0004864(protein phosphatase inhibitor activity)|GO:0005615(extracellular space)|GO:0016021(integral component of membrane)|GO:0031012(extracellular matrix)|GO:0043086(negative regulation of catalytic activity)	Homo sapiens extracellular leucine rich repeat and fibronectin type III domain containing 2 (ELFN2), transcript variant 1, mRNA [NM_052906]	chr22:37764246-37764187	hs|22q13.1
A_23_P74737	0.00139568	0.000468609	2.97835	0.00302121	0.291028	1	EYA3	TRUE	FALSE	FALSE	NM_001990	NM_001990	NM_001990	Hs.185774	2140	EYA transcriptional coactivator and phosphatase 3	ENST00000495923	THC2474763	GO:0004725(protein tyrosine phosphatase activity)|GO:0005515(protein binding)|GO:0005634(nucleus)|GO:0005654(nucleoplasm)|GO:0005667(transcription regulator complex)|GO:0005737(cytoplasm)|GO:0005813(centrosome)|GO:0006302(double-strand break repair)|GO:0007601(visual perception)|GO:0009653(anatomical structure morphogenesis)|GO:0010212(response to ionizing radiation)|GO:0016576(histone dephosphor…	Homo sapiens EYA transcriptional coactivator and phosphatase 3 (EYA3), transcript variant 1, mRNA [NM_001990]	chr1:28330876-28326531	hs|1p35.3
A_32_P52206	-0.0021428	0.000719934	-2.97638	0.00302352	0.291028	1	TYW1	TRUE	TRUE	TRUE	NM_018264	NM_018264	NM_018264	Hs.520917	55253	tRNA-yW synthesizing protein 1 homolog	ENST00000620995	THC2563083	GO:0010181(FMN binding)|GO:0031591(wybutosine biosynthetic process)|GO:0046872(metal ion binding)|GO:0051539(4 iron, 4 sulfur cluster binding)|GO:0102521(tRNA-4-demethylwyosine synthase activity)	Homo sapiens tRNA-yW synthesizing protein 1 homolog (TYW1), transcript variant 1, mRNA [NM_018264]	chr7:66479444-66479503	hs|7q11.21
A_33_P3323760	-0.00274908	0.000924224	-2.97447	0.00303774	0.291028	1	LOC153684	FALSE	FALSE	FALSE	NR_015447	NR_015447	NR_015447	Hs.259625	153684	uncharacterized LOC153684	ENST00000451894	NP1460170		Homo sapiens uncharacterized LOC153684 (LOC153684), long non-coding RNA [NR_015447]	chr5:43045012-43045071	hs|5p12
A_23_P153628	-0.00212258	0.000713848	-2.97343	0.0030448	0.291028	1	YIF1B	TRUE	FALSE	FALSE	NM_001039672	NM_001039672	NM_001039672	Hs.280741	90522	Yip1 interacting factor homolog B, membrane trafficking protein	ENST00000589247	NP1165192	GO:0005515(protein binding)|GO:0005783(endoplasmic reticulum)|GO:0005789(endoplasmic reticulum membrane)|GO:0005793(endoplasmic reticulum-Golgi intermediate compartment)|GO:0005794(Golgi apparatus)|GO:0006612(protein targeting to membrane)|GO:0006888(endoplasmic reticulum to Golgi vesicle-mediated transport)|GO:0007288(sperm axoneme assembly)|GO:0030134(COPII-coated ER to Golgi transport vesicle)…	Homo sapiens Yip1 interacting factor homolog B, membrane trafficking protein (YIF1B), transcript variant 5, mRNA [NM_001039672]	chr19:38798303-38798244	hs|19q13.2
A_23_P361940	-0.00240849	0.000810322	-2.97226	0.00305668	0.291028	1	CD84	TRUE	FALSE	FALSE	NM_003874	NM_003874	NM_003874	Hs.398093	8832	CD84 molecule	ENST00000368054	THC2471284	GO:0002250(adaptive immune response)|GO:0005515(protein binding)|GO:0005886(plasma membrane)|GO:0005887(integral component of plasma membrane)|GO:0006914(autophagy)|GO:0006952(defense response)|GO:0007156(homophilic cell adhesion via plasma membrane adhesion molecules)|GO:0009897(external side of plasma membrane)|GO:0032685(negative regulation of granulocyte macrophage colony-stimulating factor p…	Homo sapiens CD84 molecule (CD84), transcript variant 2, mRNA [NM_003874]	chr1:160516632-160516573	hs|1q23.3
A_23_P46924	-0.00215025	0.000723457	-2.97219	0.00306434	0.291028	1	BUB3	TRUE	TRUE	TRUE	NM_001007793	NM_001007793	NM_001007793	Hs.418533	9184	BUB3 mitotic checkpoint protein	ENST00000368859	THC2731884	GO:0000070(mitotic sister chromatid segregation)|GO:0000776(kinetochore)|GO:0005515(protein binding)|GO:0005654(nucleoplasm)|GO:0005829(cytosol)|GO:0007094(mitotic spindle assembly checkpoint signaling)|GO:0008608(attachment of spindle microtubules to kinetochore)|GO:0033597(mitotic checkpoint complex)|GO:0034501(protein localization to kinetochore)|GO:0043130(ubiquitin binding)|GO:0051301(cell d…	Homo sapiens BUB3 mitotic checkpoint protein (BUB3), transcript variant 2, mRNA [NM_001007793]	chr10:124917262-124917321	hs|10q26.13
A_24_P396650	-0.00195073	0.000656435	-2.9717	0.00306534	0.291028	1	RPS6KA1	TRUE	FALSE	FALSE	NM_002953	NM_002953	NM_002953	Hs.149957	6195	ribosomal protein S6 kinase A1	ENST00000438977	NP1146642	GO:0000287(magnesium ion binding)|GO:0004674(protein serine/threonine kinase activity)|GO:0004711(ribosomal protein S6 kinase activity)|GO:0004712(protein serine/threonine/tyrosine kinase activity)|GO:0005515(protein binding)|GO:0005524(ATP binding)|GO:0005654(nucleoplasm)|GO:0005737(cytoplasm)|GO:0005829(cytosol)|GO:0006915(apoptotic process)|GO:0007049(cell cycle)|GO:0007165(signal transduction…	Homo sapiens ribosomal protein S6 kinase A1 (RPS6KA1), transcript variant 1, mRNA [NM_002953]	chr1:26900869-26900928	hs|1p36.11
A_21_P0011359	-0.00209289	0.000704295	-2.9716	0.00306607	0.291028	1	GOLGA8M	TRUE	FALSE	FALSE	ENST00000568033		DA949922	Hs.744785	653720	golgin A8 family member M	ENST00000568033		GO:0000137(Golgi cis cisterna)|GO:0005801(cis-Golgi network)|GO:0007030(Golgi organization)|GO:0032580(Golgi cisterna membrane)|GO:0051225(spindle assembly)	golgin A8 family member M [Source:HGNC Symbol;Acc:HGNC:44404] [ENST00000568033]	chr15:28964938-28964879	hs|15q13.1
A_33_P3329433	-0.00322053	0.00108396	-2.97109	0.0030679	0.291028	1	TTN	TRUE	TRUE	FALSE	NM_001267550	NM_001267550	NM_001267550	Hs.134602	7273	titin	ENST00000589042	THC2493086	GO:0000794(condensed nuclear chromosome)|GO:0002020(protease binding)|GO:0003300(cardiac muscle hypertrophy)|GO:0004674(protein serine/threonine kinase activity)|GO:0004713(protein tyrosine kinase activity)|GO:0005509(calcium ion binding)|GO:0005515(protein binding)|GO:0005516(calmodulin binding)|GO:0005524(ATP binding)|GO:0005576(extracellular region)|GO:0005829(cytosol)|GO:0006936(muscle contra…	Homo sapiens titin (TTN), transcript variant IC, mRNA [NM_001267550]	chr2:179518214-179518155	hs|2q31.2
A_24_P341187	-0.00209405	0.000704977	-2.97038	0.00307676	0.291028	1	GBA2	TRUE	FALSE	FALSE	NM_020944	NM_020944	NM_020944	Hs.443134	57704	glucosylceramidase beta 2	ENST00000488292	THC2522104	GO:0004348(glucosylceramidase activity)|GO:0005790(smooth endoplasmic reticulum)|GO:0005829(cytosol)|GO:0005886(plasma membrane)|GO:0005975(carbohydrate metabolic process)|GO:0006680(glucosylceramide catabolic process)|GO:0006687(glycosphingolipid metabolic process)|GO:0007417(central nervous system development)|GO:0008203(cholesterol metabolic process)|GO:0008206(bile acid metabolic process)|GO:…	Homo sapiens glucosylceramidase beta 2 (GBA2), transcript variant 1, mRNA [NM_020944]	chr9:35738622-35738563	hs|9p13.3
A_23_P203947	-0.00258443	0.000870316	-2.96953	0.00308363	0.291028	1	DDX11	TRUE	FALSE	FALSE	NM_030653	NM_030653	NM_030653	Hs.443960	1663	DEAD/H-box helicase 11	ENST00000435753	THC2500483	GO:0000785(chromatin)|GO:0000922(spindle pole)|GO:0001650(fibrillar center)|GO:0003677(DNA binding)|GO:0003678(DNA helicase activity)|GO:0003682(chromatin binding)|GO:0003688(DNA replication origin binding)|GO:0003690(double-stranded DNA binding)|GO:0003697(single-stranded DNA binding)|GO:0003727(single-stranded RNA binding)|GO:0004386(helicase activity)|GO:0005515(protein binding)|GO:0005524(ATP…	Homo sapiens DEAD/H-box helicase 11 (DDX11), transcript variant 1, mRNA [NM_030653]	chr12:31257193-31257252	hs|12p11.21
A_23_P170733	0.00259317	0.000873803	2.96768	0.0031008	0.291028	1	ANTXR2	TRUE	FALSE	FALSE	NM_058172	NM_058172	NM_058172	Hs.162963	118429	ANTXR cell adhesion molecule 2	ENST00000681115	THC2464768	GO:0004888(transmembrane signaling receptor activity)|GO:0005515(protein binding)|GO:0005576(extracellular region)|GO:0005789(endoplasmic reticulum membrane)|GO:0005886(plasma membrane)|GO:0009986(cell surface)|GO:0010008(endosome membrane)|GO:0016021(integral component of membrane)|GO:0046872(metal ion binding)|GO:1901998(toxin transport)	Homo sapiens ANTXR cell adhesion molecule 2 (ANTXR2), transcript variant 1, mRNA [NM_058172]	chr4:80826901-80826842	hs|4q21.21
A_23_P105138	-0.00369213	0.00124427	-2.96731	0.00310664	0.291028	1	CAT	TRUE	TRUE	FALSE	NM_001752	NM_001752	NM_001752	Hs.502302	847	catalase	ENST00000534710	THC2659130	GO:0000268(peroxisome targeting sequence binding)|GO:0000302(response to reactive oxygen species)|GO:0001649(osteoblast differentiation)|GO:0001657(ureteric bud development)|GO:0001666(response to hypoxia)|GO:0004046(aminoacylase activity)|GO:0004096(catalase activity)|GO:0005576(extracellular region)|GO:0005737(cytoplasm)|GO:0005739(mitochondrion)|GO:0005758(mitochondrial intermembrane space)|GO…	Homo sapiens catalase (CAT), mRNA [NM_001752]	chr11:34493034-34493093	hs|11p13
A_21_P0012836	-0.00157466	0.000530469	-2.96844	0.0031182	0.291028	1	XLOC_l2_011656	FALSE	FALSE	FALSE	TCONS_l2_00022397									BROAD Institute lincRNA (XLOC_l2_011656), lincRNA [TCONS_l2_00022397]	chr5:85384823-85384882	hs|5q14.3
A_33_P3339388	-0.00170182	0.000573586	-2.96698	0.00312113	0.291028	1	WIPF1	TRUE	FALSE	FALSE	ENST00000410117				7456	WAS/WASL interacting protein family member 1	ENST00000410117		GO:0001726(ruffle)|GO:0003779(actin binding)|GO:0005515(protein binding)|GO:0005522(profilin binding)|GO:0005829(cytosol)|GO:0005884(actin filament)|GO:0008154(actin polymerization or depolymerization)|GO:0015629(actin cytoskeleton)|GO:0017124(SH3 domain binding)|GO:0030048(actin filament-based movement)|GO:0031410(cytoplasmic vesicle)|GO:0065003(protein-containing complex assembly)	WAS/WASL interacting protein family member 1 [Source:HGNC Symbol;Acc:HGNC:12736] [ENST00000410117]	chr2:175439525-175439466	hs|2q31.1
A_33_P3228252	-0.00336055	0.00113304	-2.96596	0.00312782	0.291028	1		FALSE	FALSE	FALSE	DA666023		DA666023	Hs.581653						DA666023 NCRRM1 Homo sapiens cDNA clone NCRRM1000040 5', mRNA sequence [DA666023]	chr3:192463008-192463067	hs|3q29
A_21_P0003567	-0.00129377	0.000435964	-2.9676	0.0031349	0.291028	1	LINC02517	FALSE	FALSE	FALSE	ENST00000657733				105374374	long intergenic non-protein coding RNA 2517	ENST00000657733			long intergenic non-protein coding RNA 2517 [Source:HGNC Symbol;Acc:HGNC:53506] [ENST00000657733]	chr4:8323735-8323794	hs|4p16.1
A_21_P0010168	0.0013384	0.000451192	2.96637	0.00313565	0.291028	1	LINC01424	TRUE	TRUE	FALSE	NR_109928	NR_109928	NR_109928	Hs.116142	101928689	long intergenic non-protein coding RNA 1424	ENST00000417820	THC2704153		Homo sapiens long intergenic non-protein coding RNA 1424 (LINC01424), long non-coding RNA [NR_109928]	chr21:46224257-46224316	hs|21q22.3
A_23_P410040	0.00122594	0.000413352	2.96585	0.00313678	0.291028	1	KCNH7	TRUE	FALSE	FALSE	NM_173162	NM_173162	NM_173162	Hs.657413	90134	potassium voltage-gated channel subfamily H member 7	ENST00000621889	THC2490862	GO:0005249(voltage-gated potassium channel activity)|GO:0005886(plasma membrane)|GO:0005887(integral component of plasma membrane)|GO:0034765(regulation of ion transmembrane transport)|GO:0042391(regulation of membrane potential)|GO:0071805(potassium ion transmembrane transport)	Homo sapiens potassium voltage-gated channel subfamily H member 7 (KCNH7), transcript variant 2, mRNA [NM_173162]	chr2:163291767-163291708	hs|2q24.2
A_21_P0002374	0.00195162	0.000658272	2.96476	0.00314295	0.291028	1		FALSE	FALSE	FALSE	lnc-AC112715.2.1-3:1									BROAD Institute lincRNA (XLOC_001908), lincRNA [TCONS_00004060]	chr2:238121312-238121371	hs|2q37.3
A_23_P346093	-0.00295023	0.000995638	-2.96315	0.00314985	0.291028	1	TMC8	TRUE	TRUE	FALSE	NM_152468	NM_152468	NM_152468	Hs.592102	147138	transmembrane channel like 8	ENST00000589691	THC2491573	GO:0001558(regulation of cell growth)|GO:0005515(protein binding)|GO:0005615(extracellular space)|GO:0005737(cytoplasm)|GO:0005783(endoplasmic reticulum)|GO:0005789(endoplasmic reticulum membrane)|GO:0005794(Golgi apparatus)|GO:0005887(integral component of plasma membrane)|GO:0008381(mechanosensitive ion channel activity)|GO:0031333(negative regulation of protein-containing complex assembly)|GO:…	Homo sapiens transmembrane channel like 8 (TMC8), mRNA [NM_152468]	chr17:76138709-76138768	hs|17q25.3
A_21_P0001704	-0.00299821	0.00101202	-2.9626	0.00315448	0.291028	1		FALSE	FALSE	FALSE	lnc-NBPF16-4:2		AW963279	Hs.654925						BROAD Institute lincRNA (XLOC_000390), lincRNA [TCONS_00002155]	chr1:148557095-148557154	hs|1q21.2
A_21_P0013250	-0.00208009	0.00070209	-2.96271	0.00315756	0.291028	1	PMS2	TRUE	FALSE	FALSE	NM_001322015	NM_001322015	NM_001322015		5395	PMS1 homolog 2, mismatch repair system component	ENST00000674747	THC2544893	GO:0003677(DNA binding)|GO:0003697(single-stranded DNA binding)|GO:0004519(endonuclease activity)|GO:0005515(protein binding)|GO:0005524(ATP binding)|GO:0005634(nucleus)|GO:0005654(nucleoplasm)|GO:0005829(cytosol)|GO:0005886(plasma membrane)|GO:0006298(mismatch repair)|GO:0009410(response to xenobiotic stimulus)|GO:0016446(somatic hypermutation of immunoglobulin genes)|GO:0016887(ATP hydrolysis a…	Homo sapiens PMS1 homolog 2, mismatch repair system component (PMS2), transcript variant 14, mRNA [NM_001322015]	chr7:6042353-6042294	hs|7p22.1
A_24_P65941	-0.0026199	0.000884275	-2.96276	0.00316232	0.291028	1	RUNX1-IT1	FALSE	FALSE	FALSE	NR_026812	NR_026812	NR_026812	Hs.672131	80215	RUNX1 intronic transcript 1		THC2480550		Homo sapiens RUNX1 intronic transcript 1 (RUNX1-IT1), long non-coding RNA [NR_026812]	chr21:36410835-36410776	hs|21q22.12
A_23_P27571	-0.00361961	0.00122227	-2.96139	0.00316587	0.291028	1	MCOLN1	TRUE	FALSE	FALSE	NM_020533	NM_020533	NM_020533	Hs.631858	57192	mucolipin TRP cation channel 1	ENST00000595860	THC2467038	GO:0001891(phagocytic cup)|GO:0002250(adaptive immune response)|GO:0005261(cation channel activity)|GO:0005262(calcium channel activity)|GO:0005381(iron ion transmembrane transporter activity)|GO:0005515(protein binding)|GO:0005654(nucleoplasm)|GO:0005764(lysosome)|GO:0005765(lysosomal membrane)|GO:0005770(late endosome)|GO:0005794(Golgi apparatus)|GO:0005886(plasma membrane)|GO:0005887(integral …	Homo sapiens mucolipin TRP cation channel 1 (MCOLN1), mRNA [NM_020533]	chr19:7593764-7593823	hs|19p13.2
A_23_P130343	0.00179063	0.000604485	2.96224	0.00317151	0.291028	1	KCTD1	TRUE	TRUE	TRUE	NM_198991	NM_198991	NM_198991	Hs.526630	284252	potassium channel tetramerization domain containing 1	ENST00000408011	THC2629899	GO:0003714(transcription corepressor activity)|GO:0005515(protein binding)|GO:0005634(nucleus)|GO:0005654(nucleoplasm)|GO:0005730(nucleolus)|GO:0005829(cytosol)|GO:0008134(transcription factor binding)|GO:0034451(centriolar satellite)|GO:0042802(identical protein binding)|GO:0045171(intercellular bridge)|GO:0045892(negative regulation of transcription, DNA-templated)|GO:0051260(protein homooligom…	Homo sapiens potassium channel tetramerization domain containing 1 (KCTD1), transcript variant 2, mRNA [NM_198991]	chr18:24035570-24035511	hs|18q11.2
A_23_P121586	0.00139748	0.000471851	2.9617	0.00317937	0.291164	1	HERC3	TRUE	TRUE	FALSE	NM_014606	NM_014606	NM_014606	Hs.35804	8916	HECT and RLD domain containing E3 ubiquitin protein ligase 3	ENST00000512194	THC2495339	GO:0004842(ubiquitin-protein transferase activity)|GO:0005829(cytosol)|GO:0016567(protein ubiquitination)|GO:0031410(cytoplasmic vesicle)	Homo sapiens HECT and RLD domain containing E3 ubiquitin protein ligase 3 (HERC3), transcript variant 1, mRNA [NM_014606]	chr4:89629429-89629488	hs|4q22.1
A_21_P0013269	-0.00294079	0.000993625	-2.95965	0.00318674	0.291255	1	TLK2	TRUE	FALSE	FALSE	NM_001375273	NM_001375273	NM_001375273		11011	tousled like kinase 2	ENST00000583843	THC2567760	GO:0001672(regulation of chromatin assembly or disassembly)|GO:0004674(protein serine/threonine kinase activity)|GO:0005515(protein binding)|GO:0005524(ATP binding)|GO:0005634(nucleus)|GO:0005882(intermediate filament)|GO:0006325(chromatin organization)|GO:0006468(protein phosphorylation)|GO:0006974(cellular response to DNA damage stimulus)|GO:0007049(cell cycle)|GO:0007059(chromosome segregation…	Homo sapiens tousled like kinase 2 (TLK2), transcript variant I, mRNA [NM_001375273]	chr17:60558529-60585789	hs|17q23.2
A_21_P0011021	-0.00324747	0.00109775	-2.95828	0.00319606	0.291524	1	TSSC2	TRUE	FALSE	FALSE	NR_024248	NR_024248	NR_024248	Hs.640450	650368	tumor suppressing subtransferable candidate 2 (pseudogene)	ENST00000530366	THC2515578		Homo sapiens tumor suppressing subtransferable candidate 2 (pseudogene) (TSSC2), non-coding RNA [NR_024248]	chr11:3405403-3405462	hs|11p15.4
A_23_P427587	0.00125176	0.000423325	2.95698	0.00320835	0.292062	1	FGF19	TRUE	TRUE	FALSE	NM_005117	NM_005117	NM_005117	Hs.249200	9965	fibroblast growth factor 19	ENST00000294312	THC2477286	GO:0001934(positive regulation of protein phosphorylation)|GO:0005104(fibroblast growth factor receptor binding)|GO:0005515(protein binding)|GO:0005576(extracellular region)|GO:0005615(extracellular space)|GO:0005737(cytoplasm)|GO:0007399(nervous system development)|GO:0008083(growth factor activity)|GO:0008284(positive regulation of cell population proliferation)|GO:0008543(fibroblast growth fac…	Homo sapiens fibroblast growth factor 19 (FGF19), mRNA [NM_005117]	chr11:69513970-69513911	hs|11q13.3
A_23_P74547	-0.00290623	0.000983083	-2.95624	0.00322593	0.292097	1	CD53	TRUE	FALSE	FALSE	NM_001040033	NM_001040033	NM_001040033	Hs.443057	963	CD53 molecule	ENST00000464329	THC2589354	GO:0001772(immunological synapse)|GO:0005515(protein binding)|GO:0005886(plasma membrane)|GO:0005887(integral component of plasma membrane)|GO:0005911(cell-cell junction)|GO:0007165(signal transduction)|GO:0009986(cell surface)|GO:0035579(specific granule membrane)|GO:0042802(identical protein binding)|GO:0070062(extracellular exosome)|GO:0070821(tertiary granule membrane)|GO:1901741(positive reg…	Homo sapiens CD53 molecule (CD53), transcript variant 1, mRNA [NM_001040033]	chr1:111441803-111441862	hs|1p13.3
A_21_P0008186	-0.00125556	0.000424737	-2.95609	0.00323387	0.292097	1		FALSE	FALSE	FALSE	lnc-RBM26-1:1									BROAD Institute lincRNA (XLOC_010666), lincRNA [TCONS_00022061]	chr13:79996581-79996522	hs|13q31.1
A_24_P24142	-0.00268895	0.000910369	-2.95369	0.00325083	0.292097	1		FALSE	FALSE	FALSE	ENST00000433054						ENST00000433054			ribosomal protein S2 pseudogene 18 [Source:HGNC Symbol;Acc:HGNC:36449] [ENST00000433054]	chr2:174162659-174162718	hs|2q31.1
A_33_P3281176	0.00130569	0.000442067	2.9536	0.00327105	0.292097	1		FALSE	FALSE	FALSE											chrX:001553923-001553982	hs|Xp22.33
A_21_P0011461	-0.00380102	0.00128815	-2.95076	0.00327671	0.292097	1	XLOC_l2_005438	FALSE	FALSE	FALSE	TCONS_l2_00010087									BROAD Institute lincRNA (XLOC_l2_005438), lincRNA [TCONS_l2_00010087]	chr16:30291769-30291062	hs|16p11.2
A_24_P236522	-0.00207024	0.000701103	-2.95283	0.00328613	0.292097	1	CD2BP2	TRUE	TRUE	TRUE	NM_001243646	NM_001243646	NM_001243646	Hs.202677	10421	CD2 cytoplasmic tail binding protein 2	ENST00000305596	THC2497828	GO:0000244(spliceosomal tri-snRNP complex assembly)|GO:0001650(fibrillar center)|GO:0005515(protein binding)|GO:0005634(nucleus)|GO:0005654(nucleoplasm)|GO:0005682(U5 snRNP)|GO:0005737(cytoplasm)|GO:0005829(cytosol)|GO:0016607(nuclear speck)|GO:0043021(ribonucleoprotein complex binding)|GO:0046540(U4/U6 x U5 tri-snRNP complex)	Homo sapiens CD2 cytoplasmic tail binding protein 2 (CD2BP2), transcript variant 2, mRNA [NM_001243646]	chr16:30362760-30362701	hs|16p11.2
A_21_P0004492	-0.00134705	0.000456158	-2.95304	0.0032912	0.292097	1	LINC02217	FALSE	FALSE	FALSE	ENST00000669610				101929544	long intergenic non-protein coding RNA 2217	ENST00000669610			long intergenic non-protein coding RNA 2217 [Source:HGNC Symbol;Acc:HGNC:53084] [ENST00000669610]	chr5:17404806-17430079	hs|5p15.1
A_24_P110983	0.00241747	0.000819768	2.94897	0.00329642	0.292097	1	AKT3	TRUE	TRUE	FALSE	NM_005465	NM_005465	NM_005465	Hs.498292	10000	AKT serine/threonine kinase 3	ENST00000366539	THC2496928	GO:0000002(mitochondrial genome maintenance)|GO:0001938(positive regulation of endothelial cell proliferation)|GO:0004672(protein kinase activity)|GO:0004674(protein serine/threonine kinase activity)|GO:0005515(protein binding)|GO:0005524(ATP binding)|GO:0005634(nucleus)|GO:0005737(cytoplasm)|GO:0006468(protein phosphorylation)|GO:0007165(signal transduction)|GO:0016020(membrane)|GO:0018105(pepti…	Homo sapiens AKT serine/threonine kinase 3 (AKT3), transcript variant 1, mRNA [NM_005465]	chr1:243665260-243665201	hs|1q43
A_33_P3229083	-0.00263616	0.000893971	-2.94882	0.00329733	0.292097	1	H2BC12	FALSE	FALSE	FALSE	NM_001312653	NM_001312653	NM_001312653	Hs.437275	85236	H2B clustered histone 12	ENST00000356950	THC2519663	GO:0000786(nucleosome)|GO:0002227(innate immune response in mucosa)|GO:0003674(molecular_function)|GO:0003677(DNA binding)|GO:0005515(protein binding)|GO:0005615(extracellular space)|GO:0005634(nucleus)|GO:0005654(nucleoplasm)|GO:0005829(cytosol)|GO:0006334(nucleosome assembly)|GO:0019731(antibacterial humoral response)|GO:0031640(killing of cells of other organism)|GO:0046982(protein heterodimer…	Homo sapiens H2B clustered histone 12 (H2BC12), transcript variant 1, mRNA [NM_001312653]	chr6:27114496-27114437	hs|6p22.1
A_23_P83923	-0.00172407	0.000584718	-2.94855	0.00330135	0.292097	1	ZNF672	TRUE	FALSE	FALSE	NM_024836	NM_024836	NM_024836	Hs.521151	79894	zinc finger protein 672	ENST00000306562	THC2469102	GO:0000981(DNA-binding transcription factor activity, RNA polymerase II-specific)|GO:0005515(protein binding)|GO:0005634(nucleus)|GO:0005654(nucleoplasm)|GO:0006357(regulation of transcription by RNA polymerase II)|GO:0043565(sequence-specific DNA binding)|GO:0046872(metal ion binding)	Homo sapiens zinc finger protein 672 (ZNF672), mRNA [NM_024836]	chr1:249143527-249143586	hs|1q44
A_21_P0005858	-0.00139815	0.000473982	-2.94979	0.00330479	0.292097	1		FALSE	FALSE	FALSE	ENST00000661600	XR_929044	XR_929044				ENST00000661600			novel transcript [ENST00000661600]	chr8:74282731-74281849	hs|8q21.11
A_32_P780817	0.00129701	0.000439398	2.9518	0.00330586	0.292097	1	CT45A1	TRUE	FALSE	FALSE	NM_001017417	NM_001017417	NM_001017417	Hs.460937	541466	cancer/testis antigen family 45 member A1	ENST00000620885	THC2689224	GO:0005515(protein binding)|GO:0032039(integrator complex)|GO:0034472(snRNA 3'-end processing)	Homo sapiens cancer/testis antigen family 45 member A1 (CT45A1), mRNA [NM_001017417]	chrX:134889533-134889973	hs|Xq26.3
A_33_P3257554	-0.00226872	0.000769603	-2.94791	0.00330672	0.292097	1	CNTRL	TRUE	FALSE	FALSE	NM_001369894	NM_001369894	NM_001369894	Hs.653263	11064	centriolin	ENST00000373847	NP083339	GO:0001822(kidney development)|GO:0003281(ventricular septum development)|GO:0005515(protein binding)|GO:0005813(centrosome)|GO:0005815(microtubule organizing center)|GO:0005829(cytosol)|GO:0007049(cell cycle)|GO:0008092(cytoskeletal protein binding)|GO:0016020(membrane)|GO:0035904(aorta development)|GO:0048471(perinuclear region of cytoplasm)|GO:0051301(cell division)|GO:0051493(regulation of cy…	Homo sapiens centriolin (CNTRL), transcript variant 5, mRNA [NM_001369894]	chr9:123920261-123920317	hs|9q33.2
A_33_P3328772	-0.00131461	0.00044543	-2.95132	0.00331393	0.292097	1	PLEKHA5	TRUE	TRUE	FALSE	NM_001190860	NM_001190860	NM_001190860	Hs.188614	54477	pleckstrin homology domain containing A5	ENST00000540972	THC2478853	GO:0005515(protein binding)|GO:0005654(nucleoplasm)|GO:0005829(cytosol)|GO:0008150(biological_process)|GO:0010314(phosphatidylinositol-5-phosphate binding)|GO:0014069(postsynaptic density)|GO:0016020(membrane)|GO:0032266(phosphatidylinositol-3-phosphate binding)|GO:0061458(reproductive system development)|GO:0070273(phosphatidylinositol-4-phosphate binding)|GO:0080025(phosphatidylinositol-3,5-bis…	Homo sapiens pleckstrin homology domain containing A5 (PLEKHA5), transcript variant 3, mRNA [NM_001190860]	chr12:19354851-19354910	hs|12p12.3
A_33_P3323718	0.00146486	0.00049675	2.94889	0.00332082	0.292097	1	UACA	TRUE	FALSE	FALSE	NM_001008224	NM_001008224	NM_001008224	Hs.108049	55075	uveal autoantigen with coiled-coil domains and ankyrin repeats	ENST00000322954	THC2663441	GO:0003674(molecular_function)|GO:0005515(protein binding)|GO:0005576(extracellular region)|GO:0005634(nucleus)|GO:0005654(nucleoplasm)|GO:0005829(cytosol)|GO:0005856(cytoskeleton)|GO:0008150(biological_process)|GO:0043280(positive regulation of cysteine-type endopeptidase activity involved in apoptotic process)|GO:0070062(extracellular exosome)|GO:0097190(apoptotic signaling pathway)|GO:1901223(…	Homo sapiens uveal autoantigen with coiled-coil domains and ankyrin repeats (UACA), transcript variant 2, mRNA [NM_001008224]	chr15:70947058-70946999	hs|15q23
A_23_P500300	0.00139221	0.000472166	2.94855	0.00332327	0.292097	1	TRIM15	TRUE	TRUE	TRUE	NM_033229	NM_033229	NM_033229	Hs.591789	89870	tripartite motif containing 15	ENST00000550400	THC2475001	GO:0003713(transcription coactivator activity)|GO:0005515(protein binding)|GO:0005737(cytoplasm)|GO:0007500(mesodermal cell fate determination)|GO:0008270(zinc ion binding)|GO:0010468(regulation of gene expression)|GO:0016567(protein ubiquitination)|GO:0032481(positive regulation of type I interferon production)|GO:0045087(innate immune response)|GO:0045893(positive regulation of transcription, D…	Homo sapiens tripartite motif containing 15 (TRIM15), mRNA [NM_033229]	chr6:30140403-30140462	hs|6p22.1
A_33_P3286774	-0.00178162	0.000604388	-2.94782	0.00332399	0.292097	1	PDE4DIP	TRUE	TRUE	TRUE	ENST00000479369				9659	phosphodiesterase 4D interacting protein	ENST00000479369	THC2514641	GO:0005515(protein binding)|GO:0005634(nucleus)|GO:0005737(cytoplasm)|GO:0005794(Golgi apparatus)|GO:0005813(centrosome)|GO:0019899(enzyme binding)|GO:0030016(myofibril)|GO:0034622(cellular protein-containing complex assembly)|GO:0060090(molecular adaptor activity)|GO:1903358(regulation of Golgi organization)	phosphodiesterase 4D interacting protein [Source:HGNC Symbol;Acc:HGNC:15580] [ENST00000479369]	chr1:144863361-144863302	hs|1q21.1
A_21_P0001971	0.00147979	0.000502111	2.94714	0.00333661	0.292097	1		FALSE	FALSE	FALSE	ENST00000442416	XR_923922	XR_923922				ENST00000442416	THC2665942		long intergenic non-protein coding RNA 2832 [Source:HGNC Symbol;Acc:HGNC:54366] [ENST00000442416]	chr2:220602243-220602302	hs|2q35
A_24_P149704	0.00163128	0.000553465	2.94738	0.00333769	0.292097	1	DAB2IP	TRUE	TRUE	TRUE	NM_138709	NM_138709	NM_138709	Hs.522378	153090	DAB2 interacting protein	ENST00000309989	THC2682274	GO:0000122(negative regulation of transcription by RNA polymerase II)|GO:0001525(angiogenesis)|GO:0001933(negative regulation of protein phosphorylation)|GO:0005096(GTPase activator activity)|GO:0005123(death receptor binding)|GO:0005515(protein binding)|GO:0005737(cytoplasm)|GO:0005829(cytosol)|GO:0005886(plasma membrane)|GO:0006954(inflammatory response)|GO:0007049(cell cycle)|GO:0007252(I-kapp…	Homo sapiens DAB2 interacting protein (DAB2IP), transcript variant 2, mRNA [NM_138709]	chr9:124543789-124544627	hs|9q33.2
A_33_P3282252	0.00249576	0.000847481	2.94492	0.00334073	0.292097	1		FALSE	FALSE	FALSE	THC2569478							THC2569478			chr19:050313573-050313632	hs|19q13.33
A_21_P0000528	0.00143823	0.000488506	2.94413	0.00334297	0.292097	1		FALSE	FALSE	FALSE	ENST00000381489	XR_004837514	XR_004837514	Hs.587103			ENST00000381489	THC2605172		DIP2C antisense RNA 1 [Source:HGNC Symbol;Acc:HGNC:30724] [ENST00000381489]	chr10:710964-711023	hs|10p15.3
A_21_P0005467	0.00488876	0.00166082	2.94359	0.0033563	0.29257	1		FALSE	FALSE	FALSE	lnc-RADIL-2:1									BROAD Institute lincRNA (XLOC_006345), lincRNA [TCONS_00013683]	chr7:4645505-4645446	hs|7p22.1
A_23_P71867	-0.0023745	0.000806797	-2.94312	0.00336118	0.29257	1	IL11RA	TRUE	FALSE	FALSE	NM_001142784	NM_001142784	NM_001142784	Hs.591088	3590	interleukin 11 receptor subunit alpha	ENST00000602473	NP1212280	GO:0004888(transmembrane signaling receptor activity)|GO:0004896(cytokine receptor activity)|GO:0004921(interleukin-11 receptor activity)|GO:0005515(protein binding)|GO:0005576(extracellular region)|GO:0005886(plasma membrane)|GO:0005887(integral component of plasma membrane)|GO:0008284(positive regulation of cell population proliferation)|GO:0009897(external side of plasma membrane)|GO:0019221(c…	Homo sapiens interleukin 11 receptor subunit alpha (IL11RA), transcript variant 3, mRNA [NM_001142784]	chr9:34660510-34660569	hs|9p13.3
A_33_P3421733	-0.00273415	0.00092959	-2.94124	0.00337406	0.293133	1	EIF3C	FALSE	FALSE	FALSE	NM_003752	NM_003752	NM_003752	Hs.567374	8663	eukaryotic translation initiation factor 3 subunit C	ENST00000331666	THC2589387	GO:0001732(formation of cytoplasmic translation initiation complex)|GO:0003723(RNA binding)|GO:0003743(translation initiation factor activity)|GO:0005515(protein binding)|GO:0005829(cytosol)|GO:0005852(eukaryotic translation initiation factor 3 complex)|GO:0006413(translational initiation)|GO:0016282(eukaryotic 43S preinitiation complex)|GO:0031369(translation initiation factor binding)|GO:003329…	Homo sapiens eukaryotic translation initiation factor 3 subunit C (EIF3C), transcript variant 1, mRNA [NM_003752]	chr16:28726632-28726691	hs|16p11.2
A_24_P332739	-0.00346517	0.00117848	-2.94037	0.00338547	0.293566	1	GUSBP1	TRUE	TRUE	FALSE	NR_027028	NR_027028	NR_027028	Hs.88181	728411	GUSB pseudogene 1	ENST00000508439	NP1145845		Homo sapiens GUSB pseudogene 1 (GUSBP1), transcript variant 3, non-coding RNA [NR_027028]	chr5:21497136-21497195	hs|5p14.3
A_33_P3415551	0.00444985	0.00151382	2.93949	0.00339359	0.293712	1	GPAT2	TRUE	FALSE	FALSE	NM_001389639	NM_001389639	NM_001389639	Hs.348629	150763	glycerol-3-phosphate acyltransferase 2, mitochondrial	ENST00000453542	THC2483887	GO:0003841(1-acylglycerol-3-phosphate O-acyltransferase activity)|GO:0004366(glycerol-3-phosphate O-acyltransferase activity)|GO:0005739(mitochondrion)|GO:0005741(mitochondrial outer membrane)|GO:0006072(glycerol-3-phosphate metabolic process)|GO:0006631(fatty acid metabolic process)|GO:0006654(phosphatidic acid biosynthetic process)|GO:0008654(phospholipid biosynthetic process)|GO:0016021(integr…	Homo sapiens glycerol-3-phosphate acyltransferase 2, mitochondrial (GPAT2), transcript variant 9, mRNA; nuclear gene for mitochondrial product [NM_001389639]	chr2:96687836-96687777	hs|2q11.1
A_33_P3376821	0.00556496	0.00189351	2.93896	0.0034008	0.29378	1	GZMA	TRUE	FALSE	FALSE	NM_006144	NM_006144	NM_006144	Hs.90708	3001	granzyme A	ENST00000274306	THC2463813	GO:0001772(immunological synapse)|GO:0004252(serine-type endopeptidase activity)|GO:0005515(protein binding)|GO:0005576(extracellular region)|GO:0005634(nucleus)|GO:0006915(apoptotic process)|GO:0006955(immune response)|GO:0009617(response to bacterium)|GO:0019835(cytolysis)|GO:0032078(negative regulation of endodeoxyribonuclease activity)|GO:0042803(protein homodimerization activity)|GO:0043065(…	Homo sapiens granzyme A (GZMA), mRNA [NM_006144]	chr5:54405998-54406057	hs|5q11.2
A_21_P0000065	0.00122584	0.00041699	2.93974	0.00341358	0.293914	1	SLC1A3	TRUE	TRUE	FALSE	NM_001166696	NM_001166696	NM_001166696	Hs.481918	6507	solute carrier family 1 member 3	ENST00000512374	THC2481667	GO:0001504(neurotransmitter uptake)|GO:0005313(L-glutamate transmembrane transporter activity)|GO:0005314(high-affinity glutamate transmembrane transporter activity)|GO:0005515(protein binding)|GO:0005886(plasma membrane)|GO:0005887(integral component of plasma membrane)|GO:0006811(ion transport)|GO:0006836(neurotransmitter transport)|GO:0006883(cellular sodium ion homeostasis)|GO:0007268(chemica…	Homo sapiens solute carrier family 1 member 3 (SLC1A3), transcript variant 3, mRNA [NM_001166696]	chr5:36609249-36609308	hs|5p13.2
A_33_P3422931	-0.00179981	0.000612683	-2.93758	0.00341521	0.293914	1	MRPS34	TRUE	TRUE	FALSE	NM_001300900	NM_001300900	NM_001300900	Hs.720388	65993	mitochondrial ribosomal protein S34	ENST00000569585	THC2739379	GO:0003735(structural constituent of ribosome)|GO:0005739(mitochondrion)|GO:0005743(mitochondrial inner membrane)|GO:0005763(mitochondrial small ribosomal subunit)|GO:0032543(mitochondrial translation)	Homo sapiens mitochondrial ribosomal protein S34 (MRPS34), transcript variant 1, mRNA; nuclear gene for mitochondrial product [NM_001300900]	chr16:1822329-1822270	hs|16p13.3
A_33_P3381777	-0.00404713	0.00137819	-2.93656	0.00342494	0.294198	1	TREML1	TRUE	FALSE	FALSE	NM_178174	NM_178174	NM_178174	Hs.117331	340205	triggering receptor expressed on myeloid cells like 1	ENST00000437044	NP1465593	GO:0004888(transmembrane signaling receptor activity)|GO:0005515(protein binding)|GO:0005794(Golgi apparatus)|GO:0005829(cytosol)|GO:0005886(plasma membrane)|GO:0009986(cell surface)|GO:0016021(integral component of membrane)|GO:0016607(nuclear speck)|GO:0030168(platelet activation)|GO:0031091(platelet alpha granule)|GO:0045087(innate immune response)	Homo sapiens triggering receptor expressed on myeloid cells like 1 (TREML1), transcript variant 1, mRNA [NM_178174]	chr6:41117457-41117398	hs|6p21.1
A_33_P3286980	-0.00132648	0.000451671	-2.93682	0.00343845	0.294803	1	USP17L1	FALSE	FALSE	FALSE	NM_001256873	NM_001256873	NM_001256873	Hs.653091	401447	ubiquitin specific peptidase 17 like family member 1	ENST00000529559	THC2525229	GO:0004197(cysteine-type endopeptidase activity)|GO:0004843(thiol-dependent deubiquitinase)|GO:0005634(nucleus)|GO:0005783(endoplasmic reticulum)|GO:0005829(cytosol)|GO:0006511(ubiquitin-dependent protein catabolic process)|GO:0006915(apoptotic process)|GO:0016579(protein deubiquitination)|GO:0042981(regulation of apoptotic process)	Homo sapiens ubiquitin specific peptidase 17 like family member 1 (USP17L1), mRNA [NM_001256873]	chr8:7191222-7191281	hs|8p23.1
A_24_P204675	-0.00282656	0.000963104	-2.93485	0.00345024	0.29488	1	NPIPB12	FALSE	FALSE	FALSE	NM_001355401	NM_001355401	NM_001355401	Hs.720286	440353	nuclear pore complex interacting protein family member B12	ENST00000415833	THC2584167	GO:0005654(nucleoplasm)|GO:0016021(integral component of membrane)	Homo sapiens nuclear pore complex interacting protein family member B12 (NPIPB12), mRNA [NM_001355401]	chr16:29494888-29494855	hs|16p11.2
A_23_P251342	-0.00240379	0.000819242	-2.93416	0.00346348	0.29488	1	GSK3B	TRUE	FALSE	FALSE	NM_002093	NM_002093	NM_002093	Hs.445733	2932	glycogen synthase kinase 3 beta	ENST00000678561	NP481608	GO:0001837(epithelial to mesenchymal transition)|GO:0001954(positive regulation of cell-matrix adhesion)|GO:0002020(protease binding)|GO:0002039(p53 binding)|GO:0004672(protein kinase activity)|GO:0004674(protein serine/threonine kinase activity)|GO:0005515(protein binding)|GO:0005524(ATP binding)|GO:0005634(nucleus)|GO:0005654(nucleoplasm)|GO:0005737(cytoplasm)|GO:0005739(mitochondrion)|GO:00058…	Homo sapiens glycogen synthase kinase 3 beta (GSK3B), transcript variant 1, mRNA [NM_002093]	chr3:119582401-119582342	hs|3q13.33
A_33_P3399492	-0.00198604	0.000676988	-2.93364	0.00347305	0.29488	1	SDHA	TRUE	TRUE	TRUE	NM_001330758	NM_001330758	NM_001330758	Hs.440475	6389	succinate dehydrogenase complex flavoprotein subunit A	ENST00000436493	THC2499995	GO:0000104(succinate dehydrogenase activity)|GO:0005515(protein binding)|GO:0005730(nucleolus)|GO:0005739(mitochondrion)|GO:0005743(mitochondrial inner membrane)|GO:0005749(mitochondrial respiratory chain complex II, succinate dehydrogenase complex (ubiquinone))|GO:0006099(tricarboxylic acid cycle)|GO:0006105(succinate metabolic process)|GO:0006121(mitochondrial electron transport, succinate to u…	Homo sapiens succinate dehydrogenase complex flavoprotein subunit A (SDHA), transcript variant 3, mRNA; nuclear gene for mitochondrial product [NM_001330758]	chr5:240531-240590	hs|5p15.33
A_32_P218355	0.00150135	0.000511834	2.93328	0.00348586	0.29488	1	C6orf132	TRUE	TRUE	FALSE	NM_001164446	NM_001164446	NM_001164446	Hs.444277	647024	chromosome 6 open reading frame 132	ENST00000341865	THC2608413		Homo sapiens chromosome 6 open reading frame 132 (C6orf132), mRNA [NM_001164446]	chr6:42070638-42070579	hs|6p21.1
A_23_P25121	-0.0027853	0.000950093	-2.93161	0.00348733	0.29488	1	FKBP11	TRUE	FALSE	FALSE	NM_016594	NM_016594	NM_016594	Hs.655103	51303	FKBP prolyl isomerase 11	ENST00000256680	THC2533386	GO:0000413(protein peptidyl-prolyl isomerization)|GO:0003755(peptidyl-prolyl cis-trans isomerase activity)|GO:0016020(membrane)|GO:0016021(integral component of membrane)|GO:0061077(chaperone-mediated protein folding)	Homo sapiens FKBP prolyl isomerase 11 (FKBP11), transcript variant 1, mRNA [NM_016594]	chr12:49317611-49315972	hs|12q13.12
A_23_P383422	-0.00227194	0.000775056	-2.93132	0.00348854	0.29488	1	NFKBID	TRUE	FALSE	FALSE	NM_139239	NM_139239	NM_139239	Hs.466531	84807	NFKB inhibitor delta	ENST00000396901	THC2493927	GO:0005515(protein binding)|GO:0005634(nucleus)|GO:0006954(inflammatory response)|GO:0010468(regulation of gene expression)|GO:0050852(T cell receptor signaling pathway)|GO:2000321(positive regulation of T-helper 17 cell differentiation)	Homo sapiens NFKB inhibitor delta (NFKBID), transcript variant 1, mRNA [NM_139239]	chr19:36379398-36379339	hs|19q13.12
A_23_P13033	-0.00184336	0.000629014	-2.93056	0.00349784	0.29488	1	RBM4	TRUE	FALSE	FALSE	NM_002896	NM_002896	NM_002896	Hs.523822	5936	RNA binding motif protein 4	ENST00000510173	THC2522740	GO:0000381(regulation of alternative mRNA splicing, via spliceosome)|GO:0000398(mRNA splicing, via spliceosome)|GO:0002190(cap-independent translational initiation)|GO:0002192(IRES-dependent translational initiation of linear mRNA)|GO:0003723(RNA binding)|GO:0003729(mRNA binding)|GO:0003730(mRNA 3'-UTR binding)|GO:0005515(protein binding)|GO:0005634(nucleus)|GO:0005654(nucleoplasm)|GO:0005730(nuc…	Homo sapiens RNA binding motif protein 4 (RBM4), transcript variant 1, mRNA [NM_002896]	chr11:66411486-66411545	hs|11q13.2
A_23_P26386	0.00348068	0.00118797	2.92992	0.00349809	0.29488	1	TPPP3	TRUE	TRUE	FALSE	NM_016140	NM_016140	NM_016140	Hs.534458	51673	tubulin polymerization promoting protein family member 3	ENST00000562206	NP211869	GO:0001578(microtubule bundle formation)|GO:0005874(microtubule)|GO:0007566(embryo implantation)|GO:0015631(tubulin binding)|GO:0032273(positive regulation of protein polymerization)|GO:0046697(decidualization)|GO:0046785(microtubule polymerization)|GO:0048471(perinuclear region of cytoplasm)|GO:0097427(microtubule bundle)	Homo sapiens tubulin polymerization promoting protein family member 3 (TPPP3), transcript variant 1, mRNA [NM_016140]	chr16:67424389-67424214	hs|16q22.1
A_33_P3331228	-0.00316811	0.00108119	-2.9302	0.00350367	0.29488	1		FALSE	FALSE	FALSE	ENST00000390603		HM996300	Hs.730241			ENST00000390603	NP298921		immunoglobulin heavy variable 3-15 [Source:HGNC Symbol;Acc:HGNC:5582] [ENST00000390603]	chr14:106610383-106610324	hs|14q32.33
A_23_P43086	-0.00207692	0.000709128	-2.92883	0.00351931	0.29488	1	BIN3	TRUE	TRUE	FALSE	NM_018688	NM_018688	NM_018688	Hs.433722	55909	bridging integrator 3	ENST00000399977	THC2649886	GO:0000917(division septum assembly)|GO:0005515(protein binding)|GO:0005737(cytoplasm)|GO:0006897(endocytosis)|GO:0007015(actin filament organization)|GO:0008093(cytoskeletal anchor activity)|GO:0008104(protein localization)|GO:0008289(lipid binding)|GO:0009826(unidimensional cell growth)|GO:0010591(regulation of lamellipodium assembly)|GO:0014839(myoblast migration involved in skeletal muscle re…	Homo sapiens bridging integrator 3 (BIN3), transcript variant 1, mRNA [NM_018688]	chr8:22478533-22478474	hs|8p21.3
A_33_P3401068	0.00134021	0.000457447	2.92977	0.00352297	0.29488	1		FALSE	FALSE	FALSE											chr1:120858671-120858612	hs|1p11.2
A_33_P3374563	0.00152195	0.00051966	2.92873	0.00352406	0.29488	1	SPATA7	TRUE	FALSE	FALSE	NM_018418	NM_018418	NM_018418	Hs.525518	55812	spermatogenesis associated 7	ENST00000045347	THC2623425	GO:0000226(microtubule cytoskeleton organization)|GO:0005515(protein binding)|GO:0005654(nucleoplasm)|GO:0005739(mitochondrion)|GO:0005829(cytosol)|GO:0005930(axoneme)|GO:0007601(visual perception)|GO:0015630(microtubule cytoskeleton)|GO:0032391(photoreceptor connecting cilium)|GO:0036064(ciliary basal body)|GO:0045494(photoreceptor cell maintenance)|GO:0050896(response to stimulus)|GO:0120200(ro…	Homo sapiens spermatogenesis associated 7 (SPATA7), transcript variant 1, mRNA [NM_018418]	chr14:88904707-88904766	hs|14q31.3
A_23_P64044	-0.00258338	0.000882775	-2.92643	0.00353912	0.29488	1	FERMT3	TRUE	FALSE	FALSE	NM_178443	NM_178443	NM_178443	Hs.180535	83706	FERM domain containing kindlin 3	ENST00000540554	THC2719884	GO:0002102(podosome)|GO:0005178(integrin binding)|GO:0005576(extracellular region)|GO:0007159(leukocyte cell-cell adhesion)|GO:0007160(cell-matrix adhesion)|GO:0007229(integrin-mediated signaling pathway)|GO:0016020(membrane)|GO:0030055(cell-substrate junction)|GO:0030335(positive regulation of cell migration)|GO:0031093(platelet alpha granule lumen)|GO:0033622(integrin activation)|GO:0033632(reg…	Homo sapiens FERM domain containing kindlin 3 (FERMT3), transcript variant URP2LF, mRNA [NM_178443]	chr11:63988599-63990565	hs|11q13.1
A_24_P399362	-0.00173935	0.000594385	-2.9263	0.00355225	0.29488	1	PSMG2	TRUE	FALSE	FALSE	NM_020232	NM_020232	NM_020232	Hs.464652	56984	proteasome assembly chaperone 2	ENST00000586445	NP227998	GO:0005515(protein binding)|GO:0005634(nucleus)|GO:0005829(cytosol)|GO:0007094(mitotic spindle assembly checkpoint signaling)|GO:0043066(negative regulation of apoptotic process)|GO:0043248(proteasome assembly)|GO:0051131(chaperone-mediated protein complex assembly)|GO:0060090(molecular adaptor activity)|GO:0101031(chaperone complex)	Homo sapiens proteasome assembly chaperone 2 (PSMG2), transcript variant 1, mRNA [NM_020232]	chr18:12720519-12720578	hs|18p11.21
A_33_P3283900	-0.00132709	0.000453505	-2.9263	0.00356249	0.29488	1	CTNS	TRUE	TRUE	FALSE	NM_004937	NM_004937	NM_004937	Hs.187667	1497	cystinosin, lysosomal cystine transporter	ENST00000046640	THC2573693	GO:0002088(lens development in camera-type eye)|GO:0005764(lysosome)|GO:0005765(lysosomal membrane)|GO:0005769(early endosome)|GO:0005770(late endosome)|GO:0005774(vacuolar membrane)|GO:0005886(plasma membrane)|GO:0006520(cellular amino acid metabolic process)|GO:0006749(glutathione metabolic process)|GO:0006811(ion transport)|GO:0007420(brain development)|GO:0007616(long-term memory)|GO:0007625(…	Homo sapiens cystinosin, lysosomal cystine transporter (CTNS), transcript variant 2, mRNA [NM_004937]	chr17:3566287-3566346	hs|17p13.2
A_21_P0014502	0.00292072	0.0009987	2.92452	0.0035644	0.29488	1		FALSE	FALSE	FALSE	THC2569152							THC2569152	GO:0003735(structural constituent of ribosome)|GO:0005840(ribosome)|GO:0006412(translation)	Q6P5W2_HUMAN (Q6P5W2) LOC400590 protein, partial (85%) [THC2569152]	chr13:045911432-045911491	hs|13q14.13
A_23_P126528	0.00132286	0.000452125	2.92588	0.00356516	0.29488	1	KCNA10	TRUE	FALSE	FALSE	NM_005549	NM_005549	NM_005549	Hs.248140	3744	potassium voltage-gated channel subfamily A member 10	ENST00000369771		GO:0005221(intracellular cyclic nucleotide activated cation channel activity)|GO:0005249(voltage-gated potassium channel activity)|GO:0005251(delayed rectifier potassium channel activity)|GO:0005515(protein binding)|GO:0005886(plasma membrane)|GO:0006813(potassium ion transport)|GO:0008076(voltage-gated potassium channel complex)|GO:0016021(integral component of membrane)|GO:0034765(regulation of…	Homo sapiens potassium voltage-gated channel subfamily A member 10 (KCNA10), mRNA [NM_005549]	chr1:111060518-111060459	hs|1p13.3
A_21_P0005164	-0.00168544	0.000576442	-2.92387	0.00356564	0.29488	1		FALSE	FALSE	FALSE	lnc-UNC5CL-1:2									BROAD Institute lincRNA (XLOC_005715), lincRNA [TCONS_00012713]	chr6:40965899-40880416	hs|6p21.1
A_33_P3259393	-0.00321339	0.00109903	-2.92384	0.00356662	0.29488	1	HAPLN3	TRUE	TRUE	FALSE	NM_001307952	NM_001307952	NM_001307952	Hs.447530	145864	hyaluronan and proteoglycan link protein 3	ENST00000558770	NP414353	GO:0001501(skeletal system development)|GO:0005540(hyaluronic acid binding)|GO:0005615(extracellular space)|GO:0007155(cell adhesion)|GO:0007417(central nervous system development)|GO:0031012(extracellular matrix)	Homo sapiens hyaluronan and proteoglycan link protein 3 (HAPLN3), transcript variant 1, mRNA [NM_001307952]	chr15:89420640-89420581	hs|15q26.1
A_33_P3279861	-0.00498115	0.00170334	-2.92435	0.00356839	0.29488	1		FALSE	FALSE	FALSE	NP079543							NP079543		GB	chr22:023063581-023063640	hs|22q11.22
A_32_P10133	0.00165931	0.000567321	2.92481	0.00358212	0.295479	1		FALSE	FALSE	FALSE	lnc-THNSL1-2:1		AK022045	Hs.731140				THC2501301		Homo sapiens cDNA FLJ11983 fis, clone HEMBB1001337 [AK022045]	chr10:24544857-24544916	hs|10p12.2
A_21_P0003486	0.00132092	0.00045217	2.9213	0.00361955	0.297902	1	LINC01217	FALSE	FALSE	FALSE	NR_046812	NR_046812	NR_046812		100874276	long intergenic non-protein coding RNA 1217	ENST00000514427			Homo sapiens long intergenic non-protein coding RNA 1217 (LINC01217), long non-coding RNA [NR_046812]	chr4:101712388-101712329	hs|4q24
A_23_P217367	0.00172599	0.000591152	2.9197	0.0036327	0.297902	1	ATG4A	TRUE	TRUE	FALSE	NM_178271	NM_178271	NM_178271	Hs.8763	115201	autophagy related 4A cysteine peptidase	ENST00000372246	THC2480778	GO:0004197(cysteine-type endopeptidase activity)|GO:0005515(protein binding)|GO:0005737(cytoplasm)|GO:0006508(proteolysis)|GO:0006914(autophagy)|GO:0008234(cysteine-type peptidase activity)|GO:0015031(protein transport)	Homo sapiens autophagy related 4A cysteine peptidase (ATG4A), transcript variant 3, mRNA [NM_178271]	chrX:107397546-107397605	hs|Xq22.3
A_33_P3418766	0.00166899	0.000571842	2.91863	0.00363458	0.297902	1	ZNF532	TRUE	TRUE	FALSE	NM_001375912	NM_001375912	NM_001375912	Hs.529023	55205	zinc finger protein 532	ENST00000336078	THC2493489	GO:0003677(DNA binding)|GO:0005634(nucleus)|GO:0046872(metal ion binding)	Homo sapiens zinc finger protein 532 (ZNF532), transcript variant 19, mRNA [NM_001375912]	chr18:56653609-56653668	hs|18q21.32
A_33_P3358469	0.0018357	0.000628823	2.91926	0.00363935	0.297902	1	GLI2	TRUE	TRUE	FALSE	NM_001374353	NM_001374353	NM_001374353	Hs.111867	2736	GLI family zinc finger 2	ENST00000360874	NP1074699	GO:0000122(negative regulation of transcription by RNA polymerase II)|GO:0000978(RNA polymerase II cis-regulatory region sequence-specific DNA binding)|GO:0000981(DNA-binding transcription factor activity, RNA polymerase II-specific)|GO:0001228(DNA-binding transcription activator activity, RNA polymerase II-specific)|GO:0001501(skeletal system development)|GO:0001701(in utero embryonic developmen…	Homo sapiens GLI family zinc finger 2 (GLI2), transcript variant 3, mRNA [NM_001374353]	chr2:121684982-121685041	hs|2q14.2
A_23_P141505	0.00316641	0.00108544	2.91717	0.00364408	0.297902	1	CLEC10A	TRUE	FALSE	FALSE	NM_182906	NM_182906	NM_182906	Hs.54403	10462	C-type lectin domain containing 10A	ENST00000571664	THC2482803	GO:0002250(adaptive immune response)|GO:0005515(protein binding)|GO:0005886(plasma membrane)|GO:0006897(endocytosis)|GO:0016021(integral component of membrane)|GO:0030246(carbohydrate binding)|GO:0045087(innate immune response)	Homo sapiens C-type lectin domain containing 10A (CLEC10A), transcript variant 1, mRNA [NM_182906]	chr17:6978326-6978267	hs|17p13.1
A_24_P144346	-0.00543428	0.00186467	-2.91434	0.00368102	0.300384	1		FALSE	FALSE	FALSE	ENST00000426099						ENST00000426099	NP492523		immunoglobulin heavy variable 3-23 (IGHV3-23) pseudogene [ENST00000426099]	chr16:32063474-32063533	hs|16p11.2
A_23_P395582	-0.00123185	0.000422759	-2.91384	0.00369856	0.301277	1	ZFP42	TRUE	TRUE	FALSE	NM_174900	NM_174900	NM_174900	Hs.335787	132625	ZFP42 zinc finger protein	ENST00000509524	THC2477034	GO:0000978(RNA polymerase II cis-regulatory region sequence-specific DNA binding)|GO:0000981(DNA-binding transcription factor activity, RNA polymerase II-specific)|GO:0003700(DNA-binding transcription factor activity)|GO:0005515(protein binding)|GO:0005667(transcription regulator complex)|GO:0005737(cytoplasm)|GO:0006357(regulation of transcription by RNA polymerase II)|GO:0008584(male gonad deve…	Homo sapiens ZFP42 zinc finger protein (ZFP42), transcript variant 1, mRNA [NM_174900]	chr4:188925963-188926022	hs|4q35.2
A_32_P743407	-0.00195371	0.000670788	-2.91257	0.0037061	0.301355	1	GLYR1	TRUE	FALSE	FALSE	NM_032569	NM_032569	NM_032569	Hs.387255	84656	glyoxylate reductase 1 homolog	ENST00000321919	THC2468636	GO:0000786(nucleosome)|GO:0003677(DNA binding)|GO:0003682(chromatin binding)|GO:0005515(protein binding)|GO:0005654(nucleoplasm)|GO:0005829(cytosol)|GO:0016616(oxidoreductase activity, acting on the CH-OH group of donors, NAD or NADP as acceptor)|GO:0031491(nucleosome binding)|GO:0035064(methylated histone binding)|GO:0035066(positive regulation of histone acetylation)|GO:0042393(histone binding)…	Homo sapiens glyoxylate reductase 1 homolog (GLYR1), transcript variant 1, mRNA [NM_032569]	chr16:4853218-4853204	hs|16p13.3
A_21_P0007421	0.00138148	0.000474424	2.91191	0.00372942	0.302712	1		FALSE	FALSE	FALSE	ENST00000653403	XR_948197	XR_948197				ENST00000653403			novel transcript [ENST00000653403]	chr11:130642769-130642710	hs|11q24.3
A_23_P372638	-0.00219885	0.000755736	-2.90955	0.00374129	0.303137	1	CHD9	TRUE	TRUE	FALSE	NM_025134	NM_025134	NM_025134	Hs.59159	80205	chromodomain helicase DNA binding protein 9	ENST00000565832	THC2618654	GO:0003677(DNA binding)|GO:0003678(DNA helicase activity)|GO:0005524(ATP binding)|GO:0005654(nucleoplasm)|GO:0005829(cytosol)|GO:0006325(chromatin organization)|GO:0016887(ATP hydrolysis activity)|GO:0032508(DNA duplex unwinding)|GO:0140658(ATP-dependent chromatin remodeler activity)	Homo sapiens chromodomain helicase DNA binding protein 9 (CHD9), transcript variant 2, mRNA [NM_025134]	chr16:53191437-53243436	hs|16q12.2
A_21_P0001607	-0.00143381	0.000493149	-2.90746	0.00377775	0.30542	1		FALSE	FALSE	FALSE	lnc-UCHL5-1:1									BROAD Institute lincRNA (XLOC_001134), lincRNA [TCONS_00001765]	chr1:192921501-192921442	hs|1q31.2
A_33_P3224070	0.00191785	0.000659877	2.90637	0.00378292	0.30542	1	CSRNP1	TRUE	FALSE	FALSE	NM_001320559	NM_001320559	NM_001320559	Hs.370950	64651	cysteine and serine rich nuclear protein 1	ENST00000514182	THC2711210	GO:0000785(chromatin)|GO:0000981(DNA-binding transcription factor activity, RNA polymerase II-specific)|GO:0001228(DNA-binding transcription activator activity, RNA polymerase II-specific)|GO:0003674(molecular_function)|GO:0003700(DNA-binding transcription factor activity)|GO:0005515(protein binding)|GO:0005634(nucleus)|GO:0006357(regulation of transcription by RNA polymerase II)|GO:0006915(apopt…	Homo sapiens cysteine and serine rich nuclear protein 1 (CSRNP1), transcript variant 1, mRNA [NM_001320559]	chr3:39184605-39184546	hs|3p22.2
A_21_P0003987	0.00126069	0.000434024	2.90465	0.00378951	0.30542	1	LINC02110	FALSE	FALSE	FALSE	NR_134262	NR_134262	NR_134262	Hs.738100	105374729	long intergenic non-protein coding RNA 2110	ENST00000503870	THC2638705		Homo sapiens long intergenic non-protein coding RNA 2110 (LINC02110), long non-coding RNA [NR_134262]	chr5:37951028-37951087	hs|5p13.2
A_33_P3304707	-0.00623111	0.00214429	-2.90591	0.00380334	0.305527	1		FALSE	FALSE	FALSE	ENST00000620395		BF128674	Hs.731137			ENST00000620395	NP165804		immunoglobulin lambda variable 2-8 [Source:HGNC Symbol;Acc:HGNC:5895] [ENST00000620395]	chr22:23165574-23165633	hs|22q11.22
A_33_P3328375	-0.00131754	0.00045379	-2.90342	0.00380421	0.305527	1	TTC29	TRUE	TRUE	FALSE	NM_001317806	NM_001317806	NM_001317806	Hs.378893	83894	tetratricopeptide repeat domain 29	ENST00000504425	THC2484327	GO:0003341(cilium movement)|GO:0005737(cytoplasm)|GO:0005856(cytoskeleton)|GO:0036126(sperm flagellum)|GO:0044782(cilium organization)	Homo sapiens tetratricopeptide repeat domain 29 (TTC29), transcript variant 3, mRNA [NM_001317806]	chr4:147788705-147755048	hs|4q31.22
A_21_P0000112	-0.00165561	0.000570113	-2.90401	0.00381194	0.30561	1	ZNF726	TRUE	FALSE	FALSE	NM_001348687	NM_001348687	NM_001348687	Hs.655305	730087	zinc finger protein 726	ENST00000525354	THC2544217	GO:0000978(RNA polymerase II cis-regulatory region sequence-specific DNA binding)|GO:0000981(DNA-binding transcription factor activity, RNA polymerase II-specific)|GO:0005634(nucleus)|GO:0006357(regulation of transcription by RNA polymerase II)|GO:0046872(metal ion binding)	Homo sapiens zinc finger protein 726 (ZNF726), transcript variant 2, mRNA [NM_001348687]	chr19:24102819-24102878	hs|19p12
A_33_P3235247	-0.00128545	0.000442721	-2.90351	0.00382663	0.306251	1		FALSE	FALSE	FALSE	ENST00000603694						ENST00000603694			prohibitin pseudogene 20 [Source:HGNC Symbol;Acc:HGNC:51553] [ENST00000603694]	chr15:72743172-72743231	hs|15q24.1
A_24_P191588	-0.00157017	0.000541313	-2.90067	0.00384512	0.306787	1	ALAS1	TRUE	TRUE	FALSE	NM_000688	NM_000688	NM_000688	Hs.476308	211	5'-aminolevulinate synthase 1	ENST00000459884	THC2764663	GO:0003870(5-aminolevulinate synthase activity)|GO:0005515(protein binding)|GO:0005654(nucleoplasm)|GO:0005739(mitochondrion)|GO:0005759(mitochondrial matrix)|GO:0005829(cytosol)|GO:0006782(protoporphyrinogen IX biosynthetic process)|GO:0006783(heme biosynthetic process)|GO:0030170(pyridoxal phosphate binding)|GO:0042541(hemoglobin biosynthetic process)|GO:0042802(identical protein binding)|GO:00…	Homo sapiens 5'-aminolevulinate synthase 1 (ALAS1), transcript variant 1, mRNA; nuclear gene for mitochondrial product [NM_000688]	chr3:52246277-52246336	hs|3p21.2
A_21_P0004488	-0.00121212	0.00041791	-2.90044	0.00386432	0.306787	1		FALSE	FALSE	FALSE	lnc-CCT5-3:3									BROAD Institute lincRNA (XLOC_004290), lincRNA [TCONS_00010622]	chr5:9854874-9857544	hs|5p15.2
A_33_P3384900	0.00152575	0.000525557	2.90311	0.00386508	0.306787	1	SNRPD2P2	FALSE	FALSE	FALSE	NR_033826	NR_033826	NR_033826	Hs.382049	645339	small nuclear ribonucleoprotein D2 pseudogene 2	ENST00000473818	THC2606368		Homo sapiens small nuclear ribonucleoprotein D2 pseudogene 2 (SNRPD2P2), non-coding RNA [NR_033826]	chr1:231611762-231611703	hs|1q42.2
A_23_P400515	0.00154966	0.000534379	2.89993	0.00386664	0.306787	1	KIF17	TRUE	TRUE	FALSE	NM_020816	NM_020816	NM_020816	Hs.130411	57576	kinesin family member 17	ENST00000247986	THC2781237	GO:0003777(microtubule motor activity)|GO:0005524(ATP binding)|GO:0005815(microtubule organizing center)|GO:0005829(cytosol)|GO:0005871(kinesin complex)|GO:0005874(microtubule)|GO:0005929(cilium)|GO:0005930(axoneme)|GO:0007018(microtubule-based movement)|GO:0008017(microtubule binding)|GO:0008574(plus-end-directed microtubule motor activity)|GO:0015031(protein transport)|GO:0016192(vesicle-mediat…	Homo sapiens kinesin family member 17 (KIF17), transcript variant 1, mRNA [NM_020816]	chr1:20990700-20990641	hs|1p36.12
A_21_P0010598	0.00179064	0.00061758	2.89944	0.0038669	0.306787	1		FALSE	FALSE	FALSE	ENST00000443270						ENST00000443270	THC2658309		long intergenic non-protein coding RNA 2782 [Source:HGNC Symbol;Acc:HGNC:54302] [ENST00000443270]	chr1:5146594-5146535	hs|1p36.32
A_23_P106463	-0.00202952	0.000700516	-2.89718	0.0038817	0.307009	1	OAZ2	TRUE	TRUE	FALSE	NM_002537	NM_002537	NM_002537	Hs.744924	4947	ornithine decarboxylase antizyme 2	ENST00000560258	THC2556533	GO:0005515(protein binding)|GO:0005634(nucleus)|GO:0005737(cytoplasm)|GO:0005829(cytosol)|GO:0006595(polyamine metabolic process)|GO:0006596(polyamine biosynthetic process)|GO:0008073(ornithine decarboxylase inhibitor activity)|GO:0043086(negative regulation of catalytic activity)|GO:0045732(positive regulation of protein catabolic process)|GO:0090316(positive regulation of intracellular protein …	Homo sapiens ornithine decarboxylase antizyme 2 (OAZ2), transcript variant 1, mRNA [NM_002537]	chr15:64980123-64980064	hs|15q22.31
A_33_P3418917	0.00172589	0.000595783	2.89684	0.00389536	0.307009	1	RUSC1-AS1	TRUE	TRUE	FALSE	NR_145426	NR_145426	NR_145426	Hs.650801	284618	RUSC1 antisense RNA 1	ENST00000450199	THC2481103	GO:0005515(protein binding)	Homo sapiens RUSC1 antisense RNA 1 (RUSC1-AS1), transcript variant 3, long non-coding RNA [NR_145426]	chr1:155290323-155290264	hs|1q22
A_24_P317907	0.00142322	0.000491196	2.89745	0.00389919	0.307009	1	SORBS1	TRUE	TRUE	FALSE	NM_001034954	NM_001034954	NM_001034954	Hs.38621	10580	sorbin and SH3 domain containing 1	ENST00000371246	THC2498583	GO:0001725(stress fiber)|GO:0003779(actin binding)|GO:0005158(insulin receptor binding)|GO:0005515(protein binding)|GO:0005634(nucleus)|GO:0005813(centrosome)|GO:0005829(cytosol)|GO:0005886(plasma membrane)|GO:0005912(adherens junction)|GO:0005915(zonula adherens)|GO:0005925(focal adhesion)|GO:0007160(cell-matrix adhesion)|GO:0008092(cytoskeletal protein binding)|GO:0008286(insulin receptor signa…	Homo sapiens sorbin and SH3 domain containing 1 (SORBS1), transcript variant 3, mRNA [NM_001034954]	chr10:97072614-97072555	hs|10q24.1
A_32_P411592	-0.00177215	0.000611995	-2.89569	0.00390443	0.307009	1	MBD6	TRUE	TRUE	FALSE	NM_052897	NM_052897	NM_052897	Hs.524523	114785	methyl-CpG binding domain protein 6	ENST00000355673	THC2466235	GO:0001650(fibrillar center)|GO:0003677(DNA binding)|GO:0003682(chromatin binding)|GO:0005515(protein binding)|GO:0005634(nucleus)|GO:0005654(nucleoplasm)|GO:0005694(chromosome)|GO:0010369(chromocenter)	Homo sapiens methyl-CpG binding domain protein 6 (MBD6), mRNA [NM_052897]	chr12:57923572-57923631	hs|12q13.3
A_23_P55356	0.0036238	0.00125185	2.89475	0.00391034	0.307009	1	VMO1	TRUE	TRUE	FALSE	NM_182566	NM_182566	NM_182566	Hs.122561	284013	vitelline membrane outer layer 1 homolog	ENST00000441199	THC2477391	GO:0003674(molecular_function)|GO:0005615(extracellular space)|GO:0008150(biological_process)|GO:0070062(extracellular exosome)	Homo sapiens vitelline membrane outer layer 1 homolog (VMO1), transcript variant 1, mRNA [NM_182566]	chr17:4688732-4688673	hs|17p13.2
A_23_P17706	-0.0019585	0.000676413	-2.89541	0.00391074	0.307009	1	IL17RA	TRUE	FALSE	FALSE	NM_014339	NM_014339	NM_014339	Hs.48353	23765	interleukin 17 receptor A	ENST00000319363	THC2570240	GO:0002250(adaptive immune response)|GO:0005515(protein binding)|GO:0005576(extracellular region)|GO:0005886(plasma membrane)|GO:0005887(integral component of plasma membrane)|GO:0006954(inflammatory response)|GO:0007166(cell surface receptor signaling pathway)|GO:0009615(response to virus)|GO:0030368(interleukin-17 receptor activity)|GO:0032747(positive regulation of interleukin-23 production)|G…	Homo sapiens interleukin 17 receptor A (IL17RA), transcript variant 1, mRNA [NM_014339]	chr22:17590940-17590999	hs|22q11.1
A_33_P3381832	0.00137744	0.000475674	2.89577	0.00392314	0.307009	1	FAM166A	TRUE	FALSE	FALSE	ENST00000471784	XM_024447549	XM_024447549	Hs.522530	401565	family with sequence similarity 166 member A	ENST00000471784	THC2490701	GO:0005515(protein binding)|GO:0005634(nucleus)|GO:0036064(ciliary basal body)	family with sequence similarity 166 member A [Source:HGNC Symbol;Acc:HGNC:33818] [ENST00000471784]	chr9:140139332-140139273	hs|9q34.3
A_21_P0006398	-0.00126755	0.000438077	-2.89343	0.00392568	0.307009	1		FALSE	FALSE	FALSE	lnc-BRD3-2:1									BROAD Institute lincRNA (XLOC_007883), lincRNA [TCONS_00016892]	chr9:137111566-137111507	hs|9q34.2
A_33_P3233459	0.00148381	0.00051279	2.8936	0.00393923	0.307009	1	LINC00994	TRUE	FALSE	FALSE	NR_033978	NR_033978	NR_033978	Hs.452789	100287879	long intergenic non-protein coding RNA 994	ENST00000485805	THC2488199		Homo sapiens long intergenic non-protein coding RNA 994 (LINC00994), long non-coding RNA [NR_033978]	chr3:64064096-64064037	hs|3p14.1
A_24_P364042	0.00176273	0.00060913	2.89386	0.00394744	0.307009	1	NPY4R	TRUE	TRUE	FALSE	NM_005972	NM_005972	NM_005972	Hs.524719	5540	neuropeptide Y receptor Y4	ENST00000374312	THC2483511		Homo sapiens neuropeptide Y receptor Y4 (NPY4R), transcript variant 1, mRNA [NM_005972]	chr10:47087655-47087714	hs|10q11.22
A_24_P938614	0.00126382	0.00043674	2.89377	0.00395141	0.307009	1	CDS1	TRUE	TRUE	FALSE	NM_001263	NM_001263	NM_001263	Hs.654899	1040	CDP-diacylglycerol synthase 1	ENST00000295887	THC2640261	GO:0004142(diacylglycerol cholinephosphotransferase activity)|GO:0004605(phosphatidate cytidylyltransferase activity)|GO:0005515(protein binding)|GO:0005783(endoplasmic reticulum)|GO:0005789(endoplasmic reticulum membrane)|GO:0006657(CDP-choline pathway)|GO:0006661(phosphatidylinositol biosynthetic process)|GO:0007165(signal transduction)|GO:0007602(phototransduction)|GO:0016021(integral componen…	Homo sapiens CDP-diacylglycerol synthase 1 (CDS1), mRNA [NM_001263]	chr4:85572301-85572360	hs|4q21.23
A_32_P67623	0.00210151	0.000726889	2.8911	0.00395754	0.307009	1	FAM120C	TRUE	FALSE	FALSE	NM_017848	NM_017848	NM_017848	Hs.86045	54954	family with sequence similarity 120C	ENST00000375180	THC2606498	GO:0003723(RNA binding)|GO:0005634(nucleus)	Homo sapiens family with sequence similarity 120C (FAM120C), transcript variant 1, mRNA [NM_017848]	chrX:54094874-54094815	hs|Xp11.22
A_33_P3233005	-0.00213355	0.000737975	-2.89108	0.00396361	0.307009	1	MBTD1	TRUE	TRUE	FALSE	NM_017643	NM_017643	NM_017643	Hs.656803	54799	mbt domain containing 1	ENST00000376381	THC2486165	GO:0003682(chromatin binding)|GO:0005515(protein binding)|GO:0005634(nucleus)|GO:0006325(chromatin organization)|GO:0008270(zinc ion binding)|GO:0035064(methylated histone binding)|GO:0042393(histone binding)|GO:0045892(negative regulation of transcription, DNA-templated)|GO:0048706(embryonic skeletal system development)	Homo sapiens mbt domain containing 1 (MBTD1), mRNA [NM_017643]	chr17:49270257-49270198	hs|17q21.33
A_33_P3214988	0.00144725	0.000500444	2.89194	0.00396375	0.307009	1	EFCAB1	TRUE	FALSE	FALSE	NR_157026	NR_157026	NR_157026	Hs.23245	79645	EF-hand calcium binding domain 1	ENST00000433756	THC2716146	GO:0005509(calcium ion binding)	Homo sapiens EF-hand calcium binding domain 1 (EFCAB1), transcript variant 6, non-coding RNA [NR_157026]	chr8:49627533-49627474	hs|8q11.21
A_21_P0004581	-0.00130277	0.000450624	-2.89104	0.00398077	0.307286	1		FALSE	FALSE	FALSE	ENST00000650062	XR_001742983	XR_001742983				ENST00000650062			Novel transcript [ENST00000650062]	chr5:171163104-171163045	hs|5q35.1
A_21_P0013327	-0.0016254	0.00056251	-2.88955	0.0039834	0.307286	1	RABGEF1P1	FALSE	FALSE	FALSE	NR_111976	NR_111976	NR_111976	Hs.732409	493754	RABGEF1 pseudogene 1	ENST00000428370	THC2527019		Homo sapiens RAB guanine nucleotide exchange factor 1 pseudogene (GS1-124K5.11), transcript variant 5, non-coding RNA [NR_111976]	chr7:66038448-66038389	hs|7q11.21
A_33_P3321120	0.00144629	0.000500478	2.88981	0.00399127	0.307286	1		FALSE	FALSE	FALSE											chr2:233592754-233592695	hs|2q37.1
A_24_P237036	-0.00254329	0.000880465	-2.88857	0.00399422	0.307286	1	TNFSF14	TRUE	FALSE	FALSE	NM_003807	NM_003807	NM_003807	Hs.129708	8740	TNF superfamily member 14	ENST00000599359	THC2480756	GO:0005102(signaling receptor binding)|GO:0005125(cytokine activity)|GO:0005164(tumor necrosis factor receptor binding)|GO:0005515(protein binding)|GO:0005615(extracellular space)|GO:0005737(cytoplasm)|GO:0005886(plasma membrane)|GO:0006915(apoptotic process)|GO:0006955(immune response)|GO:0007165(signal transduction)|GO:0016021(integral component of membrane)|GO:0031295(T cell costimulation)|GO:…	Homo sapiens TNF superfamily member 14 (TNFSF14), transcript variant 1, mRNA [NM_003807]	chr19:6664998-6664939	hs|19p13.3
A_21_P0012021	-0.00121653	0.000421038	-2.88935	0.00400176	0.307349	1	TEX51	FALSE	FALSE	FALSE	ENST00000454927		BI561187	Hs.98984	101929926	testis expressed 51	ENST00000454927		GO:0016021(integral component of membrane)	testis expressed 51 [Source:HGNC Symbol;Acc:HGNC:52387] [ENST00000454927]	chr2:127657135-127657194	hs|2q14.3
A_23_P5460	0.00153043	0.00053004	2.88739	0.00403111	0.308672	1	FEV	TRUE	FALSE	FALSE	NM_017521	NM_017521	NM_017521	Hs.234759	54738	FEV transcription factor, ETS family member	ENST00000295727	THC2476740	GO:0000785(chromatin)|GO:0000981(DNA-binding transcription factor activity, RNA polymerase II-specific)|GO:0005634(nucleus)|GO:0006357(regulation of transcription by RNA polymerase II)|GO:0010628(positive regulation of gene expression)|GO:0016607(nuclear speck)|GO:0030154(cell differentiation)|GO:0042551(neuron maturation)|GO:0048665(neuron fate specification)|GO:1990837(sequence-specific double-…	Homo sapiens FEV transcription factor, ETS family member (FEV), mRNA [NM_017521]	chr2:219846261-219846202	hs|2q35
A_33_P3253124	0.00150834	0.000522474	2.88692	0.00403663	0.308672	1		FALSE	FALSE	FALSE											chrX:105709697-105709638	hs|Xq22.3
A_33_P3290914	-0.00207807	0.000720365	-2.88475	0.00404935	0.308672	1	SMC1A	TRUE	FALSE	FALSE	NM_001281463	NM_001281463	NM_001281463	Hs.211602	8243	structural maintenance of chromosomes 1A	ENST00000463684	THC2655923	GO:0000070(mitotic sister chromatid segregation)|GO:0000775(chromosome, centromeric region)|GO:0000776(kinetochore)|GO:0000794(condensed nuclear chromosome)|GO:0003677(DNA binding)|GO:0003682(chromatin binding)|GO:0003723(RNA binding)|GO:0005515(protein binding)|GO:0005524(ATP binding)|GO:0005634(nucleus)|GO:0005654(nucleoplasm)|GO:0005694(chromosome)|GO:0005829(cytosol)|GO:0006281(DNA repair)|GO…	Homo sapiens structural maintenance of chromosomes 1A (SMC1A), transcript variant 2, mRNA [NM_001281463]	chrX:53440244-53440185	hs|Xp11.22
A_21_P0009485	-0.00123155	0.000426918	-2.88474	0.0040611	0.308672	1	WDR7-OT1	TRUE	FALSE	FALSE	XR_001753461	XR_001753461	XR_001753461		107985140	WDR7 overlapping transcript 1				PREDICTED: Homo sapiens WDR7 overlapping transcript 1 (WDR7-OT1), ncRNA [XR_001753461]	chr18:54708694-54708753	hs|18q21.31
A_23_P126605	0.00160837	0.00055773	2.88378	0.00406544	0.308672	1	TMOD4	TRUE	FALSE	FALSE	NM_013353	NM_013353	NM_013353	Hs.709681	29765	tropomodulin 4	ENST00000463543	NP1161184	GO:0005515(protein binding)|GO:0005523(tropomyosin binding)|GO:0005856(cytoskeleton)|GO:0005865(striated muscle thin filament)|GO:0006936(muscle contraction)|GO:0007015(actin filament organization)|GO:0030016(myofibril)|GO:0030239(myofibril assembly)|GO:0051015(actin filament binding)|GO:0051694(pointed-end actin filament capping)	Homo sapiens tropomodulin 4 (TMOD4), mRNA [NM_013353]	chr1:151143021-151142547	hs|1q21.3
A_24_P110082	-0.00207069	0.000718355	-2.88255	0.00406592	0.308672	1		FALSE	FALSE	FALSE	ENST00000496042						ENST00000496042			ribosomal protein L29 (RPL29) pseudogene [ENST00000496042]	chr11:17215041-17215100	hs|11p15.1
A_24_P83544	0.00162089	0.000562046	2.8839	0.00406628	0.308672	1		FALSE	FALSE	FALSE	ENST00000439303						ENST00000439303	NP239768		elongin C pseudogene 3 [Source:HGNC Symbol;Acc:HGNC:29457] [ENST00000439303]	chr10:10216380-10216439	hs|10p14
A_33_P3224803	-0.00366952	0.00127453	-2.87911	0.0041073	0.308884	1	NCF1	FALSE	FALSE	FALSE	NM_000265	NM_000265	NM_000265	Hs.647047	653361	neutrophil cytosolic factor 1	ENST00000442021	THC2505727	GO:0005515(protein binding)|GO:0005737(cytoplasm)|GO:0005791(rough endoplasmic reticulum)|GO:0005794(Golgi apparatus)|GO:0005829(cytosol)|GO:0005886(plasma membrane)|GO:0006612(protein targeting to membrane)|GO:0006801(superoxide metabolic process)|GO:0006915(apoptotic process)|GO:0006968(cellular defense response)|GO:0009055(electron transfer activity)|GO:0014068(positive regulation of phosphati…	Homo sapiens neutrophil cytosolic factor 1 (NCF1), mRNA [NM_000265]	chr7:74193443-74193502	hs|7q11.23
A_33_P3256725	-0.00158771	0.000551358	-2.87963	0.00411198	0.308884	1	PIP5K1B	TRUE	TRUE	FALSE	NM_001376040	NM_001376040	NM_001376040	Hs.534371	8395	phosphatidylinositol-4-phosphate 5-kinase type 1 beta	ENST00000377284	THC2731642	GO:0000285(1-phosphatidylinositol-3-phosphate 5-kinase activity)|GO:0001931(uropod)|GO:0005515(protein binding)|GO:0005524(ATP binding)|GO:0005829(cytosol)|GO:0005886(plasma membrane)|GO:0006661(phosphatidylinositol biosynthetic process)|GO:0012505(endomembrane system)|GO:0014066(regulation of phosphatidylinositol 3-kinase signaling)|GO:0016308(1-phosphatidylinositol-4-phosphate 5-kinase activity…	Homo sapiens phosphatidylinositol-4-phosphate 5-kinase type 1 beta (PIP5K1B), transcript variant 7, mRNA [NM_001376040]	chr9:71491644-71491703	hs|9q21.11
A_21_P0012214	-0.00181244	0.000629529	-2.87905	0.00412067	0.308884	1	LINC00189	TRUE	FALSE	FALSE	ENST00000431661				193629	long intergenic non-protein coding RNA 189	ENST00000431661			long intergenic non-protein coding RNA 189 [Source:HGNC Symbol;Acc:HGNC:18461] [ENST00000431661]	chr21:30601303-30656525	hs|21q21.3
A_23_P142878	0.00167704	0.000582651	2.87828	0.00412103	0.308884	1	ATOH8	TRUE	FALSE	FALSE	NM_032827	NM_032827	NM_032827	Hs.135569	84913	atonal bHLH transcription factor 8	ENST00000489682	THC2622332	GO:0000785(chromatin)|GO:0000978(RNA polymerase II cis-regulatory region sequence-specific DNA binding)|GO:0000981(DNA-binding transcription factor activity, RNA polymerase II-specific)|GO:0001704(formation of primary germ layer)|GO:0001937(negative regulation of endothelial cell proliferation)|GO:0003700(DNA-binding transcription factor activity)|GO:0005634(nucleus)|GO:0005654(nucleoplasm)|GO:00…	Homo sapiens atonal bHLH transcription factor 8 (ATOH8), mRNA [NM_032827]	chr2:86014868-86014927	hs|2p11.2
A_23_P66813	-0.00186482	0.00064786	-2.87843	0.00412211	0.308884	1	SIRT7	TRUE	TRUE	FALSE	NM_016538	NM_016538	NM_016538	Hs.514636	51547	sirtuin 7	ENST00000574992	THC2526506	GO:0000122(negative regulation of transcription by RNA polymerase II)|GO:0000785(chromatin)|GO:0001649(osteoblast differentiation)|GO:0003682(chromatin binding)|GO:0003714(transcription corepressor activity)|GO:0004407(histone deacetylase activity)|GO:0005515(protein binding)|GO:0005634(nucleus)|GO:0005654(nucleoplasm)|GO:0005730(nucleolus)|GO:0005731(nucleolus organizer region)|GO:0005737(cytopl…	Homo sapiens sirtuin 7 (SIRT7), mRNA [NM_016538]	chr17:79870298-79870239	hs|17q25.3
A_23_P110712	0.00404238	0.00140471	2.87774	0.00413021	0.308884	1	DUSP1	TRUE	FALSE	FALSE	NM_004417	NM_004417	NM_004417	Hs.171695	1843	dual specificity phosphatase 1	ENST00000239223	THC2528308	GO:0001706(endoderm formation)|GO:0004721(phosphoprotein phosphatase activity)|GO:0004722(protein serine/threonine phosphatase activity)|GO:0004725(protein tyrosine phosphatase activity)|GO:0005515(protein binding)|GO:0005634(nucleus)|GO:0005737(cytoplasm)|GO:0007049(cell cycle)|GO:0007162(negative regulation of cell adhesion)|GO:0008138(protein tyrosine/serine/threonine phosphatase activity)|GO:…	Homo sapiens dual specificity phosphatase 1 (DUSP1), mRNA [NM_004417]	chr5:172195355-172195296	hs|5q35.1
A_33_P3313825	-0.00313731	0.00109062	-2.87664	0.00413848	0.308884	1	LOC105377016	FALSE	FALSE	FALSE	XR_001740630	XR_001740630	XR_001740630		105377016	uncharacterized LOC105377016		THC2724391		PREDICTED: Homo sapiens uncharacterized LOC105377016 (LOC105377016), transcript variant X1, ncRNA [XR_001740630]	chr3:30703057-30703116	hs|3p24.1
A_23_P154849	-0.00538209	0.00187143	-2.87592	0.00414809	0.308884	1	OLIG1	TRUE	FALSE	FALSE	NM_138983	NM_138983	NM_138983	Hs.56663	116448	oligodendrocyte transcription factor 1	ENST00000382348	THC2464968	GO:0000785(chromatin)|GO:0000978(RNA polymerase II cis-regulatory region sequence-specific DNA binding)|GO:0000981(DNA-binding transcription factor activity, RNA polymerase II-specific)|GO:0005515(protein binding)|GO:0005634(nucleus)|GO:0006357(regulation of transcription by RNA polymerase II)|GO:0014003(oligodendrocyte development)|GO:0030182(neuron differentiation)|GO:0046983(protein dimerizati…	Homo sapiens oligodendrocyte transcription factor 1 (OLIG1), mRNA [NM_138983]	chr21:34444537-34444596	hs|21q22.11
A_33_P3357759	0.00119147	0.000414109	2.87718	0.0041609	0.308884	1	MROH2A	TRUE	TRUE	FALSE	ENST00000389758	XM_024452842	XM_024452842		339766	maestro heat like repeat family member 2A	ENST00000389758	THC2606336		maestro heat like repeat family member 2A [Source:HGNC Symbol;Acc:HGNC:27936] [ENST00000389758]	chr2:234742010-234742069	hs|2q37.1
A_33_P3232204	-0.00125246	0.000435385	-2.87668	0.00416399	0.308884	1		FALSE	FALSE	FALSE	BX648105		BX648105	Hs.675262				THC2484897		Homo sapiens mRNA; cDNA DKFZp686P0427 (from clone DKFZp686P0427) [BX648105]	chr14:105891919-105891978	hs|14q32.33
A_21_P0003081	0.00127333	0.000442731	2.87607	0.00416945	0.308884	1		FALSE	FALSE	FALSE	ENST00000655827	XR_001741077	XR_001741077				ENST00000655827			novel transcript [ENST00000655827]	chr3:193796223-193799191	hs|3q29
A_23_P91697	-0.0019427	0.000675805	-2.87465	0.00417477	0.308884	1	LARGE1	TRUE	TRUE	FALSE	NM_004737	NM_004737	NM_004737	Hs.474667	9215	LARGE xylosyl- and glucuronyltransferase 1	ENST00000674543	NP1400257	GO:0000139(Golgi membrane)|GO:0005794(Golgi apparatus)|GO:0006044(N-acetylglucosamine metabolic process)|GO:0006486(protein glycosylation)|GO:0006493(protein O-linked glycosylation)|GO:0006688(glycosphingolipid biosynthetic process)|GO:0008375(acetylglucosaminyltransferase activity)|GO:0009101(glycoprotein biosynthetic process)|GO:0015020(glucuronosyltransferase activity)|GO:0016757(glycosyltrans…	Homo sapiens LARGE xylosyl- and glucuronyltransferase 1 (LARGE1), transcript variant 1, mRNA [NM_004737]	chr22:33669391-33669332	hs|22q12.3
A_33_P3270956	0.00142219	0.00049488	2.87382	0.00418351	0.308884	1	SAMD12	TRUE	TRUE	FALSE	NM_207506	NM_207506	NM_207506	Hs.359393	401474	sterile alpha motif domain containing 12	ENST00000314727	THC2481384	GO:0003674(molecular_function)|GO:0005515(protein binding)|GO:0005575(cellular_component)|GO:0007169(transmembrane receptor protein tyrosine kinase signaling pathway)|GO:0008150(biological_process)|GO:0009898(cytoplasmic side of plasma membrane)	Homo sapiens sterile alpha motif domain containing 12 (SAMD12), transcript variant 2, mRNA [NM_207506]	chr8:119390420-119390361	hs|8q24.12
A_21_P0006160	0.0015846	0.000551321	2.87419	0.00418779	0.308884	1		FALSE	FALSE	FALSE	lnc-TLE4-2:1									BROAD Institute lincRNA (XLOC_007419), lincRNA [TCONS_00016023]	chr9:82649743-82649802	hs|9q21.31
A_23_P385081	-0.00220248	0.000767053	-2.87136	0.00421404	0.308884	1	SCAMP2	TRUE	TRUE	FALSE	NM_005697	NM_005697	NM_005697	Hs.458917	10066	secretory carrier membrane protein 2	ENST00000565345	THC2468275	GO:0005515(protein binding)|GO:0005794(Golgi apparatus)|GO:0006892(post-Golgi vesicle-mediated transport)|GO:0015031(protein transport)|GO:0016021(integral component of membrane)|GO:0030133(transport vesicle)|GO:0032588(trans-Golgi network membrane)|GO:0043231(intracellular membrane-bounded organelle)|GO:0055038(recycling endosome membrane)|GO:0070062(extracellular exosome)	Homo sapiens secretory carrier membrane protein 2 (SCAMP2), transcript variant 2, mRNA [NM_005697]	chr15:75142889-75141018	hs|15q24.1
A_21_P0000434	-0.0014286	0.000497241	-2.87306	0.00421549	0.308884	1	SNORD113-6	TRUE	FALSE	FALSE	NR_003234	NR_003234	NR_003234		767566	small nucleolar RNA, C/D box 113-6	ENST00000653102		GO:0005730(nucleolus)|GO:0006396(RNA processing)	Homo sapiens small nucleolar RNA, C/D box 113-6 (SNORD113-6), small nucleolar RNA [NR_003234]	chr14:101405907-101405966	hs|14q32.31
A_23_P55286	0.00139518	0.000486008	2.8707	0.00421586	0.308884	1	OMG	TRUE	FALSE	FALSE	NM_002544	NM_002544	NM_002544	Hs.113874	4974	oligodendrocyte myelin glycoprotein	ENST00000247271	THC2469080	GO:0005886(plasma membrane)|GO:0007155(cell adhesion)|GO:0031102(neuron projection regeneration)|GO:0031225(anchored component of membrane)	Homo sapiens oligodendrocyte myelin glycoprotein (OMG), mRNA [NM_002544]	chr17:29621953-29621894	hs|17q11.2
A_23_P337934	-0.00121546	0.000423322	-2.87125	0.00424239	0.308884	1	FBLIM1	TRUE	TRUE	FALSE	NM_017556	NM_017556	NM_017556	Hs.530101	54751	filamin binding LIM protein 1	ENST00000375766	THC2705118	GO:0001650(fibrillar center)|GO:0001725(stress fiber)|GO:0005515(protein binding)|GO:0005737(cytoplasm)|GO:0005829(cytosol)|GO:0005925(focal adhesion)|GO:0008360(regulation of cell shape)|GO:0030054(cell junction)|GO:0031005(filamin binding)|GO:0033623(regulation of integrin activation)|GO:0046872(metal ion binding)|GO:0071944(cell periphery)|GO:0098609(cell-cell adhesion)	Homo sapiens filamin binding LIM protein 1 (FBLIM1), transcript variant 1, mRNA [NM_017556]	chr1:16112685-16112744	hs|1p36.21
A_33_P3253365	0.00303748	0.00105863	2.86926	0.0042475	0.308884	1	CNTNAP3B	TRUE	FALSE	FALSE	ENST00000618777		AB051501	Hs.128474	728577	contactin associated protein family member 3B	ENST00000618777	THC2500835	GO:0007155(cell adhesion)|GO:0016021(integral component of membrane)	contactin associated protein family member 3B [Source:HGNC Symbol;Acc:HGNC:32035] [ENST00000618777]	chr9:43908953-43909012	hs|9p11.2
A_24_P788878	0.00191075	0.000665793	2.86988	0.00425471	0.308884	1	C2CD4B	TRUE	FALSE	FALSE	NM_001007595	NM_001007595	NM_001007595	Hs.144372	388125	C2 calcium dependent domain containing 4B	ENST00000380392	THC2647275	GO:0002528(regulation of vascular permeability involved in acute inflammatory response)|GO:0002675(positive regulation of acute inflammatory response)|GO:0005634(nucleus)|GO:0030155(regulation of cell adhesion)	Homo sapiens C2 calcium dependent domain containing 4B (C2CD4B), mRNA [NM_001007595]	chr15:62455837-62455778	hs|15q22.2
A_23_P93046	-0.00222399	0.000775424	-2.86809	0.00425505	0.308884	1	EXOC3	TRUE	TRUE	TRUE	NM_007277	NM_007277	NM_007277	Hs.481464	11336	exocyst complex component 3	ENST00000511015	THC2551056	GO:0000145(exocyst)|GO:0000149(SNARE binding)|GO:0005515(protein binding)|GO:0005794(Golgi apparatus)|GO:0005829(cytosol)|GO:0006887(exocytosis)|GO:0015031(protein transport)|GO:0030426(growth cone)|GO:0030496(midbody)|GO:0030667(secretory granule membrane)|GO:0042734(presynaptic membrane)|GO:0045296(cadherin binding)|GO:0048471(perinuclear region of cytoplasm)|GO:0051601(exocyst localization)	Homo sapiens exocyst complex component 3 (EXOC3), mRNA [NM_007277]	chr5:464408-464467	hs|5p15.33
A_33_P3356245	-0.00139207	0.000484858	-2.8711	0.00425599	0.308884	1	ZNF416	TRUE	TRUE	FALSE	NM_017879	NM_017879	NM_017879	Hs.247711	55659	zinc finger protein 416	ENST00000196489	THC2475300	GO:0000978(RNA polymerase II cis-regulatory region sequence-specific DNA binding)|GO:0000981(DNA-binding transcription factor activity, RNA polymerase II-specific)|GO:0005634(nucleus)|GO:0006357(regulation of transcription by RNA polymerase II)|GO:0046872(metal ion binding)	Homo sapiens zinc finger protein 416 (ZNF416), transcript variant 1, mRNA [NM_017879]	chr19:58083644-58083585	hs|19q13.43
A_23_P7976	-0.00317117	0.0011057	-2.86803	0.00425608	0.308884	1	H1-4	FALSE	FALSE	FALSE	NM_005321	NM_005321	NM_005321	Hs.248133	3008	H1.4 linker histone, cluster member	ENST00000304218	THC2478381	GO:0000786(nucleosome)|GO:0000792(heterochromatin)|GO:0003690(double-stranded DNA binding)|GO:0003723(RNA binding)|GO:0005509(calcium ion binding)|GO:0005515(protein binding)|GO:0005524(ATP binding)|GO:0005525(GTP binding)|GO:0005634(nucleus)|GO:0006334(nucleosome assembly)|GO:0016208(AMP binding)|GO:0016584(nucleosome positioning)|GO:0030261(chromosome condensation)|GO:0031490(chromatin DNA bind…	Homo sapiens H1.4 linker histone, cluster member (H1-4), mRNA [NM_005321]	chr6:26156928-26156987	hs|6p22.2
A_24_P566701	-0.00208858	0.00072853	-2.86685	0.00427438	0.308884	1	SKP1	TRUE	TRUE	FALSE	NM_170679	NM_170679	NM_170679	Hs.171626	6500	S-phase kinase associated protein 1	ENST00000438081	THC2597945	GO:0000209(protein polyubiquitination)|GO:0005515(protein binding)|GO:0005634(nucleus)|GO:0005654(nucleoplasm)|GO:0005737(cytoplasm)|GO:0005813(centrosome)|GO:0005829(cytosol)|GO:0008013(beta-catenin binding)|GO:0016567(protein ubiquitination)|GO:0019005(SCF ubiquitin ligase complex)|GO:0019904(protein domain specific binding)|GO:0031146(SCF-dependent proteasomal ubiquitin-dependent protein catab…	Homo sapiens S-phase kinase associated protein 1 (SKP1), transcript variant 2, mRNA [NM_170679]	chr5:133509660-133502919	hs|5q31.1
A_21_P0010776	-0.00280289	0.000977801	-2.86652	0.00427564	0.308884	1	PARP8	TRUE	FALSE	FALSE	NM_001178056	NM_001178056	NM_001178056	Hs.369581	79668	poly(ADP-ribose) polymerase family member 8	ENST00000440862	NP1080488	GO:0003950(NAD+ ADP-ribosyltransferase activity)|GO:0005622(intracellular anatomical structure)|GO:0006471(protein ADP-ribosylation)|GO:0070213(protein auto-ADP-ribosylation)|GO:0140289(protein mono-ADP-ribosylation)|GO:1990404(protein ADP-ribosylase activity)	Homo sapiens poly(ADP-ribose) polymerase family member 8 (PARP8), transcript variant 3, mRNA [NM_001178056]
A_24_P937405	0.00297284	0.00103778	2.86462	0.00429916	0.308884	1	PRSS23	TRUE	TRUE	FALSE	NM_007173	NM_007173	NM_007173	Hs.25338	11098	serine protease 23	ENST00000280258	THC2469793	GO:0004252(serine-type endopeptidase activity)|GO:0005515(protein binding)|GO:0005634(nucleus)|GO:0005788(endoplasmic reticulum lumen)|GO:0006508(proteolysis)|GO:0070062(extracellular exosome)	Homo sapiens serine protease 23 (PRSS23), transcript variant 1, mRNA [NM_007173]	chr11:86522062-86522121	hs|11q14.2
A_23_P501339	-0.00253529	0.000885068	-2.86451	0.0043057	0.308884	1	CDIPT	TRUE	TRUE	FALSE	NM_006319	NM_006319	NM_006319	Hs.121549	10423	CDP-diacylglycerol--inositol 3-phosphatidyltransferase	ENST00000562041	THC2525174	GO:0003881(CDP-diacylglycerol-inositol 3-phosphatidyltransferase activity)|GO:0005515(protein binding)|GO:0005789(endoplasmic reticulum membrane)|GO:0005794(Golgi apparatus)|GO:0005886(plasma membrane)|GO:0006661(phosphatidylinositol biosynthetic process)|GO:0016020(membrane)|GO:0016021(integral component of membrane)|GO:0019992(diacylglycerol binding)|GO:0030145(manganese ion binding)|GO:0030246…	Homo sapiens CDP-diacylglycerol--inositol 3-phosphatidyltransferase (CDIPT), transcript variant 1, mRNA [NM_006319]	chr16:29871908-29870792	hs|16p11.2
A_21_P0012702	0.00121144	0.000422663	2.8662	0.00430629	0.308884	1	LOC105377604	FALSE	FALSE	FALSE	XR_939612	XR_939612	XR_939612		105377604	uncharacterized LOC105377604				PREDICTED: Homo sapiens uncharacterized LOC105377604 (LOC105377604), transcript variant X2, ncRNA [XR_939612]	chr4:188486936-188486877	hs|4q35.2
A_33_P3358938	0.00133241	0.000465022	2.86526	0.00430729	0.308884	1	CLOCK	TRUE	FALSE	FALSE	NM_001267843	NM_001267843	NM_001267843	Hs.436975	9575	clock circadian regulator	ENST00000381322	THC2472233	GO:0000077(DNA damage checkpoint signaling)|GO:0000785(chromatin)|GO:0000978(RNA polymerase II cis-regulatory region sequence-specific DNA binding)|GO:0000981(DNA-binding transcription factor activity, RNA polymerase II-specific)|GO:0001228(DNA-binding transcription activator activity, RNA polymerase II-specific)|GO:0003677(DNA binding)|GO:0003700(DNA-binding transcription factor activity)|GO:000…	Homo sapiens clock circadian regulator (CLOCK), transcript variant 1, mRNA [NM_001267843]	chr4:56301090-56301031	hs|4q12
A_33_P3210663	0.00130871	0.000456924	2.86418	0.0043295	0.308884	1	SNAP91	TRUE	FALSE	FALSE	NM_001376742	NM_001376742	NM_001376742	Hs.368046	9892	synaptosome associated protein 91	ENST00000522248	THC2476673	GO:0000149(SNARE binding)|GO:0005515(protein binding)|GO:0005545(1-phosphatidylinositol binding)|GO:0005546(phosphatidylinositol-4,5-bisphosphate binding)|GO:0005905(clathrin-coated pit)|GO:0006900(vesicle budding from membrane)|GO:0008021(synaptic vesicle)|GO:0015031(protein transport)|GO:0016185(synaptic vesicle budding from presynaptic endocytic zone membrane)|GO:0019901(protein kinase binding…	Homo sapiens synaptosome associated protein 91 (SNAP91), transcript variant 69, mRNA [NM_001376742]	chr6:84368778-84368719	hs|6q14.2
A_21_P0004327	0.00150796	0.000526594	2.86361	0.00433278	0.308884	1		FALSE	FALSE	FALSE	lnc-MAT2B-3:15									BROAD Institute lincRNA (XLOC_004626), lincRNA [TCONS_00010163]	chr5:163969240-163978190	hs|5q34
A_21_P0011852	0.00123783	0.000432231	2.86382	0.00433466	0.308884	1	XLOC_l2_007566	FALSE	FALSE	FALSE	TCONS_l2_00013997			Hs.633341				THC2654755		BROAD Institute lincRNA (XLOC_l2_007566), lincRNA [TCONS_l2_00013997]	chr2:132402539-132402598	hs|2q21.1
A_23_P139820	-0.00176246	0.000615887	-2.86166	0.0043403	0.308884	1	SLC11A2	TRUE	TRUE	FALSE	NM_000617	NM_000617	NM_000617	Hs.505545	4891	solute carrier family 11 member 2	ENST00000546743	THC2590915	GO:0001666(response to hypoxia)|GO:0005375(copper ion transmembrane transporter activity)|GO:0005381(iron ion transmembrane transporter activity)|GO:0005384(manganese ion transmembrane transporter activity)|GO:0005515(protein binding)|GO:0005634(nucleus)|GO:0005737(cytoplasm)|GO:0005739(mitochondrion)|GO:0005741(mitochondrial outer membrane)|GO:0005765(lysosomal membrane)|GO:0005769(early endosom…	Homo sapiens solute carrier family 11 member 2 (SLC11A2), transcript variant 4, mRNA [NM_000617]	chr12:51384602-51382184	hs|12q13.12
A_33_P3322274	-0.00215279	0.000752674	-2.86019	0.00436441	0.308884	1	TNFRSF1B	TRUE	TRUE	FALSE	NM_001066	NM_001066	NM_001066	Hs.256278	7133	TNF receptor superfamily member 1B	ENST00000489921	NP861697	GO:0002718(regulation of cytokine production involved in immune response)|GO:0002724(regulation of T cell cytokine production)|GO:0002947(tumor necrosis factor receptor superfamily complex)|GO:0003176(aortic valve development)|GO:0003177(pulmonary valve development)|GO:0003332(negative regulation of extracellular matrix constituent secretion)|GO:0005031(tumor necrosis factor-activated receptor ac…	Homo sapiens TNF receptor superfamily member 1B (TNFRSF1B), mRNA [NM_001066]	chr1:12252992-12253051	hs|1p36.22
A_33_P3335124	-0.00283403	0.000990974	-2.85984	0.00436521	0.308884	1	RPS2	TRUE	TRUE	FALSE	NM_002952	NM_002952	NM_002952	Hs.356366	6187	ribosomal protein S2	ENST00000468126	THC2551177	GO:0002181(cytoplasmic translation)|GO:0003723(RNA binding)|GO:0003729(mRNA binding)|GO:0003735(structural constituent of ribosome)|GO:0005515(protein binding)|GO:0005634(nucleus)|GO:0005654(nucleoplasm)|GO:0005730(nucleolus)|GO:0005829(cytosol)|GO:0005925(focal adhesion)|GO:0006412(translation)|GO:0016020(membrane)|GO:0017134(fibroblast growth factor binding)|GO:0019899(enzyme binding)|GO:002262…	Homo sapiens ribosomal protein S2 (RPS2), mRNA [NM_002952]	chr16:2014321-2013243	hs|16p13.3
A_33_P3345931	0.00157896	0.000552114	2.85984	0.0043808	0.308884	1	FIGNL2-DT	FALSE	FALSE	FALSE	XM_001127575		XM_001127575	Hs.505582	105369971	FIGNL2 divergent transcript				PREDICTED: Homo sapiens uncharacterized LOC728503 (LOC728503), mRNA [XM_001127575]	chr12:52241701-52241760	hs|12q13.13
A_21_P0001129	-0.00124876	0.000436564	-2.86042	0.00438252	0.308884	1		FALSE	FALSE	FALSE	ENST00000455238						ENST00000455238			novel transcript [ENST00000455238]	chr1:48547868-48544691	hs|1p33
A_21_P0008538	-0.00121238	0.000423826	-2.86056	0.00438476	0.308884	1	LINC01303	FALSE	FALSE	FALSE	NR_110417	NR_110417	NR_110417	Hs.254789	101927780	long intergenic non-protein coding RNA 1303	ENST00000553288	THC2533854		Homo sapiens long intergenic non-protein coding RNA 1303 (LINC01303), transcript variant 2, long non-coding RNA [NR_110417]	chr14:62031907-62031848	hs|14q23.1
A_33_P3337134	0.00130659	0.000456912	2.85961	0.00439771	0.308884	1	ABLIM2	TRUE	TRUE	TRUE	NM_001130083	NM_001130083	NM_001130083	Hs.233404	84448	actin binding LIM protein family member 2	ENST00000341937	NP1277327	GO:0005737(cytoplasm)|GO:0006351(transcription, DNA-templated)|GO:0015629(actin cytoskeleton)|GO:0030032(lamellipodium assembly)|GO:0030036(actin cytoskeleton organization)|GO:0046872(metal ion binding)|GO:0051015(actin filament binding)	Homo sapiens actin binding LIM protein family member 2 (ABLIM2), transcript variant 1, mRNA [NM_001130083]	chr4:7968094-7968035	hs|4p16.1
A_33_P3359219	-0.00332766	0.00116465	-2.85721	0.00440456	0.308884	1	PLPP5	TRUE	TRUE	FALSE	NM_001354457	NM_001354457	NM_001354457	Hs.567619	84513	phospholipid phosphatase 5	ENST00000527793	THC2495557	GO:0000810(diacylglycerol diphosphate phosphatase activity)|GO:0005515(protein binding)|GO:0005737(cytoplasm)|GO:0005886(plasma membrane)|GO:0006644(phospholipid metabolic process)|GO:0008195(phosphatidate phosphatase activity)|GO:0016021(integral component of membrane)|GO:0042577(lipid phosphatase activity)|GO:0046839(phospholipid dephosphorylation)	Homo sapiens phospholipid phosphatase 5 (PLPP5), transcript variant 7, mRNA [NM_001354457]	chr8:38124845-38124786	hs|8p11.23
A_23_P9135	0.00320729	0.00112253	2.8572	0.00440559	0.308884	1	CNTNAP3	TRUE	FALSE	FALSE	NM_033655	NM_033655	NM_033655	Hs.128474	79937	contactin associated protein family member 3	ENST00000297668	THC2472020	GO:0005576(extracellular region)|GO:0005886(plasma membrane)|GO:0007155(cell adhesion)|GO:0008037(cell recognition)|GO:0016021(integral component of membrane)	Homo sapiens contactin associated protein family member 3 (CNTNAP3), transcript variant 1, mRNA [NM_033655]	chr9:39073363-39073304	hs|9p13.1
A_24_P355720	-0.00164662	0.000576156	-2.85795	0.00440674	0.308884	1	FGF4	TRUE	TRUE	FALSE	NM_002007	NM_002007	NM_002007	Hs.1755	2249	fibroblast growth factor 4	ENST00000538040	THC2485936	GO:0001502(cartilage condensation)|GO:0001934(positive regulation of protein phosphorylation)|GO:0005104(fibroblast growth factor receptor binding)|GO:0005576(extracellular region)|GO:0005615(extracellular space)|GO:0005737(cytoplasm)|GO:0007165(signal transduction)|GO:0007267(cell-cell signaling)|GO:0008083(growth factor activity)|GO:0008201(heparin binding)|GO:0008284(positive regulation of cel…	Homo sapiens fibroblast growth factor 4 (FGF4), mRNA [NM_002007]	chr11:69588188-69588129	hs|11q13.3
A_21_P0003627	0.00137343	0.000480512	2.85826	0.00440689	0.308884	1		FALSE	FALSE	FALSE	lnc-COPS4-1:2		AA481167	Hs.662856				THC2525615		BROAD Institute lincRNA (XLOC_003595), lincRNA [TCONS_00008144]	chr4:84010335-84010394	hs|4q21.22
A_23_P42588	-0.00320973	0.00112395	-2.85577	0.00442275	0.308884	1	GIMAP5	TRUE	TRUE	FALSE	NM_018384	NM_018384	NM_018384	Hs.647079	55340	GTPase, IMAP family member 5	ENST00000479556	THC2756912	GO:0005515(protein binding)|GO:0005525(GTP binding)|GO:0005765(lysosomal membrane)|GO:0016021(integral component of membrane)|GO:0032585(multivesicular body membrane)	Homo sapiens GTPase, IMAP family member 5 (GIMAP5), mRNA [NM_018384]	chr7:150440195-150440254	hs|7q36.1
A_23_P153616	0.00259824	0.000910088	2.85493	0.00442857	0.308884	1	MADCAM1	TRUE	TRUE	FALSE	NM_130760	NM_130760	NM_130760	Hs.102598	8174	mucosal vascular addressin cell adhesion molecule 1	ENST00000346144	THC2621878	GO:0002687(positive regulation of leukocyte migration)|GO:0005886(plasma membrane)|GO:0006955(immune response)|GO:0007155(cell adhesion)|GO:0007160(cell-matrix adhesion)|GO:0007165(signal transduction)|GO:0007229(integrin-mediated signaling pathway)|GO:0016020(membrane)|GO:0016021(integral component of membrane)|GO:0034113(heterotypic cell-cell adhesion)|GO:0043113(receptor clustering)|GO:0050901…	Homo sapiens mucosal vascular addressin cell adhesion molecule 1 (MADCAM1), transcript variant 1, mRNA [NM_130760]	chr19:505192-505251	hs|19p13.3
A_23_P38497	-0.00203107	0.000711671	-2.85394	0.0044474	0.308884	1	SLC25A11	TRUE	FALSE	FALSE	NM_003562	NM_003562	NM_003562	Hs.184877	8402	solute carrier family 25 member 11	ENST00000576951	THC2562413	GO:0003723(RNA binding)|GO:0005515(protein binding)|GO:0005634(nucleus)|GO:0005739(mitochondrion)|GO:0005743(mitochondrial inner membrane)|GO:0005887(integral component of plasma membrane)|GO:0008272(sulfate transport)|GO:0015116(sulfate transmembrane transporter activity)|GO:0015117(thiosulfate transmembrane transporter activity)|GO:0015131(oxaloacetate transmembrane transporter activity)|GO:001…	Homo sapiens solute carrier family 25 member 11 (SLC25A11), transcript variant 1, mRNA; nuclear gene for mitochondrial product [NM_003562]	chr17:4841477-4841339	hs|17p13.2
A_19_P00317822	-0.00122377	0.00042872	-2.85446	0.00446216	0.308884	1	MEF2C-AS1	TRUE	TRUE	FALSE	ENST00000511876				101929423	MEF2C antisense RNA 1	ENST00000511876	THC2564110		MEF2C antisense RNA 1 [Source:HGNC Symbol;Acc:HGNC:48908] [ENST00000511876]	chr5:88199756-88199815	hs|5q14.3
A_23_P44974	0.00351356	0.00123148	2.85311	0.00446341	0.308884	1	MRPL13	TRUE	FALSE	FALSE	NM_014078	NM_014078	NM_014078	Hs.333823	28998	mitochondrial ribosomal protein L13	ENST00000613356	THC2498425	GO:0003723(RNA binding)|GO:0003729(mRNA binding)|GO:0003735(structural constituent of ribosome)|GO:0005515(protein binding)|GO:0005739(mitochondrion)|GO:0005743(mitochondrial inner membrane)|GO:0005761(mitochondrial ribosome)|GO:0005762(mitochondrial large ribosomal subunit)|GO:0005840(ribosome)|GO:0006412(translation)|GO:0017148(negative regulation of translation)	Homo sapiens mitochondrial ribosomal protein L13 (MRPL13), mRNA; nuclear gene for mitochondrial product [NM_014078]	chr8:121408269-121408210	hs|8q24.12
A_33_P3416150	-0.00223132	0.000782266	-2.85238	0.00446551	0.308884	1	SBF1P1	TRUE	FALSE	FALSE	NR_027765	NR_027765	NR_027765	Hs.729852	100133234	SET binding factor 1 pseudogene 1	ENST00000444527			Homo sapiens SET binding factor 1 pseudogene 1 (SBF1P1), non-coding RNA [NR_027765]	chr8:56362173-56362114	hs|8q12.1
A_23_P13701	-0.00272004	0.000953493	-2.85271	0.0044665	0.308884	1	TMBIM4	TRUE	TRUE	FALSE	NM_016056	NM_016056	NM_016056	Hs.505934	51643	transmembrane BAX inhibitor motif containing 4	ENST00000556010	THC2540457	GO:0000139(Golgi membrane)|GO:0005515(protein binding)|GO:0005795(Golgi stack)|GO:0006915(apoptotic process)|GO:0016021(integral component of membrane)|GO:0043066(negative regulation of apoptotic process)|GO:0050848(regulation of calcium-mediated signaling)	Homo sapiens transmembrane BAX inhibitor motif containing 4 (TMBIM4), transcript variant 2, mRNA [NM_016056]	chr12:66563649-66547184	hs|12q14.3
A_33_P3800664	-0.00159454	0.000558991	-2.85254	0.00447397	0.308884	1	MRPL20-DT	FALSE	FALSE	FALSE	NR_170330	NR_170330	NR_170330	Hs.606892	116435301	MRPL20 divergent transcript	ENST00000669799	THC2503646		Homo sapiens MRPL20 divergent transcript (MRPL20-DT), long non-coding RNA [NR_170330]	chr1:1345812-1345871	hs|1p36.33
A_23_P105465	0.00215226	0.000754808	2.8514	0.00447926	0.308884	1	CMKLR1	TRUE	TRUE	TRUE	NM_004072	NM_004072	NM_004072	Hs.197143	1240	chemerin chemokine-like receptor 1	ENST00000552995	THC2487348	GO:0001501(skeletal system development)|GO:0002430(complement receptor mediated signaling pathway)|GO:0004875(complement receptor activity)|GO:0004930(G protein-coupled receptor activity)|GO:0004950(chemokine receptor activity)|GO:0005515(protein binding)|GO:0005886(plasma membrane)|GO:0005887(integral component of plasma membrane)|GO:0006935(chemotaxis)|GO:0006954(inflammatory response)|GO:00069…	Homo sapiens chemerin chemokine-like receptor 1 (CMKLR1), transcript variant 2, mRNA [NM_004072]	chr12:108685577-108685518	hs|12q23.3
A_33_P3243707	0.00153267	0.000537566	2.85113	0.00449174	0.308884	1	KLHL20	TRUE	FALSE	FALSE	NM_014458	NM_014458	NM_014458	Hs.495035	27252	kelch like family member 20	ENST00000209884	THC2461359	GO:0003779(actin binding)|GO:0004842(ubiquitin-protein transferase activity)|GO:0005515(protein binding)|GO:0005737(cytoplasm)|GO:0005794(Golgi apparatus)|GO:0005802(trans-Golgi network)|GO:0005829(cytosol)|GO:0006895(Golgi to endosome transport)|GO:0007010(cytoskeleton organization)|GO:0015031(protein transport)|GO:0015629(actin cytoskeleton)|GO:0016567(protein ubiquitination)|GO:0016605(PML bod…	Homo sapiens kelch like family member 20 (KLHL20), mRNA [NM_014458]	chr1:173755657-173755716	hs|1q25.1
A_24_P384569	-0.00281693	0.000988134	-2.85075	0.00449487	0.308884	1	EWSR1	TRUE	TRUE	FALSE	NM_001163287	NM_001163287	NM_001163287	Hs.374477	2130	EWS RNA binding protein 1	ENST00000333395	THC2488491	GO:0003712(transcription coregulator activity)|GO:0003723(RNA binding)|GO:0005515(protein binding)|GO:0005516(calmodulin binding)|GO:0005634(nucleus)|GO:0005654(nucleoplasm)|GO:0005730(nucleolus)|GO:0005737(cytoplasm)|GO:0005886(plasma membrane)|GO:0006355(regulation of transcription, DNA-templated)|GO:0042802(identical protein binding)|GO:0046872(metal ion binding)	Homo sapiens EWS RNA binding protein 1 (EWSR1), transcript variant 5, mRNA [NM_001163287]	chr22:29686421-29686480	hs|22q12.2
A_23_P155351	-0.00145822	0.00051139	-2.85148	0.00449542	0.308884	1	BTD	TRUE	TRUE	FALSE	NM_001323582	NM_001323582	NM_001323582	Hs.517830	686	biotinidase	ENST00000449107	THC2461846	GO:0005576(extracellular region)|GO:0005615(extracellular space)|GO:0005759(mitochondrial matrix)|GO:0006768(biotin metabolic process)|GO:0007417(central nervous system development)|GO:0047708(biotinidase activity)|GO:0070062(extracellular exosome)	Homo sapiens biotinidase (BTD), transcript variant 6, mRNA [NM_001323582]	chr3:15686430-15686489	hs|3p25.1
A_23_P346327	-0.0016241	0.000569545	-2.85158	0.00449601	0.308884	1	FLJ30679	TRUE	TRUE	TRUE	NR_026674	NR_026674	NR_026674	Hs.97422	146512	uncharacterized protein FLJ30679		THC2483325		Homo sapiens uncharacterized protein FLJ30679 (FLJ30679), long non-coding RNA [NR_026674]	chr16:86589793-86589852	hs|16q24.1
A_33_P3378689	-0.00197955	0.000694452	-2.85052	0.00449962	0.308884	1	WAC	TRUE	FALSE	FALSE	NM_016628	NM_016628	NM_016628	Hs.743224	51322	WW domain containing adaptor with coiled-coil	ENST00000480474	THC2506390	GO:0000993(RNA polymerase II complex binding)|GO:0003682(chromatin binding)|GO:0005515(protein binding)|GO:0005634(nucleus)|GO:0005654(nucleoplasm)|GO:0006974(cellular response to DNA damage stimulus)|GO:0010390(histone monoubiquitination)|GO:0010506(regulation of autophagy)|GO:0016239(positive regulation of macroautophagy)|GO:0016607(nuclear speck)|GO:0031571(mitotic G1 DNA damage checkpoint sig…	Homo sapiens WW domain containing adaptor with coiled-coil (WAC), transcript variant 1, mRNA [NM_016628]	chr10:28905152-28905211	hs|10p12.1
A_21_P0008328	0.0011901	0.000417616	2.84974	0.00450062	0.308884	1		FALSE	FALSE	FALSE	lnc-GEMIN2-2:1									BROAD Institute lincRNA (XLOC_010810), lincRNA [TCONS_00022481]	chr14:39434429-39434488	hs|14q21.1
A_24_P678104	-0.00228137	0.000800644	-2.84942	0.00450621	0.308884	1	STMN3	TRUE	FALSE	FALSE	NM_015894	NM_015894	NM_015894	Hs.639609	50861	stathmin 3	ENST00000370053	NP1181748	GO:0001835(blastocyst hatching)|GO:0005515(protein binding)|GO:0005737(cytoplasm)|GO:0005794(Golgi apparatus)|GO:0005829(cytosol)|GO:0007019(microtubule depolymerization)|GO:0007399(nervous system development)|GO:0015631(tubulin binding)|GO:0019904(protein domain specific binding)|GO:0030426(growth cone)|GO:0031110(regulation of microtubule polymerization or depolymerization)|GO:0031122(cytoplasm…	Homo sapiens stathmin 3 (STMN3), transcript variant 1, mRNA [NM_015894]	chr20:62272003-62271944	hs|20q13.33
A_23_P328709	-0.00125694	0.000440812	-2.85142	0.00451011	0.308884	1	CLRN1	TRUE	TRUE	FALSE	NM_174878	NM_174878	NM_174878	Hs.745448	7401	clarin 1	ENST00000327047	THC2485625	GO:0005515(protein binding)|GO:0005886(plasma membrane)|GO:0005902(microvillus)|GO:0007015(actin filament organization)|GO:0007601(visual perception)|GO:0007605(sensory perception of sound)|GO:0010592(positive regulation of lamellipodium assembly)|GO:0015630(microtubule cytoskeleton)|GO:0016021(integral component of membrane)|GO:0030027(lamellipodium)|GO:0030140(trans-Golgi network transport vesi…	Homo sapiens clarin 1 (CLRN1), transcript variant 1, mRNA [NM_174878]	chr3:150645353-150645294	hs|3q25.1
A_23_P397391	-0.00329413	0.00115642	-2.84855	0.00452119	0.308884	1	FFAR2	TRUE	FALSE	FALSE	NM_005306	NM_005306	NM_005306	Hs.248056	2867	free fatty acid receptor 2	ENST00000246549	THC2602861	GO:0002232(leukocyte chemotaxis involved in inflammatory response)|GO:0002385(mucosal immune response)|GO:0002673(regulation of acute inflammatory response)|GO:0002720(positive regulation of cytokine production involved in immune response)|GO:0002752(cell surface pattern recognition receptor signaling pathway)|GO:0002879(positive regulation of acute inflammatory response to non-antigenic stimulus…	Homo sapiens free fatty acid receptor 2 (FFAR2), transcript variant 1, mRNA [NM_005306]	chr19:35941189-35941248	hs|19q13.12
A_23_P78742	-0.00275094	0.000965484	-2.84929	0.00452596	0.308884	1	FLT3LG	TRUE	TRUE	FALSE	NM_001459	NM_001459	NM_001459	Hs.428	2323	fms related receptor tyrosine kinase 3 ligand	ENST00000593422	THC2545777	GO:0005102(signaling receptor binding)|GO:0005125(cytokine activity)|GO:0005515(protein binding)|GO:0005576(extracellular region)|GO:0005615(extracellular space)|GO:0005829(cytosol)|GO:0005886(plasma membrane)|GO:0007165(signal transduction)|GO:0008284(positive regulation of cell population proliferation)|GO:0009986(cell surface)|GO:0016020(membrane)|GO:0016021(integral component of membrane)|GO:…	Homo sapiens fms related receptor tyrosine kinase 3 ligand (FLT3LG), transcript variant 3, mRNA [NM_001459]	chr19:49979743-49979802	hs|19q13.33
A_23_P311780	0.00167466	0.000587751	2.84926	0.00453823	0.308884	1	LYPD4	TRUE	FALSE	FALSE	NM_173506	NM_173506	NM_173506	Hs.98660	147719	LY6/PLAUR domain containing 4	ENST00000609812	THC2488576	GO:0005576(extracellular region)|GO:0005886(plasma membrane)|GO:0044853(plasma membrane raft)|GO:0046658(anchored component of plasma membrane)	Homo sapiens LY6/PLAUR domain containing 4 (LYPD4), transcript variant 1, mRNA [NM_173506]	chr19:42341204-42341148	hs|19q13.2
A_19_P00809368	-0.00170127	0.000597455	-2.84753	0.00453944	0.308884	1	LINC01215	FALSE	FALSE	FALSE	NR_110028	NR_110028	NR_110028		101929623	long intergenic non-protein coding RNA 1215	ENST00000607746	THC2631297		Homo sapiens long intergenic non-protein coding RNA 1215 (LINC01215), transcript variant 1, long non-coding RNA [NR_110028]	chr3:107856895-107856954	hs|3q13.12
A_23_P168130	0.00136167	0.000477951	2.84897	0.0045421	0.308884	1	IP6K3	TRUE	TRUE	FALSE	NM_054111	NM_054111	NM_054111	Hs.17253	117283	inositol hexakisphosphate kinase 3	ENST00000293756	THC2472320	GO:0000827(inositol-1,3,4,5,6-pentakisphosphate kinase activity)|GO:0000828(inositol hexakisphosphate kinase activity)|GO:0000829(inositol heptakisphosphate kinase activity)|GO:0000831(inositol hexakisphosphate 6-kinase activity)|GO:0000832(inositol hexakisphosphate 5-kinase activity)|GO:0005515(protein binding)|GO:0005524(ATP binding)|GO:0005634(nucleus)|GO:0005737(cytoplasm)|GO:0005829(cytosol)…	Homo sapiens inositol hexakisphosphate kinase 3 (IP6K3), transcript variant 1, mRNA [NM_054111]	chr6:33689810-33689751	hs|6p21.31
A_23_P164000	-0.00158723	0.00055728	-2.84817	0.00454628	0.308884	1	SENP3	TRUE	FALSE	FALSE	NM_015670	NM_015670	NM_015670	Hs.513926	26168	SUMO specific peptidase 3	ENST00000580231	THC2549164	GO:0005515(protein binding)|GO:0005634(nucleus)|GO:0005654(nucleoplasm)|GO:0005730(nucleolus)|GO:0005737(cytoplasm)|GO:0016926(protein desumoylation)|GO:0016929(SUMO-specific protease activity)|GO:0070140(SUMO-specific isopeptidase activity)|GO:0071339(MLL1 complex)	Homo sapiens SUMO specific peptidase 3 (SENP3), mRNA [NM_015670]	chr17:7474750-7474809	hs|17p13.1
A_23_P58132	-0.00254158	0.000892613	-2.84735	0.00455803	0.308884	1	RHOH	TRUE	TRUE	FALSE	NM_004310	NM_004310	NM_004310	Hs.654594	399	ras homolog family member H	ENST00000610353	THC2470567	GO:0001772(immunological synapse)|GO:0003924(GTPase activity)|GO:0005095(GTPase inhibitor activity)|GO:0005515(protein binding)|GO:0005525(GTP binding)|GO:0005737(cytoplasm)|GO:0005856(cytoskeleton)|GO:0005886(plasma membrane)|GO:0005938(cell cortex)|GO:0006355(regulation of transcription, DNA-templated)|GO:0007015(actin filament organization)|GO:0007163(establishment or maintenance of cell polar…	Homo sapiens ras homolog family member H (RHOH), transcript variant 6, mRNA [NM_004310]	chr4:40245659-40245718	hs|4p14
A_33_P3238415	0.00194137	0.000682022	2.8465	0.00456559	0.308884	1	GSG1	TRUE	TRUE	FALSE	NM_001367361	NM_001367361	NM_001367361	Hs.240053	83445	germ cell associated 1	ENST00000351606	NP526599	GO:0005515(protein binding)|GO:0005789(endoplasmic reticulum membrane)|GO:0005886(plasma membrane)|GO:0016021(integral component of membrane)	Homo sapiens germ cell associated 1 (GSG1), transcript variant 11, mRNA [NM_001367361]	chr12:13237895-13237836	hs|12p13.1
A_23_P325438	-0.00284705	0.00100073	-2.84498	0.00457792	0.308884	1	XPO6	TRUE	TRUE	FALSE	NM_015171	NM_015171	NM_015171	Hs.460468	23214	exportin 6	ENST00000565698	THC2469940	GO:0005049(nuclear export signal receptor activity)|GO:0005515(protein binding)|GO:0005634(nucleus)|GO:0005654(nucleoplasm)|GO:0005730(nucleolus)|GO:0005737(cytoplasm)|GO:0005829(cytosol)|GO:0005886(plasma membrane)|GO:0006611(protein export from nucleus)|GO:0031267(small GTPase binding)|GO:0032991(protein-containing complex)	Homo sapiens exportin 6 (XPO6), transcript variant 2, mRNA [NM_015171]	chr16:28115917-28113258	hs|16p11.2
A_23_P82412	-0.00229159	0.000805652	-2.84439	0.00458301	0.308884	1	NSUN5	TRUE	TRUE	FALSE	NM_148956	NM_148956	NM_148956	Hs.647060	55695	NOP2/Sun RNA methyltransferase 5	ENST00000457352	THC2530915	GO:0001510(RNA methylation)|GO:0003723(RNA binding)|GO:0005654(nucleoplasm)|GO:0005730(nucleolus)|GO:0009383(rRNA (cytosine-C5-)-methyltransferase activity)|GO:0014003(oligodendrocyte development)|GO:0021987(cerebral cortex development)|GO:0022038(corpus callosum development)|GO:0031641(regulation of myelination)|GO:0045727(positive regulation of translation)|GO:0050890(cognition)|GO:0070475(rRNA…	Homo sapiens NOP2/Sun RNA methyltransferase 5 (NSUN5), transcript variant 1, mRNA [NM_148956]	chr7:72717638-72717509	hs|7q11.23
A_33_P3312549	0.00116027	0.00040775	2.84554	0.00458601	0.308884	1		FALSE	FALSE	FALSE	ENST00000333235						ENST00000333235	THC2616877		CSPG4 pseudogene 4 Y-linked [Source:HGNC Symbol;Acc:HGNC:38535] [ENST00000333235]	chrY:27626883-27626942	hs|Yq11.23
A_33_P3359413	-0.0016245	0.000571155	-2.84424	0.00458656	0.308884	1	SGTA	TRUE	TRUE	FALSE	NM_003021	NM_003021	NM_003021	Hs.203910	6449	small glutamine rich tetratricopeptide repeat co-chaperone alpha	ENST00000676611	THC2468922	GO:0005515(protein binding)|GO:0005634(nucleus)|GO:0005737(cytoplasm)|GO:0005829(cytosol)|GO:0006620(posttranslational protein targeting to endoplasmic reticulum membrane)|GO:0016020(membrane)|GO:0030433(ubiquitin-dependent ERAD pathway)|GO:0042802(identical protein binding)|GO:0043621(protein self-association)|GO:0060090(molecular adaptor activity)|GO:0061077(chaperone-mediated protein folding)|…	Homo sapiens small glutamine rich tetratricopeptide repeat co-chaperone alpha (SGTA), mRNA [NM_003021]	chr19:2755165-2755106	hs|19p13.3
A_21_P0014766	0.0012118	0.000426123	2.84378	0.00461682	0.308884	1		FALSE	FALSE	FALSE
A_32_P182473	-0.00215807	0.000759309	-2.84215	0.00461686	0.308884	1	ZNF625	TRUE	TRUE	TRUE	NM_145233	NM_145233	NM_145233	Hs.732736	90589	zinc finger protein 625	ENST00000414892	THC2480789	GO:0000977(RNA polymerase II transcription regulatory region sequence-specific DNA binding)|GO:0000981(DNA-binding transcription factor activity, RNA polymerase II-specific)|GO:0005515(protein binding)|GO:0005634(nucleus)|GO:0006357(regulation of transcription by RNA polymerase II)|GO:0046872(metal ion binding)	Homo sapiens zinc finger protein 625 (ZNF625), transcript variant 1, mRNA [NM_145233]	chr19:12258592-12258533	hs|19p13.2
A_24_P238744	-0.00271443	0.000955155	-2.84187	0.00462151	0.308884	1	POTEM	FALSE	FALSE	FALSE	NM_001145442	NM_001145442	NM_001145442	Hs.654289	641455	POTE ankyrin domain family member M	ENST00000507366	THC2490545		Homo sapiens POTE ankyrin domain family member M (POTEM), mRNA [NM_001145442]	chr14:19988025-19987966	hs|14q11.2
A_33_P3640106	0.00129019	0.000453887	2.84254	0.00463235	0.308884	1	LINC01801	FALSE	FALSE	FALSE	NR_033982	NR_033982	NR_033982	Hs.730118	400685	long intergenic non-protein coding RNA 1801	ENST00000590963	THC2603666		Homo sapiens long intergenic non-protein coding RNA 1801 (LINC01801), long non-coding RNA [NR_033982]	chr19:35307290-35307231	hs|19q13.11
A_21_P0007250	-0.0018765	0.000660473	-2.84114	0.00463446	0.308884	1	RAB30-DT	FALSE	FALSE	FALSE	NR_038903	NR_038903	NR_038903	Hs.503429	100506233	RAB30 divergent transcript	ENST00000658917	THC2710218		Homo sapiens RAB30 divergent transcript (RAB30-DT), long non-coding RNA [NR_038903]	chr11:82783779-82783838	hs|11q14.1
A_33_P3343206	-0.00300164	0.00105679	-2.84033	0.00463452	0.308884	1		FALSE	FALSE	FALSE	ENST00000624628		AK128836	Hs.520384			ENST00000624628	THC2481823		novel piRNA host transcript [ENST00000624628]	chr7:56893111-56893052	hs|7p11.2
A_23_P11025	-0.00268316	0.000944604	-2.84052	0.00463696	0.308884	1	ZNF185	TRUE	TRUE	FALSE	NM_001395254	NM_001395254	NM_001395254	Hs.16622	7739	zinc finger protein 185 with LIM domain	ENST00000370268	THC2462439	GO:0005515(protein binding)|GO:0005737(cytoplasm)|GO:0005925(focal adhesion)|GO:0008270(zinc ion binding)|GO:0015629(actin cytoskeleton)|GO:0051015(actin filament binding)	Homo sapiens zinc finger protein 185 with LIM domain (ZNF185), transcript variant 11, mRNA [NM_001395254]	chrX:152141632-152141691	hs|Xq28
A_33_P3383189	-0.00246939	0.00086904	-2.84152	0.00463871	0.308884	1	SP9	TRUE	TRUE	FALSE	NM_001145250	NM_001145250	NM_001145250	Hs.516603	100131390	Sp9 transcription factor	ENST00000394967		GO:0000785(chromatin)|GO:0000978(RNA polymerase II cis-regulatory region sequence-specific DNA binding)|GO:0000981(DNA-binding transcription factor activity, RNA polymerase II-specific)|GO:0005634(nucleus)|GO:0006357(regulation of transcription by RNA polymerase II)|GO:0030326(embryonic limb morphogenesis)|GO:0046872(metal ion binding)|GO:1990837(sequence-specific double-stranded DNA binding)	Homo sapiens Sp9 transcription factor (SP9), mRNA [NM_001145250]	chr2:175202002-175202061	hs|2q31.1
A_33_P3280044	-0.00260469	0.0009173	-2.83951	0.00464814	0.308884	1	ANKRD11	TRUE	TRUE	FALSE	NM_001256182	NM_001256182	NM_001256182	Hs.740440	29123	ankyrin repeat domain 11	ENST00000613312	THC2466696	GO:0005634(nucleus)|GO:0005654(nucleoplasm)|GO:0005829(cytosol)|GO:0009653(anatomical structure morphogenesis)|GO:0042475(odontogenesis of dentin-containing tooth)|GO:0048705(skeletal system morphogenesis)|GO:0060325(face morphogenesis)	Homo sapiens ankyrin repeat domain 11 (ANKRD11), transcript variant 1, mRNA [NM_001256182]	chr16:89351907-89351848	hs|16q24.3
A_23_P5679	0.00136617	0.000480836	2.84125	0.00465148	0.308884	1	CFC1	FALSE	FALSE	FALSE	NM_032545	NM_032545	NM_032545	Hs.567542	55997	cripto, FRL-1, cryptic family 1	ENST00000620207	THC2745082	GO:0001568(blood vessel development)|GO:0003674(molecular_function)|GO:0005102(signaling receptor binding)|GO:0005575(cellular_component)|GO:0005576(extracellular region)|GO:0005886(plasma membrane)|GO:0007368(determination of left/right symmetry)|GO:0007369(gastrulation)|GO:0007507(heart development)|GO:0009952(anterior/posterior pattern specification)|GO:0009986(cell surface)|GO:0031225(anchore…	Homo sapiens cripto, FRL-1, cryptic family 1 (CFC1), transcript variant 1, mRNA [NM_032545]	chr2:131357031-131356972	hs|2q21.1
A_33_P3321697	0.00274649	0.000967373	2.83912	0.00465203	0.308884	1	EPB41L4A	TRUE	FALSE	FALSE	NM_022140	NM_022140	NM_022140	Hs.584954	64097	erythrocyte membrane protein band 4.1 like 4A	ENST00000261486	THC2710115	GO:0003674(molecular_function)|GO:0005575(cellular_component)|GO:0005737(cytoplasm)|GO:0005856(cytoskeleton)|GO:0008092(cytoskeletal protein binding)|GO:0008150(biological_process)|GO:0031032(actomyosin structure organization)	Homo sapiens erythrocyte membrane protein band 4.1 like 4A (EPB41L4A), transcript variant 2, mRNA [NM_022140]	chr5:111498374-111498316	hs|5q22.1
A_19_P00809747	-0.00119806	0.000421702	-2.84101	0.00465409	0.308884	1	STRIT1	FALSE	FALSE	FALSE	NM_001352129	NM_001352129	NM_001352129		100507537	small transmembrane regulator of ion transport 1	ENST00000489090	THC2637350	GO:0005515(protein binding)|GO:0008047(enzyme activator activity)|GO:0016021(integral component of membrane)|GO:0031449(regulation of slow-twitch skeletal muscle fiber contraction)|GO:0033017(sarcoplasmic reticulum membrane)|GO:0050790(regulation of catalytic activity)|GO:1901894(regulation of ATPase-coupled calcium transmembrane transporter activity)|GO:1902082(positive regulation of calcium ion…	Homo sapiens small transmembrane regulator of ion transport 1 (STRIT1), mRNA [NM_001352129]	chr3:155008588-155008529	hs|3q25.31
A_23_P15516	0.00162633	0.00057249	2.8408	0.00466172	0.308884	1	TMEM101	TRUE	TRUE	FALSE	NM_032376	NM_032376	NM_032376	Hs.514211	84336	transmembrane protein 101	ENST00000589334	THC2721232	GO:0005515(protein binding)|GO:0005575(cellular_component)|GO:0016021(integral component of membrane)|GO:0043123(positive regulation of I-kappaB kinase/NF-kappaB signaling)	Homo sapiens transmembrane protein 101 (TMEM101), transcript variant 1, mRNA [NM_032376]	chr17:42088952-42088893	hs|17q21.31
A_23_P38427	-0.00286451	0.0010092	-2.83841	0.00466204	0.308884	1	RAB11FIP4	TRUE	TRUE	FALSE	NM_032932	NM_032932	NM_032932	Hs.406788	84440	RAB11 family interacting protein 4	ENST00000621161	THC2604885	GO:0005509(calcium ion binding)|GO:0005515(protein binding)|GO:0005615(extracellular space)|GO:0005768(endosome)|GO:0005813(centrosome)|GO:0005819(spindle)|GO:0030139(endocytic vesicle)|GO:0030496(midbody)|GO:0031267(small GTPase binding)|GO:0032154(cleavage furrow)|GO:0032456(endocytic recycling)|GO:0032465(regulation of cytokinesis)|GO:0042803(protein homodimerization activity)|GO:0055038(recyc…	Homo sapiens RAB11 family interacting protein 4 (RAB11FIP4), transcript variant 1, mRNA [NM_032932]	chr17:29864961-29865020	hs|17q11.2
A_23_P107336	-0.00310939	0.00109556	-2.83818	0.00466523	0.308884	1	ACAP1	TRUE	FALSE	FALSE	NM_014716	NM_014716	NM_014716	Hs.337242	9744	ArfGAP with coiled-coil, ankyrin repeat and PH domains 1	ENST00000576594	THC2644618	GO:0005096(GTPase activator activity)|GO:0005515(protein binding)|GO:0015031(protein transport)|GO:0016020(membrane)|GO:0046872(metal ion binding)|GO:0050790(regulation of catalytic activity)|GO:0055038(recycling endosome membrane)	Homo sapiens ArfGAP with coiled-coil, ankyrin repeat and PH domains 1 (ACAP1), mRNA [NM_014716]	chr17:7251251-7251310	hs|17p13.1
A_33_P3351510	0.00126801	0.00044642	2.8404	0.00466668	0.308884	1	IL1RAPL1	TRUE	FALSE	FALSE	NM_014271	NM_014271	NM_014271	Hs.658912	11141	interleukin 1 receptor accessory protein like 1	ENST00000378993	THC2477594	GO:0005102(signaling receptor binding)|GO:0005515(protein binding)|GO:0005737(cytoplasm)|GO:0005886(plasma membrane)|GO:0007157(heterophilic cell-cell adhesion via plasma membrane cell adhesion molecules)|GO:0007165(signal transduction)|GO:0009986(cell surface)|GO:0010975(regulation of neuron projection development)|GO:0016021(integral component of membrane)|GO:0019966(interleukin-1 binding)|GO:0…	Homo sapiens interleukin 1 receptor accessory protein like 1 (IL1RAPL1), mRNA [NM_014271]	chrX:29973954-29974013	hs|Xp21.2
A_23_P76823	0.00189024	0.000666037	2.83804	0.00467983	0.308884	1	ADSS1	FALSE	FALSE	FALSE	NM_199165	NM_199165	NM_199165	Hs.592327	122622	adenylosuccinate synthase 1	ENST00000555674	THC2785883	GO:0000287(magnesium ion binding)|GO:0002376(immune system process)|GO:0003924(GTPase activity)|GO:0004019(adenylosuccinate synthase activity)|GO:0005525(GTP binding)|GO:0005737(cytoplasm)|GO:0005829(cytosol)|GO:0006167(AMP biosynthetic process)|GO:0006531(aspartate metabolic process)|GO:0006541(glutamine metabolic process)|GO:0014850(response to muscle activity)|GO:0042301(phosphate ion binding)…	Homo sapiens adenylosuccinate synthase 1 (ADSS1), transcript variant 1, mRNA [NM_199165]	chr14:105213294-105213353	hs|14q32.33
A_21_P0010619	0.00130641	0.00046035	2.83786	0.0046859	0.308884	1	LINC01359	TRUE	TRUE	TRUE	NR_119383	NR_119383	NR_119383		101927084	long intergenic non-protein coding RNA 1359	ENST00000444349			Homo sapiens long intergenic non-protein coding RNA 1359 (LINC01359), long non-coding RNA [NR_119383]	chr1:65445507-65445370	hs|1p31.3
A_23_P428849	0.00180806	0.00063744	2.83643	0.00470113	0.308884	1	CHCHD4	TRUE	TRUE	FALSE	NM_144636	NM_144636	NM_144636	Hs.517815	131474	coiled-coil-helix-coiled-coil-helix domain containing 4	ENST00000295767	THC2471565	GO:0005515(protein binding)|GO:0005739(mitochondrion)|GO:0005758(mitochondrial intermembrane space)|GO:0015035(protein-disulfide reductase activity)|GO:0018171(peptidyl-cysteine oxidation)|GO:0022417(protein maturation by protein folding)|GO:0033108(mitochondrial respiratory chain complex assembly)|GO:0045041(protein import into mitochondrial intermembrane space)|GO:0051084('de novo' posttranslat…	Homo sapiens coiled-coil-helix-coiled-coil-helix domain containing 4 (CHCHD4), transcript variant 2, mRNA; nuclear gene for mitochondrial product [NM_144636]	chr3:14153820-14153761	hs|3p25.1
A_23_P38457	-0.00261946	0.000923656	-2.83597	0.00470505	0.308884	1	TAOK1	TRUE	TRUE	FALSE	NM_020791	NM_020791	NM_020791	Hs.597434	57551	TAO kinase 1	ENST00000536202	THC2729126	GO:0000165(MAPK cascade)|GO:0000226(microtubule cytoskeleton organization)|GO:0004672(protein kinase activity)|GO:0004674(protein serine/threonine kinase activity)|GO:0005515(protein binding)|GO:0005524(ATP binding)|GO:0005737(cytoplasm)|GO:0005829(cytosol)|GO:0006281(DNA repair)|GO:0006468(protein phosphorylation)|GO:0006974(cellular response to DNA damage stimulus)|GO:0007026(negative regulatio…	Homo sapiens TAO kinase 1 (TAOK1), transcript variant 1, mRNA [NM_020791]	chr17:27871269-27871328	hs|17q11.2
A_23_P309361	0.00251835	0.00088822	2.83527	0.00471302	0.308884	1	HENMT1	TRUE	FALSE	FALSE	NM_144584	NM_144584	NM_144584	Hs.7962	113802	HEN methyltransferase 1	ENST00000370032	THC2462948	GO:0001510(RNA methylation)|GO:0003723(RNA binding)|GO:0005515(protein binding)|GO:0005634(nucleus)|GO:0005737(cytoplasm)|GO:0008171(O-methyltransferase activity)|GO:0008173(RNA methyltransferase activity)|GO:0030422(production of siRNA involved in RNA interference)|GO:0034587(piRNA metabolic process)|GO:0043186(P granule)|GO:0046872(metal ion binding)|GO:0090486(small RNA 2'-O-methyltransferase)	Homo sapiens HEN methyltransferase 1 (HENMT1), transcript variant 1, mRNA [NM_144584]	chr1:109191030-109190971	hs|1p13.3
A_21_P0012078	-0.00261564	0.000922983	-2.8339	0.00472769	0.308884	1	MIR4435-2HG	TRUE	FALSE	FALSE	NR_136161	NR_136161	NR_136161	Hs.560805	541471	MIR4435-2 host gene	ENST00000629257	THC2746900		Homo sapiens MIR4435-2 host gene (MIR4435-2HG), transcript variant 3, long non-coding RNA [NR_136161]	chr2:112125127-112125068	hs|2q13
A_21_P0004220	-0.00132525	0.000467448	-2.83507	0.0047356	0.308884	1	LINC02236	TRUE	FALSE	FALSE	ENST00000649262	XR_427674	XR_427674		109729133	long intergenic non-protein coding RNA 2236	ENST00000649262			long intergenic non-protein coding RNA 2236 [Source:HGNC Symbol;Acc:HGNC:53107] [ENST00000649262]	chr5:6775806-6775865	hs|5p15.31
A_33_P3355474	-0.00141234	0.000498183	-2.83498	0.00473809	0.308884	1		FALSE	FALSE	FALSE	THC2581562							THC2581562		Q6PII7_HUMAN (Q6PII7) GATS protein (Fragment), partial (10%) [THC2581562]	chr7:099831282-099831341	hs|7q22.1
A_33_P3244021	-0.00184779	0.000652308	-2.83269	0.00474541	0.308884	1	MAVS	TRUE	FALSE	FALSE	NM_001385663	NM_001385663	NM_001385663	Hs.570362	57506	mitochondrial antiviral signaling protein	ENST00000428216	THC2506531	GO:0001934(positive regulation of protein phosphorylation)|GO:0002218(activation of innate immune response)|GO:0002230(positive regulation of defense response to virus by host)|GO:0002735(positive regulation of myeloid dendritic cell cytokine production)|GO:0005515(protein binding)|GO:0005739(mitochondrion)|GO:0005741(mitochondrial outer membrane)|GO:0005778(peroxisomal membrane)|GO:0007165(signa…	Homo sapiens mitochondrial antiviral signaling protein (MAVS), transcript variant 4, mRNA; nuclear gene for mitochondrial product [NM_001385663]	chr20:3847884-3847943	hs|20p13
A_23_P36753	0.0027908	0.000985454	2.83199	0.00475539	0.308884	1	ALDH2	TRUE	TRUE	FALSE	NM_000690	NM_000690	NM_000690	Hs.604551	217	aldehyde dehydrogenase 2 family member	ENST00000261733	NP1204885	GO:0004029(aldehyde dehydrogenase (NAD+) activity)|GO:0004030(aldehyde dehydrogenase [NAD(P)+] activity)|GO:0005759(mitochondrial matrix)|GO:0005975(carbohydrate metabolic process)|GO:0006066(alcohol metabolic process)|GO:0006068(ethanol catabolic process)|GO:0009055(electron transfer activity)|GO:0022900(electron transport chain)|GO:0043878(glyceraldehyde-3-phosphate dehydrogenase (NAD+) (non-ph…	Homo sapiens aldehyde dehydrogenase 2 family member (ALDH2), transcript variant 1, mRNA; nuclear gene for mitochondrial product [NM_000690]	chr12:112247448-112247507	hs|12q24.12
A_23_P101093	0.00117057	0.00041331	2.83219	0.00475548	0.308884	1	COPZ2	TRUE	FALSE	FALSE	NM_016429	NM_016429	NM_016429	Hs.408434	51226	COPI coat complex subunit zeta 2	ENST00000612370	THC2473709	GO:0000139(Golgi membrane)|GO:0005789(endoplasmic reticulum membrane)|GO:0005801(cis-Golgi network)|GO:0005829(cytosol)|GO:0006886(intracellular protein transport)|GO:0006890(retrograde vesicle-mediated transport, Golgi to endoplasmic reticulum)|GO:0006891(intra-Golgi vesicle-mediated transport)|GO:0030126(COPI vesicle coat)|GO:0030133(transport vesicle)|GO:0033116(endoplasmic reticulum-Golgi int…	Homo sapiens COPI coat complex subunit zeta 2 (COPZ2), mRNA [NM_016429]	chr17:46105838-46103783	hs|17q21.32
A_21_P0013826	-0.00136269	0.000480957	-2.83328	0.00475939	0.308884	1		FALSE	FALSE	FALSE	ENST00000412509						ENST00000412509			CTDSPL2 pseudogene 1 [Source:HGNC Symbol;Acc:HGNC:55031] [ENST00000412509]	chrX:99405934-99405875	hs|Xq22.1
A_23_P27606	-0.00220767	0.000779235	-2.83312	0.00476424	0.308884	1	IL27RA	TRUE	TRUE	FALSE	NM_004843	NM_004843	NM_004843	Hs.132781	9466	interleukin 27 receptor subunit alpha	ENST00000263379	THC2471213	GO:0002827(positive regulation of T-helper 1 type immune response)|GO:0002829(negative regulation of type 2 immune response)|GO:0004888(transmembrane signaling receptor activity)|GO:0004896(cytokine receptor activity)|GO:0005143(interleukin-12 receptor binding)|GO:0005515(protein binding)|GO:0005886(plasma membrane)|GO:0005887(integral component of plasma membrane)|GO:0006955(immune response)|GO:…	Homo sapiens interleukin 27 receptor subunit alpha (IL27RA), mRNA [NM_004843]	chr19:14163217-14163276	hs|19p13.12
A_21_P0010451	0.00148401	0.000523754	2.83342	0.00476785	0.308884	1		FALSE	FALSE	FALSE	lnc-C22orf26-4:1									BROAD Institute lincRNA (XLOC_014403), lincRNA [TCONS_00029727]	chr22:46409237-46409178	hs|22q13.31
A_23_P23765	0.0015616	0.000551501	2.83155	0.00477089	0.308884	1	ITGB3BP	TRUE	TRUE	FALSE	NM_014288	NM_014288	NM_014288	Hs.166539	23421	integrin subunit beta 3 binding protein	ENST00000489863	THC2550703	GO:0000776(kinetochore)|GO:0005515(protein binding)|GO:0005634(nucleus)|GO:0005654(nucleoplasm)|GO:0005737(cytoplasm)|GO:0005829(cytosol)|GO:0006355(regulation of transcription, DNA-templated)|GO:0006915(apoptotic process)|GO:0007049(cell cycle)|GO:0007155(cell adhesion)|GO:0007165(signal transduction)|GO:0008022(protein C-terminus binding)|GO:0016020(membrane)|GO:0034080(CENP-A containing nucleo…	Homo sapiens integrin subunit beta 3 binding protein (ITGB3BP), transcript variant 2, mRNA [NM_014288]	chr1:63920569-63920094	hs|1p31.3
A_23_P151662	-0.00282114	0.000996486	-2.83109	0.00477598	0.308884	1	MAX	TRUE	FALSE	FALSE	NM_197957	NM_197957	NM_197957	Hs.285354	4149	MYC associated factor X	ENST00000554709	THC2484117	GO:0000122(negative regulation of transcription by RNA polymerase II)|GO:0000785(chromatin)|GO:0000977(RNA polymerase II transcription regulatory region sequence-specific DNA binding)|GO:0000981(DNA-binding transcription factor activity, RNA polymerase II-specific)|GO:0001227(DNA-binding transcription repressor activity, RNA polymerase II-specific)|GO:0003677(DNA binding)|GO:0003700(DNA-binding t…	Homo sapiens MYC associated factor X (MAX), transcript variant 6, mRNA [NM_197957]	chr14:65560518-65560459	hs|14q23.3
A_33_P3289296	0.00137796	0.000486614	2.83173	0.00478619	0.308884	1		FALSE	FALSE	FALSE											chr2:120196037-120196096	hs|2q14.2
A_33_P3335057	0.00134991	0.000477002	2.83	0.00479661	0.308884	1	OR8U8	FALSE	FALSE	FALSE	NM_001013356	NM_001013356	NM_001013356		504189	olfactory receptor family 8 subfamily U member 8	ENST00000627176		GO:0004930(G protein-coupled receptor activity)|GO:0004984(olfactory receptor activity)|GO:0005549(odorant binding)|GO:0005886(plasma membrane)|GO:0007186(G protein-coupled receptor signaling pathway)|GO:0007608(sensory perception of smell)|GO:0016021(integral component of membrane)|GO:0050911(detection of chemical stimulus involved in sensory perception of smell)	Homo sapiens olfactory receptor family 8 subfamily U member 8 (OR8U8), mRNA [NM_001013356]
A_24_P272548	-0.00204465	0.000722741	-2.82902	0.00481345	0.308884	1		FALSE	FALSE	FALSE	ENST00000469026						ENST00000469026	THC2696148		ribosomal protein L7a pseudogene 60 [Source:HGNC Symbol;Acc:HGNC:35859] [ENST00000469026]	chr12:112740403-112740344	hs|12q24.13
A_23_P30495	0.0029296	0.00103588	2.82813	0.00481381	0.308884	1	HMGCR	TRUE	FALSE	FALSE	NM_000859	NM_000859	NM_000859	Hs.628096	3156	3-hydroxy-3-methylglutaryl-CoA reductase	ENST00000680160	THC2469813	GO:0004420(hydroxymethylglutaryl-CoA reductase (NADPH) activity)|GO:0005515(protein binding)|GO:0005778(peroxisomal membrane)|GO:0005783(endoplasmic reticulum)|GO:0005789(endoplasmic reticulum membrane)|GO:0006695(cholesterol biosynthetic process)|GO:0006743(ubiquinone metabolic process)|GO:0007568(aging)|GO:0007584(response to nutrient)|GO:0008299(isoprenoid biosynthetic process)|GO:0008542(visu…	Homo sapiens 3-hydroxy-3-methylglutaryl-CoA reductase (HMGCR), transcript variant 1, mRNA [NM_000859]	chr5:74657651-74657710	hs|5q13.3
A_33_P3382746	-0.00271219	0.000958795	-2.82874	0.00481602	0.308884	1	LCK	TRUE	FALSE	FALSE	NM_005356	NM_005356	NM_005356	Hs.470627	3932	LCK proto-oncogene, Src family tyrosine kinase	ENST00000469765	NP1180168	GO:0000242(pericentriolar material)|GO:0001772(immunological synapse)|GO:0001784(phosphotyrosine residue binding)|GO:0004713(protein tyrosine kinase activity)|GO:0004714(transmembrane receptor protein tyrosine kinase activity)|GO:0004715(non-membrane spanning protein tyrosine kinase activity)|GO:0004722(protein serine/threonine phosphatase activity)|GO:0005102(signaling receptor binding)|GO:00055…	Homo sapiens LCK proto-oncogene, Src family tyrosine kinase (LCK), transcript variant 2, mRNA [NM_005356]	chr1:32745711-32745770	hs|1p35.1
A_23_P158318	-0.00129196	0.000456612	-2.82946	0.00482034	0.308884	1	ROR2	TRUE	TRUE	FALSE	NM_004560	NM_004560	NM_004560	Hs.98255	4920	receptor tyrosine kinase like orphan receptor 2	ENST00000550066	THC2471251	GO:0001502(cartilage condensation)|GO:0001756(somitogenesis)|GO:0004714(transmembrane receptor protein tyrosine kinase activity)|GO:0005109(frizzled binding)|GO:0005515(protein binding)|GO:0005524(ATP binding)|GO:0005874(microtubule)|GO:0005886(plasma membrane)|GO:0005887(integral component of plasma membrane)|GO:0007165(signal transduction)|GO:0007169(transmembrane receptor protein tyrosine kina…	Homo sapiens receptor tyrosine kinase like orphan receptor 2 (ROR2), transcript variant 1, mRNA [NM_004560]	chr9:94485526-94485467	hs|9q22.31
A_21_P0010367	0.00157635	0.000557277	2.82867	0.00483168	0.308884	1	LOC284930	FALSE	FALSE	FALSE	ENST00000651638				284930	uncharacterized LOC284930	ENST00000651638			novel transcript [ENST00000651638]	chr22:48257752-48257811	hs|22q13.31
A_23_P393080	-0.00174528	0.000617451	-2.82659	0.00484655	0.308884	1	CALML3	TRUE	TRUE	FALSE	NM_005185	NM_005185	NM_005185	Hs.239600	810	calmodulin like 3	ENST00000315238	THC2472664	GO:0005509(calcium ion binding)|GO:0005515(protein binding)|GO:0030234(enzyme regulator activity)|GO:0050790(regulation of catalytic activity)|GO:0070062(extracellular exosome)	Homo sapiens calmodulin like 3 (CALML3), mRNA [NM_005185]	chr10:5567079-5567138	hs|10p15.1
A_21_P0014163	-0.00131534	0.00046517	-2.82765	0.00485002	0.308884	1	LOC105375075	FALSE	FALSE	FALSE	NR_134609	NR_134609	NR_134609		105375075	uncharacterized LOC105375075				Homo sapiens uncharacterized LOC105375075 (LOC105375075), long non-coding RNA [NR_134609]	chr6:44513987-44513928	hs|6p21.1
A_23_P310931	-0.00267701	0.000947523	-2.82527	0.00485961	0.308884	1	CNR2	TRUE	TRUE	FALSE	NM_001841	NM_001841	NM_001841	Hs.73037	1269	cannabinoid receptor 2	ENST00000374472	THC2476365	GO:0001975(response to amphetamine)|GO:0004930(G protein-coupled receptor activity)|GO:0004949(cannabinoid receptor activity)|GO:0005515(protein binding)|GO:0005737(cytoplasm)|GO:0005783(endoplasmic reticulum)|GO:0005886(plasma membrane)|GO:0005887(integral component of plasma membrane)|GO:0006954(inflammatory response)|GO:0006955(immune response)|GO:0007187(G protein-coupled receptor signaling p…	Homo sapiens cannabinoid receptor 2 (CNR2), mRNA [NM_001841]	chr1:24200579-24200520	hs|1p36.11
A_21_P0005370	0.00175983	0.00062257	2.82672	0.00486427	0.308884	1	GHRHR	TRUE	TRUE	FALSE	ENST00000461424	XR_001745157	XR_001745157		2692	growth hormone releasing hormone receptor	ENST00000461424	NP523330	GO:0004930(G protein-coupled receptor activity)|GO:0005515(protein binding)|GO:0005637(nuclear inner membrane)|GO:0005640(nuclear outer membrane)|GO:0005737(cytoplasm)|GO:0005886(plasma membrane)|GO:0007166(cell surface receptor signaling pathway)|GO:0007188(adenylate cyclase-modulating G protein-coupled receptor signaling pathway)|GO:0007189(adenylate cyclase-activating G protein-coupled recepto…	growth hormone releasing hormone receptor [Source:HGNC Symbol;Acc:HGNC:4266] [ENST00000461424]	chr7:31023918-31024702	hs|7p14.3
A_33_P3646133	-0.00196347	0.000695063	-2.82488	0.0048689	0.308884	1	NFATC2IP	TRUE	FALSE	FALSE	NM_032815	NM_032815	NM_032815	Hs.513470	84901	nuclear factor of activated T cells 2 interacting protein	ENST00000564978	THC2467610	GO:0001816(cytokine production)|GO:0005634(nucleus)|GO:0005737(cytoplasm)|GO:0045944(positive regulation of transcription by RNA polymerase II)	Homo sapiens nuclear factor of activated T cells 2 interacting protein (NFATC2IP), transcript variant 1, mRNA [NM_032815]	chr16:28976611-28976670	hs|16p11.2
A_21_P0014723	0.00144145	0.000510051	2.82608	0.00486959	0.308884	1	PRDM6-AS1	FALSE	FALSE	FALSE	NR_146771	NR_146771	NR_146771		105379152	PRDM6 antisense RNA 1		THC2618554		Homo sapiens uncharacterized LOC105379152 (LOC105379152), long non-coding RNA [NR_146771]	chr5:122422970-122422911	hs|5q23.2
A_23_P43157	0.00503902	0.00178507	2.82288	0.00489266	0.308884	1	MYBL1	TRUE	FALSE	FALSE	NM_001080416	NM_001080416	NM_001080416	Hs.445898	4603	MYB proto-oncogene like 1	ENST00000522677	THC2621930	GO:0000278(mitotic cell cycle)|GO:0000978(RNA polymerase II cis-regulatory region sequence-specific DNA binding)|GO:0000981(DNA-binding transcription factor activity, RNA polymerase II-specific)|GO:0001228(DNA-binding transcription activator activity, RNA polymerase II-specific)|GO:0005634(nucleus)|GO:0005654(nucleoplasm)|GO:0006355(regulation of transcription, DNA-templated)|GO:0007141(male meio…	Homo sapiens MYB proto-oncogene like 1 (MYBL1), transcript variant 1, mRNA [NM_001080416]	chr8:67474765-67474706	hs|8q13.1
A_33_P3272260	-0.0017248	0.000610851	-2.8236	0.00489746	0.308884	1	SIRPB2	TRUE	TRUE	FALSE	NM_001122962	NM_001122962	NM_001122962	Hs.721685	284759	signal regulatory protein beta 2	ENST00000381630	THC2541895	GO:0005886(plasma membrane)|GO:0016021(integral component of membrane)	Homo sapiens signal regulatory protein beta 2 (SIRPB2), transcript variant 1, mRNA [NM_001122962]	chr20:1458045-1457986	hs|20p13
A_33_P3237674	-0.0044933	0.00159146	-2.82338	0.0048995	0.308884	1		FALSE	FALSE	FALSE	ENST00000611116		BI763489	Hs.455887			ENST00000611116	NP106563		T cell receptor alpha constant [Source:HGNC Symbol;Acc:HGNC:12029] [ENST00000611116]	chr14:23019503-23019562	hs|14q11.2
A_23_P73511	-0.00224947	0.000796946	-2.82261	0.00490048	0.308884	1	ARAF	TRUE	TRUE	FALSE	NM_001654	NM_001654	NM_001654	Hs.446641	369	A-Raf proto-oncogene, serine/threonine kinase	ENST00000469505	THC2754291	GO:0000165(MAPK cascade)|GO:0004672(protein kinase activity)|GO:0004674(protein serine/threonine kinase activity)|GO:0004709(MAP kinase kinase kinase activity)|GO:0005515(protein binding)|GO:0005524(ATP binding)|GO:0005575(cellular_component)|GO:0005739(mitochondrion)|GO:0005829(cytosol)|GO:0006464(cellular protein modification process)|GO:0006468(protein phosphorylation)|GO:0032006(regulation of…	Homo sapiens A-Raf proto-oncogene, serine/threonine kinase (ARAF), transcript variant 1, mRNA [NM_001654]	chrX:47429320-47429379	hs|Xp11.23
A_21_P0004622	0.00197538	0.000699609	2.82355	0.0049005	0.308884	1		FALSE	FALSE	FALSE	lnc-AL035696.1-5:1									BROAD Institute lincRNA (XLOC_005116), lincRNA [TCONS_00011249]	chr6:156548-156607	hs|6p25.3
A_33_P3332860	-0.00241398	0.000855274	-2.82246	0.00490249	0.308884	1	STX16	TRUE	TRUE	FALSE	NM_001001433	NM_001001433	NM_001001433	Hs.307913	8675	syntaxin 16	ENST00000359617	THC2486243	GO:0000139(Golgi membrane)|GO:0000149(SNARE binding)|GO:0005484(SNAP receptor activity)|GO:0005515(protein binding)|GO:0005737(cytoplasm)|GO:0005794(Golgi apparatus)|GO:0005802(trans-Golgi network)|GO:0005829(cytosol)|GO:0005925(focal adhesion)|GO:0006886(intracellular protein transport)|GO:0006906(vesicle fusion)|GO:0012505(endomembrane system)|GO:0016021(integral component of membrane)|GO:00199…	Homo sapiens syntaxin 16 (STX16), transcript variant 1, mRNA [NM_001001433]	chr20:57246274-57246333	hs|20q13.32
A_19_P00319413	0.00180548	0.000639618	2.82275	0.00490721	0.308884	1		FALSE	FALSE	FALSE	ENST00000658837	XR_949654	XR_949654				ENST00000658837	THC2650217		novel transcript [ENST00000658837]	chr8:32902019-32902078	hs|8p12
A_21_P0014774	0.00139163	0.000493161	2.82185	0.00493335	0.309721	1		FALSE	FALSE	FALSE											chr8:141931283-141931342	hs|8q24.3
A_23_P16562	-0.001637	0.000580556	-2.81972	0.00495533	0.309721	1	SUGP2	TRUE	TRUE	FALSE	NM_001017392	NM_001017392	NM_001017392	Hs.515271	10147	SURP and G-patch domain containing 2	ENST00000600239	THC2497823	GO:0003723(RNA binding)|GO:0005654(nucleoplasm)|GO:0006397(mRNA processing)|GO:0008380(RNA splicing)|GO:0016604(nuclear body)	Homo sapiens SURP and G-patch domain containing 2 (SUGP2), transcript variant 1, mRNA [NM_001017392]	chr19:19103619-19103560	hs|19p13.11
A_33_P3286552	0.00135213	0.000479708	2.81866	0.00499047	0.309721	1	NOX1	TRUE	FALSE	FALSE	NM_013955	NM_013955	NM_013955	Hs.592227	27035	NADPH oxidase 1	ENST00000372964	THC2488473	GO:0001525(angiogenesis)|GO:0003081(regulation of systemic arterial blood pressure by renin-angiotensin)|GO:0005244(voltage-gated ion channel activity)|GO:0005515(protein binding)|GO:0005769(early endosome)|GO:0005886(plasma membrane)|GO:0006739(NADP metabolic process)|GO:0006952(defense response)|GO:0006954(inflammatory response)|GO:0007165(signal transduction)|GO:0008217(regulation of blood pre…	Homo sapiens NADPH oxidase 1 (NOX1), transcript variant 2, mRNA [NM_013955]	chrX:100117731-100117672	hs|Xq22.1
A_33_P3217283	-0.0011681	0.000414762	-2.81632	0.00499072	0.309721	1		FALSE	FALSE	FALSE	ENST00000566770		BG188960	Hs.558864			ENST00000566770	THC2560255		novel transcript, antisense to HEATR3 [ENST00000566770]	chr16:50134489-50134430	hs|16q12.1
A_23_P209347	-0.00279333	0.00099191	-2.81611	0.00500048	0.309721	1	ANKRD44	TRUE	TRUE	FALSE	NM_153697	NM_153697	NM_153697	Hs.432706	91526	ankyrin repeat domain 44	ENST00000473081	NP163346	GO:0005515(protein binding)	Homo sapiens ankyrin repeat domain 44 (ANKRD44), transcript variant B, mRNA [NM_153697]	chr2:197964604-197964545	hs|2q33.1
A_33_P3273679	0.00141301	0.0005015	2.81756	0.00500331	0.309721	1	NRXN1	TRUE	TRUE	TRUE	NM_001330081	NM_001330081	NM_001330081	Hs.733743	9378	neurexin 1	ENST00000405581	THC2601584	GO:0005246(calcium channel regulator activity)|GO:0005509(calcium ion binding)|GO:0005515(protein binding)|GO:0005730(nucleolus)|GO:0005783(endoplasmic reticulum)|GO:0005886(plasma membrane)|GO:0005887(integral component of plasma membrane)|GO:0007158(neuron cell-cell adhesion)|GO:0007268(chemical synaptic transmission)|GO:0007269(neurotransmitter secretion)|GO:0007411(axon guidance)|GO:0007416(s…	Homo sapiens neurexin 1 (NRXN1), transcript variant 7, mRNA [NM_001330081]	chr2:51144217-51144158	hs|2p16.3
A_23_P140384	0.00756571	0.00268759	2.81505	0.00501435	0.309721	1	CTSG	TRUE	FALSE	FALSE	NM_001911	NM_001911	NM_001911	Hs.421724	1511	cathepsin G	ENST00000552252	THC2786321	GO:0002003(angiotensin maturation)|GO:0004252(serine-type endopeptidase activity)|GO:0005515(protein binding)|GO:0005576(extracellular region)|GO:0005615(extracellular space)|GO:0005634(nucleus)|GO:0005737(cytoplasm)|GO:0005829(cytosol)|GO:0005886(plasma membrane)|GO:0006468(protein phosphorylation)|GO:0006508(proteolysis)|GO:0006955(immune response)|GO:0008201(heparin binding)|GO:0008233(peptida…	Homo sapiens cathepsin G (CTSG), mRNA [NM_001911]	chr14:25042847-25042788	hs|14q12
A_33_P3258946	-0.00210646	0.000748257	-2.81515	0.00501623	0.309721	1	SIRT2	TRUE	TRUE	TRUE	NM_001193286	NM_001193286	NM_001193286	Hs.466693	22933	sirtuin 2	ENST00000407552	NP1076425	GO:0000122(negative regulation of transcription by RNA polymerase II)|GO:0000183(rDNA heterochromatin assembly)|GO:0000781(chromosome, telomeric region)|GO:0000792(heterochromatin)|GO:0003682(chromatin binding)|GO:0003950(NAD+ ADP-ribosyltransferase activity)|GO:0004407(histone deacetylase activity)|GO:0005515(protein binding)|GO:0005634(nucleus)|GO:0005677(chromatin silencing complex)|GO:0005694…	Homo sapiens sirtuin 2 (SIRT2), transcript variant 3, mRNA [NM_001193286]	chr19:39379793-39379734	hs|19q13.2
A_23_P159920	-0.00184625	0.000655923	-2.81473	0.00501783	0.309721	1	IKBKG	TRUE	TRUE	FALSE	NM_003639	NM_003639	NM_003639	Hs.43505	8517	inhibitor of nuclear factor kappa B kinase regulatory subunit gamma	ENST00000594239	THC2494917	GO:0000151(ubiquitin ligase complex)|GO:0000922(spindle pole)|GO:0005515(protein binding)|GO:0005634(nucleus)|GO:0005654(nucleoplasm)|GO:0005737(cytoplasm)|GO:0005829(cytosol)|GO:0006915(apoptotic process)|GO:0006954(inflammatory response)|GO:0006955(immune response)|GO:0006974(cellular response to DNA damage stimulus)|GO:0007249(I-kappaB kinase/NF-kappaB signaling)|GO:0008385(IkappaB kinase comp…	Homo sapiens inhibitor of nuclear factor kappa B kinase regulatory subunit gamma (IKBKG), transcript variant 3, mRNA [NM_003639]	chrX:153792864-153792923	hs|Xq28
A_23_P369815	0.00295904	0.00105133	2.81455	0.00502117	0.309721	1	FASLG	TRUE	FALSE	FALSE	NM_000639	NM_000639	NM_000639	Hs.2007	356	Fas ligand	ENST00000367721	THC2477997	GO:0000122(negative regulation of transcription by RNA polymerase II)|GO:0005102(signaling receptor binding)|GO:0005123(death receptor binding)|GO:0005125(cytokine activity)|GO:0005164(tumor necrosis factor receptor binding)|GO:0005515(protein binding)|GO:0005576(extracellular region)|GO:0005615(extracellular space)|GO:0005634(nucleus)|GO:0005886(plasma membrane)|GO:0005887(integral component of …	Homo sapiens Fas ligand (FASLG), transcript variant 1, mRNA [NM_000639]	chr1:172635685-172635744	hs|1q24.3
A_24_P211420	0.00145057	0.000515217	2.81545	0.00503592	0.309721	1	SPEF1	TRUE	TRUE	FALSE	NM_015417	NM_015417	NM_015417	Hs.72620	25876	sperm flagellar 1	ENST00000379756	THC2614120	GO:0001578(microtubule bundle formation)|GO:0003341(cilium movement)|GO:0003674(molecular_function)|GO:0003779(actin binding)|GO:0005515(protein binding)|GO:0005737(cytoplasm)|GO:0005874(microtubule)|GO:0005902(microvillus)|GO:0005930(axoneme)|GO:0007026(negative regulation of microtubule depolymerization)|GO:0008017(microtubule binding)|GO:0016323(basolateral plasma membrane)|GO:0016324(apical p…	Homo sapiens sperm flagellar 1 (SPEF1), mRNA [NM_015417]	chr20:3760329-3759959	hs|20p13
A_21_P0003891	-0.00125624	0.00044631	-2.81471	0.00503601	0.309721	1	LOC101929048	FALSE	FALSE	FALSE	XR_925419	XR_925419	XR_925419		101929048	uncharacterized LOC101929048				PREDICTED: Homo sapiens uncharacterized LOC101929048 (LOC101929048), transcript variant X7, ncRNA [XR_925419]	chr4:13841119-13841060	hs|4p15.33
A_23_P165442	-0.00215989	0.000767677	-2.81354	0.00503694	0.309721	1	NRBP1	TRUE	FALSE	FALSE	NM_013392	NM_013392	NM_013392	Hs.515876	29959	nuclear receptor binding protein 1	ENST00000460499	THC2557345	GO:0004674(protein serine/threonine kinase activity)|GO:0005515(protein binding)|GO:0005524(ATP binding)|GO:0005654(nucleoplasm)|GO:0005737(cytoplasm)|GO:0005938(cell cortex)|GO:0006468(protein phosphorylation)|GO:0006888(endoplasmic reticulum to Golgi vesicle-mediated transport)|GO:0012505(endomembrane system)|GO:0016020(membrane)|GO:0030027(lamellipodium)|GO:0035556(intracellular signal transdu…	Homo sapiens nuclear receptor binding protein 1 (NRBP1), transcript variant 1, mRNA [NM_013392]	chr2:27664188-27664483	hs|2p23.3
A_24_P365526	-0.0024733	0.000879052	-2.8136	0.00504042	0.309721	1	HCK	TRUE	FALSE	FALSE	NM_002110	NM_002110	NM_002110	Hs.655210	3055	HCK proto-oncogene, Src family tyrosine kinase	ENST00000375862	THC2462112	GO:0001784(phosphotyrosine residue binding)|GO:0002522(leukocyte migration involved in immune response)|GO:0002758(innate immune response-activating signal transduction)|GO:0002862(negative regulation of inflammatory response to antigenic stimulus)|GO:0004713(protein tyrosine kinase activity)|GO:0004714(transmembrane receptor protein tyrosine kinase activity)|GO:0004715(non-membrane spanning prot…	Homo sapiens HCK proto-oncogene, Src family tyrosine kinase (HCK), transcript variant 1, mRNA [NM_002110]	chr20:30676400-30681677	hs|20q11.21
A_23_P49082	-0.00188391	0.000669637	-2.81333	0.005041	0.309721	1	NUBP2	TRUE	TRUE	FALSE	NM_012225	NM_012225	NM_012225	Hs.256549	10101	nucleotide binding protein 2	ENST00000562263	THC2506921	GO:0000166(nucleotide binding)|GO:0005515(protein binding)|GO:0005524(ATP binding)|GO:0005634(nucleus)|GO:0005814(centriole)|GO:0005829(cytosol)|GO:0005929(cilium)|GO:0016226(iron-sulfur cluster assembly)|GO:0030030(cell projection organization)|GO:0031616(spindle pole centrosome)|GO:0046872(metal ion binding)|GO:0051536(iron-sulfur cluster binding)|GO:0051539(4 iron, 4 sulfur cluster binding)	Homo sapiens nucleotide binding protein 2 (NUBP2), transcript variant 1, mRNA [NM_012225]	chr16:1837977-1838036	hs|16p13.3
A_24_P304723	-0.00243244	0.000864541	-2.81356	0.00504287	0.309721	1	PPIB	TRUE	TRUE	FALSE	NM_000942	NM_000942	NM_000942	Hs.434937	5479	peptidylprolyl isomerase B	ENST00000558492	THC2576354	GO:0000413(protein peptidyl-prolyl isomerization)|GO:0003723(RNA binding)|GO:0003755(peptidyl-prolyl cis-trans isomerase activity)|GO:0005515(protein binding)|GO:0005518(collagen binding)|GO:0005634(nucleus)|GO:0005654(nucleoplasm)|GO:0005737(cytoplasm)|GO:0005783(endoplasmic reticulum)|GO:0005788(endoplasmic reticulum lumen)|GO:0005790(smooth endoplasmic reticulum)|GO:0005925(focal adhesion)|GO:…	Homo sapiens peptidylprolyl isomerase B (PPIB), mRNA [NM_000942]	chr15:64452396-64452337	hs|15q22.31
A_21_P0003736	-0.00131408	0.000466819	-2.81497	0.00504491	0.309721	1		FALSE	FALSE	FALSE	lnc-ARAP2-7:1									BROAD Institute lincRNA (XLOC_003919), lincRNA [TCONS_00008457]	chr4:32561676-32441615	hs|4p15.1
A_23_P141520	-0.00213665	0.000759692	-2.81252	0.00504975	0.309721	1	C17orf49	TRUE	FALSE	FALSE	NM_174893	NM_174893	NM_174893	Hs.511801	124944	chromosome 17 open reading frame 49	ENST00000546495	NP1193930	GO:0003677(DNA binding)|GO:0005515(protein binding)|GO:0005654(nucleoplasm)|GO:0005829(cytosol)|GO:0006325(chromatin organization)|GO:0016589(NURF complex)|GO:0042802(identical protein binding)|GO:0071339(MLL1 complex)	Homo sapiens chromosome 17 open reading frame 49 (C17orf49), transcript variant 2, mRNA [NM_174893]	chr17:6920231-6920290	hs|17p13.1
A_24_P162287	-0.00122164	0.00043388	-2.81561	0.00505234	0.309721	1	CEP250	TRUE	FALSE	FALSE	NM_001318219	NM_001318219	NM_001318219	Hs.443976	11190	centrosomal protein 250	ENST00000397524	THC2484442	GO:0000278(mitotic cell cycle)|GO:0001750(photoreceptor outer segment)|GO:0001917(photoreceptor inner segment)|GO:0005515(protein binding)|GO:0005813(centrosome)|GO:0005814(centriole)|GO:0005815(microtubule organizing center)|GO:0005829(cytosol)|GO:0008022(protein C-terminus binding)|GO:0008104(protein localization)|GO:0010457(centriole-centriole cohesion)|GO:0019901(protein kinase binding)|GO:00…	Homo sapiens centrosomal protein 250 (CEP250), transcript variant 2, mRNA [NM_001318219]	chr20:34054886-34055176	hs|20q11.22
A_24_P89843	-0.00156562	0.000556541	-2.81312	0.00506014	0.309721	1	CYHR1	TRUE	FALSE	FALSE	NM_032687	NM_032687	NM_032687	Hs.459379	50626	cysteine and histidine rich 1	ENST00000533764	THC2576483	GO:0005515(protein binding)|GO:0005654(nucleoplasm)|GO:0008270(zinc ion binding)|GO:0048471(perinuclear region of cytoplasm)	Homo sapiens cysteine and histidine rich 1 (CYHR1), transcript variant 2, mRNA [NM_032687]	chr8:145689738-145689679	hs|8q24.3
A_33_P3309684	-0.00199557	0.000709451	-2.81284	0.00506284	0.309721	1		FALSE	FALSE	FALSE	ENST00000474540						ENST00000474540			ribosomal protein, large, P2 (RPLP2) pseudogene [ENST00000474540]	chr11:107779285-107779344	hs|11q22.3
A_24_P399630	-0.00255281	0.000908133	-2.81106	0.00508007	0.31036	1	PRKACA	TRUE	FALSE	FALSE	NM_002730	NM_002730	NM_002730	Hs.631630	5566	protein kinase cAMP-activated catalytic subunit alpha	ENST00000590853	NP1211842	GO:0000287(magnesium ion binding)|GO:0001669(acrosomal vesicle)|GO:0001707(mesoderm formation)|GO:0001843(neural tube closure)|GO:0002027(regulation of heart rate)|GO:0003091(renal water homeostasis)|GO:0004672(protein kinase activity)|GO:0004674(protein serine/threonine kinase activity)|GO:0004679(AMP-activated protein kinase activity)|GO:0004691(cAMP-dependent protein kinase activity)|GO:000471…	Homo sapiens protein kinase cAMP-activated catalytic subunit alpha (PRKACA), transcript variant 1, mRNA [NM_002730]	chr19:14203200-14203141	hs|19p13.12
A_33_P3231542	0.00163013	0.000580227	2.80947	0.00511153	0.311178	1	ZFHX3	TRUE	TRUE	FALSE	NM_001386735	NM_001386735	NM_001386735	Hs.598297	463	zinc finger homeobox 3	ENST00000641206	THC2538267	GO:0000122(negative regulation of transcription by RNA polymerase II)|GO:0000785(chromatin)|GO:0000978(RNA polymerase II cis-regulatory region sequence-specific DNA binding)|GO:0000981(DNA-binding transcription factor activity, RNA polymerase II-specific)|GO:0001227(DNA-binding transcription repressor activity, RNA polymerase II-specific)|GO:0003700(DNA-binding transcription factor activity)|GO:0…	Homo sapiens zinc finger homeobox 3 (ZFHX3), transcript variant D, mRNA [NM_001386735]	chr16:72816977-72816918	hs|16q22.2
A_24_P322354	0.0012233	0.0004353	2.81025	0.00511232	0.311178	1	SKA1	TRUE	FALSE	FALSE	NM_001039535	NM_001039535	NM_001039535	Hs.134726	220134	spindle and kinetochore associated complex subunit 1	ENST00000285116	THC2505787	GO:0000278(mitotic cell cycle)|GO:0000940(outer kinetochore)|GO:0005515(protein binding)|GO:0005829(cytosol)|GO:0005876(spindle microtubule)|GO:0007059(chromosome segregation)|GO:0008017(microtubule binding)|GO:0015630(microtubule cytoskeleton)|GO:0031110(regulation of microtubule polymerization or depolymerization)|GO:0051301(cell division)|GO:0072686(mitotic spindle)	Homo sapiens spindle and kinetochore associated complex subunit 1 (SKA1), transcript variant 1, mRNA [NM_001039535]	chr18:47919899-47919958	hs|18q21.1
A_33_P3258767	0.0013442	0.000477971	2.8123	0.0051203	0.311178	1	LINC01387	FALSE	FALSE	FALSE	NR_120518	NR_120518	NR_120518	Hs.646267	100130480	long intergenic non-protein coding RNA 1387	ENST00000584361			Homo sapiens long intergenic non-protein coding RNA 1387 (LINC01387), long non-coding RNA [NR_120518]	chr18:6590590-6590649	hs|18p11.31
A_24_P332471	-0.00173546	0.000618099	-2.80774	0.00512432	0.311178	1		FALSE	FALSE	FALSE	ENST00000437175						ENST00000437175			ribosomal protein L12 pseudogene 18 [Source:HGNC Symbol;Acc:HGNC:36750] [ENST00000437175]	chr2:85101956-85102015	hs|2p11.2
A_33_P3265950	-0.00156074	0.000555654	-2.80883	0.0051275	0.311178	1	CBFA2T2	TRUE	TRUE	FALSE	NM_005093	NM_005093	NM_005093	Hs.153934	9139	CBFA2/RUNX1 partner transcriptional co-repressor 2	ENST00000543126	THC2473962	GO:0000122(negative regulation of transcription by RNA polymerase II)|GO:0003714(transcription corepressor activity)|GO:0005515(protein binding)|GO:0005634(nucleus)|GO:0006351(transcription, DNA-templated)|GO:0010976(positive regulation of neuron projection development)|GO:0010977(negative regulation of neuron projection development)|GO:0045746(negative regulation of Notch signaling pathway)|GO:0…	Homo sapiens CBFA2/RUNX1 partner transcriptional co-repressor 2 (CBFA2T2), transcript variant 2, mRNA [NM_005093]	chr20:32232701-32232760	hs|20q11.22
A_24_P63136	-0.00326858	0.00116467	-2.80644	0.00515225	0.312264	1	P2RY13	TRUE	TRUE	FALSE	NM_176894	NM_176894	NM_176894	Hs.546396	53829	purinergic receptor P2Y13	ENST00000325602	THC2474658	GO:0005515(protein binding)|GO:0005783(endoplasmic reticulum)|GO:0005886(plasma membrane)|GO:0007186(G protein-coupled receptor signaling pathway)|GO:0007194(negative regulation of adenylate cyclase activity)|GO:0008150(biological_process)|GO:0016021(integral component of membrane)|GO:0035589(G protein-coupled purinergic nucleotide receptor signaling pathway)|GO:0045028(G protein-coupled purinerg…	Homo sapiens purinergic receptor P2Y13 (P2RY13), mRNA [NM_176894]	chr3:151044864-151044805	hs|3q25.1
A_33_P3267395	-0.00121276	0.000432019	-2.80718	0.00516715	0.312312	1	ENTHD1	TRUE	FALSE	FALSE	NM_152512	NM_152512	NM_152512	Hs.474869	150350	ENTH domain containing 1	ENST00000325157	THC2627636	GO:0005515(protein binding)|GO:0005543(phospholipid binding)|GO:0005768(endosome)|GO:0005886(plasma membrane)|GO:0006897(endocytosis)|GO:0030125(clathrin vesicle coat)|GO:0030276(clathrin binding)	Homo sapiens ENTH domain containing 1 (ENTHD1), mRNA [NM_152512]	chr22:40257832-40257773	hs|22q13.1
A_33_P3281358	-0.00188134	0.000670589	-2.80551	0.00516921	0.312312	1	ARF3	TRUE	FALSE	FALSE	ENST00000536283	XM_005268856	XM_005268856	Hs.733776	377	ADP ribosylation factor 3	ENST00000536283	THC2574518	GO:0000139(Golgi membrane)|GO:0003924(GTPase activity)|GO:0005515(protein binding)|GO:0005525(GTP binding)|GO:0005737(cytoplasm)|GO:0005886(plasma membrane)|GO:0006886(intracellular protein transport)|GO:0006890(retrograde vesicle-mediated transport, Golgi to endoplasmic reticulum)|GO:0016192(vesicle-mediated transport)|GO:0048471(perinuclear region of cytoplasm)|GO:0070062(extracellular exosome)	ADP ribosylation factor 3 [Source:HGNC Symbol;Acc:HGNC:654] [ENST00000536283]	chr12:49349994-49349935	hs|12q13.12
A_24_P396753	-0.00215353	0.000767768	-2.80492	0.00517354	0.312312	1	TRIB2	TRUE	FALSE	FALSE	NM_021643	NM_021643	NM_021643	Hs.467751	28951	tribbles pseudokinase 2	ENST00000155926	THC2632887	GO:0000166(nucleotide binding)|GO:0004672(protein kinase activity)|GO:0004860(protein kinase inhibitor activity)|GO:0005515(protein binding)|GO:0005634(nucleus)|GO:0005737(cytoplasm)|GO:0005856(cytoskeleton)|GO:0006468(protein phosphorylation)|GO:0006469(negative regulation of protein kinase activity)|GO:0008134(transcription factor binding)|GO:0031434(mitogen-activated protein kinase kinase bind…	Homo sapiens tribbles pseudokinase 2 (TRIB2), transcript variant 1, mRNA [NM_021643]	chr2:12880797-12880856	hs|2p24.3
A_24_P232365	-0.00284634	0.00101478	-2.80489	0.00518354	0.312503	1	APBB1IP	TRUE	FALSE	FALSE	NM_019043	NM_019043	NM_019043	Hs.310421	54518	amyloid beta precursor protein binding family B member 1 interacting protein	ENST00000356785	THC2764253	GO:0002291(T cell activation via T cell receptor contact with antigen bound to MHC molecule on antigen presenting cell)|GO:0005515(protein binding)|GO:0005829(cytosol)|GO:0005856(cytoskeleton)|GO:0005886(plasma membrane)|GO:0005925(focal adhesion)|GO:0007165(signal transduction)|GO:0030027(lamellipodium)|GO:0042101(T cell receptor complex)|GO:0045785(positive regulation of cell adhesion)	Homo sapiens amyloid beta precursor protein binding family B member 1 interacting protein (APBB1IP), mRNA [NM_019043]	chr10:26789908-26789967	hs|10p12.1
A_33_P3216640	-0.00117353	0.0004186	-2.80346	0.00519183	0.312591	1		FALSE	FALSE	FALSE											chr8:131456899-131456958	hs|8q24.21
A_23_P149375	-0.00229814	0.000819982	-2.80267	0.00520913	0.31322	1	THEM4	TRUE	TRUE	FALSE	NM_053055	NM_053055	NM_053055	Hs.164070	117145	thioesterase superfamily member 4	ENST00000483207	THC2516317	GO:0005515(protein binding)|GO:0005739(mitochondrion)|GO:0005743(mitochondrial inner membrane)|GO:0005758(mitochondrial intermembrane space)|GO:0005759(mitochondrial matrix)|GO:0005829(cytosol)|GO:0005886(plasma membrane)|GO:0006631(fatty acid metabolic process)|GO:0016290(palmitoyl-CoA hydrolase activity)|GO:0032587(ruffle membrane)|GO:0043491(protein kinase B signaling)|GO:0102991(myristoyl-CoA…	Homo sapiens thioesterase superfamily member 4 (THEM4), mRNA [NM_053055]	chr1:151847228-151847169	hs|1q21.3
A_24_P43391	-0.00176479	0.000629836	-2.80198	0.00522598	0.313408	1	TMEM165	TRUE	FALSE	FALSE	NM_018475	NM_018475	NM_018475	Hs.479766	55858	transmembrane protein 165	ENST00000509575	THC2468378	GO:0005384(manganese ion transmembrane transporter activity)|GO:0005765(lysosomal membrane)|GO:0005794(Golgi apparatus)|GO:0006487(protein N-linked glycosylation)|GO:0006874(cellular calcium ion homeostasis)|GO:0010008(endosome membrane)|GO:0015085(calcium ion transmembrane transporter activity)|GO:0016021(integral component of membrane)|GO:0031901(early endosome membrane)|GO:0031902(late endosom…	Homo sapiens transmembrane protein 165 (TMEM165), transcript variant 1, mRNA [NM_018475]	chr4:56284050-56284109	hs|4q12
A_23_P324327	0.00135324	0.000482819	2.80279	0.00522599	0.313408	1	GPRC5B	TRUE	TRUE	FALSE	NM_016235	NM_016235	NM_016235	Hs.148685	51704	G protein-coupled receptor class C group 5 member B	ENST00000569479	THC2469888	GO:0001664(G protein-coupled receptor binding)|GO:0004930(G protein-coupled receptor activity)|GO:0005615(extracellular space)|GO:0005654(nucleoplasm)|GO:0005730(nucleolus)|GO:0005829(cytosol)|GO:0005886(plasma membrane)|GO:0007186(G protein-coupled receptor signaling pathway)|GO:0009986(cell surface)|GO:0016021(integral component of membrane)|GO:0019901(protein kinase binding)|GO:0030295(protein…	Homo sapiens G protein-coupled receptor class C group 5 member B (GPRC5B), transcript variant 1, mRNA [NM_016235]	chr16:19870688-19870629	hs|16p12.3
A_23_P253421	-0.00236243	0.00084334	-2.80128	0.00523748	0.313686	1	AUP1	TRUE	TRUE	TRUE	NM_181575	NM_181575	NM_181575	Hs.411480	550	AUP1 lipid droplet regulating VLDL assembly factor	ENST00000464887	NP1185358	GO:0000839(Hrd1p ubiquitin ligase ERAD-L complex)|GO:0005515(protein binding)|GO:0005776(autophagosome)|GO:0005783(endoplasmic reticulum)|GO:0005811(lipid droplet)|GO:0009615(response to virus)|GO:0016020(membrane)|GO:0030176(integral component of endoplasmic reticulum membrane)|GO:0030433(ubiquitin-dependent ERAD pathway)|GO:0030970(retrograde protein transport, ER to cytosol)|GO:0031410(cytopla…	Homo sapiens AUP1 lipid droplet regulating VLDL assembly factor (AUP1), transcript variant 2, mRNA [NM_181575]	chr2:74755130-74755071	hs|2p13.1
A_33_P3225552	0.0013647	0.000487438	2.79974	0.00527271	0.315121	1		FALSE	FALSE	FALSE											chr4:076877229-076877288	hs|4q21.1
A_24_P330796	0.0012643	0.000451862	2.79798	0.00530239	0.315121	1	MKS1	TRUE	TRUE	FALSE	NM_017777	NM_017777	NM_017777	Hs.408843	54903	MKS transition zone complex subunit 1	ENST00000581761	THC2480212	GO:0001843(neural tube closure)|GO:0003271(smoothened signaling pathway involved in regulation of secondary heart field cardioblast proliferation)|GO:0005515(protein binding)|GO:0005737(cytoplasm)|GO:0005813(centrosome)|GO:0005814(centriole)|GO:0005829(cytosol)|GO:0007368(determination of left/right symmetry)|GO:0010669(epithelial structure maintenance)|GO:0016020(membrane)|GO:0036038(MKS complex…	Homo sapiens MKS transition zone complex subunit 1 (MKS1), transcript variant 1, mRNA [NM_017777]	chr17:56288363-56288049	hs|17q22
A_21_P0007081	0.00142603	0.000509575	2.79847	0.00530515	0.315121	1	LOC101927760	FALSE	FALSE	FALSE	ENST00000658345				101927760	uncharacterized LOC101927760	ENST00000658345			novel transcript [ENST00000658345]	chr10:120001250-120004911	hs|10q26.11
A_33_P3397525	0.00120877	0.00043231	2.79607	0.00531366	0.315121	1	WNT4	TRUE	TRUE	FALSE	XM_011541597	XM_011541597	XM_011541597	Hs.25766	54361	Wnt family member 4		THC2609180	GO:0001658(branching involved in ureteric bud morphogenesis)|GO:0001822(kidney development)|GO:0001837(epithelial to mesenchymal transition)|GO:0001838(embryonic epithelial tube formation)|GO:0001889(liver development)|GO:0003714(transcription corepressor activity)|GO:0005109(frizzled binding)|GO:0005125(cytokine activity)|GO:0005576(extracellular region)|GO:0005615(extracellular space)|GO:000573…	PREDICTED: Homo sapiens Wnt family member 4 (WNT4), transcript variant X1, mRNA [XM_011541597]	chr1:22443857-22443801	hs|1p36.12
A_23_P33216	-0.00233167	0.000833828	-2.79634	0.00531705	0.315121	1	ATP5F1B	TRUE	FALSE	FALSE	NM_001686	NM_001686	NM_001686	Hs.406510	506	ATP synthase F1 subunit beta	ENST00000553007	NP1157169	GO:0001525(angiogenesis)|GO:0001649(osteoblast differentiation)|GO:0005515(protein binding)|GO:0005524(ATP binding)|GO:0005634(nucleus)|GO:0005739(mitochondrion)|GO:0005753(mitochondrial proton-transporting ATP synthase complex)|GO:0005754(mitochondrial proton-transporting ATP synthase, catalytic core)|GO:0005759(mitochondrial matrix)|GO:0005886(plasma membrane)|GO:0006091(generation of precursor…	Homo sapiens ATP synthase F1 subunit beta (ATP5F1B), mRNA; nuclear gene for mitochondrial product [NM_001686]	chr12:57036312-57036253	hs|12q13.3
[truncated: 3,648 more rows]

## Sheet: 10 TWAS diaBP Twin pair
ProbeID	Estimate	Std.Error	t.value	pval	FDR	Bonferroni	GeneSymbol	Overlap	Overlap_omics_a1_pval_0.05	Overlap_omics_twin_b1_pval_0.05	PrimaryAccession	RefSeqAccession	GenbankAccession	UniGeneID	EntrezGeneID	GeneName	EnsemblID	TIGRID	GO	Description	GenomicCoordinates	Cytoband
[truncated: 3,269 more rows]

[truncated: 2 more sheets: 11. EWAS diaBP Individual, 12. EWAS diaBP Twin pair]
