# Supplementary material for: Epigenomics and transcriptomics association study of blood pressure and incident diagnosis of hypertension in twins
Source: Hypertens Res. 2025 Feb 19;48(4):1599–612. doi: 10.1038/s41440-025-02164-5 (PMC11972964; doi:10.1038/s41440-025-02164-5)
Supplement: Supplementary file 3 — Supplementary Information [file 41440_2025_2164_MOESM3_ESM.xlsx]

## Sheet: Content
Sheet	Type of biological data	Level of statistical analysis	Phenotype	Sheet name
1	TWAS	Individual	SystolicBP	5. TWAS sysBP Individual
2		Twin pair		6 TWAS sysBP Twin pair
3	EWAS	Individual		7. EWAS sysBP Individual
4		Twin pair		8. EWAS sysBP Twin pair

## Sheet: 5. TWAS sysBP Individual
ProbeID	Estimate	Std.Error	t.value	pval	FDR	Bonferroni	GeneSymbol	Overlap	Overlap_omics_a1_pval_0.05	Overlap_omics_twin_b1_pval_0.05	PrimaryAccession	RefSeqAccession	GenbankAccession	UniGeneID	EntrezGeneID	GeneName	EnsemblID	TIGRID	GO	Description	GenomicCoordinates	Cytoband
A_23_P106194	0.00433379	0.000693029	6.2534	6.99165e-10	3.19505e-05	3.19505e-05	FOS	TRUE	FALSE	FALSE	NM_005252	NM_005252	NM_005252	Hs.25647	2353	Fos proto-oncogene, AP-1 transcription factor subunit	ENST00000555347	THC2544585	GO:0000785(chromatin)|GO:0000976(transcription cis-regulatory region binding)|GO:0000978(RNA polymerase II cis-regulatory region sequence-specific DNA binding)|GO:0000979(RNA polymerase II core promoter sequence-specific DNA binding)|GO:0000981(DNA-binding transcription factor activity, RNA polymerase II-specific)|GO:0001228(DNA-binding transcription activator activity, RNA polymerase II-specific…	Homo sapiens Fos proto-oncogene, AP-1 transcription factor subunit (FOS), mRNA [NM_005252]	chr14:75748214-75748273	hs|14q24.3
A_33_P3321372	0.0053087	0.000951719	5.57801	3.45256e-08	0.000788875	0.00157775	CNTNAP3B	TRUE	FALSE	FALSE	ENST00000276974	XM_011545673	XM_011545673	Hs.604441	728577	contactin associated protein family member 3B	ENST00000276974	THC2481668	GO:0007155(cell adhesion)|GO:0016021(integral component of membrane)	contactin associated protein family member 3B [Source:HGNC Symbol;Acc:HGNC:32035] [ENST00000276974]	chr9:43819620-43819679	hs|9p11.2
A_23_P99661	0.0041365	0.000777715	5.31878	1.39582e-07	0.0021262	0.00637861	ARHGEF40	TRUE	FALSE	FALSE	NM_018071	NM_018071	NM_018071	Hs.35125	55701	Rho guanine nucleotide exchange factor 40	ENST00000553709	THC2527500	GO:0005085(guanyl-nucleotide exchange factor activity)|GO:0005829(cytosol)|GO:0005886(plasma membrane)|GO:0050790(regulation of catalytic activity)|GO:0051056(regulation of small GTPase mediated signal transduction)	Homo sapiens Rho guanine nucleotide exchange factor 40 (ARHGEF40), transcript variant 1, mRNA [NM_018071]	chr14:21557611-21557670	hs|14q11.2
A_23_P346900	0.00248405	0.000478497	5.19137	2.75633e-07	0.00314897	0.0125959	CACNA2D2	TRUE	TRUE	FALSE	NM_001005505	NM_001005505	NM_001005505	Hs.476273	9254	calcium voltage-gated channel auxiliary subunit alpha2delta 2	ENST00000483620	NP1201149	GO:0005245(voltage-gated calcium channel activity)|GO:0005886(plasma membrane)|GO:0005891(voltage-gated calcium channel complex)|GO:0034765(regulation of ion transmembrane transport)|GO:0046872(metal ion binding)|GO:0070588(calcium ion transmembrane transport)	Homo sapiens calcium voltage-gated channel auxiliary subunit alpha2delta 2 (CACNA2D2), transcript variant 1, mRNA [NM_001005505]	chr3:50400526-50400467	hs|3p21.31
A_23_P27584	0.00339221	0.000663286	5.11426	4.05165e-07	0.00320007	0.0185152	MYADM	TRUE	TRUE	TRUE	NM_001020818	NM_001020818	NM_001020818	Hs.380906	91663	myeloid associated differentiation marker	ENST00000391771	THC2469467	GO:0001726(ruffle)|GO:0001933(negative regulation of protein phosphorylation)|GO:0003674(molecular_function)|GO:0005515(protein binding)|GO:0005886(plasma membrane)|GO:0005911(cell-cell junction)|GO:0010629(negative regulation of gene expression)|GO:0010810(regulation of cell-substrate adhesion)|GO:0016021(integral component of membrane)|GO:0030335(positive regulation of cell migration)|GO:003083…	Homo sapiens myeloid associated differentiation marker (MYADM), transcript variant 1, mRNA [NM_001020818]	chr19:54379561-54379620	hs|19q13.42
A_24_P766716	0.00384927	0.000757196	5.08359	4.72968e-07	0.00320007	0.0216137	CMKLR1	TRUE	TRUE	FALSE	NM_001142343	NM_001142343	NM_001142343	Hs.197143	1240	chemerin chemokine-like receptor 1	ENST00000550402	THC2699717	GO:0001501(skeletal system development)|GO:0002430(complement receptor mediated signaling pathway)|GO:0004875(complement receptor activity)|GO:0004930(G protein-coupled receptor activity)|GO:0004950(chemokine receptor activity)|GO:0005515(protein binding)|GO:0005886(plasma membrane)|GO:0005887(integral component of plasma membrane)|GO:0006935(chemotaxis)|GO:0006954(inflammatory response)|GO:00069…	Homo sapiens chemerin chemokine-like receptor 1 (CMKLR1), transcript variant 1, mRNA [NM_001142343]	chr12:108681943-108681884	hs|12q23.3
A_33_P3259393	-0.00305787	0.000602799	-5.07278	4.99549e-07	0.00320007	0.0228284	HAPLN3	TRUE	TRUE	TRUE	NM_001307952	NM_001307952	NM_001307952	Hs.447530	145864	hyaluronan and proteoglycan link protein 3	ENST00000558770	NP414353	GO:0001501(skeletal system development)|GO:0005540(hyaluronic acid binding)|GO:0005615(extracellular space)|GO:0007155(cell adhesion)|GO:0007417(central nervous system development)|GO:0031012(extracellular matrix)	Homo sapiens hyaluronan and proteoglycan link protein 3 (HAPLN3), transcript variant 1, mRNA [NM_001307952]	chr15:89420640-89420581	hs|15q26.1
A_23_P107744	0.00325386	0.000644238	5.05072	5.60212e-07	0.00320007	0.0256006	S1PR5	TRUE	FALSE	FALSE	NM_030760	NM_030760	NM_030760	Hs.501561	53637	sphingosine-1-phosphate receptor 5	ENST00000439028	THC2628799	GO:0003376(sphingosine-1-phosphate receptor signaling pathway)|GO:0004930(G protein-coupled receptor activity)|GO:0005515(protein binding)|GO:0005737(cytoplasm)|GO:0005886(plasma membrane)|GO:0007189(adenylate cyclase-activating G protein-coupled receptor signaling pathway)|GO:0016021(integral component of membrane)|GO:0019222(regulation of metabolic process)|GO:0038036(sphingosine-1-phosphate re…	Homo sapiens sphingosine-1-phosphate receptor 5 (S1PR5), transcript variant 1, mRNA [NM_030760]	chr19:10623943-10623884	hs|19p13.2
A_33_P3237634	0.00376385	0.000780122	4.82469	1.71533e-06	0.00870966	0.078387	TSC22D3	TRUE	TRUE	FALSE	NM_198057	NM_198057	NM_198057	Hs.522074	1831	TSC22 domain family member 3	ENST00000372384	THC2602882	GO:0005515(protein binding)|GO:0005634(nucleus)|GO:0005829(cytosol)|GO:0006357(regulation of transcription by RNA polymerase II)|GO:0006970(response to osmotic stress)|GO:0070236(negative regulation of activation-induced cell death of T cells)	Homo sapiens TSC22 domain family member 3 (TSC22D3), transcript variant 1, mRNA [NM_198057]	chrX:106956545-106956486	hs|Xq22.3
A_23_P429998	0.00183666	0.000388439	4.72831	2.7307e-06	0.0124788	0.124788	FOSB	TRUE	TRUE	TRUE	NM_006732	NM_006732	NM_006732	Hs.590958	2354	FosB proto-oncogene, AP-1 transcription factor subunit	ENST00000417353	THC2506083	GO:0000122(negative regulation of transcription by RNA polymerase II)|GO:0000785(chromatin)|GO:0000978(RNA polymerase II cis-regulatory region sequence-specific DNA binding)|GO:0000981(DNA-binding transcription factor activity, RNA polymerase II-specific)|GO:0001228(DNA-binding transcription activator activity, RNA polymerase II-specific)|GO:0003677(DNA binding)|GO:0005515(protein binding)|GO:000…	Homo sapiens FosB proto-oncogene, AP-1 transcription factor subunit (FOSB), transcript variant 1, mRNA [NM_006732]	chr19:45978205-45978264	hs|19q13.32
A_33_P3315764	-0.0014942	0.00031849	-4.69151	3.36769e-06	0.0139906	0.153896	TP53	TRUE	TRUE	FALSE	NM_001126118	NM_001126118	NM_001126118	Hs.437460	7157	tumor protein p53	ENST00000359597	THC2469601	GO:0000122(negative regulation of transcription by RNA polymerase II)|GO:0000785(chromatin)|GO:0000976(transcription cis-regulatory region binding)|GO:0000978(RNA polymerase II cis-regulatory region sequence-specific DNA binding)|GO:0000981(DNA-binding transcription factor activity, RNA polymerase II-specific)|GO:0000987(cis-regulatory region sequence-specific DNA binding)|GO:0001046(core promote…	Homo sapiens tumor protein p53 (TP53), transcript variant 8, mRNA [NM_001126118]	chr17:7579372-7579313	hs|17p13.1
A_33_P3299066	0.00143896	0.000311958	4.61266	4.78402e-06	0.0182184	0.21862	NR4A2	TRUE	TRUE	FALSE	NM_006186	NM_006186	NM_006186	Hs.563344	4929	nuclear receptor subfamily 4 group A member 2	ENST00000409108	THC2466693	GO:0000122(negative regulation of transcription by RNA polymerase II)|GO:0000785(chromatin)|GO:0000978(RNA polymerase II cis-regulatory region sequence-specific DNA binding)|GO:0000981(DNA-binding transcription factor activity, RNA polymerase II-specific)|GO:0001228(DNA-binding transcription activator activity, RNA polymerase II-specific)|GO:0001666(response to hypoxia)|GO:0001764(neuron migratio…	Homo sapiens nuclear receptor subfamily 4 group A member 2 (NR4A2), transcript variant 1, mRNA [NM_006186]	chr2:157182315-157182256	hs|2q24.1
A_23_P131208	0.00135162	0.000294246	4.59349	5.38707e-06	0.0189368	0.246179	NR4A2	TRUE	TRUE	FALSE	NM_006186	NM_006186	NM_006186	Hs.563344	4929	nuclear receptor subfamily 4 group A member 2	ENST00000417972	THC2466693	GO:0000122(negative regulation of transcription by RNA polymerase II)|GO:0000785(chromatin)|GO:0000978(RNA polymerase II cis-regulatory region sequence-specific DNA binding)|GO:0000981(DNA-binding transcription factor activity, RNA polymerase II-specific)|GO:0001228(DNA-binding transcription activator activity, RNA polymerase II-specific)|GO:0001666(response to hypoxia)|GO:0001764(neuron migratio…	Homo sapiens nuclear receptor subfamily 4 group A member 2 (NR4A2), transcript variant 1, mRNA [NM_006186]	chr2:157181786-157181727	hs|2q24.1
A_24_P62659	0.00186256	0.000408222	4.56262	5.9917e-06	0.0195578	0.273809	TSPAN2	TRUE	TRUE	FALSE	NM_005725	NM_005725	NM_005725	Hs.310458	10100	tetraspanin 2	ENST00000369516	THC2470727	GO:0005515(protein binding)|GO:0005654(nucleoplasm)|GO:0005887(integral component of plasma membrane)|GO:0006954(inflammatory response)|GO:0007420(brain development)|GO:0014002(astrocyte development)|GO:0014005(microglia development)|GO:0016021(integral component of membrane)|GO:0042552(myelination)|GO:0043209(myelin sheath)|GO:0048709(oligodendrocyte differentiation)|GO:0061564(axon development)	Homo sapiens tetraspanin 2 (TSPAN2), transcript variant 1, mRNA [NM_005725]	chr1:115591067-115591008	hs|1p13.2
A_33_P3551349	0.0019835	0.000437489	4.53383	6.82639e-06	0.0207968	0.311952	ZNF487	TRUE	TRUE	FALSE	ENST00000596267				642819	zinc finger protein 487	ENST00000596267	THC2613847	GO:0000122(negative regulation of transcription by RNA polymerase II)|GO:0000785(chromatin)|GO:0000977(RNA polymerase II transcription regulatory region sequence-specific DNA binding)|GO:0000981(DNA-binding transcription factor activity, RNA polymerase II-specific)|GO:0001227(DNA-binding transcription repressor activity, RNA polymerase II-specific)|GO:0005634(nucleus)|GO:0006357(regulation of tra…	zinc finger protein 487 [Source:HGNC Symbol;Acc:HGNC:23488] [ENST00000596267]	chr10:43950036-43950095	hs|10q11.21
A_21_P0005759	0.00108472	0.000239715	4.52504	7.31762e-06	0.0209	0.334401		FALSE	FALSE	FALSE	ENST00000660335						ENST00000660335			novel transcript [ENST00000660335]	chr8:125288019-125288357	hs|8q24.13
A_33_P3251703	0.00261637	0.000581255	4.50124	7.8943e-06	0.0212208	0.360754	CRIP1	TRUE	TRUE	TRUE	NM_001311	NM_001311	NM_001311	Hs.70327	1396	cysteine rich protein 1	ENST00000392531	THC2639578	GO:0005737(cytoplasm)|GO:0006955(immune response)|GO:0007507(heart development)|GO:0008270(zinc ion binding)|GO:0008630(intrinsic apoptotic signaling pathway in response to DNA damage)|GO:0010033(response to organic substance)|GO:0010043(response to zinc ion)|GO:0010468(regulation of gene expression)|GO:0042277(peptide binding)|GO:0060741(prostate gland stromal morphogenesis)|GO:0071236(cellular …	Homo sapiens cysteine rich protein 1 (CRIP1), mRNA [NM_001311]	chr14:105955069-105955128	hs|14q32.33
A_33_P3422802	0.00117117	0.000268606	4.36019	1.48906e-05	0.0360223	0.680471	ULBP1	TRUE	FALSE	FALSE	NM_025218	NM_025218	NM_025218	Hs.653255	80329	UL16 binding protein 1	ENST00000229708	THC2520919	GO:0005515(protein binding)|GO:0005615(extracellular space)|GO:0005783(endoplasmic reticulum)|GO:0005829(cytosol)|GO:0005886(plasma membrane)|GO:0006955(immune response)|GO:0009897(external side of plasma membrane)|GO:0030101(natural killer cell activation)|GO:0042267(natural killer cell mediated cytotoxicity)|GO:0046658(anchored component of plasma membrane)|GO:0046703(natural killer cell lectin…	Homo sapiens UL16 binding protein 1 (ULBP1), transcript variant 1, mRNA [NM_025218]	chr6:150294682-150294741	hs|6q25.1
A_33_P3296099	0.00136007	0.000311471	4.3666	1.49771e-05	0.0360223	0.684424		FALSE	FALSE	FALSE											chr1:152749440-152749381	hs|1q21.3
A_21_P0008333	0.00130929	0.000300741	4.35355	1.58334e-05	0.0361776	0.723553	LOC105370492	FALSE	FALSE	FALSE	XR_943849	XR_943849	XR_943849		105370492	uncharacterized LOC105370492				PREDICTED: Homo sapiens uncharacterized LOC105370492 (LOC105370492), ncRNA [XR_943849]	chr14:51413201-51413260	hs|14q22.1
A_33_P3282252	0.00202856	0.000469247	4.32301	1.76468e-05	0.0380133	0.806421		FALSE	FALSE	FALSE	THC2569478							THC2569478			chr19:050313573-050313632	hs|19q13.33
A_23_P433785	-0.00290605	0.000674405	-4.30907	1.87854e-05	0.0380133	0.858456	P2RX5	TRUE	TRUE	TRUE	NM_002561	NM_002561	NM_002561	Hs.731607	5026	purinergic receptor P2X 5	ENST00000552050	THC2464507	GO:0001614(purinergic nucleotide receptor activity)|GO:0004888(transmembrane signaling receptor activity)|GO:0004931(extracellularly ATP-gated cation channel activity)|GO:0005216(ion channel activity)|GO:0005524(ATP binding)|GO:0005639(integral component of nuclear inner membrane)|GO:0005829(cytosol)|GO:0005886(plasma membrane)|GO:0005887(integral component of plasma membrane)|GO:0007165(signal t…	Homo sapiens purinergic receptor P2X 5 (P2RX5), transcript variant 1, mRNA [NM_002561]	chr17:3577019-3576960	hs|17p13.2
A_23_P117602	0.00477917	0.00111051	4.30357	1.91323e-05	0.0380133	0.874306	GZMB	TRUE	TRUE	FALSE	NM_004131	NM_004131	NM_004131	Hs.1051	3002	granzyme B	ENST00000382542	NP1073088	GO:0001772(immunological synapse)|GO:0004252(serine-type endopeptidase activity)|GO:0005515(protein binding)|GO:0005576(extracellular region)|GO:0005634(nucleus)|GO:0005737(cytoplasm)|GO:0005739(mitochondrion)|GO:0005829(cytosol)|GO:0006915(apoptotic process)|GO:0008236(serine-type peptidase activity)|GO:0016020(membrane)|GO:0017148(negative regulation of translation)|GO:0019835(cytolysis)|GO:004…	Homo sapiens granzyme B (GZMB), transcript variant 1, mRNA [NM_004131]	chr14:25100295-25100236	hs|14q12
A_23_P259071	0.00177907	0.000426272	4.17355	3.38673e-05	0.0644861	1	AREG	TRUE	TRUE	FALSE	NM_001657	NM_001657	NM_001657	Hs.270833	374	amphiregulin	ENST00000395748	THC2470980	GO:0005125(cytokine activity)|GO:0005154(epidermal growth factor receptor binding)|GO:0005515(protein binding)|GO:0005576(extracellular region)|GO:0005615(extracellular space)|GO:0005634(nucleus)|GO:0005789(endoplasmic reticulum membrane)|GO:0007173(epidermal growth factor receptor signaling pathway)|GO:0007186(G protein-coupled receptor signaling pathway)|GO:0007267(cell-cell signaling)|GO:00080…	Homo sapiens amphiregulin (AREG), mRNA [NM_001657]	chr4:75320518-75320577	hs|4q13.3
A_23_P103011	0.00206908	0.000498915	4.14716	3.7788e-05	0.0645005	1	RAB36	TRUE	TRUE	FALSE	NM_004914	NM_004914	NM_004914	Hs.369557	9609	RAB36, member RAS oncogene family	ENST00000263116	THC2608677	GO:0000139(Golgi membrane)|GO:0003924(GTPase activity)|GO:0005515(protein binding)|GO:0005525(GTP binding)|GO:0005794(Golgi apparatus)|GO:0015031(protein transport)	Homo sapiens RAB36, member RAS oncogene family (RAB36), transcript variant 3, mRNA [NM_004914]	chr22:23506428-23506487	hs|22q11.23
A_23_P9135	0.00256554	0.0006193	4.14265	3.85894e-05	0.0645005	1	CNTNAP3	TRUE	FALSE	FALSE	NM_033655	NM_033655	NM_033655	Hs.128474	79937	contactin associated protein family member 3	ENST00000297668	THC2472020	GO:0005576(extracellular region)|GO:0005886(plasma membrane)|GO:0007155(cell adhesion)|GO:0008037(cell recognition)|GO:0016021(integral component of membrane)	Homo sapiens contactin associated protein family member 3 (CNTNAP3), transcript variant 1, mRNA [NM_033655]	chr9:39073363-39073304	hs|9p13.1
A_33_P3233150	0.00174376	0.000421574	4.13631	3.94708e-05	0.0645005	1	ZSWIM4	TRUE	TRUE	TRUE	NM_001367834	NM_001367834	NM_001367834	Hs.466015	65249	zinc finger SWIM-type containing 4	ENST00000254323	THC2473920	GO:0008270(zinc ion binding)|GO:0031462(Cul2-RING ubiquitin ligase complex)	Homo sapiens zinc finger SWIM-type containing 4 (ZSWIM4), transcript variant 2, mRNA [NM_001367834]	chr19:13942978-13943037	hs|19p13.13
A_24_P41801	0.0016821	0.000406601	4.13699	3.99474e-05	0.0645005	1	LPA	TRUE	FALSE	FALSE	NM_005577	NM_005577	NM_005577	Hs.520120	4018	lipoprotein(a)	ENST00000316300	THC2479369	GO:0001968(fibronectin binding)|GO:0004175(endopeptidase activity)|GO:0004252(serine-type endopeptidase activity)|GO:0004866(endopeptidase inhibitor activity)|GO:0005102(signaling receptor binding)|GO:0005515(protein binding)|GO:0005576(extracellular region)|GO:0005615(extracellular space)|GO:0006508(proteolysis)|GO:0006629(lipid metabolic process)|GO:0006869(lipid transport)|GO:0008015(blood cir…	Homo sapiens lipoprotein(a) (LPA), mRNA [NM_005577]	chr6:160966519-160963829	hs|6q25.3
A_21_P0009625	0.00138075	0.000334633	4.12615	4.13868e-05	0.0645005	1	LINC01882	FALSE	FALSE	FALSE	NR_110763	NR_110763	NR_110763	Hs.333275	100996324	long intergenic non-protein coding RNA 1882	ENST00000589930	THC2662780		Homo sapiens long intergenic non-protein coding RNA 1882 (LINC01882), long non-coding RNA [NR_110763]	chr18:12739843-12739784	hs|18p11.21
A_33_P3363799	0.00277605	0.000673819	4.11988	4.23435e-05	0.0645005	1	NCAM1	TRUE	TRUE	FALSE	NM_001242607	NM_001242607	NM_001242607	Hs.503878	4684	neural cell adhesion molecule 1	ENST00000615285	THC2514411	GO:0000139(Golgi membrane)|GO:0001618(virus receptor activity)|GO:0005515(protein binding)|GO:0005576(extracellular region)|GO:0005829(cytosol)|GO:0005886(plasma membrane)|GO:0007155(cell adhesion)|GO:0009897(external side of plasma membrane)|GO:0009986(cell surface)|GO:0016020(membrane)|GO:0016021(integral component of membrane)|GO:0031225(anchored component of membrane)|GO:0043005(neuron projec…	Homo sapiens neural cell adhesion molecule 1 (NCAM1), transcript variant 5, mRNA [NM_001242607]	chr11:113149074-113149133	hs|11q23.2
A_33_P3232339	0.00104458	0.000254752	4.10037	4.71323e-05	0.0677364	1	LINC02259	FALSE	FALSE	FALSE	NR_135685	NR_135685	NR_135685		102723640	long intergenic non-protein coding RNA 2259	ENST00000565543	THC2567287		Homo sapiens long intergenic non-protein coding RNA 2259 (LINC02259), transcript variant 2, long non-coding RNA [NR_135685]	chr15:72900881-72900822	hs|15q24.1
A_33_P3331178	-0.00173738	0.000424267	-4.09501	4.74324e-05	0.0677364	1		FALSE	FALSE	FALSE	ENST00000390604						ENST00000390604			immunoglobulin heavy variable 3-16 (non-functional) [Source:HGNC Symbol;Acc:HGNC:5583] [ENST00000390604]	chr14:106621986-106621927	hs|14q32.33
A_33_P3248265	-0.00218502	0.000535629	-4.07935	5.03062e-05	0.0696634	1	LTB	TRUE	TRUE	FALSE	NM_002341	NM_002341	NM_002341	Hs.376208	4050	lymphotoxin beta	ENST00000429299	THC2471278	GO:0005102(signaling receptor binding)|GO:0005125(cytokine activity)|GO:0005164(tumor necrosis factor receptor binding)|GO:0005575(cellular_component)|GO:0005615(extracellular space)|GO:0005886(plasma membrane)|GO:0006955(immune response)|GO:0007165(signal transduction)|GO:0007267(cell-cell signaling)|GO:0010467(gene expression)|GO:0016021(integral component of membrane)|GO:0032735(positive regul…	Homo sapiens lymphotoxin beta (LTB), transcript variant 1, mRNA [NM_002341]	chr6:31548394-31548335	hs|6p21.33
A_33_P3384900	0.00117931	0.000291297	4.04848	5.782e-05	0.0760545	1	SNRPD2P2	FALSE	FALSE	FALSE	NR_033826	NR_033826	NR_033826	Hs.382049	645339	small nuclear ribonucleoprotein D2 pseudogene 2	ENST00000473818	THC2606368		Homo sapiens small nuclear ribonucleoprotein D2 pseudogene 2 (SNRPD2P2), non-coding RNA [NR_033826]	chr1:231611762-231611703	hs|1q42.2
A_33_P3415944	0.00112888	0.000279082	4.04497	5.8717e-05	0.0760545	1	TMEM244	TRUE	FALSE	FALSE	NM_001010876	NM_001010876	NM_001010876	Hs.448372	253582	transmembrane protein 244	ENST00000438392	THC2483854	GO:0016021(integral component of membrane)	Homo sapiens transmembrane protein 244 (TMEM244), mRNA [NM_001010876]	chr6:130154665-130154606	hs|6q22.33
A_23_P259611	0.00252652	0.000625795	4.03729	5.99142e-05	0.0760545	1	NME8	TRUE	FALSE	FALSE	NM_016616	NM_016616	NM_016616	Hs.723454	51314	NME/NM23 family member 8	ENST00000476435	THC2480004	GO:0005634(nucleus)|GO:0005737(cytoplasm)|GO:0005829(cytosol)|GO:0005930(axoneme)|GO:0007283(spermatogenesis)|GO:0008017(microtubule binding)|GO:0016607(nuclear speck)|GO:0030154(cell differentiation)|GO:0030317(flagellated sperm motility)|GO:0034614(cellular response to reactive oxygen species)|GO:0036157(outer dynein arm)|GO:0060271(cilium assembly)|GO:0097225(sperm midpiece)|GO:0097228(sperm p…	Homo sapiens NME/NM23 family member 8 (NME8), mRNA [NM_016616]	chr7:37939881-37939940	hs|7p14.1
A_21_P0003471	0.00116241	0.000288695	4.02642	6.41358e-05	0.0768264	1		FALSE	FALSE	FALSE	ENST00000502668						ENST00000502668			novel transcript [ENST00000502668]	chr4:59913685-59912738	hs|4q13.1
A_32_P128258	0.00369463	0.000919987	4.01596	6.54212e-05	0.0768264	1	SIGLEC17P	TRUE	FALSE	FALSE	NR_047529	NR_047529	NR_047529	Hs.132045	284367	sialic acid binding Ig like lectin 17, pseudogene	ENST00000611992	THC2613153		Homo sapiens sialic acid binding Ig like lectin 17, pseudogene (SIGLEC17P), transcript variant 1, non-coding RNA [NR_047529]	chr19:51676658-51676717	hs|19q13.41
A_23_P502350	0.0026865	0.000669017	4.0156	6.55659e-05	0.0768264	1	RFX2	TRUE	TRUE	TRUE	NM_000635	NM_000635	NM_000635	Hs.465709	5990	regulatory factor X2	ENST00000303657	THC2466761	GO:0000785(chromatin)|GO:0000978(RNA polymerase II cis-regulatory region sequence-specific DNA binding)|GO:0000981(DNA-binding transcription factor activity, RNA polymerase II-specific)|GO:0001675(acrosome assembly)|GO:0003677(DNA binding)|GO:0003700(DNA-binding transcription factor activity)|GO:0005515(protein binding)|GO:0005634(nucleus)|GO:0005737(cytoplasm)|GO:0006357(regulation of transcript…	Homo sapiens regulatory factor X2 (RFX2), transcript variant 1, mRNA [NM_000635]	chr19:5993250-5993191	hs|19p13.3
A_23_P110712	0.00310484	0.000777886	3.99139	7.26681e-05	0.0803079	1	DUSP1	TRUE	TRUE	FALSE	NM_004417	NM_004417	NM_004417	Hs.171695	1843	dual specificity phosphatase 1	ENST00000239223	THC2528308	GO:0001706(endoderm formation)|GO:0004721(phosphoprotein phosphatase activity)|GO:0004722(protein serine/threonine phosphatase activity)|GO:0004725(protein tyrosine phosphatase activity)|GO:0005515(protein binding)|GO:0005634(nucleus)|GO:0005737(cytoplasm)|GO:0007049(cell cycle)|GO:0007162(negative regulation of cell adhesion)|GO:0008138(protein tyrosine/serine/threonine phosphatase activity)|GO:…	Homo sapiens dual specificity phosphatase 1 (DUSP1), mRNA [NM_004417]	chr5:172195355-172195296	hs|5q35.1
A_24_P694820	0.00134063	0.00033579	3.99245	7.33872e-05	0.0803079	1		FALSE	FALSE	FALSE	ENST00000580580	XR_935663	XR_935663				ENST00000580580	THC2533951		novel transcript, antisense to MBP [ENST00000580580]	chr18:74696037-74696096	hs|18q23
A_23_P27795	-0.00160458	0.000402388	-3.98765	7.38092e-05	0.0803079	1	SPINT2	TRUE	TRUE	FALSE	NM_021102	NM_021102	NM_021102	Hs.31439	10653	serine peptidase inhibitor, Kunitz type 2	ENST00000587090	NP086200	GO:0001843(neural tube closure)|GO:0004866(endopeptidase inhibitor activity)|GO:0004867(serine-type endopeptidase inhibitor activity)|GO:0005576(extracellular region)|GO:0005737(cytoplasm)|GO:0005886(plasma membrane)|GO:0007163(establishment or maintenance of cell polarity)|GO:0010951(negative regulation of endopeptidase activity)|GO:0016021(integral component of membrane)|GO:0022408(negative reg…	Homo sapiens serine peptidase inhibitor, Kunitz type 2 (SPINT2), transcript variant a, mRNA [NM_021102]	chr19:38782859-38782918	hs|19q13.2
A_21_P0001129	-0.000960358	0.000242676	-3.95736	8.49393e-05	0.0902688	1		FALSE	FALSE	FALSE	ENST00000455238						ENST00000455238			novel transcript [ENST00000455238]	chr1:48547868-48544691	hs|1p33
A_21_P0006012	0.00158771	0.00040416	3.92842	9.39344e-05	0.0918143	1		FALSE	FALSE	FALSE	ENST00000611126		BG187845	Hs.637364			ENST00000611126			novel transcript [ENST00000611126]	chr9:41542699-41541823	hs|9p12
A_23_P413760	-0.00130778	0.000333255	-3.92426	9.61585e-05	0.0918143	1	P2RX5	TRUE	TRUE	TRUE	NM_175080	NM_175080	NM_175080	Hs.731607	5026	purinergic receptor P2X 5	ENST00000547933	THC2489908	GO:0001614(purinergic nucleotide receptor activity)|GO:0004888(transmembrane signaling receptor activity)|GO:0004931(extracellularly ATP-gated cation channel activity)|GO:0005216(ion channel activity)|GO:0005524(ATP binding)|GO:0005639(integral component of nuclear inner membrane)|GO:0005829(cytosol)|GO:0005886(plasma membrane)|GO:0005887(integral component of plasma membrane)|GO:0007165(signal t…	Homo sapiens purinergic receptor P2X 5 (P2RX5), transcript variant 2, mRNA [NM_175080]	chr17:3599255-3599196	hs|17p13.2
A_21_P0002687	0.000929312	0.000236768	3.92499	9.6826e-05	0.0918143	1	LOC105373782	FALSE	FALSE	FALSE	NR_136319	NR_136319	NR_136319	Hs.128285	105373782	uncharacterized LOC105373782		THC2688764		Homo sapiens uncharacterized LOC105373782 (LOC105373782), long non-coding RNA [NR_136319]	chr2:186031617-186030166	hs|2q32.1
A_33_P3376821	0.00409688	0.00104674	3.91394	9.95493e-05	0.0918143	1	GZMA	TRUE	FALSE	FALSE	NM_006144	NM_006144	NM_006144	Hs.90708	3001	granzyme A	ENST00000274306	THC2463813	GO:0001772(immunological synapse)|GO:0004252(serine-type endopeptidase activity)|GO:0005515(protein binding)|GO:0005576(extracellular region)|GO:0005634(nucleus)|GO:0006915(apoptotic process)|GO:0006955(immune response)|GO:0009617(response to bacterium)|GO:0019835(cytolysis)|GO:0032078(negative regulation of endodeoxyribonuclease activity)|GO:0042803(protein homodimerization activity)|GO:0043065(…	Homo sapiens granzyme A (GZMA), mRNA [NM_006144]	chr5:54405998-54406057	hs|5q11.2
A_23_P63798	0.00163432	0.000418078	3.90911	0.000101544	0.0918143	1	KLF6	TRUE	TRUE	FALSE	NM_001300	NM_001300	NM_001300	Hs.4055	1316	Kruppel like factor 6	ENST00000173785	THC2469498	GO:0000785(chromatin)|GO:0000978(RNA polymerase II cis-regulatory region sequence-specific DNA binding)|GO:0000981(DNA-binding transcription factor activity, RNA polymerase II-specific)|GO:0001228(DNA-binding transcription activator activity, RNA polymerase II-specific)|GO:0001650(fibrillar center)|GO:0005515(protein binding)|GO:0005634(nucleus)|GO:0005654(nucleoplasm)|GO:0005730(nucleolus)|GO:00…	Homo sapiens Kruppel like factor 6 (KLF6), transcript variant A, mRNA [NM_001300]	chr10:3821446-3821387	hs|10p15.1
A_32_P453321	-0.00180631	0.000462237	-3.90776	0.000101979	0.0918143	1	ARMH1	TRUE	TRUE	FALSE	NM_001145636	NM_001145636	NM_001145636	Hs.173679	339541	armadillo like helical domain containing 1	ENST00000648290	THC2476404		Homo sapiens armadillo like helical domain containing 1 (ARMH1), mRNA [NM_001145636]	chr1:45191024-45191083	hs|1p34.1
A_33_P3306427	0.00108933	0.000278495	3.91148	0.000102373	0.0918143	1	OR1J2	FALSE	FALSE	FALSE	NM_054107	NM_054107	NM_054107	Hs.745497	26740	olfactory receptor family 1 subfamily J member 2	ENST00000335302	THC2494304	GO:0004930(G protein-coupled receptor activity)|GO:0004984(olfactory receptor activity)|GO:0005886(plasma membrane)|GO:0007186(G protein-coupled receptor signaling pathway)|GO:0016021(integral component of membrane)|GO:0050911(detection of chemical stimulus involved in sensory perception of smell)	Homo sapiens olfactory receptor family 1 subfamily J member 2 (OR1J2), mRNA [NM_054107]	chr9:125273963-125274022	hs|9q33.2
A_23_P109171	0.00208892	0.00053474	3.90643	0.000102521	0.0918143	1	BFSP1	TRUE	TRUE	FALSE	NM_001195	NM_001195	NM_001195	Hs.129702	631	beaded filament structural protein 1	ENST00000536626	THC2464659	GO:0005200(structural constituent of cytoskeleton)|GO:0005212(structural constituent of eye lens)|GO:0005515(protein binding)|GO:0005737(cytoplasm)|GO:0005882(intermediate filament)|GO:0005886(plasma membrane)|GO:0005938(cell cortex)|GO:0008150(biological_process)|GO:0045109(intermediate filament organization)|GO:0048469(cell maturation)|GO:0070307(lens fiber cell development)	Homo sapiens beaded filament structural protein 1 (BFSP1), transcript variant 1, mRNA [NM_001195]	chr20:17474629-17474570	hs|20p12.1
A_21_P0010329	-0.001343	0.000343887	-3.90534	0.000104949	0.0918143	1		FALSE	FALSE	FALSE	ENST00000668496		AK026502	Hs.642767			ENST00000668496	THC2523212		MIAT neighbor [Source:HGNC Symbol;Acc:HGNC:50731] [ENST00000668496]	chr22:27114887-27114946	hs|22q12.1
A_33_P3342345	0.00116153	0.000297984	3.89794	0.000106729	0.0918143	1		FALSE	FALSE	FALSE	ENST00000662997		AK127420	Hs.187134			ENST00000662997	THC2483012		novel transcript [ENST00000662997]	chr15:100348110-100348169	hs|15q26.3
A_23_P376488	-0.00190486	0.000489377	-3.89242	0.000108494	0.0918143	1	TNF	TRUE	TRUE	FALSE	NM_000594	NM_000594	NM_000594	Hs.241570	7124	tumor necrosis factor	ENST00000449264	THC2471349	GO:0000122(negative regulation of transcription by RNA polymerase II)|GO:0000165(MAPK cascade)|GO:0000976(transcription cis-regulatory region binding)|GO:0001774(microglial cell activation)|GO:0001819(positive regulation of cytokine production)|GO:0001891(phagocytic cup)|GO:0001934(positive regulation of protein phosphorylation)|GO:0001937(negative regulation of endothelial cell proliferation)|GO…	Homo sapiens tumor necrosis factor (TNF), mRNA [NM_000594]	chr6:31545837-31545896	hs|6p21.33
A_23_P83923	-0.00125368	0.000324087	-3.86836	0.000119854	0.0978971	1	ZNF672	TRUE	TRUE	FALSE	NM_024836	NM_024836	NM_024836	Hs.521151	79894	zinc finger protein 672	ENST00000306562	THC2469102	GO:0000981(DNA-binding transcription factor activity, RNA polymerase II-specific)|GO:0005515(protein binding)|GO:0005634(nucleus)|GO:0005654(nucleoplasm)|GO:0006357(regulation of transcription by RNA polymerase II)|GO:0043565(sequence-specific DNA binding)|GO:0046872(metal ion binding)	Homo sapiens zinc finger protein 672 (ZNF672), mRNA [NM_024836]	chr1:249143527-249143586	hs|1q44
A_32_P88120	0.00153974	0.000398057	3.86815	0.000119967	0.0978971	1	YPEL1	TRUE	TRUE	FALSE	NM_013313	NM_013313	NM_013313	Hs.517436	29799	yippee like 1	ENST00000339468	THC2555571	GO:0005634(nucleus)|GO:0046872(metal ion binding)	Homo sapiens yippee like 1 (YPEL1), transcript variant 1, mRNA [NM_013313]	chr22:22052454-22052395	hs|22q11.21
A_23_P218486	-0.00156288	0.000405392	-3.85524	0.000126213	0.10098	1	WDR83OS	TRUE	FALSE	FALSE	NM_016145	NM_016145	NM_016145	Hs.108969	51398	WD repeat domain 83 opposite strand	ENST00000222190	THC2500525	GO:0005515(protein binding)|GO:0006457(protein folding)|GO:0030176(integral component of endoplasmic reticulum membrane)|GO:0044183(protein folding chaperone)|GO:0045048(protein insertion into ER membrane)	Homo sapiens WD repeat domain 83 opposite strand (WDR83OS), mRNA [NM_016145]	chr19:12779350-12779197	hs|19p13.2
A_33_P3235876	-0.00259684	0.000674281	-3.85127	0.000128164	0.10098	1		FALSE	FALSE	FALSE	ENST00000390632		Z14178	Hs.539832			ENST00000390632	NP1166770		immunoglobulin heavy variable 3-66 [Source:HGNC Symbol;Acc:HGNC:5619] [ENST00000390632]	chr14:107131119-107131060	hs|14q32.33
A_23_P155351	-0.00109326	0.000284133	-3.84772	0.000131215	0.101382	1	BTD	TRUE	TRUE	FALSE	NM_001323582	NM_001323582	NM_001323582	Hs.517830	686	biotinidase	ENST00000449107	THC2461846	GO:0005576(extracellular region)|GO:0005615(extracellular space)|GO:0005759(mitochondrial matrix)|GO:0006768(biotin metabolic process)|GO:0007417(central nervous system development)|GO:0047708(biotinidase activity)|GO:0070062(extracellular exosome)	Homo sapiens biotinidase (BTD), transcript variant 6, mRNA [NM_001323582]	chr3:15686430-15686489	hs|3p25.1
A_33_P3267731	0.00100468	0.000261227	3.84599	0.000133112	0.101382	1	LINC01502	TRUE	FALSE	FALSE	NR_034016	NR_034016	NR_034016	Hs.550769	100130954	long intergenic non-protein coding RNA 1502	ENST00000447497	THC2625927		Homo sapiens long intergenic non-protein coding RNA 1502 (LINC01502), transcript variant 1, long non-coding RNA [NR_034016]	chr9:138477048-138477107	hs|9q34.3
A_21_P0009165	0.00100163	0.000260421	3.84617	0.000136959	0.102603	1		FALSE	FALSE	FALSE	ENST00000444464	XR_002958137	XR_002958137	Hs.615628			ENST00000444464	THC2674252		novel transcript [ENST00000444464]	chr17:31233543-31233602	hs|17q11.2
A_24_P135501	-0.00116324	0.000302896	-3.84038	0.00013927	0.102651	1		FALSE	FALSE	FALSE	ENST00000497325						ENST00000497325	THC2577892		ribosomal protein L7a (RPL7A) pseudogene [ENST00000497325]	chr15:48022382-48022341	hs|15q21.1
A_24_P211420	0.0010944	0.000285964	3.82704	0.000143584	0.103359	1	SPEF1	TRUE	TRUE	FALSE	NM_015417	NM_015417	NM_015417	Hs.72620	25876	sperm flagellar 1	ENST00000379756	THC2614120	GO:0001578(microtubule bundle formation)|GO:0003341(cilium movement)|GO:0003674(molecular_function)|GO:0003779(actin binding)|GO:0005515(protein binding)|GO:0005737(cytoplasm)|GO:0005874(microtubule)|GO:0005902(microvillus)|GO:0005930(axoneme)|GO:0007026(negative regulation of microtubule depolymerization)|GO:0008017(microtubule binding)|GO:0016323(basolateral plasma membrane)|GO:0016324(apical p…	Homo sapiens sperm flagellar 1 (SPEF1), mRNA [NM_015417]	chr20:3760329-3759959	hs|20p13
A_21_P0014532	0.00104563	0.000273373	3.82491	0.000144755	0.103359	1		FALSE	FALSE	FALSE											chr14:075745728-075745669	hs|14q24.3
A_23_P369815	0.00221673	0.000581278	3.81355	0.000148936	0.104709	1	FASLG	TRUE	FALSE	FALSE	NM_000639	NM_000639	NM_000639	Hs.2007	356	Fas ligand	ENST00000367721	THC2477997	GO:0000122(negative regulation of transcription by RNA polymerase II)|GO:0005102(signaling receptor binding)|GO:0005123(death receptor binding)|GO:0005125(cytokine activity)|GO:0005164(tumor necrosis factor receptor binding)|GO:0005515(protein binding)|GO:0005576(extracellular region)|GO:0005615(extracellular space)|GO:0005634(nucleus)|GO:0005886(plasma membrane)|GO:0005887(integral component of …	Homo sapiens Fas ligand (FASLG), transcript variant 1, mRNA [NM_000639]	chr1:172635685-172635744	hs|1q24.3
A_33_P3302165	-0.00145486	0.000382647	-3.8021	0.000155828	0.1049	1	ABHD8	TRUE	TRUE	FALSE	NM_024527	NM_024527	NM_024527	Hs.515664	79575	abhydrolase domain containing 8	ENST00000247706	THC2467201	GO:0005515(protein binding)|GO:0005739(mitochondrion)|GO:0006654(phosphatidic acid biosynthetic process)|GO:0042171(lysophosphatidic acid acyltransferase activity)|GO:0052689(carboxylic ester hydrolase activity)|GO:0055088(lipid homeostasis)|GO:0070062(extracellular exosome)	Homo sapiens abhydrolase domain containing 8 (ABHD8), mRNA [NM_024527]	chr19:17403000-17402941	hs|19p13.11
A_33_P3233459	0.00108575	0.000285429	3.80391	0.000155863	0.1049	1	LINC00994	TRUE	TRUE	FALSE	NR_033978	NR_033978	NR_033978	Hs.452789	100287879	long intergenic non-protein coding RNA 994	ENST00000485805	THC2488199		Homo sapiens long intergenic non-protein coding RNA 994 (LINC00994), long non-coding RNA [NR_033978]	chr3:64064096-64064037	hs|3p14.1
A_23_P403424	-0.00148581	0.00039095	-3.80052	0.000157139	0.1049	1	JMJD7-PLA2G4B	TRUE	TRUE	FALSE	NM_005090	NM_005090	NM_005090	Hs.198161	8681	JMJD7-PLA2G4B readthrough	ENST00000483748	THC2588043		Homo sapiens JMJD7-PLA2G4B readthrough (JMJD7-PLA2G4B), transcript variant 1, mRNA [NM_005090]	chr15:42140278-42140337	hs|15q15.1
A_24_P87746	0.00255793	0.000673978	3.79528	0.000160128	0.1049	1	KIR2DS4	FALSE	FALSE	FALSE	NM_012314	NM_012314	NM_012314	Hs.654608	3809	killer cell immunoglobulin like receptor, two Ig domains and short cytoplasmic tail 4	ENST00000615390	NP083697	GO:0005515(protein binding)|GO:0005886(plasma membrane)|GO:0005887(integral component of plasma membrane)|GO:0023029(MHC class Ib protein binding)	Homo sapiens killer cell immunoglobulin like receptor, two Ig domains and short cytoplasmic tail 4 (KIR2DS4), transcript variant 1, mRNA [NM_012314]	chr19:55354345-55358669	hs|19q13.42
A_33_P3340639	0.00147042	0.000388371	3.78613	0.000165859	0.1049	1	GPAM	TRUE	TRUE	FALSE	ENST00000369425				57678	glycerol-3-phosphate acyltransferase, mitochondrial	ENST00000369425	THC2612604	GO:0001817(regulation of cytokine production)|GO:0004366(glycerol-3-phosphate O-acyltransferase activity)|GO:0005515(protein binding)|GO:0005741(mitochondrial outer membrane)|GO:0005886(plasma membrane)|GO:0006072(glycerol-3-phosphate metabolic process)|GO:0006631(fatty acid metabolic process)|GO:0006637(acyl-CoA metabolic process)|GO:0006651(diacylglycerol biosynthetic process)|GO:0006654(phosph…	glycerol-3-phosphate acyltransferase, mitochondrial [Source:HGNC Symbol;Acc:HGNC:24865] [ENST00000369425]	chr10:113913749-113913690	hs|10q25.2
A_33_P3565133	0.00120714	0.000318973	3.78446	0.000169056	0.1049	1	LINC00642	TRUE	TRUE	FALSE	NR_033986	NR_033986	NR_033986	Hs.131037	400238	long intergenic non-protein coding RNA 642	ENST00000658034	THC2607603		Homo sapiens long intergenic non-protein coding RNA 642 (LINC00642), long non-coding RNA [NR_033986]	chr14:90925173-90925232	hs|14q32.11
A_32_P116206	0.00299205	0.000791387	3.78076	0.000169547	0.1049	1	RELL1	TRUE	FALSE	FALSE	NM_001085400	NM_001085400	NM_001085400	Hs.283378	768211	RELT like 1	ENST00000454158	THC2605519	GO:0005515(protein binding)|GO:0005886(plasma membrane)|GO:0015630(microtubule cytoskeleton)|GO:0016021(integral component of membrane)|GO:1900745(positive regulation of p38MAPK cascade)	Homo sapiens RELT like 1 (RELL1), transcript variant 1, mRNA [NM_001085400]	chr4:37612341-37612282	hs|4p14
A_33_P3422728	0.00382836	0.00101329	3.77814	0.00017109	0.1049	1	CNTNAP3	TRUE	FALSE	FALSE	NM_033655	NM_033655	NM_033655	Hs.128474	79937	contactin associated protein family member 3	ENST00000493965	THC2472020	GO:0005576(extracellular region)|GO:0005886(plasma membrane)|GO:0007155(cell adhesion)|GO:0008037(cell recognition)|GO:0016021(integral component of membrane)	Homo sapiens contactin associated protein family member 3 (CNTNAP3), transcript variant 1, mRNA [NM_033655]	chr9:39086775-39086716	hs|9p13.1
A_21_P0010598	0.00129682	0.0003431	3.77971	0.000171457	0.1049	1		FALSE	FALSE	FALSE	ENST00000443270						ENST00000443270	THC2658309		long intergenic non-protein coding RNA 2782 [Source:HGNC Symbol;Acc:HGNC:54302] [ENST00000443270]	chr1:5146594-5146535	hs|1p36.32
A_23_P143906	0.00122114	0.000323075	3.77973	0.000172164	0.1049	1	MLF1	TRUE	FALSE	FALSE	NM_022443	NM_022443	NM_022443	Hs.85195	4291	myeloid leukemia factor 1	ENST00000482628	NP1465044	GO:0002318(myeloid progenitor cell differentiation)|GO:0003677(DNA binding)|GO:0005515(protein binding)|GO:0005634(nucleus)|GO:0005737(cytoplasm)|GO:0005929(cilium)|GO:0006351(transcription, DNA-templated)|GO:0006355(regulation of transcription, DNA-templated)|GO:0007049(cell cycle)|GO:0019904(protein domain specific binding)|GO:0036064(ciliary basal body)|GO:0051726(regulation of cell cycle)	Homo sapiens myeloid leukemia factor 1 (MLF1), transcript variant 1, mRNA [NM_022443]	chr3:158322916-158322975	hs|3q25.32
A_33_P3321697	0.00201028	0.00053454	3.76076	0.000183174	0.108135	1	EPB41L4A	TRUE	FALSE	FALSE	NM_022140	NM_022140	NM_022140	Hs.584954	64097	erythrocyte membrane protein band 4.1 like 4A	ENST00000261486	THC2710115	GO:0003674(molecular_function)|GO:0005575(cellular_component)|GO:0005737(cytoplasm)|GO:0005856(cytoskeleton)|GO:0008092(cytoskeletal protein binding)|GO:0008150(biological_process)|GO:0031032(actomyosin structure organization)	Homo sapiens erythrocyte membrane protein band 4.1 like 4A (EPB41L4A), transcript variant 2, mRNA [NM_022140]	chr5:111498374-111498316	hs|5q22.1
A_33_P3366039	-0.00164628	0.00043745	-3.76337	0.000183709	0.108135	1	RPL29	TRUE	TRUE	TRUE	NM_000992	NM_000992	NM_000992	Hs.425125	6159	ribosomal protein L29	ENST00000451924	THC2586740	GO:0002181(cytoplasmic translation)|GO:0003723(RNA binding)|GO:0003735(structural constituent of ribosome)|GO:0005829(cytosol)|GO:0006412(translation)|GO:0007566(embryo implantation)|GO:0008201(heparin binding)|GO:0016020(membrane)|GO:0022625(cytosolic large ribosomal subunit)|GO:0022626(cytosolic ribosome)|GO:0045296(cadherin binding)	Homo sapiens ribosomal protein L29 (RPL29), mRNA [NM_000992]	chr3:52029100-52028126	hs|3p21.2
A_24_P332482	-0.00158644	0.000421977	-3.75954	0.000185414	0.108135	1		FALSE	FALSE	FALSE	ENST00000482584						ENST00000482584			ribosomal protein L29 (RPL29) pseudogene [ENST00000482584]	chr5:78806278-78806337	hs|5q14.1
A_33_P3247639	-0.00134156	0.000356794	-3.76005	0.000189765	0.108135	1		FALSE	FALSE	FALSE	ENST00000425181						ENST00000425181	NP100098		immunoglobulin heavy variable 3/OR16-10 (non-functional) [Source:HGNC Symbol;Acc:HGNC:5634] [ENST00000425181]	chr16:33006767-33006826	hs|16p11.2
A_21_P0007746	0.000997888	0.000266037	3.75094	0.000190332	0.108135	1	LOC101928912	FALSE	FALSE	FALSE	XR_945252	XR_945252	XR_945252		101928912	uncharacterized LOC101928912				PREDICTED: Homo sapiens uncharacterized LOC101928912 (LOC101928912), transcript variant X2, ncRNA [XR_945252]	chr12:97623965-97623906	hs|12q23.1
A_23_P206280	0.00448157	0.00119505	3.75011	0.00019167	0.108135	1	ADGRG1	TRUE	TRUE	FALSE	NM_201525	NM_201525	NM_201525	Hs.513633	9289	adhesion G protein-coupled receptor G1	ENST00000388813	THC2472484	GO:0001525(angiogenesis)|GO:0004930(G protein-coupled receptor activity)|GO:0005515(protein binding)|GO:0005518(collagen binding)|GO:0005887(integral component of plasma membrane)|GO:0007155(cell adhesion)|GO:0007166(cell surface receptor signaling pathway)|GO:0007186(G protein-coupled receptor signaling pathway)|GO:0007189(adenylate cyclase-activating G protein-coupled receptor signaling pathway…	Homo sapiens adhesion G protein-coupled receptor G1 (ADGRG1), transcript variant 3, mRNA [NM_201525]	chr16:57698776-57698835	hs|16q21
A_23_P325562	0.0038583	0.00103329	3.734	0.000203407	0.113357	1	SLC1A7	TRUE	TRUE	FALSE	NM_006671	NM_006671	NM_006671	Hs.104637	6512	solute carrier family 1 member 7	ENST00000620288	THC2475068	GO:0001504(neurotransmitter uptake)|GO:0005313(L-glutamate transmembrane transporter activity)|GO:0005314(high-affinity glutamate transmembrane transporter activity)|GO:0005886(plasma membrane)|GO:0006811(ion transport)|GO:0006835(dicarboxylic acid transport)|GO:0006836(neurotransmitter transport)|GO:0015813(L-glutamate transmembrane transport)|GO:0016021(integral component of membrane)|GO:009879…	Homo sapiens solute carrier family 1 member 7 (SLC1A7), transcript variant 4, mRNA [NM_006671]	chr1:53552968-53552909	hs|1p32.3
A_23_P112241	0.00185111	0.000497199	3.72308	0.000212183	0.115512	1	DNAJB5	TRUE	FALSE	FALSE	NM_012266	NM_012266	NM_012266	Hs.237506	25822	DnaJ heat shock protein family (Hsp40) member B5	ENST00000684748	THC2462300	GO:0005515(protein binding)|GO:0005829(cytosol)|GO:0006986(response to unfolded protein)|GO:0051082(unfolded protein binding)|GO:0051085(chaperone cofactor-dependent protein refolding)|GO:0051087(chaperone binding)	Homo sapiens DnaJ heat shock protein family (Hsp40) member B5 (DNAJB5), transcript variant 3, mRNA [NM_012266]	chr9:34998281-34998340	hs|9p13.3
A_23_P420359	-0.000920439	0.000247238	-3.72289	0.00021233	0.115512	1	ADAMTS20	TRUE	TRUE	FALSE	NM_025003	NM_025003	NM_025003	Hs.287554	80070	ADAM metallopeptidase with thrombospondin type 1 motif 20	ENST00000389420	NP611115	GO:0004222(metalloendopeptidase activity)|GO:0005615(extracellular space)|GO:0006508(proteolysis)|GO:0008270(zinc ion binding)|GO:0009967(positive regulation of signal transduction)|GO:0030198(extracellular matrix organization)|GO:0031012(extracellular matrix)|GO:0043066(negative regulation of apoptotic process)|GO:0045636(positive regulation of melanocyte differentiation)|GO:0062023(collagen-con…	Homo sapiens ADAM metallopeptidase with thrombospondin type 1 motif 20 (ADAMTS20), mRNA [NM_025003]	chr12:43770066-43769920	hs|12q12
A_21_P0003627	0.000992532	0.000266813	3.71996	0.000217568	0.11697	1		FALSE	FALSE	FALSE	lnc-COPS4-1:2		AA481167	Hs.662856				THC2525615		BROAD Institute lincRNA (XLOC_003595), lincRNA [TCONS_00008144]	chr4:84010335-84010394	hs|4q21.22
A_23_P143845	0.00202703	0.000546786	3.70716	0.000225975	0.118999	1	TIPARP	TRUE	FALSE	FALSE	NM_015508	NM_015508	NM_015508	Hs.744050	25976	TCDD inducible poly(ADP-ribose) polymerase	ENST00000461166	THC2485935	GO:0000987(cis-regulatory region sequence-specific DNA binding)|GO:0001570(vasculogenesis)|GO:0001822(kidney development)|GO:0003950(NAD+ ADP-ribosyltransferase activity)|GO:0005634(nucleus)|GO:0006471(protein ADP-ribosylation)|GO:0008209(androgen metabolic process)|GO:0008210(estrogen metabolic process)|GO:0008585(female gonad development)|GO:0009791(post-embryonic development)|GO:0010629(negati…	Homo sapiens TCDD inducible poly(ADP-ribose) polymerase (TIPARP), transcript variant 2, mRNA [NM_015508]	chr3:156424310-156424369	hs|3q25.31
A_21_P0006956	0.000992784	0.000267851	3.70648	0.000226551	0.118999	1		FALSE	FALSE	FALSE	lnc-KLF6-7:2									BROAD Institute lincRNA (XLOC_008700), lincRNA [TCONS_00018416]	chr10:4242974-4242915	hs|10p15.1
A_32_P751535	-0.00138573	0.000374813	-3.69713	0.000235614	0.121259	1		FALSE	FALSE	FALSE	ENST00000440227						ENST00000440227	THC2528599		ribosomal protein L29 pseudogene 7 [Source:HGNC Symbol;Acc:HGNC:36859] [ENST00000440227]	chr1:168907735-168907794	hs|1q24.2
A_23_P253841	-0.00120045	0.00032483	-3.69563	0.00023616	0.121259	1	HSF1	TRUE	TRUE	FALSE	NM_005526	NM_005526	NM_005526	Hs.530227	3297	heat shock transcription factor 1	ENST00000527328	THC2469795	GO:0000122(negative regulation of transcription by RNA polymerase II)|GO:0000165(MAPK cascade)|GO:0000776(kinetochore)|GO:0000785(chromatin)|GO:0000791(euchromatin)|GO:0000792(heterochromatin)|GO:0000976(transcription cis-regulatory region binding)|GO:0000978(RNA polymerase II cis-regulatory region sequence-specific DNA binding)|GO:0000981(DNA-binding transcription factor activity, RNA polymerase…	Homo sapiens heat shock transcription factor 1 (HSF1), mRNA [NM_005526]	chr8:145538318-145538377	hs|8q24.3
A_32_P111639	0.0008557	0.000232133	3.68625	0.000248354	0.122016	1	CHST9	TRUE	TRUE	FALSE	NM_031422	NM_031422	NM_031422	Hs.706552	83539	carbohydrate sulfotransferase 9	ENST00000580774	THC2474402	GO:0000139(Golgi membrane)|GO:0001537(N-acetylgalactosamine 4-O-sulfotransferase activity)|GO:0005576(extracellular region)|GO:0006790(sulfur compound metabolic process)|GO:0008146(sulfotransferase activity)|GO:0016021(integral component of membrane)|GO:0016051(carbohydrate biosynthetic process)|GO:0030166(proteoglycan biosynthetic process)|GO:0030203(glycosaminoglycan metabolic process)|GO:00302…	Homo sapiens carbohydrate sulfotransferase 9 (CHST9), transcript variant 1, mRNA [NM_031422]	chr18:24496126-24496067	hs|18q11.2
A_33_P3816280	0.000860583	0.000233493	3.68569	0.000248823	0.122016	1	LINC02135	FALSE	FALSE	FALSE	NR_038438	NR_038438	NR_038438	Hs.434338	146513	long intergenic non-protein coding RNA 2135	ENST00000599486	THC2610110		Homo sapiens long intergenic non-protein coding RNA 2135 (LINC02135), long non-coding RNA [NR_038438]	chr16:86326933-86326992	hs|16q24.1
A_32_P158966	0.00309191	0.000840478	3.67875	0.000252041	0.122016	1	KLRF1	TRUE	FALSE	FALSE	NM_016523	NM_016523	NM_016523	Hs.183125	51348	killer cell lectin like receptor F1	ENST00000616259	NP183062	GO:0004888(transmembrane signaling receptor activity)|GO:0005886(plasma membrane)|GO:0005887(integral component of plasma membrane)|GO:0007166(cell surface receptor signaling pathway)|GO:0016020(membrane)|GO:0030246(carbohydrate binding)|GO:0032393(MHC class I receptor activity)	Homo sapiens killer cell lectin like receptor F1 (KLRF1), transcript variant 1, mRNA [NM_016523]	chr12:9997324-9997383	hs|12p13.31
A_24_P272548	-0.00147309	0.000400444	-3.67864	0.000253789	0.122016	1		FALSE	FALSE	FALSE	ENST00000469026						ENST00000469026	THC2696148		ribosomal protein L7a pseudogene 60 [Source:HGNC Symbol;Acc:HGNC:35859] [ENST00000469026]	chr12:112740403-112740344	hs|12q24.13
A_23_P154849	-0.0037949	0.00103245	-3.67563	0.000255106	0.122016	1	OLIG1	TRUE	TRUE	FALSE	NM_138983	NM_138983	NM_138983	Hs.56663	116448	oligodendrocyte transcription factor 1	ENST00000382348	THC2464968	GO:0000785(chromatin)|GO:0000978(RNA polymerase II cis-regulatory region sequence-specific DNA binding)|GO:0000981(DNA-binding transcription factor activity, RNA polymerase II-specific)|GO:0005515(protein binding)|GO:0005634(nucleus)|GO:0006357(regulation of transcription by RNA polymerase II)|GO:0014003(oligodendrocyte development)|GO:0030182(neuron differentiation)|GO:0046983(protein dimerizati…	Homo sapiens oligodendrocyte transcription factor 1 (OLIG1), mRNA [NM_138983]	chr21:34444537-34444596	hs|21q22.11
A_21_P0001097	0.000962603	0.000261666	3.67875	0.000255499	0.122016	1		FALSE	FALSE	FALSE	lnc-TNFRSF9-1:2									BROAD Institute lincRNA (XLOC_000695), lincRNA [TCONS_00000467]	chr1:8066636-8066577	hs|1p36.23
A_23_P204208	0.0029209	0.000794462	3.67658	0.000256325	0.122016	1	KLRD1	TRUE	TRUE	FALSE	NM_002262	NM_002262	NM_002262	Hs.562457	3824	killer cell lectin like receptor D1	ENST00000539374	NP492171	GO:0001915(negative regulation of T cell mediated cytotoxicity)|GO:0002223(stimulatory C-type lectin receptor signaling pathway)|GO:0002228(natural killer cell mediated immunity)|GO:0002250(adaptive immune response)|GO:0004888(transmembrane signaling receptor activity)|GO:0005515(protein binding)|GO:0005886(plasma membrane)|GO:0005887(integral component of plasma membrane)|GO:0007166(cell surface…	Homo sapiens killer cell lectin like receptor D1 (KLRD1), transcript variant 1, mRNA [NM_002262]	chr12:10467295-10467354	hs|12p13.2
A_23_P97296	-0.00131996	0.000359822	-3.66837	0.000262216	0.123533	1	NECAP2	TRUE	FALSE	FALSE	NM_018090	NM_018090	NM_018090	Hs.437385	55707	NECAP endocytosis associated 2	ENST00000496239	NP181200	GO:0005905(clathrin-coated pit)|GO:0006897(endocytosis)|GO:0015031(protein transport)|GO:0016192(vesicle-mediated transport)|GO:0030125(clathrin vesicle coat)	Homo sapiens NECAP endocytosis associated 2 (NECAP2), transcript variant 1, mRNA [NM_018090]	chr1:16786370-16786429	hs|1p36.13
A_23_P316150	0.00107206	0.000294015	3.64626	0.000288487	0.134523	1	IFT80	TRUE	FALSE	FALSE	NM_020800	NM_020800	NM_020800	Hs.478095	57560	intraflagellar transport 80	ENST00000483465	THC2491770	GO:0001649(osteoblast differentiation)|GO:0001958(endochondral ossification)|GO:0003418(growth plate cartilage chondrocyte differentiation)|GO:0005737(cytoplasm)|GO:0005813(centrosome)|GO:0005929(cilium)|GO:0007224(smoothened signaling pathway)|GO:0030992(intraciliary transport particle B)|GO:0033687(osteoblast proliferation)|GO:0035630(bone mineralization involved in bone maturation)|GO:0036064(…	Homo sapiens intraflagellar transport 80 (IFT80), transcript variant 1, mRNA [NM_020800]	chr3:159975086-159975027	hs|3q25.33
A_33_P3405763	-0.00102393	0.000281191	-3.64141	0.000292707	0.135112	1	TMPPE	TRUE	TRUE	FALSE	NM_001039770	NM_001039770	NM_001039770	Hs.443031	643853	transmembrane protein with metallophosphoesterase domain	ENST00000342462	THC2479729	GO:0005515(protein binding)|GO:0016021(integral component of membrane)|GO:0016787(hydrolase activity)|GO:0046872(metal ion binding)	Homo sapiens transmembrane protein with metallophosphoesterase domain (TMPPE), transcript variant 1, mRNA [NM_001039770]	chr3:33131976-33131917	hs|3p22.3
A_23_P160618	0.00259711	0.000715324	3.63068	0.000302718	0.138336	1	SH2D2A	TRUE	FALSE	FALSE	NM_003975	NM_003975	NM_003975	Hs.103527	9047	SH2 domain containing 2A	ENST00000392306	NP1242879	GO:0001525(angiogenesis)|GO:0005515(protein binding)|GO:0005737(cytoplasm)|GO:0005829(cytosol)|GO:0007165(signal transduction)|GO:0008283(cell population proliferation)|GO:0017124(SH3 domain binding)|GO:0030154(cell differentiation)	Homo sapiens SH2 domain containing 2A (SH2D2A), transcript variant 2, mRNA [NM_003975]	chr1:156776243-156776184	hs|1q23.1
A_23_P122906	0.00265416	0.000732399	3.62393	0.000310803	0.139555	1	AUTS2	TRUE	TRUE	FALSE	NM_015570	NM_015570	NM_015570	Hs.21631	26053	activator of transcription and developmental regulator AUTS2	ENST00000611706	NP651821	GO:0001764(neuron migration)|GO:0003682(chromatin binding)|GO:0005515(protein binding)|GO:0005575(cellular_component)|GO:0005634(nucleus)|GO:0005737(cytoplasm)|GO:0010592(positive regulation of lamellipodium assembly)|GO:0015629(actin cytoskeleton)|GO:0030426(growth cone)|GO:0031532(actin cytoskeleton reorganization)|GO:0035022(positive regulation of Rac protein signal transduction)|GO:0045944(po…	Homo sapiens activator of transcription and developmental regulator AUTS2 (AUTS2), transcript variant 1, mRNA [NM_015570]	chr7:70257414-70257473	hs|7q11.22
A_23_P105465	0.00151319	0.000417623	3.62333	0.000311494	0.139555	1	CMKLR1	TRUE	TRUE	FALSE	NM_004072	NM_004072	NM_004072	Hs.197143	1240	chemerin chemokine-like receptor 1	ENST00000552995	THC2487348	GO:0001501(skeletal system development)|GO:0002430(complement receptor mediated signaling pathway)|GO:0004875(complement receptor activity)|GO:0004930(G protein-coupled receptor activity)|GO:0004950(chemokine receptor activity)|GO:0005515(protein binding)|GO:0005886(plasma membrane)|GO:0005887(integral component of plasma membrane)|GO:0006935(chemotaxis)|GO:0006954(inflammatory response)|GO:00069…	Homo sapiens chemerin chemokine-like receptor 1 (CMKLR1), transcript variant 2, mRNA [NM_004072]	chr12:108685577-108685518	hs|12q23.3
A_21_P0001893	0.00109726	0.000302813	3.62355	0.000314619	0.139587	1	LINC01918	FALSE	FALSE	FALSE	ENST00000452037		BE407125	Hs.570237	105373984	long intergenic non-protein coding RNA 1918	ENST00000452037			long intergenic non-protein coding RNA 1918 [Source:HGNC Symbol;Acc:HGNC:52737] [ENST00000452037]	chr2:105761279-105761338	hs|2q12.1
A_32_P138628	0.00102725	0.000283728	3.62054	0.000319242	0.140276	1	LOC284933	FALSE	FALSE	FALSE	NR_038917	NR_038917	NR_038917	Hs.159057	284933	uncharacterized LOC284933	ENST00000630584	THC2604156		Homo sapiens uncharacterized LOC284933 (LOC284933), long non-coding RNA [NR_038917]	chr22:48934826-48934767	hs|22q13.32
A_23_P54649	-0.00145926	0.00040427	-3.60962	0.000328994	0.143185	1	TRADD	TRUE	FALSE	FALSE	NM_003789	NM_003789	NM_003789	Hs.460996	8717	TNFRSF1A associated via death domain	ENST00000486556	THC2464036	GO:0002947(tumor necrosis factor receptor superfamily complex)|GO:0005068(transmembrane receptor protein tyrosine kinase adaptor activity)|GO:0005164(tumor necrosis factor receptor binding)|GO:0005515(protein binding)|GO:0005634(nucleus)|GO:0005737(cytoplasm)|GO:0005829(cytosol)|GO:0005856(cytoskeleton)|GO:0005886(plasma membrane)|GO:0006915(apoptotic process)|GO:0007165(signal transduction)|GO:0…	Homo sapiens TNFRSF1A associated via death domain (TRADD), transcript variant 1, mRNA [NM_003789]	chr16:67188251-67188192	hs|16q22.1
A_23_P258483	-0.00148031	0.000411516	-3.59722	0.000343858	0.148242	1	ANKRD55	TRUE	TRUE	FALSE	NM_024669	NM_024669	NM_024669	Hs.436214	79722	ankyrin repeat domain 55	ENST00000434982	THC2487743	GO:0005515(protein binding)	Homo sapiens ankyrin repeat domain 55 (ANKRD55), mRNA [NM_024669]	chr5:55395852-55395793	hs|5q11.2
A_33_P3212172	-0.00258625	0.000720171	-3.59117	0.000352183	0.150008	1	SNX22	TRUE	TRUE	FALSE	NM_024798	NM_024798	NM_024798	Hs.744250	79856	sorting nexin 22	ENST00000557789	THC2501786	GO:0015031(protein transport)|GO:0030659(cytoplasmic vesicle membrane)|GO:1901981(phosphatidylinositol phosphate binding)	Homo sapiens sorting nexin 22 (SNX22), transcript variant 1, mRNA [NM_024798]	chr15:64449621-64449680	hs|15q22.31
A_32_P314783	0.000976967	0.000271969	3.5922	0.000354519	0.150008	1	LOC100131496	FALSE	FALSE	FALSE	NR_024594	NR_024594	NR_024594	Hs.662547	100131496	uncharacterized LOC100131496	ENST00000599904	THC2479413		Homo sapiens uncharacterized LOC100131496 (LOC100131496), long non-coding RNA [NR_024594]	chr20:45948486-45948545	hs|20q13.12
A_24_P109417	0.00105175	0.000293224	3.58684	0.000359868	0.150279	1	DRAXIN	TRUE	TRUE	FALSE	NM_198545	NM_198545	NM_198545	Hs.632364	374946	dorsal inhibitory axon guidance protein	ENST00000294485	THC2473182	GO:0005515(protein binding)|GO:0005576(extracellular region)|GO:0007411(axon guidance)|GO:0016055(Wnt signaling pathway)|GO:0021516(dorsal spinal cord development)|GO:0021528(commissural neuron differentiation in spinal cord)|GO:0021960(anterior commissure morphogenesis)|GO:0030517(negative regulation of axon extension)|GO:0030900(forebrain development)|GO:0043524(negative regulation of neuron ap…	Homo sapiens dorsal inhibitory axon guidance protein (DRAXIN), mRNA [NM_198545]	chr1:11779765-11779824	hs|1p36.22
A_33_P3314091	-0.00138706	0.000387004	-3.5841	0.000361738	0.150279	1		FALSE	FALSE	FALSE	ENST00000519308						ENST00000519308			immunoglobulin heavy constant epsilon P2 (pseudogene) [Source:HGNC Symbol;Acc:HGNC:5524] [ENST00000519308]	chr9:5114719-5114778	hs|9p24.1
A_32_P167076	0.000981449	0.00027427	3.5784	0.000374756	0.154141	1	CAPN14	TRUE	TRUE	FALSE	NM_001321270	NM_001321270	NM_001321270	Hs.468059	440854	calpain 14	ENST00000403897	THC2627535	GO:0004198(calcium-dependent cysteine-type endopeptidase activity)|GO:0005509(calcium ion binding)|GO:0005737(cytoplasm)|GO:0006508(proteolysis)	Homo sapiens calpain 14 (CAPN14), transcript variant 2, mRNA [NM_001321270]	chr2:31396260-31396201	hs|2p23.1
A_23_P50591	-0.0011623	0.000325175	-3.57436	0.00037778	0.154141	1	KCNK6	TRUE	TRUE	FALSE	NM_004823	NM_004823	NM_004823	Hs.240395	9424	potassium two pore domain channel subfamily K member 6	ENST00000263372	THC2472588	GO:0003085(negative regulation of systemic arterial blood pressure)|GO:0005242(inward rectifier potassium channel activity)|GO:0005886(plasma membrane)|GO:0005887(integral component of plasma membrane)|GO:0006813(potassium ion transport)|GO:0008076(voltage-gated potassium channel complex)|GO:0022841(potassium ion leak channel activity)|GO:0030322(stabilization of membrane potential)|GO:0034765(re…	Homo sapiens potassium two pore domain channel subfamily K member 6 (KCNK6), mRNA [NM_004823]	chr19:38818817-38818876	hs|19q13.2
A_33_P3267467	-0.000877025	0.000245544	-3.57176	0.000381665	0.154348	1	RFX3	TRUE	TRUE	FALSE	ENST00000442560				5991	regulatory factor X3	ENST00000442560	THC2755094	GO:0000785(chromatin)|GO:0000976(transcription cis-regulatory region binding)|GO:0000978(RNA polymerase II cis-regulatory region sequence-specific DNA binding)|GO:0000981(DNA-binding transcription factor activity, RNA polymerase II-specific)|GO:0003677(DNA binding)|GO:0003700(DNA-binding transcription factor activity)|GO:0005515(protein binding)|GO:0005576(extracellular region)|GO:0005634(nucleus…	regulatory factor X3 [Source:HGNC Symbol;Acc:HGNC:9984] [ENST00000442560]	chr9:3324042-3323983	hs|9p24.2
A_21_P0013477	-0.00151737	0.000425783	-3.56372	0.000391215	0.156629	1		FALSE	FALSE	FALSE	ENST00000425197						ENST00000425197	THC2513598		ribosomal protein L29 pseudogene 19 [Source:HGNC Symbol;Acc:HGNC:35508] [ENST00000425197]	chr8:49297227-49297286	hs|8q11.21
A_33_P3230350	-0.00114761	0.000322378	-3.55981	0.000396637	0.156629	1	ZNF207	TRUE	FALSE	FALSE	NM_001098507	NM_001098507	NM_001098507	Hs.500775	7756	zinc finger protein 207	ENST00000394673	THC2505654	GO:0000070(mitotic sister chromatid segregation)|GO:0000776(kinetochore)|GO:0001578(microtubule bundle formation)|GO:0003677(DNA binding)|GO:0003723(RNA binding)|GO:0005515(protein binding)|GO:0005634(nucleus)|GO:0005654(nucleoplasm)|GO:0005730(nucleolus)|GO:0005737(cytoplasm)|GO:0005819(spindle)|GO:0005874(microtubule)|GO:0007094(mitotic spindle assembly checkpoint signaling)|GO:0008017(microtub…	Homo sapiens zinc finger protein 207 (ZNF207), transcript variant 3, mRNA [NM_001098507]	chr17:30696623-30696682	hs|17q11.2
A_23_P124402	0.000874384	0.000245554	3.56086	0.000397588	0.156629	1	HTR3C	TRUE	TRUE	FALSE	NM_130770	NM_130770	NM_130770	Hs.632579	170572	5-hydroxytryptamine receptor 3C	ENST00000318351	THC2485512	GO:0004888(transmembrane signaling receptor activity)|GO:0005515(protein binding)|GO:0005886(plasma membrane)|GO:0005887(integral component of plasma membrane)|GO:0007165(signal transduction)|GO:0007210(serotonin receptor signaling pathway)|GO:0007268(chemical synaptic transmission)|GO:0022850(serotonin-gated cation-selective channel activity)|GO:0030594(neurotransmitter receptor activity)|GO:003…	Homo sapiens 5-hydroxytryptamine receptor 3C (HTR3C), mRNA [NM_130770]	chr3:183778396-183778454	hs|3q27.1
A_33_P3429242	0.00131721	0.000370367	3.55649	0.000401675	0.156887	1	LINC02481	FALSE	FALSE	FALSE	NR_147207	NR_147207	NR_147207	Hs.434746	339988	long intergenic non-protein coding RNA 2481	ENST00000499502	THC2616209		Homo sapiens long intergenic non-protein coding RNA 2481 (LINC02481), long non-coding RNA [NR_147207]	chr4:6689284-6689225	hs|4p16.1
A_33_P3289218	-0.00162292	0.000456686	-3.55369	0.000405452	0.15702	1	AAK1	TRUE	TRUE	TRUE	NM_014911	NM_014911	NM_014911	Hs.468878	22848	AP2 associated kinase 1	ENST00000409085	THC2492304	GO:0004674(protein serine/threonine kinase activity)|GO:0005112(Notch binding)|GO:0005515(protein binding)|GO:0005524(ATP binding)|GO:0005737(cytoplasm)|GO:0005829(cytosol)|GO:0005905(clathrin-coated pit)|GO:0006468(protein phosphorylation)|GO:0006897(endocytosis)|GO:0019897(extrinsic component of plasma membrane)|GO:0030136(clathrin-coated vesicle)|GO:0031252(cell leading edge)|GO:0032880(regula…	Homo sapiens AP2 associated kinase 1 (AAK1), transcript variant 1, mRNA [NM_014911]	chr2:69686742-69686683	hs|2p13.3
A_23_P396666	-0.00143541	0.000404459	-3.54895	0.000412375	0.158359	1	TBC1D2B	TRUE	FALSE	FALSE	NM_015079	NM_015079	NM_015079	Hs.567426	23102	TBC1 domain family member 2B	ENST00000418039	THC2524342	GO:0005096(GTPase activator activity)|GO:0005515(protein binding)|GO:0005829(cytosol)|GO:0006886(intracellular protein transport)|GO:0090630(activation of GTPase activity)|GO:1902017(regulation of cilium assembly)	Homo sapiens TBC1 domain family member 2B (TBC1D2B), transcript variant 2, mRNA [NM_015079]	chr15:78287623-78287564	hs|15q24.3
A_23_P257815	-0.00147545	0.000417574	-3.53339	0.000438778	0.163752	1	CD180	TRUE	TRUE	FALSE	NM_005582	NM_005582	NM_005582	Hs.87205	4064	CD180 molecule	ENST00000256447	THC2471609	GO:0002322(B cell proliferation involved in immune response)|GO:0005515(protein binding)|GO:0005615(extracellular space)|GO:0005886(plasma membrane)|GO:0006954(inflammatory response)|GO:0016021(integral component of membrane)|GO:0031012(extracellular matrix)|GO:0031666(positive regulation of lipopolysaccharide-mediated signaling pathway)|GO:0045087(innate immune response)|GO:0071222(cellular resp…	Homo sapiens CD180 molecule (CD180), mRNA [NM_005582]	chr5:66478752-66478693	hs|5q12.3
A_24_P157926	0.00175195	0.000495915	3.53276	0.00043885	0.163752	1	TNFAIP3	TRUE	TRUE	FALSE	NM_006290	NM_006290	NM_006290	Hs.211600	7128	TNF alpha induced protein 3	ENST00000615468	THC2466354	GO:0001922(B-1 B cell homeostasis)|GO:0002020(protease binding)|GO:0002237(response to molecule of bacterial origin)|GO:0002634(regulation of germinal center formation)|GO:0002677(negative regulation of chronic inflammatory response)|GO:0003677(DNA binding)|GO:0004842(ubiquitin-protein transferase activity)|GO:0004843(thiol-dependent deubiquitinase)|GO:0005515(protein binding)|GO:0005634(nucleus)…	Homo sapiens TNF alpha induced protein 3 (TNFAIP3), transcript variant 3, mRNA [NM_006290]	chr6:138203679-138203738	hs|6q23.3
A_23_P24987	0.000968044	0.000273888	3.53445	0.000439074	0.163752	1	TSPAN31	TRUE	TRUE	TRUE	NM_005981	NM_005981	NM_005981	Hs.632708	6302	tetraspanin 31	ENST00000549052	THC2615797	GO:0005515(protein binding)|GO:0005887(integral component of plasma membrane)|GO:0008284(positive regulation of cell population proliferation)|GO:0016020(membrane)	Homo sapiens tetraspanin 31 (TSPAN31), transcript variant 1, mRNA [NM_005981]	chr12:58141186-58141245	hs|12q14.1
A_33_P3382513	-0.00136481	0.000386542	-3.53082	0.000440754	0.163752	1	RPUSD1	TRUE	TRUE	TRUE	NM_001369660	NM_001369660	NM_001369660	Hs.101742	113000	RNA pseudouridine synthase domain containing 1	ENST00000561734	THC2601692	GO:0000455(enzyme-directed rRNA pseudouridine synthesis)|GO:0003674(molecular_function)|GO:0003723(RNA binding)|GO:0005515(protein binding)|GO:0005575(cellular_component)|GO:0008150(biological_process)|GO:0009982(pseudouridine synthase activity)	Homo sapiens RNA pseudouridine synthase domain containing 1 (RPUSD1), transcript variant 11, mRNA [NM_001369660]	chr16:835034-834975	hs|16p13.3
A_23_P126844	-0.00235304	0.000667754	-3.52381	0.000452318	0.166694	1	TNFRSF25	TRUE	TRUE	TRUE	NM_148965	NM_148965	NM_148965	Hs.462529	8718	TNF receptor superfamily member 25	ENST00000513135	NP1145497	GO:0005031(tumor necrosis factor-activated receptor activity)|GO:0005576(extracellular region)|GO:0005829(cytosol)|GO:0005886(plasma membrane)|GO:0005887(integral component of plasma membrane)|GO:0006915(apoptotic process)|GO:0007165(signal transduction)|GO:0007166(cell surface receptor signaling pathway)|GO:0033209(tumor necrosis factor-mediated signaling pathway)|GO:0038023(signaling receptor a…	Homo sapiens TNF receptor superfamily member 25 (TNFRSF25), transcript variant 1, mRNA [NM_148965]	chr1:6521304-6521245	hs|1p36.31
A_24_P350622	0.00245622	0.000697725	3.52033	0.000458581	0.16765	1	KIR2DL4	FALSE	FALSE	FALSE	NM_002255	NM_002255	NM_002255	Hs.661219	3805	killer cell immunoglobulin like receptor, two Ig domains and long cytoplasmic tail 4	ENST00000612389	NP365687	GO:0002729(positive regulation of natural killer cell cytokine production)|GO:0004888(transmembrane signaling receptor activity)|GO:0005515(protein binding)|GO:0005886(plasma membrane)|GO:0005887(integral component of plasma membrane)|GO:0006968(cellular defense response)|GO:0007165(signal transduction)|GO:0016020(membrane)|GO:0031901(early endosome membrane)|GO:0032394(MHC class Ib receptor acti…	Homo sapiens killer cell immunoglobulin like receptor, two Ig domains and long cytoplasmic tail 4 (KIR2DL4), transcript variant 1, mRNA [NM_002255]	chr19:55317688-55320335	hs|19q13.42
A_23_P27075	-0.0018019	0.000512317	-3.51716	0.000465232	0.167983	1	GABARAP	TRUE	TRUE	TRUE	NM_007278	NM_007278	NM_007278	Hs.647421	11337	GABA type A receptor-associated protein	ENST00000571253	THC2510345	GO:0000045(autophagosome assembly)|GO:0000139(Golgi membrane)|GO:0000226(microtubule cytoskeleton organization)|GO:0000421(autophagosome membrane)|GO:0000422(autophagy of mitochondrion)|GO:0005515(protein binding)|GO:0005764(lysosome)|GO:0005776(autophagosome)|GO:0005790(smooth endoplasmic reticulum)|GO:0005829(cytosol)|GO:0005874(microtubule)|GO:0005875(microtubule associated complex)|GO:0005886…	Homo sapiens GABA type A receptor-associated protein (GABARAP), mRNA [NM_007278]	chr17:7144673-7144192	hs|17p13.1
A_33_P3317392	0.000886113	0.000251874	3.51808	0.000466845	0.167983	1	ADAMTS19	TRUE	FALSE	FALSE	NM_133638	NM_133638	NM_133638	Hs.23751	171019	ADAM metallopeptidase with thrombospondin type 1 motif 19	ENST00000274487	THC2601060	GO:0004222(metalloendopeptidase activity)|GO:0005576(extracellular region)|GO:0006508(proteolysis)|GO:0030198(extracellular matrix organization)|GO:0031012(extracellular matrix)|GO:0046872(metal ion binding)	Homo sapiens ADAM metallopeptidase with thrombospondin type 1 motif 19 (ADAMTS19), mRNA [NM_133638]	chr5:129074234-129074293	hs|5q23.3
A_23_P43157	0.00346946	0.000988221	3.51081	0.000474772	0.16822	1	MYBL1	TRUE	FALSE	FALSE	NM_001080416	NM_001080416	NM_001080416	Hs.445898	4603	MYB proto-oncogene like 1	ENST00000522677	THC2621930	GO:0000278(mitotic cell cycle)|GO:0000978(RNA polymerase II cis-regulatory region sequence-specific DNA binding)|GO:0000981(DNA-binding transcription factor activity, RNA polymerase II-specific)|GO:0001228(DNA-binding transcription activator activity, RNA polymerase II-specific)|GO:0005634(nucleus)|GO:0005654(nucleoplasm)|GO:0006355(regulation of transcription, DNA-templated)|GO:0007141(male meio…	Homo sapiens MYB proto-oncogene like 1 (MYBL1), transcript variant 1, mRNA [NM_001080416]	chr8:67474765-67474706	hs|8q13.1
A_33_P3226407	-0.00113804	0.000324075	-3.51165	0.000474866	0.16822	1	LOC729732	FALSE	FALSE	FALSE	ENST00000637678		BC030685	Hs.621220	729732	uncharacterized LOC729732	ENST00000637678	THC2570043		novel transcript [ENST00000637678]	chr8:12453717-12453658	hs|8p23.1
A_24_P100996	0.000847947	0.000241681	3.50855	0.000484826	0.168596	1	ANO5	TRUE	FALSE	FALSE	NM_213599	NM_213599	NM_213599	Hs.154329	203859	anoctamin 5	ENST00000324559	THC2600946	GO:0005229(intracellular calcium activated chloride channel activity)|GO:0005254(chloride channel activity)|GO:0005789(endoplasmic reticulum membrane)|GO:0005886(plasma membrane)|GO:0006821(chloride transport)|GO:0016021(integral component of membrane)|GO:0031982(vesicle)|GO:0034220(ion transmembrane transport)|GO:0046983(protein dimerization activity)|GO:0055085(transmembrane transport)|GO:19024…	Homo sapiens anoctamin 5 (ANO5), transcript variant 1, mRNA [NM_213599]	chr11:22304318-22304377	hs|11p14.3
A_33_P3406196	0.0027747	0.000791847	3.50409	0.000486887	0.168596	1	KLRD1	TRUE	TRUE	FALSE	NM_001351060	NM_001351060	NM_001351060	Hs.562457	3824	killer cell lectin like receptor D1	ENST00000344825	NP492170	GO:0001915(negative regulation of T cell mediated cytotoxicity)|GO:0002223(stimulatory C-type lectin receptor signaling pathway)|GO:0002228(natural killer cell mediated immunity)|GO:0002250(adaptive immune response)|GO:0004888(transmembrane signaling receptor activity)|GO:0005515(protein binding)|GO:0005886(plasma membrane)|GO:0005887(integral component of plasma membrane)|GO:0007166(cell surface…	Homo sapiens killer cell lectin like receptor D1 (KLRD1), transcript variant 4, mRNA [NM_001351060]	chr12:10462019-10462078	hs|12p13.2
A_23_P339588	0.00146531	0.000418089	3.50478	0.000486995	0.168596	1	TAGAP	TRUE	FALSE	FALSE	NM_138810	NM_138810	NM_138810	Hs.529984	117289	T cell activation RhoGTPase activating protein	ENST00000338313	THC2488679	GO:0005085(guanyl-nucleotide exchange factor activity)|GO:0005096(GTPase activator activity)|GO:0005515(protein binding)|GO:0005829(cytosol)|GO:0007165(signal transduction)|GO:0050790(regulation of catalytic activity)|GO:0051056(regulation of small GTPase mediated signal transduction)	Homo sapiens T cell activation RhoGTPase activating protein (TAGAP), transcript variant 3, mRNA [NM_138810]	chr6:159460015-159459956	hs|6q25.3
A_23_P500300	0.000917356	0.000261918	3.50246	0.000498134	0.170025	1	TRIM15	TRUE	TRUE	FALSE	NM_033229	NM_033229	NM_033229	Hs.591789	89870	tripartite motif containing 15	ENST00000550400	THC2475001	GO:0003713(transcription coactivator activity)|GO:0005515(protein binding)|GO:0005737(cytoplasm)|GO:0007500(mesodermal cell fate determination)|GO:0008270(zinc ion binding)|GO:0010468(regulation of gene expression)|GO:0016567(protein ubiquitination)|GO:0032481(positive regulation of type I interferon production)|GO:0045087(innate immune response)|GO:0045893(positive regulation of transcription, D…	Homo sapiens tripartite motif containing 15 (TRIM15), mRNA [NM_033229]	chr6:30140403-30140462	hs|6p22.1
A_23_P6293	-0.00173464	0.000495959	-3.49755	0.000498563	0.170025	1	UBASH3A	TRUE	TRUE	FALSE	NM_018961	NM_018961	NM_018961	Hs.473912	53347	ubiquitin associated and SH3 domain containing A	ENST00000473381	THC2475428	GO:0001817(regulation of cytokine production)|GO:0005515(protein binding)|GO:0005654(nucleoplasm)|GO:0005737(cytoplasm)|GO:0005794(Golgi apparatus)|GO:0005829(cytosol)|GO:0050860(negative regulation of T cell receptor signaling pathway)|GO:0070062(extracellular exosome)	Homo sapiens ubiquitin associated and SH3 domain containing A (UBASH3A), transcript variant 1, mRNA [NM_018961]	chr21:43867379-43867438	hs|21q22.3
A_33_P3357759	0.000808771	0.000231156	3.49881	0.000502306	0.170032	1	MROH2A	TRUE	FALSE	FALSE	ENST00000389758	XM_024452842	XM_024452842		339766	maestro heat like repeat family member 2A	ENST00000389758	THC2606336		maestro heat like repeat family member 2A [Source:HGNC Symbol;Acc:HGNC:27936] [ENST00000389758]	chr2:234742010-234742069	hs|2q37.1
A_23_P353717	-0.00168726	0.000483461	-3.48996	0.000512526	0.171398	1	RMI2	TRUE	TRUE	FALSE	NM_152308	NM_152308	NM_152308	Hs.347524	116028	RecQ mediated genome instability 2	ENST00000572173	THC2508344	GO:0003677(DNA binding)|GO:0005515(protein binding)|GO:0005654(nucleoplasm)|GO:0005829(cytosol)|GO:0006260(DNA replication)|GO:0006281(DNA repair)|GO:0016607(nuclear speck)|GO:0033045(regulation of sister chromatid segregation)|GO:0043007(maintenance of rDNA)|GO:2000042(negative regulation of double-strand break repair via homologous recombination)	Homo sapiens RecQ mediated genome instability 2 (RMI2), transcript variant 1, mRNA [NM_152308]	chr16:11445384-11445443	hs|16p13.13
A_21_P0012154	-0.000877906	0.000251698	-3.48794	0.000523065	0.171398	1	MIR646HG	TRUE	FALSE	FALSE	ENST00000431181				284757	MIR646 host gene	ENST00000431181			MIR646 host gene [Source:HGNC Symbol;Acc:HGNC:27659] [ENST00000431181]	chr20:58698882-58821120	hs|20q13.33
A_33_P3403733	0.00134171	0.000385108	3.48397	0.000523946	0.171398	1		FALSE	FALSE	FALSE	ENST00000601199						ENST00000601199				chr1:16999939-16999998	hs|1p36.13
A_33_P3393684	0.00192853	0.000553771	3.48254	0.000526847	0.171398	1	VSIG8	TRUE	TRUE	FALSE	NM_001013661	NM_001013661	NM_001013661	Hs.647718	391123	V-set and immunoglobulin domain containing 8	ENST00000368100	THC2483151	GO:0003723(RNA binding)|GO:0005622(intracellular anatomical structure)|GO:0016021(integral component of membrane)	Homo sapiens V-set and immunoglobulin domain containing 8 (VSIG8), mRNA [NM_001013661]	chr1:159824170-159824111	hs|1q23.2
A_33_P3253747	-0.000898962	0.000257999	-3.48437	0.000529059	0.171398	1	CYP1A2	TRUE	TRUE	FALSE	NM_000761	NM_000761	NM_000761	Hs.1361	1544	cytochrome P450 family 1 subfamily A member 2	ENST00000343932	THC2474843	GO:0004497(monooxygenase activity)|GO:0005506(iron ion binding)|GO:0005515(protein binding)|GO:0005789(endoplasmic reticulum membrane)|GO:0006706(steroid catabolic process)|GO:0006778(porphyrin-containing compound metabolic process)|GO:0006805(xenobiotic metabolic process)|GO:0008203(cholesterol metabolic process)|GO:0008210(estrogen metabolic process)|GO:0009055(electron transfer activity)|GO:00…	Homo sapiens cytochrome P450 family 1 subfamily A member 2 (CYP1A2), mRNA [NM_000761]	chr15:75048866-75048925	hs|15q24.1
A_21_P0005565	-0.00184698	0.000530643	-3.48065	0.000530714	0.171398	1		FALSE	FALSE	FALSE	lnc-VKORC1L1-1:1		DB461521	Hs.641554						BROAD Institute lincRNA (XLOC_006132), lincRNA [TCONS_00014153]	chr7:65292642-65292701	hs|7q11.21
A_33_P3421595	-0.000837104	0.00024038	-3.48242	0.000532596	0.171398	1	CDRT15P3	FALSE	FALSE	FALSE	NR_161366	NR_161366	NR_161366	Hs.145567	408029	CDRT15 pseudogene 3	ENST00000623129	THC2489049	GO:0005515(protein binding)	Homo sapiens CDRT15 pseudogene 3 (CDRT15P3), long non-coding RNA [NR_161366]	chr2:132558539-132558480	hs|2q21.2
A_33_P3221999	-0.00219528	0.000631749	-3.47493	0.000547101	0.173571	1	GSDMB	TRUE	FALSE	FALSE	NM_001388420	NM_001388420	NM_001388420	Hs.306777	55876	gasdermin B	ENST00000394179	NP1072682	GO:0001786(phosphatidylserine binding)|GO:0003674(molecular_function)|GO:0005546(phosphatidylinositol-4,5-bisphosphate binding)|GO:0005575(cellular_component)|GO:0005737(cytoplasm)|GO:0005886(plasma membrane)|GO:0016021(integral component of membrane)|GO:0019835(cytolysis)|GO:0042742(defense response to bacterium)|GO:0070269(pyroptosis)|GO:0070273(phosphatidylinositol-4-phosphate binding)	Homo sapiens gasdermin B (GSDMB), transcript variant 6, mRNA [NM_001388420]	chr17:38060909-38060850	hs|17q12
A_33_P3280213	-0.00185286	0.00053375	-3.47139	0.000549561	0.173571	1	CTSA	TRUE	TRUE	TRUE	NM_000308	NM_000308	NM_000308	Hs.609336	5476	cathepsin A	ENST00000372459	THC2591756	GO:0004180(carboxypeptidase activity)|GO:0004185(serine-type carboxypeptidase activity)|GO:0005576(extracellular region)|GO:0005764(lysosome)|GO:0005783(endoplasmic reticulum)|GO:0006508(proteolysis)|GO:0006886(intracellular protein transport)|GO:0008047(enzyme activator activity)|GO:0016020(membrane)|GO:0031647(regulation of protein stability)|GO:0035578(azurophil granule lumen)|GO:0043202(lysos…	Homo sapiens cathepsin A (CTSA), transcript variant 1, mRNA [NM_000308]	chr20:44523321-44523380	hs|20q13.12
A_24_P156501	-0.00104667	0.000301439	-3.47224	0.000550743	0.173571	1	EBF1	TRUE	TRUE	TRUE	NM_024007	NM_024007	NM_024007	Hs.573143	1879	EBF transcription factor 1	ENST00000522192	THC2630653	GO:0000785(chromatin)|GO:0000978(RNA polymerase II cis-regulatory region sequence-specific DNA binding)|GO:0000981(DNA-binding transcription factor activity, RNA polymerase II-specific)|GO:0005515(protein binding)|GO:0005634(nucleus)|GO:0006357(regulation of transcription by RNA polymerase II)|GO:0046872(metal ion binding)|GO:0070742(C2H2 zinc finger domain binding)	Homo sapiens EBF transcription factor 1 (EBF1), transcript variant 2, mRNA [NM_024007]	chr5:158126074-158126015	hs|5q33.3
A_24_P937405	0.00199119	0.000574964	3.46316	0.000565828	0.174632	1	PRSS23	TRUE	FALSE	FALSE	NM_007173	NM_007173	NM_007173	Hs.25338	11098	serine protease 23	ENST00000280258	THC2469793	GO:0004252(serine-type endopeptidase activity)|GO:0005515(protein binding)|GO:0005634(nucleus)|GO:0005788(endoplasmic reticulum lumen)|GO:0006508(proteolysis)|GO:0070062(extracellular exosome)	Homo sapiens serine protease 23 (PRSS23), transcript variant 1, mRNA [NM_007173]	chr11:86522062-86522121	hs|11q14.2
A_33_P3323902	0.000970795	0.000280288	3.46356	0.000569925	0.174632	1	DEFB130A	FALSE	FALSE	FALSE	NM_001037804	NM_001037804	NM_001037804	Hs.581979	245940	defensin beta 130A	ENST00000530001	NP1463885	GO:0005615(extracellular space)|GO:0031731(CCR6 chemokine receptor binding)|GO:0042056(chemoattractant activity)|GO:0042742(defense response to bacterium)|GO:0050918(positive chemotaxis)|GO:0060326(cell chemotaxis)	Homo sapiens defensin beta 130A (DEFB130A), mRNA [NM_001037804]	chr8:12168533-12168477	hs|8p23.1
A_21_P0005090	0.000882386	0.000254808	3.46295	0.000573168	0.174632	1	LOC105378146	FALSE	FALSE	FALSE	XR_001756529	XR_001756529	XR_001756529		105378146	uncharacterized LOC105378146				PREDICTED: Homo sapiens uncharacterized LOC105378146 (LOC105378146), transcript variant X1, ncRNA [XR_001756529]	chr6:169327614-169327555	hs|6q27
A_23_P3663	-0.00117248	0.000338996	-3.4587	0.000574803	0.174632	1	MCRIP2	TRUE	TRUE	FALSE	NM_138418	NM_138418	NM_138418	Hs.706105	84331	MAPK regulated corepressor interacting protein 2	ENST00000615744	NP1205737	GO:0005515(protein binding)|GO:0005634(nucleus)|GO:0005737(cytoplasm)|GO:0010494(cytoplasmic stress granule)	Homo sapiens MAPK regulated corepressor interacting protein 2 (MCRIP2), transcript variant 1, mRNA [NM_138418]	chr16:698363-698422	hs|16p13.3
A_33_P3349637	0.00218864	0.000633274	3.45607	0.000580353	0.174632	1	PCDH1	TRUE	TRUE	TRUE	NM_002587	NM_002587	NM_002587	Hs.79769	5097	protocadherin 1	ENST00000394536	NP099071	GO:0005509(calcium ion binding)|GO:0005654(nucleoplasm)|GO:0005730(nucleolus)|GO:0005886(plasma membrane)|GO:0005887(integral component of plasma membrane)|GO:0005911(cell-cell junction)|GO:0007155(cell adhesion)|GO:0007156(homophilic cell adhesion via plasma membrane adhesion molecules)|GO:0007267(cell-cell signaling)|GO:0007399(nervous system development)|GO:0030054(cell junction)|GO:0043231(in…	Homo sapiens protocadherin 1 (PCDH1), transcript variant 1, mRNA [NM_002587]	chr5:141242277-141242218	hs|5q31.3
A_23_P422240	-0.00083225	0.000240668	-3.45809	0.000582952	0.174632	1	UROC1	TRUE	TRUE	FALSE	NM_144639	NM_144639	NM_144639	Hs.331148	131669	urocanate hydratase 1	ENST00000383579	NP1242346	GO:0005515(protein binding)|GO:0005829(cytosol)|GO:0006548(histidine catabolic process)|GO:0016153(urocanate hydratase activity)|GO:0019556(histidine catabolic process to glutamate and formamide)|GO:0019557(histidine catabolic process to glutamate and formate)	Homo sapiens urocanate hydratase 1 (UROC1), transcript variant 1, mRNA [NM_144639]	chr3:126201288-126201229	hs|3q21.3
A_23_P163306	0.000874427	0.000252942	3.45703	0.00058402	0.174632	1	CGNL1	TRUE	TRUE	TRUE	NM_032866	NM_032866	NM_032866	Hs.148989	84952	cingulin like 1	ENST00000281282	THC2601848	GO:0005515(protein binding)|GO:0005923(bicellular tight junction)|GO:0007015(actin filament organization)|GO:0016459(myosin complex)|GO:0032991(protein-containing complex)|GO:0051058(negative regulation of small GTPase mediated signal transduction)|GO:0051497(negative regulation of stress fiber assembly)|GO:0150105(protein localization to cell-cell junction)	Homo sapiens cingulin like 1 (CGNL1), transcript variant 2, mRNA [NM_032866]	chr15:57842847-57842906	hs|15q21.3
A_23_P10591	0.00165031	0.000477789	3.45405	0.000584678	0.174632	1	METRNL	TRUE	TRUE	FALSE	NM_001004431	NM_001004431	NM_001004431	Hs.378821	284207	meteorin like, glial cell differentiation regulator	ENST00000571814	THC2775842	GO:0003674(molecular_function)|GO:0005179(hormone activity)|GO:0005615(extracellular space)|GO:0007165(signal transduction)|GO:0009409(response to cold)|GO:0014850(response to muscle activity)|GO:0045444(fat cell differentiation)|GO:0050728(negative regulation of inflammatory response)|GO:0050873(brown fat cell differentiation)|GO:0070062(extracellular exosome)|GO:0090336(positive regulation of b…	Homo sapiens meteorin like, glial cell differentiation regulator (METRNL), transcript variant 1, mRNA [NM_001004431]	chr17:81052490-81052549	hs|17q25.3
A_21_P0005438	0.00161242	0.000468943	3.43841	0.000620061	0.183997	1		FALSE	FALSE	FALSE	lnc-RP11-1220K2.2.1-1:2	XM_011516692	XM_011516692							PREDICTED: Homo sapiens maltase-glucoamylase 2 (putative) (MGAM2), transcript variant X1, mRNA [XM_011516692]	chr7:141923093-141923152	hs|7q34
A_21_P0008042	0.000908897	0.000265096	3.42856	0.000641389	0.187286	1		FALSE	FALSE	FALSE	lnc-USPL1-2:1		AK092065	Hs.721012				THC2628148		BROAD Institute lincRNA (XLOC_010335), lincRNA [TCONS_00021744]	chr13:30919402-30919461	hs|13q12.3
A_21_P0010445	0.00102817	0.000299776	3.42979	0.000646321	0.187286	1		FALSE	FALSE	FALSE	lnc-SCUBE1-1:1									BROAD Institute lincRNA (XLOC_014390), lincRNA [TCONS_00029707]	chr22:43784151-43782063	hs|22q13.2
A_33_P3343182	0.000869999	0.000253737	3.42874	0.000647366	0.187286	1	IQCA1	TRUE	FALSE	FALSE	NM_024726	NM_024726	NM_024726	Hs.591594	79781	IQ motif containing with AAA domain 1	ENST00000254653	NP1467804	GO:0005524(ATP binding)|GO:0005737(cytoplasm)|GO:0005856(cytoskeleton)|GO:0031514(motile cilium)	Homo sapiens IQ motif containing with AAA domain 1 (IQCA1), transcript variant 1, mRNA [NM_024726]	chr2:237233015-237232956	hs|2q37.2
A_24_P128442	0.00100863	0.000294488	3.42501	0.000649621	0.187286	1	TBX15	TRUE	TRUE	FALSE	NM_152380	NM_152380	NM_152380	Hs.146196	6913	T-box transcription factor 15	ENST00000369429	THC2475287	GO:0000122(negative regulation of transcription by RNA polymerase II)|GO:0000785(chromatin)|GO:0000978(RNA polymerase II cis-regulatory region sequence-specific DNA binding)|GO:0000981(DNA-binding transcription factor activity, RNA polymerase II-specific)|GO:0001227(DNA-binding transcription repressor activity, RNA polymerase II-specific)|GO:0001708(cell fate specification)|GO:0005515(protein bin…	Homo sapiens T-box transcription factor 15 (TBX15), transcript variant 2, mRNA [NM_152380]	chr1:119425783-119425724	hs|1p12
A_23_P118038	-0.00138293	0.000403819	-3.42463	0.000651808	0.187286	1	NUTF2	TRUE	TRUE	FALSE	NM_005796	NM_005796	NM_005796	Hs.356630	10204	nuclear transport factor 2	ENST00000568396	THC2520701	GO:0005515(protein binding)|GO:0005637(nuclear inner membrane)|GO:0005640(nuclear outer membrane)|GO:0005654(nucleoplasm)|GO:0005829(cytosol)|GO:0006606(protein import into nucleus)|GO:0006611(protein export from nucleus)|GO:0006913(nucleocytoplasmic transport)|GO:0017056(structural constituent of nuclear pore)|GO:0031267(small GTPase binding)|GO:0031965(nuclear membrane)|GO:0042307(positive regu…	Homo sapiens nuclear transport factor 2 (NUTF2), transcript variant 1, mRNA [NM_005796]	chr16:67904758-67904817	hs|16q22.1
A_23_P159663	-0.00113453	0.000331617	-3.42119	0.000659311	0.187286	1	UXT	TRUE	TRUE	TRUE	NM_004182	NM_004182	NM_004182	Hs.172791	8409	ubiquitously expressed prefoldin like chaperone	ENST00000333119	THC2737326	GO:0000122(negative regulation of transcription by RNA polymerase II)|GO:0000226(microtubule cytoskeleton organization)|GO:0000785(chromatin)|GO:0000922(spindle pole)|GO:0003682(chromatin binding)|GO:0003712(transcription coregulator activity)|GO:0003714(transcription corepressor activity)|GO:0005515(protein binding)|GO:0005634(nucleus)|GO:0005654(nucleoplasm)|GO:0005737(cytoplasm)|GO:0005813(cen…	Homo sapiens ubiquitously expressed prefoldin like chaperone (UXT), transcript variant 2, mRNA [NM_004182]	chrX:47516977-47516637	hs|Xp11.23
A_21_P0000778	-0.00134567	0.000393489	-3.41984	0.000664682	0.187286	1	ZSWIM8-AS1	TRUE	FALSE	FALSE	NR_038357	NR_038357	NR_038357	Hs.631828	100507331	ZSWIM8 antisense RNA 1	ENST00000603027	THC2514363		Homo sapiens ZSWIM8 antisense RNA 1 (ZSWIM8-AS1), long non-coding RNA [NR_038357]	chr10:75556335-75556276	hs|10q22.2
A_21_P0002041	0.000914242	0.000267503	3.41769	0.000674321	0.187286	1		FALSE	FALSE	FALSE	lnc-THADA-4:1							THC2541016		BROAD Institute lincRNA (XLOC_002067), lincRNA [TCONS_00003262]	chr2:43228530-43228471	hs|2p21
A_23_P202104	-0.00161482	0.000472972	-3.41421	0.000675932	0.187286	1	PPIF	TRUE	FALSE	FALSE	NM_005729	NM_005729	NM_005729	Hs.381072	10105	peptidylprolyl isomerase F	ENST00000225174	THC2643807	GO:0000413(protein peptidyl-prolyl isomerization)|GO:0002931(response to ischemia)|GO:0003755(peptidyl-prolyl cis-trans isomerase activity)|GO:0005515(protein binding)|GO:0005737(cytoplasm)|GO:0005739(mitochondrion)|GO:0005757(mitochondrial permeability transition pore complex)|GO:0005759(mitochondrial matrix)|GO:0006457(protein folding)|GO:0008637(apoptotic mitochondrial changes)|GO:0010849(regu…	Homo sapiens peptidylprolyl isomerase F (PPIF), mRNA; nuclear gene for mitochondrial product [NM_005729]	chr10:81114318-81114377	hs|10q22.3
A_33_P3331220	-0.00183512	0.000537593	-3.41359	0.00067883	0.187286	1		FALSE	FALSE	FALSE	ENST00000390617						ENST00000390617	NP1166158		immunoglobulin heavy variable 3-35 (non-functional) [Source:HGNC Symbol;Acc:HGNC:5598] [ENST00000390617]	chr14:106845416-106845357	hs|14q32.33
A_21_P0013168	-0.000999781	0.00029273	-3.41537	0.000679332	0.187286	1	XLOC_l2_013267	FALSE	FALSE	FALSE	TCONS_l2_00025618									BROAD Institute lincRNA (XLOC_l2_013267), lincRNA [TCONS_l2_00025618]	chr7:5889573-5889632	hs|7p22.1
A_33_P3304707	-0.00406738	0.00119139	-3.41397	0.000683665	0.187286	1		FALSE	FALSE	FALSE	ENST00000620395		BF128674	Hs.731137			ENST00000620395	NP165804		immunoglobulin lambda variable 2-8 [Source:HGNC Symbol;Acc:HGNC:5895] [ENST00000620395]	chr22:23165574-23165633	hs|22q11.22
A_33_P3328626	0.00094376	0.000276514	3.41306	0.000684424	0.187286	1		FALSE	FALSE	FALSE	THC2692397							THC2692397		Q3ZCJ0_BOVIN (Q3ZCJ0) RPL36A protein, partial (46%) [THC2692397]	chr1:093656715-093656656	hs|1p22.1
A_33_P3401179	0.000860897	0.000252428	3.41047	0.00068931	0.1874	1		FALSE	FALSE	FALSE											chr4:108169131-108169072	hs|4q25
A_23_P49646	-0.00121041	0.000355196	-3.40773	0.000693043	0.1874	1	PRPSAP2	TRUE	TRUE	FALSE	NM_002767	NM_002767	NM_002767	Hs.632236	5636	phosphoribosyl pyrophosphate synthetase associated protein 2	ENST00000542013	NP1159677	GO:0000287(magnesium ion binding)|GO:0002189(ribose phosphate diphosphokinase complex)|GO:0004749(ribose phosphate diphosphokinase activity)|GO:0004857(enzyme inhibitor activity)|GO:0005515(protein binding)|GO:0005737(cytoplasm)|GO:0006015(5-phosphoribose 1-diphosphate biosynthetic process)|GO:0006139(nucleobase-containing compound metabolic process)|GO:0006164(purine nucleotide biosynthetic proc…	Homo sapiens phosphoribosyl pyrophosphate synthetase associated protein 2 (PRPSAP2), transcript variant 1, mRNA [NM_002767]	chr17:18833954-18834013	hs|17p11.2
A_21_P0011047	-0.00189234	0.000555049	-3.40932	0.000704216	0.189283	1		FALSE	FALSE	FALSE	ENST00000539977		BF789912	Hs.632995			ENST00000539977	THC2521993		poly(A) binding protein cytoplasmic 1 pseudogene 4 [Source:HGNC Symbol;Acc:HGNC:8563] [ENST00000539977]	chr12:64216934-64216993	hs|12q14.2
A_23_P416711	0.00105867	0.000311183	3.40209	0.000708287	0.189283	1	ST6GALNAC3	TRUE	TRUE	FALSE	NM_152996	NM_152996	NM_152996	Hs.337040	256435	ST6 N-acetylgalactosaminide alpha-2,6-sialyltransferase 3	ENST00000328299	THC2471836	GO:0000139(Golgi membrane)|GO:0001574(ganglioside biosynthetic process)|GO:0001665(alpha-N-acetylgalactosaminide alpha-2,6-sialyltransferase activity)|GO:0005515(protein binding)|GO:0005654(nucleoplasm)|GO:0006486(protein glycosylation)|GO:0006677(glycosylceramide metabolic process)|GO:0006687(glycosphingolipid metabolic process)|GO:0008373(sialyltransferase activity)|GO:0009100(glycoprotein meta…	Homo sapiens ST6 N-acetylgalactosaminide alpha-2,6-sialyltransferase 3 (ST6GALNAC3), transcript variant 1, mRNA [NM_152996]	chr1:77096543-77096602	hs|1p31.1
A_32_P313405	0.000890026	0.000261656	3.40152	0.000717073	0.190516	1	LAMA1	TRUE	TRUE	FALSE	NM_005559	NM_005559	NM_005559	Hs.270364	284217	laminin subunit alpha 1	ENST00000579014	THC2609410	GO:0002011(morphogenesis of an epithelial sheet)|GO:0005102(signaling receptor binding)|GO:0005201(extracellular matrix structural constituent)|GO:0005515(protein binding)|GO:0005576(extracellular region)|GO:0005604(basement membrane)|GO:0005606(laminin-1 complex)|GO:0005608(laminin-3 complex)|GO:0005615(extracellular space)|GO:0005911(cell-cell junction)|GO:0006468(protein phosphorylation)|GO:00…	Homo sapiens laminin subunit alpha 1 (LAMA1), mRNA [NM_005559]	chr18:6942035-6941976	hs|18p11.31
A_32_P107002	-0.00167745	0.000493977	-3.39581	0.00072356	0.191128	1	SNX29	TRUE	TRUE	FALSE	NM_001376490	NM_001376490	NM_001376490	Hs.458401	92017	sorting nexin 29	ENST00000603801	THC2476984	GO:0035091(phosphatidylinositol binding)	Homo sapiens sorting nexin 29 (SNX29), transcript variant 2, mRNA [NM_001376490]	chr16:12145978-12146037	hs|16p13.13
A_23_P104641	-0.00170491	0.000502472	-3.39304	0.000730413	0.191569	1	VPS51	TRUE	TRUE	TRUE	NM_013265	NM_013265	NM_013265	Hs.277517	738	VPS51 subunit of GARP complex	ENST00000534591	THC2467873	GO:0000938(GARP complex)|GO:0003674(molecular_function)|GO:0005515(protein binding)|GO:0005730(nucleolus)|GO:0005794(Golgi apparatus)|GO:0005829(cytosol)|GO:0006869(lipid transport)|GO:0006914(autophagy)|GO:0007030(Golgi organization)|GO:0007041(lysosomal transport)|GO:0015031(protein transport)|GO:0016020(membrane)|GO:0016021(integral component of membrane)|GO:0032456(endocytic recycling)|GO:003…	Homo sapiens VPS51 subunit of GARP complex (VPS51), transcript variant 1, mRNA [NM_013265]	chr11:64878902-64878961	hs|11q13.1
A_33_P3309684	-0.00133561	0.000393874	-3.39095	0.000740043	0.191569	1		FALSE	FALSE	FALSE	ENST00000474540						ENST00000474540			ribosomal protein, large, P2 (RPLP2) pseudogene [ENST00000474540]	chr11:107779285-107779344	hs|11q22.3
A_21_P0009861	0.000936638	0.000276121	3.39213	0.000745127	0.191569	1	LINC01440	FALSE	FALSE	FALSE	NR_110629	NR_110629	NR_110629		102723578	long intergenic non-protein coding RNA 1440	ENST00000598445	THC2652828		Homo sapiens long intergenic non-protein coding RNA 1440 (LINC01440), long non-coding RNA [NR_110629]	chr20:54043226-54043285	hs|20q13.2
A_23_P62642	0.00157857	0.000466342	3.38502	0.000750818	0.191569	1	CFAP45	TRUE	TRUE	FALSE	NM_012337	NM_012337	NM_012337	Hs.647705	25790	cilia and flagella associated protein 45	ENST00000475911	THC2474012	GO:0005515(protein binding)|GO:0005576(extracellular region)|GO:0005634(nucleus)|GO:0005654(nucleoplasm)|GO:0005930(axoneme)|GO:0016208(AMP binding)|GO:0030317(flagellated sperm motility)|GO:0060287(epithelial cilium movement involved in determination of left/right asymmetry)|GO:0060296(regulation of cilium beat frequency involved in ciliary motility)|GO:0061966(establishment of left/right asymme…	Homo sapiens cilia and flagella associated protein 45 (CFAP45), mRNA [NM_012337]	chr1:159846444-159846385	hs|1q23.2
A_33_P3328621	0.000850821	0.00025149	3.38312	0.000755455	0.191569	1	LOC112267871	FALSE	FALSE	FALSE	ENST00000662795		BC036435	Hs.645945	112267871	uncharacterized LOC112267871	ENST00000662795		GO:0006412(translation)|GO:0030533(triplet codon-amino acid adaptor activity)	novel transcript [ENST00000662795]	chr1:17199769-17199828	hs|1p36.13
A_23_P17955	0.000839848	0.000248296	3.38245	0.00075736	0.191569	1	FBXL2	TRUE	TRUE	FALSE	NM_012157	NM_012157	NM_012157	Hs.475872	25827	F-box and leucine rich repeat protein 2	ENST00000283627	THC2472951	GO:0005515(protein binding)|GO:0005516(calmodulin binding)|GO:0005737(cytoplasm)|GO:0006464(cellular protein modification process)|GO:0006508(proteolysis)|GO:0006513(protein monoubiquitination)|GO:0010506(regulation of autophagy)|GO:0014066(regulation of phosphatidylinositol 3-kinase signaling)|GO:0016020(membrane)|GO:0016567(protein ubiquitination)|GO:0019005(SCF ubiquitin ligase complex)|GO:001…	Homo sapiens F-box and leucine rich repeat protein 2 (FBXL2), transcript variant 1, mRNA [NM_012157]	chr3:33427777-33427836	hs|3p22.3
A_21_P0001849	0.00108532	0.000320644	3.3848	0.00075876	0.191569	1	LINC00486	TRUE	FALSE	FALSE	NR_027099	NR_027099	NR_027099	Hs.434660	285045	long intergenic non-protein coding RNA 486	ENST00000424364	THC2613258		Homo sapiens long intergenic non-protein coding RNA 486 (LINC00486), transcript variant 2, long non-coding RNA [NR_027099]	chr2:33108020-33108079	hs|2p22.3
A_24_P510357	-0.00424591	0.00125522	-3.3826	0.000760024	0.191569	1		FALSE	FALSE	FALSE	ENST00000390312		CD101742	Hs.535669			ENST00000390312	NP1087720		immunoglobulin lambda variable 2-14 [Source:HGNC Symbol;Acc:HGNC:5888] [ENST00000390312]	chr22:23101631-23101690	hs|22q11.22
A_23_P393777	0.0020484	0.000605963	3.3804	0.000762955	0.191569	1	PTGDR	TRUE	TRUE	FALSE	NM_000953	NM_000953	NM_000953	Hs.306831	5729	prostaglandin D2 receptor	ENST00000306051	THC2479798	GO:0004956(prostaglandin D receptor activity)|GO:0005515(protein binding)|GO:0005886(plasma membrane)|GO:0006954(inflammatory response)|GO:0007186(G protein-coupled receptor signaling pathway)|GO:0007204(positive regulation of cytosolic calcium ion concentration)|GO:0016021(integral component of membrane)|GO:0043303(mast cell degranulation)	Homo sapiens prostaglandin D2 receptor (PTGDR), transcript variant 1, mRNA [NM_000953]	chr14:52743026-52743085	hs|14q22.1
A_23_P420551	0.00115336	0.000340616	3.3861	0.000771121	0.192561	1	CIT	TRUE	TRUE	FALSE	NM_007174	NM_007174	NM_007174	Hs.119594	11113	citron rho-interacting serine/threonine kinase	ENST00000678494	THC2488893	GO:0000278(mitotic cell cycle)|GO:0000281(mitotic cytokinesis)|GO:0001223(transcription coactivator binding)|GO:0004674(protein serine/threonine kinase activity)|GO:0005515(protein binding)|GO:0005524(ATP binding)|GO:0005737(cytoplasm)|GO:0005829(cytosol)|GO:0005856(cytoskeleton)|GO:0016020(membrane)|GO:0017124(SH3 domain binding)|GO:0018107(peptidyl-threonine phosphorylation)|GO:0019901(protein …	Homo sapiens citron rho-interacting serine/threonine kinase (CIT), transcript variant 2, mRNA [NM_007174]	chr12:120123690-120123631	hs|12q24.23
A_33_P3300600	0.000839083	0.000248065	3.38252	0.000779416	0.193575	1	OR7G1	TRUE	FALSE	FALSE	NM_001005192	NM_001005192	NM_001005192	Hs.553576	125962	olfactory receptor family 7 subfamily G member 1	ENST00000541538	THC2503948	GO:0004930(G protein-coupled receptor activity)|GO:0004984(olfactory receptor activity)|GO:0005886(plasma membrane)|GO:0007186(G protein-coupled receptor signaling pathway)|GO:0016021(integral component of membrane)|GO:0050911(detection of chemical stimulus involved in sensory perception of smell)	Homo sapiens olfactory receptor family 7 subfamily G member 1 (OR7G1), mRNA [NM_001005192]	chr19:9225584-9225525	hs|19p13.2
A_19_P00807545	0.00115269	0.000342125	3.3692	0.000803548	0.198489	1	CRYBB2P1	FALSE	FALSE	FALSE	ENST00000609513		AK096564	Hs.733960	1416	crystallin beta B2 pseudogene 1	ENST00000609513	THC2625647		crystallin beta B2 pseudogene 1 [Source:HGNC Symbol;Acc:HGNC:2399] [ENST00000609513]	chr22:25915775-25915834	hs|22q12.1
A_23_P71867	-0.00150628	0.000447982	-3.36237	0.000816221	0.200536	1	IL11RA	TRUE	TRUE	FALSE	NM_001142784	NM_001142784	NM_001142784	Hs.591088	3590	interleukin 11 receptor subunit alpha	ENST00000602473	NP1212280	GO:0004888(transmembrane signaling receptor activity)|GO:0004896(cytokine receptor activity)|GO:0004921(interleukin-11 receptor activity)|GO:0005515(protein binding)|GO:0005576(extracellular region)|GO:0005886(plasma membrane)|GO:0005887(integral component of plasma membrane)|GO:0008284(positive regulation of cell population proliferation)|GO:0009897(external side of plasma membrane)|GO:0019221(c…	Homo sapiens interleukin 11 receptor subunit alpha (IL11RA), transcript variant 3, mRNA [NM_001142784]	chr9:34660510-34660569	hs|9p13.3
A_23_P81912	-0.00143083	0.000426612	-3.35394	0.000839427	0.205134	1	TUBB	TRUE	TRUE	TRUE	NM_178014	NM_178014	NM_178014	Hs.636480	203068	tubulin beta class I	ENST00000681421	THC2584646	GO:0000226(microtubule cytoskeleton organization)|GO:0000278(mitotic cell cycle)|GO:0003924(GTPase activity)|GO:0005198(structural molecule activity)|GO:0005200(structural constituent of cytoskeleton)|GO:0005515(protein binding)|GO:0005525(GTP binding)|GO:0005576(extracellular region)|GO:0005634(nucleus)|GO:0005641(nuclear envelope lumen)|GO:0005737(cytoplasm)|GO:0005829(cytosol)|GO:0005856(cytos…	Homo sapiens tubulin beta class I (TUBB), transcript variant 2, mRNA [NM_178014]	chr6:30691905-30691964	hs|6p21.33
A_23_P67466	-0.0013702	0.00040879	-3.35184	0.000845626	0.20555	1	PSMD8	TRUE	TRUE	TRUE	NM_002812	NM_002812	NM_002812	Hs.78466	5714	proteasome 26S subunit, non-ATPase 8	ENST00000592561	THC2737625	GO:0000502(proteasome complex)|GO:0005515(protein binding)|GO:0005634(nucleus)|GO:0005654(nucleoplasm)|GO:0005829(cytosol)|GO:0005838(proteasome regulatory particle)|GO:0008541(proteasome regulatory particle, lid subcomplex)|GO:0022624(proteasome accessory complex)|GO:0043161(proteasome-mediated ubiquitin-dependent protein catabolic process)	Homo sapiens proteasome 26S subunit, non-ATPase 8 (PSMD8), mRNA [NM_002812]	chr19:38871613-38872789	hs|19q13.2
A_23_P209700	0.00311556	0.000930412	3.34858	0.000854687	0.205702	1	NMUR1	TRUE	TRUE	FALSE	NM_006056	NM_006056	NM_006056	Hs.471619	10316	neuromedin U receptor 1	ENST00000305141	NP797325	GO:0001607(neuromedin U receptor activity)|GO:0004930(G protein-coupled receptor activity)|GO:0005886(plasma membrane)|GO:0005887(integral component of plasma membrane)|GO:0006816(calcium ion transport)|GO:0006821(chloride transport)|GO:0006939(smooth muscle contraction)|GO:0007186(G protein-coupled receptor signaling pathway)|GO:0007200(phospholipase C-activating G protein-coupled receptor signa…	Homo sapiens neuromedin U receptor 1 (NMUR1), mRNA [NM_006056]	chr2:232388889-232388830	hs|2q37.1
A_23_P372848	-0.00199182	0.000594564	-3.35005	0.000855252	0.205702	1	P2RX1	TRUE	TRUE	TRUE	NM_002558	NM_002558	NM_002558	Hs.41735	5023	purinergic receptor P2X 1	ENST00000572418	THC2488665	GO:0001614(purinergic nucleotide receptor activity)|GO:0002554(serotonin secretion by platelet)|GO:0003056(regulation of vascular associated smooth muscle contraction)|GO:0004931(extracellularly ATP-gated cation channel activity)|GO:0005261(cation channel activity)|GO:0005515(protein binding)|GO:0005524(ATP binding)|GO:0005639(integral component of nuclear inner membrane)|GO:0005886(plasma membra…	Homo sapiens purinergic receptor P2X 1 (P2RX1), mRNA [NM_002558]	chr17:3800243-3800184	hs|17p13.2
A_23_P17134	-0.00258383	0.000772435	-3.34504	0.000865399	0.206781	1	MAL	TRUE	TRUE	FALSE	NM_002371	NM_002371	NM_002371	Hs.80395	4118	mal, T cell differentiation protein	ENST00000309988	THC2627579	GO:0001766(membrane raft polarization)|GO:0005515(protein binding)|GO:0005783(endoplasmic reticulum)|GO:0006915(apoptotic process)|GO:0007417(central nervous system development)|GO:0008289(lipid binding)|GO:0016021(integral component of membrane)|GO:0016324(apical plasma membrane)|GO:0016505(peptidase activator activity involved in apoptotic process)|GO:0019898(extrinsic component of membrane)|GO…	Homo sapiens mal, T cell differentiation protein (MAL), transcript variant a, mRNA [NM_002371]	chr2:95719595-95719654	hs|2q11.1
A_21_P0001817	0.00253011	0.000756839	3.343	0.000871713	0.206781	1		FALSE	FALSE	FALSE	ENST00000417930	XR_001739273	XR_001739273				ENST00000417930	THC2747310		long intergenic non-protein coding RNA 1871 [Source:HGNC Symbol;Acc:HGNC:52690] [ENST00000417930]	chr2:7865973-7870694	hs|2p25.1
A_21_P0010045	0.000840943	0.000251698	3.34108	0.000877614	0.206781	1		FALSE	FALSE	FALSE	lnc-SLC35C2-1:1		AK128705	Hs.640065						BROAD Institute lincRNA (XLOC_013766), lincRNA [TCONS_00028412]	chr20:44963746-44963687	hs|20q13.12
A_21_P0006274	0.00117538	0.000351741	3.3416	0.000877838	0.206781	1	LOC105376074	FALSE	FALSE	FALSE	XR_929905	XR_929905	XR_929905		105376074	uncharacterized LOC105376074				PREDICTED: Homo sapiens uncharacterized LOC105376074 (LOC105376074), ncRNA [XR_929905]	chr9:72009284-72009225	hs|9q21.11
A_21_P0009912	-0.000830375	0.000248214	-3.3454	0.000884277	0.207229	1		FALSE	FALSE	FALSE	ENST00000426963						ENST00000426963	THC2689957		novel transcript [ENST00000426963]	chr20:51474942-51474883	hs|20q13.2
A_32_P193080	0.000875144	0.000262368	3.33556	0.000902842	0.2105	1	FMNL2	TRUE	TRUE	FALSE	NM_052905	NM_052905	NM_052905	Hs.654630	114793	formin like 2	ENST00000475377	THC2462521	GO:0005829(cytosol)|GO:0007010(cytoskeleton organization)|GO:0008360(regulation of cell shape)|GO:0016477(cell migration)|GO:0022604(regulation of cell morphogenesis)|GO:0030866(cortical actin cytoskeleton organization)|GO:0031267(small GTPase binding)|GO:0045296(cadherin binding)|GO:0051015(actin filament binding)	Homo sapiens formin like 2 (FMNL2), mRNA [NM_052905]	chr2:153505480-153505539	hs|2q23.3
A_23_P157926	0.00159582	0.000479478	3.32824	0.00091879	0.213131	1	LINGO2	TRUE	TRUE	FALSE	NM_152570	NM_152570	NM_152570	Hs.745029	158038	leucine rich repeat and Ig domain containing 2	ENST00000308675	THC2480578	GO:0005615(extracellular space)|GO:0016021(integral component of membrane)|GO:0031012(extracellular matrix)|GO:0051965(positive regulation of synapse assembly)	Homo sapiens leucine rich repeat and Ig domain containing 2 (LINGO2), transcript variant 1, mRNA [NM_152570]	chr9:27948668-27948609	hs|9p21.2
A_23_P213620	0.00217095	0.000652996	3.32461	0.000931296	0.214941	1	PPP2R2B	TRUE	FALSE	FALSE	NM_001271899	NM_001271899	NM_001271899	Hs.655213	5521	protein phosphatase 2 regulatory subunit Bbeta	ENST00000504198	THC2477100	GO:0000159(protein phosphatase type 2A complex)|GO:0005515(protein binding)|GO:0005739(mitochondrion)|GO:0005741(mitochondrial outer membrane)|GO:0005829(cytosol)|GO:0005856(cytoskeleton)|GO:0006915(apoptotic process)|GO:0019888(protein phosphatase regulator activity)|GO:0050790(regulation of catalytic activity)|GO:0070262(peptidyl-serine dephosphorylation)	Homo sapiens protein phosphatase 2 regulatory subunit Bbeta (PPP2R2B), transcript variant 9, mRNA [NM_001271899]	chr5:145969231-145969172	hs|5q32
A_21_P0003940	0.000891077	0.000268206	3.32236	0.00094262	0.216217	1	LOC112267932	FALSE	FALSE	FALSE	XR_002956215	XR_002956215	XR_002956215	Hs.633720	112267932	uncharacterized LOC112267932		THC2524645		PREDICTED: Homo sapiens uncharacterized LOC112267932 (LOC112267932), ncRNA [XR_002956215]	chr5:68484887-68484828	hs|5q13.2
A_24_P121271	-0.00105586	0.000317738	-3.32304	0.000952519	0.216217	1	CPSF6	TRUE	FALSE	FALSE	NM_007007	NM_007007	NM_007007	Hs.369606	11052	cleavage and polyadenylation specific factor 6	ENST00000266679	THC2481373	GO:0003723(RNA binding)|GO:0003729(mRNA binding)|GO:0005515(protein binding)|GO:0005634(nucleus)|GO:0005654(nucleoplasm)|GO:0005726(perichromatin fibrils)|GO:0005737(cytoplasm)|GO:0005847(mRNA cleavage and polyadenylation specificity factor complex)|GO:0005849(mRNA cleavage factor complex)|GO:0006397(mRNA processing)|GO:0016020(membrane)|GO:0016607(nuclear speck)|GO:0035061(interchromatin granule…	Homo sapiens cleavage and polyadenylation specific factor 6 (CPSF6), transcript variant 1, mRNA [NM_007007]	chr12:69656195-69656254	hs|12q15
A_24_P24142	-0.00167877	0.00050587	-3.31858	0.000953304	0.216217	1		FALSE	FALSE	FALSE	ENST00000433054						ENST00000433054			ribosomal protein S2 pseudogene 18 [Source:HGNC Symbol;Acc:HGNC:36449] [ENST00000433054]	chr2:174162659-174162718	hs|2q31.1
A_33_P3286774	-0.0011212	0.000337796	-3.31917	0.000955749	0.216217	1	PDE4DIP	TRUE	TRUE	FALSE	ENST00000479369				9659	phosphodiesterase 4D interacting protein	ENST00000479369	THC2514641	GO:0005515(protein binding)|GO:0005634(nucleus)|GO:0005737(cytoplasm)|GO:0005794(Golgi apparatus)|GO:0005813(centrosome)|GO:0019899(enzyme binding)|GO:0030016(myofibril)|GO:0034622(cellular protein-containing complex assembly)|GO:0060090(molecular adaptor activity)|GO:1903358(regulation of Golgi organization)	phosphodiesterase 4D interacting protein [Source:HGNC Symbol;Acc:HGNC:15580] [ENST00000479369]	chr1:144863361-144863302	hs|1q21.1
A_23_P255672	0.000951829	0.000286894	3.31771	0.000961158	0.21637	1	ABLIM2	TRUE	TRUE	FALSE	NM_032432	NM_032432	NM_032432	Hs.233404	84448	actin binding LIM protein family member 2	ENST00000514025	NP1277327	GO:0005737(cytoplasm)|GO:0006351(transcription, DNA-templated)|GO:0015629(actin cytoskeleton)|GO:0030032(lamellipodium assembly)|GO:0030036(actin cytoskeleton organization)|GO:0046872(metal ion binding)|GO:0051015(actin filament binding)	Homo sapiens actin binding LIM protein family member 2 (ABLIM2), transcript variant 6, mRNA [NM_032432]	chr4:7967135-7967076	hs|4p16.1
A_23_P42931	-0.000958679	0.000289777	-3.30833	0.000988719	0.22034	1	CLEC2L	TRUE	FALSE	FALSE	NM_001080511	NM_001080511	NM_001080511	Hs.57806	154790	C-type lectin domain family 2 member L	ENST00000521281	THC2734575	GO:0016021(integral component of membrane)|GO:0030246(carbohydrate binding)	Homo sapiens C-type lectin domain family 2 member L (CLEC2L), transcript variant 1, mRNA [NM_001080511]	chr7:139225205-139226797	hs|7q34
A_23_P126363	0.000977231	0.000295358	3.30863	0.000992702	0.22034	1	ADAM30	TRUE	TRUE	FALSE	NM_021794	NM_021794	NM_021794	Hs.283011	11085	ADAM metallopeptidase domain 30	ENST00000369400	THC2475032	GO:0004222(metalloendopeptidase activity)|GO:0005886(plasma membrane)|GO:0006508(proteolysis)|GO:0008237(metallopeptidase activity)|GO:0008270(zinc ion binding)|GO:0009897(external side of plasma membrane)|GO:0016021(integral component of membrane)|GO:0031902(late endosome membrane)|GO:1990913(sperm head plasma membrane)	Homo sapiens ADAM metallopeptidase domain 30 (ADAM30), mRNA [NM_021794]	chr1:120436717-120436658	hs|1p12
A_33_P3357669	-0.00134222	0.000405916	-3.30663	0.000994547	0.22034	1		FALSE	FALSE	FALSE	ENST00000413663						ENST00000413663			ribosomal protein L18a (RPL18A) pseudogene [ENST00000413663]	chr3:43527287-43527228	hs|3p22.1
A_21_P0001418	0.000858122	0.000259549	3.3062	0.00100225	0.22034	1		FALSE	FALSE	FALSE	ENST00000669720						ENST00000669720			novel transcript [ENST00000669720]	chr1:212734674-212734733	hs|1q32.3
A_33_P3345051	0.00104424	0.000315906	3.30553	0.00100291	0.22034	1	GFY	TRUE	TRUE	FALSE	NM_001385187	NM_001385187	NM_001385187	Hs.553831	100507003	golgi associated olfactory signaling regulator	ENST00000576655	THC2723398	GO:0007608(sensory perception of smell)|GO:0030173(integral component of Golgi membrane)|GO:0050896(response to stimulus)	Homo sapiens golgi associated olfactory signaling regulator (GFY), transcript variant 2, mRNA [NM_001385187]	chr19:49931882-49931941	hs|19q13.33
A_23_P24375	-0.00128443	0.000389167	-3.30046	0.00101391	0.221395	1	OTUB1	TRUE	TRUE	FALSE	NM_017670	NM_017670	NM_017670	Hs.473788	55611	OTU deubiquitinase, ubiquitin aldehyde binding 1	ENST00000535140	THC2560480	GO:0002250(adaptive immune response)|GO:0004843(thiol-dependent deubiquitinase)|GO:0005515(protein binding)|GO:0005634(nucleus)|GO:0005654(nucleoplasm)|GO:0005829(cytosol)|GO:0006281(DNA repair)|GO:0006974(cellular response to DNA damage stimulus)|GO:0019784(NEDD8-specific protease activity)|GO:0031625(ubiquitin protein ligase binding)|GO:0043130(ubiquitin binding)|GO:0070062(extracellular exosom…	Homo sapiens OTU deubiquitinase, ubiquitin aldehyde binding 1 (OTUB1), transcript variant 1, mRNA [NM_017670]	chr11:63764649-63764708	hs|11q13.1
A_32_P100830	0.00223699	0.000678586	3.29655	0.0010293	0.221395	1	KIF19	TRUE	FALSE	FALSE	NM_153209	NM_153209	NM_153209	Hs.372773	124602	kinesin family member 19	ENST00000389916	THC2686967	GO:0003777(microtubule motor activity)|GO:0005524(ATP binding)|GO:0005871(kinesin complex)|GO:0005874(microtubule)|GO:0005929(cilium)|GO:0005930(axoneme)|GO:0007018(microtubule-based movement)|GO:0008017(microtubule binding)|GO:0008574(plus-end-directed microtubule motor activity)|GO:0016887(ATP hydrolysis activity)|GO:0060404(axonemal microtubule depolymerization)|GO:0070462(plus-end specific mi…	Homo sapiens kinesin family member 19 (KIF19), mRNA [NM_153209]	chr17:72351878-72351937	hs|17q25.1
A_33_P3398401	0.0015572	0.00047257	3.29516	0.00103383	0.221395	1	CRBN	TRUE	FALSE	FALSE	NM_001173482	NM_001173482	NM_001173482	Hs.18925	51185	cereblon	ENST00000488263	THC2468121	GO:0005515(protein binding)|GO:0005634(nucleus)|GO:0005737(cytoplasm)|GO:0005829(cytosol)|GO:0016020(membrane)|GO:0016567(protein ubiquitination)|GO:0031333(negative regulation of protein-containing complex assembly)|GO:0031334(positive regulation of protein-containing complex assembly)|GO:0031464(Cul4A-RING E3 ubiquitin ligase complex)|GO:0035641(locomotory exploration behavior)|GO:0043161(prote…	Homo sapiens cereblon (CRBN), transcript variant 2, mRNA [NM_001173482]	chr3:3191790-3191731	hs|3p26.2
A_23_P90407	0.000935175	0.000283674	3.29665	0.00103628	0.221395	1	CASP14	TRUE	FALSE	FALSE	NM_012114	NM_012114	NM_012114	Hs.466057	23581	caspase 14	ENST00000427043	THC2621865	GO:0004197(cysteine-type endopeptidase activity)|GO:0005515(protein binding)|GO:0005634(nucleus)|GO:0005654(nucleoplasm)|GO:0005737(cytoplasm)|GO:0005739(mitochondrion)|GO:0005829(cytosol)|GO:0006508(proteolysis)|GO:0008544(epidermis development)|GO:0031424(keratinization)|GO:0045095(keratin filament)|GO:0070268(cornification)|GO:0097194(execution phase of apoptosis)|GO:0097200(cysteine-type endo…	Homo sapiens caspase 14 (CASP14), mRNA [NM_012114]	chr19:15164420-15164580	hs|19p13.12
A_33_P3362088	-0.00138287	0.000419843	-3.29379	0.00103686	0.221395	1	P2RX4	TRUE	TRUE	FALSE	NM_001256796	NM_001256796	NM_001256796	Hs.321709	5025	purinergic receptor P2X 4	ENST00000499638	THC2461784	GO:0001614(purinergic nucleotide receptor activity)|GO:0001894(tissue homeostasis)|GO:0002028(regulation of sodium ion transport)|GO:0002931(response to ischemia)|GO:0004931(extracellularly ATP-gated cation channel activity)|GO:0005102(signaling receptor binding)|GO:0005507(copper ion binding)|GO:0005515(protein binding)|GO:0005524(ATP binding)|GO:0005639(integral component of nuclear inner membr…	Homo sapiens purinergic receptor P2X 4 (P2RX4), transcript variant 1, mRNA [NM_001256796]	chr12:121671848-121671907	hs|12q24.31
A_33_P3375185	0.00110946	0.000336939	3.29277	0.00104437	0.221395	1	DYNLT4	FALSE	FALSE	FALSE	NM_001013632	NM_001013632	NM_001013632	Hs.585137	343521	dynein light chain Tctex-type 4	ENST00000675259	THC2484168	GO:0001669(acrosomal vesicle)|GO:0005515(protein binding)|GO:0005634(nucleus)|GO:0005737(cytoplasm)|GO:0005815(microtubule organizing center)|GO:0005868(cytoplasmic dynein complex)|GO:0005930(axoneme)|GO:0007018(microtubule-based movement)|GO:0008157(protein phosphatase 1 binding)|GO:0036126(sperm flagellum)|GO:0045505(dynein intermediate chain binding)	Homo sapiens dynein light chain Tctex-type 4 (DYNLT4), transcript variant 1, mRNA [NM_001013632]	chr1:45271755-45271696	hs|1p34.1
A_21_P0013695	-0.00122496	0.000371978	-3.29309	0.00104791	0.221395	1	EBLN3P	TRUE	TRUE	TRUE	NR_036592	NR_036592	NR_036592	Hs.446271	100506710	endogenous Bornavirus like nucleoprotein 3, pseudogene	ENST00000625218	THC2528063		Homo sapiens endogenous Bornavirus like nucleoprotein 3, pseudogene (EBLN3P), non-coding RNA [NR_036592]	chr9:37086784-37086843	hs|9p13.2
A_23_P1473	0.00273294	0.000830699	3.28993	0.00105101	0.221395	1	PRF1	TRUE	TRUE	FALSE	NM_005041	NM_005041	NM_005041	Hs.2200	5551	perforin 1	ENST00000441259	THC2462167	GO:0001771(immunological synapse formation)|GO:0001913(T cell mediated cytotoxicity)|GO:0002357(defense response to tumor cell)|GO:0002418(immune response to tumor cell)|GO:0005509(calcium ion binding)|GO:0005515(protein binding)|GO:0005576(extracellular region)|GO:0005829(cytosol)|GO:0005886(plasma membrane)|GO:0006915(apoptotic process)|GO:0006968(cellular defense response)|GO:0016020(membrane)…	Homo sapiens perforin 1 (PRF1), transcript variant 1, mRNA [NM_005041]	chr10:72357988-72357929	hs|10q22.1
A_21_P0009511	0.000846778	0.000257237	3.29182	0.00105577	0.221395	1		FALSE	FALSE	FALSE	ENST00000572608						ENST00000572608	THC2778958		novel transcript [ENST00000572608]	chr18:14445-14386	hs|18p11.32
A_33_P3242798	0.000800299	0.000243221	3.29042	0.00105616	0.221395	1	CPS1	TRUE	TRUE	FALSE	NM_001369257	NM_001369257	NM_001369257	Hs.149252	1373	carbamoyl-phosphate synthase 1	ENST00000430249	THC2466963	GO:0000050(urea cycle)|GO:0004087(carbamoyl-phosphate synthase (ammonia) activity)|GO:0004088(carbamoyl-phosphate synthase (glutamine-hydrolyzing) activity)|GO:0004175(endopeptidase activity)|GO:0005509(calcium ion binding)|GO:0005515(protein binding)|GO:0005524(ATP binding)|GO:0005543(phospholipid binding)|GO:0005730(nucleolus)|GO:0005737(cytoplasm)|GO:0005743(mitochondrial inner membrane)|GO:00…	Homo sapiens carbamoyl-phosphate synthase 1 (CPS1), transcript variant 5, mRNA; nuclear gene for mitochondrial product [NM_001369257]	chr2:211543741-211543800	hs|2q34
A_23_P419202	0.00167164	0.000509189	3.28294	0.00107737	0.223434	1	ZNF658	TRUE	FALSE	FALSE	NM_001317916	NM_001317916	NM_001317916	Hs.522147	26149	zinc finger protein 658	ENST00000602828	THC2474681	GO:0000976(transcription cis-regulatory region binding)|GO:0000978(RNA polymerase II cis-regulatory region sequence-specific DNA binding)|GO:0001228(DNA-binding transcription activator activity, RNA polymerase II-specific)|GO:0005634(nucleus)|GO:0006357(regulation of transcription by RNA polymerase II)|GO:0042254(ribosome biogenesis)|GO:0045892(negative regulation of transcription, DNA-templated)…	Homo sapiens zinc finger protein 658 (ZNF658), transcript variant 1, mRNA [NM_001317916]	chr9:40772009-40771950	hs|9p13.1
A_21_P0001427	0.000783038	0.000238526	3.28282	0.00107739	0.223434	1		FALSE	FALSE	FALSE	lnc-CNIH3-1:1							THC2787393		BROAD Institute lincRNA (XLOC_000584), lincRNA [TCONS_00001303]	chr1:224966995-224967054	hs|1q42.12
A_33_P3337134	0.000836395	0.000254586	3.28532	0.00108228	0.223434	1	ABLIM2	TRUE	TRUE	FALSE	NM_001130083	NM_001130083	NM_001130083	Hs.233404	84448	actin binding LIM protein family member 2	ENST00000341937	NP1277327	GO:0005737(cytoplasm)|GO:0006351(transcription, DNA-templated)|GO:0015629(actin cytoskeleton)|GO:0030032(lamellipodium assembly)|GO:0030036(actin cytoskeleton organization)|GO:0046872(metal ion binding)|GO:0051015(actin filament binding)	Homo sapiens actin binding LIM protein family member 2 (ABLIM2), transcript variant 1, mRNA [NM_001130083]	chr4:7968094-7968035	hs|4p16.1
A_21_P0013565	0.00201873	0.000615332	3.28072	0.00108544	0.223434	1	CNTNAP3B	TRUE	FALSE	FALSE	ENST00000479351				728577	contactin associated protein family member 3B	ENST00000479351	THC2480037	GO:0007155(cell adhesion)|GO:0016021(integral component of membrane)	contactin associated protein family member 3B [Source:HGNC Symbol;Acc:HGNC:32035] [ENST00000479351]	chr9:43890466-43890525	hs|9p11.2
A_33_P3401243	0.000942645	0.000287434	3.27952	0.0010991	0.224183	1	OLFML2B	TRUE	TRUE	FALSE	NM_001347700	NM_001347700	NM_001347700	Hs.507515	25903	olfactomedin like 2B	ENST00000367940	THC2485453	GO:0005576(extracellular region)|GO:0030198(extracellular matrix organization)|GO:0031012(extracellular matrix)|GO:0042802(identical protein binding)|GO:0050840(extracellular matrix binding)	Homo sapiens olfactomedin like 2B (OLFML2B), transcript variant 3, mRNA [NM_001347700]	chr1:161953465-161953406	hs|1q23.3
A_33_P3278684	0.00111821	0.000341468	3.27472	0.00110841	0.224183	1		FALSE	FALSE	FALSE											chr1:201869056-201869115	hs|1q32.1
A_33_P3228295	0.00076543	0.000233637	3.27615	0.00111188	0.224183	1	RCL1	TRUE	FALSE	FALSE	ENST00000381732				10171	RNA terminal phosphate cyclase like 1	ENST00000381732		GO:0000447(endonucleolytic cleavage in ITS1 to separate SSU-rRNA from 5.8S rRNA and LSU-rRNA from tricistronic rRNA transcript (SSU-rRNA, 5.8S rRNA, LSU-rRNA))|GO:0000479(endonucleolytic cleavage of tricistronic rRNA transcript (SSU-rRNA, 5.8S rRNA, LSU-rRNA))|GO:0000480(endonucleolytic cleavage in 5'-ETS of tricistronic rRNA transcript (SSU-rRNA, 5.8S rRNA, LSU-rRNA))|GO:0004521(endoribonuclease…	RNA terminal phosphate cyclase like 1 [Source:HGNC Symbol;Acc:HGNC:17687] [ENST00000381732]	chr9:4827278-4827337	hs|9p24.1
A_33_P3233070	-0.000994345	0.000303621	-3.27495	0.00111519	0.224183	1	CIITA	TRUE	FALSE	FALSE	ENST00000644232		AK055529	Hs.659355	4261	class II major histocompatibility complex transactivator	ENST00000644232		GO:0000122(negative regulation of transcription by RNA polymerase II)|GO:0000976(transcription cis-regulatory region binding)|GO:0003677(DNA binding)|GO:0003713(transcription coactivator activity)|GO:0005515(protein binding)|GO:0005524(ATP binding)|GO:0005525(GTP binding)|GO:0005654(nucleoplasm)|GO:0005829(cytosol)|GO:0006468(protein phosphorylation)|GO:0006954(inflammatory response)|GO:0006955(i…	class II major histocompatibility complex transactivator [Source:HGNC Symbol;Acc:HGNC:7067] [ENST00000644232]	chr16:11035738-11035797	hs|16p13.13
A_32_P221822	0.000880363	0.000268788	3.27531	0.001116	0.224183	1	RRP15	TRUE	TRUE	FALSE	NM_016052	NM_016052	NM_016052	Hs.660109	51018	ribosomal RNA processing 15 homolog	ENST00000366932	THC2500951	GO:0000460(maturation of 5.8S rRNA)|GO:0000470(maturation of LSU-rRNA)|GO:0030687(preribosome, large subunit precursor)	Homo sapiens ribosomal RNA processing 15 homolog (RRP15), mRNA [NM_016052]	chr1:218511102-218511161	hs|1q41
A_21_P0011461	-0.00233994	0.000715045	-3.27244	0.00111851	0.224183	1	XLOC_l2_005438	FALSE	FALSE	FALSE	TCONS_l2_00010087									BROAD Institute lincRNA (XLOC_l2_005438), lincRNA [TCONS_l2_00010087]	chr16:30291769-30291062	hs|16p11.2
A_21_P0010367	0.00101628	0.000310662	3.27133	0.00113074	0.22527	1	LOC284930	FALSE	FALSE	FALSE	ENST00000651638				284930	uncharacterized LOC284930	ENST00000651638			novel transcript [ENST00000651638]	chr22:48257752-48257811	hs|22q13.31
A_24_P330971	-0.00114032	0.000348885	-3.26846	0.00113783	0.22527	1	EIF3K	TRUE	TRUE	FALSE	NM_013234	NM_013234	NM_013234	Hs.314359	27335	eukaryotic translation initiation factor 3 subunit K	ENST00000588934	THC2600185	GO:0001732(formation of cytoplasmic translation initiation complex)|GO:0003743(translation initiation factor activity)|GO:0005515(protein binding)|GO:0005634(nucleus)|GO:0005829(cytosol)|GO:0005852(eukaryotic translation initiation factor 3 complex)|GO:0006413(translational initiation)|GO:0006446(regulation of translational initiation)|GO:0016020(membrane)|GO:0016282(eukaryotic 43S preinitiation …	Homo sapiens eukaryotic translation initiation factor 3 subunit K (EIF3K), transcript variant 1, mRNA [NM_013234]	chr19:39114821-39116710	hs|19q13.2
A_21_P0010946	-0.0010424	0.000319006	-3.26763	0.00113872	0.22527	1	ANTXRLP1	FALSE	FALSE	FALSE	NR_103828	NR_103828	NR_103828	Hs.546758	100996567	ANTXR like pseudogene 1	ENST00000604933	THC2709551		Homo sapiens ANTXR like pseudogene 1 (ANTXRLP1), transcript variant 2, non-coding RNA [NR_103828]	chr10:47625330-47625271	hs|10q11.22
A_23_P342751	0.0008679	0.000265726	3.26614	0.00115233	0.226297	1	LOC102723968	FALSE	FALSE	FALSE	NR_130763	NR_130763	NR_130763	Hs.551671	102723968	uncharacterized LOC102723968	ENST00000607822	NP498559		Homo sapiens uncharacterized LOC102723968 (LOC102723968), long non-coding RNA [NR_130763]	chr13:64403089-64403030	hs|13q21.31
A_23_P257609	-0.00150944	0.000462559	-3.26324	0.00115658	0.226297	1	RPL29	TRUE	TRUE	TRUE	NM_000992	NM_000992	NM_000992	Hs.425125	6159	ribosomal protein L29	ENST00000443998	THC2586740	GO:0002181(cytoplasmic translation)|GO:0003723(RNA binding)|GO:0003735(structural constituent of ribosome)|GO:0005829(cytosol)|GO:0006412(translation)|GO:0007566(embryo implantation)|GO:0008201(heparin binding)|GO:0016020(membrane)|GO:0022625(cytosolic large ribosomal subunit)|GO:0022626(cytosolic ribosome)|GO:0045296(cadherin binding)	Homo sapiens ribosomal protein L29 (RPL29), mRNA [NM_000992]	chr3:52028113-52028054	hs|3p21.2
A_23_P423457	-0.00128512	0.000393935	-3.26226	0.00115877	0.226297	1	SERINC5	TRUE	TRUE	TRUE	NM_178276	NM_178276	NM_178276	Hs.288232	256987	serine incorporator 5	ENST00000513907	NP1459444	GO:0005794(Golgi apparatus)|GO:0005813(centrosome)|GO:0005829(cytosol)|GO:0005886(plasma membrane)|GO:0006564(L-serine biosynthetic process)|GO:0006658(phosphatidylserine metabolic process)|GO:0006665(sphingolipid metabolic process)|GO:0008654(phospholipid biosynthetic process)|GO:0009597(detection of virus)|GO:0015194(L-serine transmembrane transporter activity)|GO:0015825(L-serine transport)|GO…	Homo sapiens serine incorporator 5 (SERINC5), transcript variant 2, mRNA [NM_178276]	chr5:79473218-79473159	hs|5q14.1
A_21_P0006330	0.000825203	0.000252871	3.26333	0.00116451	0.226451	1	LOC105376300	FALSE	FALSE	FALSE	XR_930401	XR_930401	XR_930401		105376300	uncharacterized LOC105376300				PREDICTED: Homo sapiens uncharacterized LOC105376300 (LOC105376300), ncRNA [XR_930401]	chr9:134224435-134222638	hs|9q34.13
A_23_P170733	0.00157855	0.000484372	3.25897	0.00117082	0.226712	1	ANTXR2	TRUE	TRUE	FALSE	NM_058172	NM_058172	NM_058172	Hs.162963	118429	ANTXR cell adhesion molecule 2	ENST00000681115	THC2464768	GO:0004888(transmembrane signaling receptor activity)|GO:0005515(protein binding)|GO:0005576(extracellular region)|GO:0005789(endoplasmic reticulum membrane)|GO:0005886(plasma membrane)|GO:0009986(cell surface)|GO:0010008(endosome membrane)|GO:0016021(integral component of membrane)|GO:0046872(metal ion binding)|GO:1901998(toxin transport)	Homo sapiens ANTXR cell adhesion molecule 2 (ANTXR2), transcript variant 1, mRNA [NM_058172]	chr4:80826901-80826842	hs|4q21.21
A_19_P00328832	-0.000994038	0.000305229	-3.2567	0.00118222	0.227954	1	AATBC	TRUE	FALSE	FALSE	NR_026961	NR_026961	NR_026961	Hs.592159	284837	apoptosis associated transcript in bladder cancer	ENST00000400385			Homo sapiens apoptosis associated transcript in bladder cancer (AATBC), long non-coding RNA [NR_026961]	chr21:45229357-45229298	hs|21q22.3
A_23_P44674	0.00201467	0.000619289	3.2532	0.00119574	0.228198	1	CRIP1	TRUE	TRUE	TRUE	NM_001311	NM_001311	NM_001311	Hs.70327	1396	cysteine rich protein 1	ENST00000496700	THC2483502	GO:0005737(cytoplasm)|GO:0006955(immune response)|GO:0007507(heart development)|GO:0008270(zinc ion binding)|GO:0008630(intrinsic apoptotic signaling pathway in response to DNA damage)|GO:0010033(response to organic substance)|GO:0010043(response to zinc ion)|GO:0010468(regulation of gene expression)|GO:0042277(peptide binding)|GO:0060741(prostate gland stromal morphogenesis)|GO:0071236(cellular …	Homo sapiens cysteine rich protein 1 (CRIP1), mRNA [NM_001311]	chr14:105954700-105954841	hs|14q32.33
A_21_P0007584	0.00085833	0.000263913	3.25232	0.00119804	0.228198	1		FALSE	FALSE	FALSE	lnc-ZDHHC17-6:1									BROAD Institute lincRNA (XLOC_009810), lincRNA [TCONS_00020476]	chr12:76646252-76685907	hs|12q21.2
A_32_P204019	-0.00150481	0.000462662	-3.25251	0.00120196	0.228198	1	RPL29	TRUE	TRUE	TRUE	NM_000992	NM_000992	NM_000992	Hs.425125	6159	ribosomal protein L29	ENST00000478358	THC2583262	GO:0002181(cytoplasmic translation)|GO:0003723(RNA binding)|GO:0003735(structural constituent of ribosome)|GO:0005829(cytosol)|GO:0006412(translation)|GO:0007566(embryo implantation)|GO:0008201(heparin binding)|GO:0016020(membrane)|GO:0022625(cytosolic large ribosomal subunit)|GO:0022626(cytosolic ribosome)|GO:0045296(cadherin binding)	Homo sapiens ribosomal protein L29 (RPL29), mRNA [NM_000992]	chr3:52028003-52027944	hs|3p21.2
A_33_P3242923	0.00106343	0.000327125	3.25084	0.00121155	0.228198	1	LINC00640	TRUE	FALSE	FALSE	NR_038358	NR_038358	NR_038358	Hs.325752	283553	long intergenic non-protein coding RNA 640	ENST00000554409	THC2700481		Homo sapiens long intergenic non-protein coding RNA 640 (LINC00640), long non-coding RNA [NR_038358]	chr14:51832186-51832245	hs|14q22.1
A_24_P367645	0.000770757	0.000237286	3.24822	0.00121988	0.228198	1	MAP7D2	TRUE	TRUE	TRUE	NM_152780	NM_152780	NM_152780	Hs.127951	256714	MAP7 domain containing 2	ENST00000379643	THC2478017	GO:0000226(microtubule cytoskeleton organization)|GO:0015630(microtubule cytoskeleton)	Homo sapiens MAP7 domain containing 2 (MAP7D2), transcript variant 2, mRNA [NM_152780]	chrX:20025555-20025496	hs|Xp22.12
A_21_P0000434	-0.00090141	0.0002774	-3.2495	0.00122236	0.228198	1	SNORD113-6	TRUE	FALSE	FALSE	NR_003234	NR_003234	NR_003234		767566	small nucleolar RNA, C/D box 113-6	ENST00000653102		GO:0005730(nucleolus)|GO:0006396(RNA processing)	Homo sapiens small nucleolar RNA, C/D box 113-6 (SNORD113-6), small nucleolar RNA [NR_003234]	chr14:101405907-101405966	hs|14q32.31
A_21_P0004340	0.000792346	0.00024388	3.24892	0.00122423	0.228198	1	LOC105377732	FALSE	FALSE	FALSE	XR_002956234	XR_002956234	XR_002956234		105377732	uncharacterized LOC105377732				PREDICTED: Homo sapiens uncharacterized LOC105377732 (LOC105377732), transcript variant X1, ncRNA [XR_002956234]	chr5:172951054-172951113	hs|5q35.2
A_24_P22939	0.00129134	0.000398134	3.24347	0.00124232	0.228198	1	ADAMTSL5	TRUE	TRUE	FALSE	NM_213604	NM_213604	NM_213604	Hs.371674	339366	ADAMTS like 5	ENST00000590440	THC2477262	GO:0001527(microfibril)|GO:0005515(protein binding)|GO:0005576(extracellular region)|GO:0008201(heparin binding)|GO:0030198(extracellular matrix organization)|GO:0031012(extracellular matrix)|GO:0050436(microfibril binding)	Homo sapiens ADAMTS like 5 (ADAMTSL5), transcript variant 2, mRNA [NM_213604]	chr19:1506006-1505947	hs|19p13.3
A_33_P3841755	0.000846698	0.000261025	3.24374	0.00124512	0.228198	1		FALSE	FALSE	FALSE	AL137758		AL137758	Hs.413460				THC2608543		Homo sapiens mRNA; cDNA DKFZp434H245 (from clone DKFZp434H245) [AL137758]	chr15:97304924-97304865	hs|15q26.2
A_33_P3419190	0.00120096	0.000370431	3.24206	0.00124628	0.228198	1	AREG	TRUE	TRUE	FALSE	NM_001657	NM_001657	NM_001657	Hs.270833	374	amphiregulin	ENST00000395748	THC2470980	GO:0005125(cytokine activity)|GO:0005154(epidermal growth factor receptor binding)|GO:0005515(protein binding)|GO:0005576(extracellular region)|GO:0005615(extracellular space)|GO:0005634(nucleus)|GO:0005789(endoplasmic reticulum membrane)|GO:0007173(epidermal growth factor receptor signaling pathway)|GO:0007186(G protein-coupled receptor signaling pathway)|GO:0007267(cell-cell signaling)|GO:00080…	Homo sapiens amphiregulin (AREG), mRNA [NM_001657]	chr4:75318293-75318352	hs|4q13.3
A_23_P46356	-0.00126374	0.000389924	-3.24098	0.00124702	0.228198	1	TNFAIP8L2	TRUE	FALSE	FALSE	NM_024575	NM_024575	NM_024575	Hs.432360	79626	TNF alpha induced protein 8 like 2	ENST00000368910	THC2477655	GO:0005515(protein binding)|GO:0005737(cytoplasm)|GO:0042981(regulation of apoptotic process)|GO:0045087(innate immune response)|GO:0050728(negative regulation of inflammatory response)|GO:0050868(negative regulation of T cell activation)	Homo sapiens TNF alpha induced protein 8 like 2 (TNFAIP8L2), mRNA [NM_024575]	chr1:151131973-151132032	hs|1q21.3
A_24_P418203	0.00212716	0.00065652	3.24005	0.0012504	0.228198	1	CNTNAP3	TRUE	FALSE	FALSE	NM_033655	NM_033655	NM_033655	Hs.128474	79937	contactin associated protein family member 3	ENST00000636699	THC2569253	GO:0005576(extracellular region)|GO:0005886(plasma membrane)|GO:0007155(cell adhesion)|GO:0008037(cell recognition)|GO:0016021(integral component of membrane)	Homo sapiens contactin associated protein family member 3 (CNTNAP3), transcript variant 1, mRNA [NM_033655]	chr9:39171403-39166052	hs|9p13.1
A_33_P3484806	0.00104259	0.000321116	3.24678	0.00125137	0.228198	1	NSMCE1-DT	FALSE	FALSE	FALSE	ENST00000499939				400512	NSMCE1 divergent transcript	ENST00000499939	NP1156197		NSMCE1 divergent transcript [Source:HGNC Symbol;Acc:HGNC:51368] [ENST00000499939]	chr16:27283230-27283289	hs|16p12.1
A_21_P0008487	0.00156581	0.00048275	3.24352	0.00125764	0.228198	1	LOC105370660	FALSE	FALSE	FALSE	XR_001750880	XR_001750880	XR_001750880		105370660	uncharacterized LOC105370660				PREDICTED: Homo sapiens uncharacterized LOC105370660 (LOC105370660), transcript variant X1, ncRNA [XR_001750880]	chr14:99751087-99751028	hs|14q32.2
A_23_P259442	-0.000848291	0.00026197	-3.23812	0.00125839	0.228198	1	CPE	TRUE	FALSE	FALSE	NM_001873	NM_001873	NM_001873	Hs.75360	1363	carboxypeptidase E	ENST00000402744	THC2465477	GO:0003214(cardiac left ventricle morphogenesis)|GO:0004180(carboxypeptidase activity)|GO:0004181(metallocarboxypeptidase activity)|GO:0005515(protein binding)|GO:0005615(extracellular space)|GO:0005794(Golgi apparatus)|GO:0005886(plasma membrane)|GO:0006464(cellular protein modification process)|GO:0006518(peptide metabolic process)|GO:0007218(neuropeptide signaling pathway)|GO:0008270(zinc ion …	Homo sapiens carboxypeptidase E (CPE), mRNA [NM_001873]	chr4:166419232-166419291	hs|4q32.3
A_23_P53081	0.00214329	0.000662251	3.23637	0.00127175	0.228837	1	OSBPL5	TRUE	TRUE	FALSE	NM_020896	NM_020896	NM_020896	Hs.436166	114879	oxysterol binding protein like 5	ENST00000534454	NP1184740	GO:0001786(phosphatidylserine binding)|GO:0005548(phospholipid transporter activity)|GO:0005789(endoplasmic reticulum membrane)|GO:0005829(cytosol)|GO:0006893(Golgi to plasma membrane transport)|GO:0008142(oxysterol binding)|GO:0008203(cholesterol metabolic process)|GO:0015248(sterol transporter activity)|GO:0015485(cholesterol binding)|GO:0015914(phospholipid transport)|GO:0016020(membrane)|GO:0…	Homo sapiens oxysterol binding protein like 5 (OSBPL5), transcript variant 1, mRNA [NM_020896]	chr11:3108697-3108638	hs|11p15.4
A_21_P0001971	0.000905423	0.000279672	3.23745	0.00127377	0.228837	1		FALSE	FALSE	FALSE	ENST00000442416	XR_923922	XR_923922				ENST00000442416	THC2665942		long intergenic non-protein coding RNA 2832 [Source:HGNC Symbol;Acc:HGNC:54366] [ENST00000442416]	chr2:220602243-220602302	hs|2q35
A_21_P0003268	-0.000729456	0.000225627	-3.23302	0.00129055	0.228837	1	LINC02054	FALSE	FALSE	FALSE	NR_161199	NR_161199	NR_161199		105374250	long intergenic non-protein coding RNA 2054	ENST00000478780			Homo sapiens long intergenic non-protein coding RNA 2054 (LINC02054), transcript variant 2, long non-coding RNA [NR_161199]	chr3:184140910-184144428	hs|3q27.1
A_23_P27005	0.000980262	0.000303253	3.23249	0.00129103	0.228837	1	DHRS11	TRUE	FALSE	FALSE	NM_024308	NM_024308	NM_024308	Hs.462859	79154	dehydrogenase/reductase 11	ENST00000621871	NP287179	GO:0000166(nucleotide binding)|GO:0000253(3-keto sterol reductase activity)|GO:0004303(estradiol 17-beta-dehydrogenase activity)|GO:0005575(cellular_component)|GO:0005576(extracellular region)|GO:0006694(steroid biosynthetic process)|GO:0006703(estrogen biosynthetic process)|GO:0044594(17-beta-hydroxysteroid dehydrogenase (NAD+) activity)|GO:0072555(17-beta-ketosteroid reductase activity)|GO:0072…	Homo sapiens dehydrogenase/reductase 11 (DHRS11), mRNA [NM_024308]	chr17:34956827-34956886	hs|17q12
A_23_P20722	-0.00130425	0.000403686	-3.23084	0.0012927	0.228837	1	SNAPC4	TRUE	FALSE	FALSE	NM_003086	NM_003086	NM_003086	Hs.113265	6621	small nuclear RNA activating complex polypeptide 4	ENST00000298532	THC2487943	GO:0000995(RNA polymerase III general transcription initiation factor activity)|GO:0003677(DNA binding)|GO:0005634(nucleus)|GO:0005654(nucleoplasm)|GO:0016251(RNA polymerase II general transcription initiation factor activity)|GO:0019185(snRNA-activating protein complex)|GO:0042795(snRNA transcription by RNA polymerase II)|GO:0042796(snRNA transcription by RNA polymerase III)	Homo sapiens small nuclear RNA activating complex polypeptide 4 (SNAPC4), transcript variant 2, mRNA [NM_003086]	chr9:139270092-139270033	hs|9q34.3
A_33_P3274754	0.000949307	0.000293609	3.23323	0.00129533	0.228837	1	EOLA1-DT	FALSE	FALSE	FALSE	NR_027455	NR_027455	NR_027455	Hs.669775	100131434	EOLA1 divergent transcript	ENST00000608355	THC2516358		Homo sapiens EOLA1 divergent transcript (EOLA1-DT), long non-coding RNA [NR_027455]	chrX:148617772-148617713	hs|Xq28
A_21_P0000738	0.000815675	0.000252486	3.23057	0.00129697	0.228837	1	DPH6-DT	TRUE	TRUE	FALSE	NR_038251	NR_038251	NR_038251	Hs.536420	100507466	DPH6 divergent transcript	ENST00000501169	THC2608263		Homo sapiens DPH6 divergent transcript (DPH6-DT), long non-coding RNA [NR_038251]	chr15:36151141-36151200	hs|15q14
A_23_P159775	0.000995214	0.000308136	3.22979	0.00130688	0.229263	1	GABRE	TRUE	TRUE	FALSE	NM_004961	NM_004961	NM_004961	Hs.22785	2564	gamma-aminobutyric acid type A receptor subunit epsilon	ENST00000486255	THC2494938	GO:0004890(GABA-A receptor activity)|GO:0005237(inhibitory extracellular ligand-gated ion channel activity)|GO:0005254(chloride channel activity)|GO:0005887(integral component of plasma membrane)|GO:0007165(signal transduction)|GO:0007214(gamma-aminobutyric acid signaling pathway)|GO:0007268(chemical synaptic transmission)|GO:0008503(benzodiazepine receptor activity)|GO:0022851(GABA-gated chlorid…	Homo sapiens gamma-aminobutyric acid type A receptor subunit epsilon (GABRE), mRNA [NM_004961]	chrX:151121679-151121620	hs|Xq28
A_23_P314101	0.00080171	0.000248207	3.23001	0.00131128	0.229263	1	SUSD2	TRUE	FALSE	FALSE	NM_019601	NM_019601	NM_019601	Hs.131819	56241	sushi domain containing 2	ENST00000463101	THC2467618	GO:0005515(protein binding)|GO:0005615(extracellular space)|GO:0005886(plasma membrane)|GO:0016021(integral component of membrane)|GO:0051782(negative regulation of cell division)|GO:0070062(extracellular exosome)|GO:1902807(negative regulation of cell cycle G1/S phase transition)	Homo sapiens sushi domain containing 2 (SUSD2), mRNA [NM_019601]	chr22:24584978-24585037	hs|22q11.23
A_21_P0010783	0.000796834	0.000246857	3.22792	0.00131747	0.229263	1		FALSE	FALSE	FALSE	ENST00000420760						ENST00000420760			long intergenic non-protein coding RNA 1344 [Source:HGNC Symbol;Acc:HGNC:50554] [ENST00000420760]	chr1:182159314-182159255	hs|1q25.3
A_33_P3382412	0.00107041	0.000331898	3.22513	0.00131945	0.229263	1	ZNF468	TRUE	FALSE	FALSE	NM_001277120	NM_001277120	NM_001277120	Hs.467223	90333	zinc finger protein 468	ENST00000243639	THC2470903	GO:0000978(RNA polymerase II cis-regulatory region sequence-specific DNA binding)|GO:0000981(DNA-binding transcription factor activity, RNA polymerase II-specific)|GO:0005634(nucleus)|GO:0006357(regulation of transcription by RNA polymerase II)|GO:0046872(metal ion binding)	Homo sapiens zinc finger protein 468 (ZNF468), transcript variant 1, mRNA [NM_001277120]	chr19:53342568-53342509	hs|19q13.41
A_33_P3411165	-0.000770244	0.000238632	-3.22775	0.00132657	0.22936	1	MAGEA2B	FALSE	FALSE	FALSE	NM_001321400	NM_001321400	NM_001321400	Hs.713061	266740	MAGE family member A2B	ENST00000409560	NP646256	GO:0000122(negative regulation of transcription by RNA polymerase II)|GO:0005515(protein binding)|GO:0005634(nucleus)|GO:0016605(PML body)|GO:0031625(ubiquitin protein ligase binding)|GO:0033234(negative regulation of protein sumoylation)|GO:0042826(histone deacetylase binding)|GO:0044257(cellular protein catabolic process)|GO:0051443(positive regulation of ubiquitin-protein transferase activity)…	Homo sapiens MAGE family member A2B (MAGEA2B), transcript variant 1, mRNA [NM_001321400]	chrX:151885589-151885648	hs|Xq28
A_33_P3335030	-0.00178037	0.000552295	-3.22359	0.00133004	0.22936	1	ANKRD36C	TRUE	FALSE	FALSE	NM_001393982	NM_001393982	NM_001393982	Hs.541894	400986	ankyrin repeat domain 36C	ENST00000620383	THC2598734	GO:0008200(ion channel inhibitor activity)	Homo sapiens ankyrin repeat domain 36C (ANKRD36C), transcript variant 2, mRNA [NM_001393982]	chr2:96576182-96576123	hs|2q11.1
A_23_P353056	-0.00114146	0.000354492	-3.21998	0.00134035	0.230269	1	C2CD2L	TRUE	FALSE	FALSE	NM_014807	NM_014807	NM_014807	Hs.26899	9854	C2CD2 like	ENST00000525598	THC2612673	GO:0005515(protein binding)|GO:0005789(endoplasmic reticulum membrane)|GO:0008526(phosphatidylinositol transfer activity)|GO:0015914(phospholipid transport)|GO:0016021(integral component of membrane)|GO:0032541(cortical endoplasmic reticulum)|GO:0035091(phosphatidylinositol binding)|GO:0035774(positive regulation of insulin secretion involved in cellular response to glucose stimulus)|GO:0043559(i…	Homo sapiens C2CD2 like (C2CD2L), transcript variant 1, mRNA [NM_014807]	chr11:118987673-118987732	hs|11q23.3
A_21_P0006392	0.000861528	0.000267467	3.22106	0.00134558	0.230301	1	LOC102724929	FALSE	FALSE	FALSE	ENST00000670605	XR_930298	XR_930298	Hs.104789	102724929	uncharacterized LOC102724929	ENST00000670605	THC2689960		novel transcript [ENST00000670605]	chr9:121450103-121450044	hs|9q33.1
A_21_P0000012	0.000944971	0.000293547	3.21914	0.00135681	0.231356	1	MTFR1	TRUE	FALSE	FALSE	NM_001145839	NM_001145839	NM_001145839	Hs.584788	9650	mitochondrial fission regulator 1	ENST00000424808		GO:0000266(mitochondrial fission)|GO:0005515(protein binding)|GO:0005739(mitochondrion)|GO:0005829(cytosol)|GO:0005886(plasma membrane)|GO:0007005(mitochondrion organization)|GO:0009060(aerobic respiration)	Homo sapiens mitochondrial fission regulator 1 (MTFR1), transcript variant 3, mRNA; nuclear gene for mitochondrial product [NM_001145839]	chr8:66620514-66620573	hs|8q13.1
A_33_P3327265	-0.00141238	0.000439515	-3.2135	0.00137177	0.231596	1	TESPA1	TRUE	TRUE	FALSE	NM_001351148	NM_001351148	NM_001351148	Hs.33187	9840	thymocyte expressed, positive selection associated 1	ENST00000531122	THC2494376	GO:0005102(signaling receptor binding)|GO:0005737(cytoplasm)|GO:0005789(endoplasmic reticulum membrane)|GO:0008180(COP9 signalosome)|GO:0010387(COP9 signalosome assembly)|GO:0033089(positive regulation of T cell differentiation in thymus)|GO:0050862(positive regulation of T cell receptor signaling pathway)	Homo sapiens thymocyte expressed, positive selection associated 1 (TESPA1), transcript variant 5, mRNA [NM_001351148]	chr12:55356275-55356216	hs|12q13.2
A_33_P3219641	0.0018121	0.000564006	3.2129	0.00137358	0.231596	1	CEP78	TRUE	FALSE	FALSE	NM_001098802	NM_001098802	NM_001098802	Hs.374421	84131	centrosomal protein 78	ENST00000644208	THC2664475	GO:0005813(centrosome)|GO:0005814(centriole)|GO:0005829(cytosol)|GO:0036064(ciliary basal body)|GO:0044782(cilium organization)	Homo sapiens centrosomal protein 78 (CEP78), transcript variant 1, mRNA [NM_001098802]	chr9:80881548-80881607	hs|9q21.2
A_24_P280762	0.000812913	0.000253002	3.21307	0.00137533	0.231596	1	KHDC1	TRUE	TRUE	FALSE	NM_030568	NM_030568	NM_030568	Hs.433062	80759	KH domain containing 1	ENST00000433730	THC2496810	GO:0003723(RNA binding)|GO:0005737(cytoplasm)|GO:0006919(activation of cysteine-type endopeptidase activity involved in apoptotic process)|GO:0016021(integral component of membrane)	Homo sapiens KH domain containing 1 (KHDC1), transcript variant 2, mRNA [NM_030568]	chr6:73951921-73951862	hs|6q13
A_32_P43349	0.000809949	0.000252041	3.21356	0.00138076	0.231596	1	LETR1	FALSE	FALSE	FALSE	NR_034095	NR_034095	NR_034095	Hs.536404	400456	lymphatic endothelial transcriptional regulator lncRNA 1	ENST00000556899	THC2613551		Homo sapiens lymphatic endothelial transcriptional regulator lncRNA 1 (LETR1), long non-coding RNA [NR_034095]	chr15:95831595-95831536	hs|15q26.2
A_23_P20980	-0.00146836	0.00045753	-3.20931	0.00139072	0.231596	1	CYC1	TRUE	FALSE	FALSE	NM_001916	NM_001916	NM_001916	Hs.289271	1537	cytochrome c1	ENST00000528618	NP708435	GO:0005515(protein binding)|GO:0005634(nucleus)|GO:0005739(mitochondrion)|GO:0005743(mitochondrial inner membrane)|GO:0005750(mitochondrial respiratory chain complex III)|GO:0006122(mitochondrial electron transport, ubiquinol to cytochrome c)|GO:0008121(ubiquinol-cytochrome-c reductase activity)|GO:0016020(membrane)|GO:0020037(heme binding)|GO:0033762(response to glucagon)|GO:0046872(metal ion bi…	Homo sapiens cytochrome c1 (CYC1), mRNA; nuclear gene for mitochondrial product [NM_001916]	chr8:145151308-145151367	hs|8q24.3
A_21_P0012617	0.000784014	0.000244275	3.20955	0.00140153	0.231596	1	LINC00499	TRUE	FALSE	FALSE	ENST00000502757				100874047	long intergenic non-protein coding RNA 499	ENST00000502757			long intergenic non-protein coding RNA 499 [Source:HGNC Symbol;Acc:HGNC:43436] [ENST00000502757]	chr4:139234466-139234525	hs|4q28.3
A_23_P66050	-0.000894736	0.000278855	-3.2086	0.00140498	0.231596	1	B3GNT9	TRUE	TRUE	FALSE	NM_033309	NM_033309	NM_033309	Hs.744158	84752	UDP-GlcNAc:betaGal beta-1,3-N-acetylglucosaminyltransferase 9	ENST00000449549	THC2471672	GO:0000139(Golgi membrane)|GO:0006486(protein glycosylation)|GO:0008194(UDP-glycosyltransferase activity)|GO:0016021(integral component of membrane)|GO:0016757(glycosyltransferase activity)|GO:0016758(hexosyltransferase activity)|GO:0030311(poly-N-acetyllactosamine biosynthetic process)	Homo sapiens UDP-GlcNAc:betaGal beta-1,3-N-acetylglucosaminyltransferase 9 (B3GNT9), mRNA [NM_033309]	chr16:67182872-67182813	hs|16q22.1
A_23_P401076	-0.00185359	0.000578198	-3.20581	0.0014064	0.231596	1	SUSD3	TRUE	FALSE	FALSE	NM_145006	NM_145006	NM_145006	Hs.88417	203328	sushi domain containing 3	ENST00000375469	THC2471501	GO:0005515(protein binding)|GO:0005886(plasma membrane)|GO:0016021(integral component of membrane)	Homo sapiens sushi domain containing 3 (SUSD3), transcript variant 1, mRNA [NM_145006]	chr9:95847304-95847363	hs|9q22.31
A_33_P3415972	0.000733161	0.000228856	3.20359	0.00141713	0.231596	1	SLC35F1	TRUE	FALSE	FALSE	NM_001029858	NM_001029858	NM_001029858	Hs.654841	222553	solute carrier family 35 member F1	ENST00000360388	THC2478468	GO:0005515(protein binding)|GO:0016021(integral component of membrane)|GO:0022857(transmembrane transporter activity)|GO:0055085(transmembrane transport)	Homo sapiens solute carrier family 35 member F1 (SLC35F1), mRNA [NM_001029858]	chr6:118596654-118596713	hs|6q22.31
A_33_P3244317	0.000865239	0.000270171	3.20256	0.00142664	0.231596	1	MESD	TRUE	FALSE	FALSE	NM_015154	NM_015154	NM_015154	Hs.578450	23184	mesoderm development LRP chaperone	ENST00000261758		GO:0001503(ossification)|GO:0003674(molecular_function)|GO:0005515(protein binding)|GO:0005783(endoplasmic reticulum)|GO:0005886(plasma membrane)|GO:0006457(protein folding)|GO:0006909(phagocytosis)|GO:0007498(mesoderm development)|GO:0016055(Wnt signaling pathway)|GO:0034394(protein localization to cell surface)|GO:0042802(identical protein binding)|GO:0050750(low-density lipoprotein particle re…	Homo sapiens mesoderm development LRP chaperone (MESD), transcript variant 1, mRNA [NM_015154]	chr15:81268205-81268146	hs|15q25.1
A_21_P0000558	0.00077092	0.000240658	3.20339	0.00144424	0.231596	1	BABAM2-AS1	FALSE	FALSE	FALSE	NR_028308	NR_028308	NR_028308	Hs.729719	100302650	BABAM2 antisense RNA 1				Homo sapiens BABAM2 antisense RNA 1 (BABAM2-AS1), long non-coding RNA [NR_028308]	chr2:28112468-28112409	hs|2p23.2
A_23_P432352	0.000909198	0.000284125	3.19999	0.00144618	0.231596	1	CT83	TRUE	FALSE	FALSE	NM_001017978	NM_001017978	NM_001017978	Hs.97892	203413	cancer/testis antigen 83	ENST00000371894	THC2637436	GO:0005634(nucleus)|GO:0005886(plasma membrane)|GO:0016021(integral component of membrane)	Homo sapiens cancer/testis antigen 83 (CT83), mRNA [NM_001017978]	chrX:115593025-115592966	hs|Xq23
A_21_P0007481	0.00171365	0.000536033	3.19692	0.00144979	0.231596	1	LINC00944	TRUE	TRUE	FALSE	NR_033878	NR_033878	NR_033878	Hs.534660	387895	long intergenic non-protein coding RNA 944	ENST00000671627	THC2725890		Homo sapiens long intergenic non-protein coding RNA 944 (LINC00944), long non-coding RNA [NR_033878]	chr12:127216911-127215313	hs|12q24.32
A_24_P289188	-0.00139553	0.000436456	-3.19742	0.00145112	0.231596	1		FALSE	FALSE	FALSE	ENST00000496414						ENST00000496414	THC2532982		ribosomal protein L29 pseudogene 30 [Source:HGNC Symbol;Acc:HGNC:36601] [ENST00000496414]	chr15:71089345-71089286	hs|15q23
A_21_P0007869	0.00221499	0.000693049	3.19601	0.00145537	0.231596	1	LOC105369656	FALSE	FALSE	FALSE	XR_001749002	XR_001749002	XR_001749002		105369656	uncharacterized LOC105369656				PREDICTED: Homo sapiens uncharacterized LOC105369656 (LOC105369656), transcript variant X2, ncRNA [XR_001749002]	chr12:10433127-10433068	hs|12p13.2
A_33_P3318671	-0.00120454	0.000377169	-3.19364	0.0014673	0.231596	1	LYPLA2	TRUE	TRUE	FALSE	NM_007260	NM_007260	NM_007260	Hs.533479	11313	lysophospholipase 2	ENST00000374514	THC2613171	GO:0002084(protein depalmitoylation)|GO:0004622(lysophospholipase activity)|GO:0005515(protein binding)|GO:0005737(cytoplasm)|GO:0005795(Golgi stack)|GO:0005829(cytosol)|GO:0006631(fatty acid metabolic process)|GO:0007411(axon guidance)|GO:0008474(palmitoyl-(protein) hydrolase activity)|GO:0045296(cadherin binding)|GO:0046464(acylglycerol catabolic process)|GO:0052689(carboxylic ester hydrolase a…	Homo sapiens lysophospholipase 2 (LYPLA2), mRNA [NM_007260]	chr1:24121957-24122016	hs|1p36.11
A_23_P55356	0.00221004	0.000692098	3.19324	0.00146904	0.231596	1	VMO1	TRUE	FALSE	FALSE	NM_182566	NM_182566	NM_182566	Hs.122561	284013	vitelline membrane outer layer 1 homolog	ENST00000441199	THC2477391	GO:0003674(molecular_function)|GO:0005615(extracellular space)|GO:0008150(biological_process)|GO:0070062(extracellular exosome)	Homo sapiens vitelline membrane outer layer 1 homolog (VMO1), transcript variant 1, mRNA [NM_182566]	chr17:4688732-4688673	hs|17p13.2
A_21_P0008801	0.0010893	0.000341046	3.19401	0.00147047	0.231596	1		FALSE	FALSE	FALSE	lnc-ADAMTS17-1:6									BROAD Institute lincRNA (XLOC_011609), lincRNA [TCONS_00023834]	chr15:100889531-100889258	hs|15q26.3
A_24_P374586	-0.00115736	0.000362425	-3.19339	0.00147055	0.231596	1	PMS2	TRUE	TRUE	FALSE	NM_000535	NM_000535	NM_000535	Hs.632637	5395	PMS1 homolog 2, mismatch repair system component	ENST00000529061	NP709264	GO:0003677(DNA binding)|GO:0003697(single-stranded DNA binding)|GO:0004519(endonuclease activity)|GO:0005515(protein binding)|GO:0005524(ATP binding)|GO:0005634(nucleus)|GO:0005654(nucleoplasm)|GO:0005829(cytosol)|GO:0005886(plasma membrane)|GO:0006298(mismatch repair)|GO:0009410(response to xenobiotic stimulus)|GO:0016446(somatic hypermutation of immunoglobulin genes)|GO:0016887(ATP hydrolysis a…	Homo sapiens PMS1 homolog 2, mismatch repair system component (PMS2), transcript variant 1, mRNA [NM_000535]	chr7:6043422-6043363	hs|7p22.1
A_23_P417853	0.000831272	0.000260194	3.19482	0.0014716	0.231596	1	MYO3B	TRUE	TRUE	TRUE	NM_138995	NM_138995	NM_138995	Hs.671900	140469	myosin IIIB	ENST00000317935	THC2475795	GO:0003774(cytoskeletal motor activity)|GO:0003779(actin binding)|GO:0005524(ATP binding)|GO:0005737(cytoplasm)|GO:0006468(protein phosphorylation)|GO:0007601(visual perception)|GO:0007605(sensory perception of sound)|GO:0016459(myosin complex)|GO:0032426(stereocilium tip)|GO:0050896(response to stimulus)|GO:0090103(cochlea morphogenesis)|GO:0106310(protein serine kinase activity)	Homo sapiens myosin IIIB (MYO3B), transcript variant 2, mRNA [NM_138995]	chr2:171510533-171510592	hs|2q31.1
A_21_P0006666	0.000942461	0.000295048	3.19427	0.001473	0.231596	1	LINC02644	FALSE	FALSE	FALSE	NR_134497	NR_134497	NR_134497	Hs.461867	105376480	long intergenic non-protein coding RNA 2644	ENST00000416310	THC2672306		Homo sapiens long intergenic non-protein coding RNA 2644 (LINC02644), long non-coding RNA [NR_134497]	chr10:31012572-31012631	hs|10p11.23
A_23_P42588	-0.00199435	0.000624859	-3.19168	0.00147779	0.231596	1	GIMAP5	TRUE	TRUE	TRUE	NM_018384	NM_018384	NM_018384	Hs.647079	55340	GTPase, IMAP family member 5	ENST00000479556	THC2756912	GO:0005515(protein binding)|GO:0005525(GTP binding)|GO:0005765(lysosomal membrane)|GO:0016021(integral component of membrane)|GO:0032585(multivesicular body membrane)	Homo sapiens GTPase, IMAP family member 5 (GIMAP5), mRNA [NM_018384]	chr7:150440195-150440254	hs|7q36.1
A_21_P0003325	0.000769714	0.000241056	3.1931	0.00148224	0.231596	1		FALSE	FALSE	FALSE	ENST00000514265		BX382815	Hs.287134			ENST00000514265	NP1190236		novel transcript [ENST00000514265]	chr4:129489969-129489910	hs|4q28.2
A_33_P3285734	0.00289689	0.000908349	3.18918	0.00148957	0.231596	1	FCRL6	TRUE	TRUE	FALSE	NM_001284217	NM_001284217	NM_001284217	Hs.196955	343413	Fc receptor like 6	ENST00000321935	NP1079601	GO:0004888(transmembrane signaling receptor activity)|GO:0005515(protein binding)|GO:0005886(plasma membrane)|GO:0005887(integral component of plasma membrane)|GO:0007166(cell surface receptor signaling pathway)|GO:0009897(external side of plasma membrane)|GO:0019902(phosphatase binding)|GO:0019903(protein phosphatase binding)|GO:0042289(MHC class II protein binding)	Homo sapiens Fc receptor like 6 (FCRL6), transcript variant 2, mRNA [NM_001284217]	chr1:159784022-159784081	hs|1q23.2
A_21_P0000202	-0.00153775	0.000482428	-3.18753	0.00149925	0.231596	1	MGAT4B	TRUE	TRUE	FALSE	NM_054013	NM_054013	NM_054013	Hs.567419	11282	alpha-1,3-mannosyl-glycoprotein 4-beta-N-acetylglucosaminyltransferase B	ENST00000337755	THC2478738	GO:0000139(Golgi membrane)|GO:0005515(protein binding)|GO:0005783(endoplasmic reticulum)|GO:0005793(endoplasmic reticulum-Golgi intermediate compartment)|GO:0005795(Golgi stack)|GO:0006487(protein N-linked glycosylation)|GO:0006491(N-glycan processing)|GO:0008375(acetylglucosaminyltransferase activity)|GO:0008454(alpha-1,3-mannosylglycoprotein 4-beta-N-acetylglucosaminyltransferase activity)|GO:0…	Homo sapiens alpha-1,3-mannosyl-glycoprotein 4-beta-N-acetylglucosaminyltransferase B (MGAT4B), transcript variant 2, mRNA [NM_054013]	chr5:179224659-179224600	hs|5q35.3
A_33_P3423979	0.00141132	0.000442505	3.18938	0.00150877	0.231596	1	PALLD	TRUE	TRUE	FALSE	NM_001166109	NM_001166109	NM_001166109	Hs.151220	23022	palladin, cytoskeletal associated protein	ENST00000512127	THC2556450	GO:0001725(stress fiber)|GO:0001726(ruffle)|GO:0002102(podosome)|GO:0003334(keratinocyte development)|GO:0003382(epithelial cell morphogenesis)|GO:0003779(actin binding)|GO:0005515(protein binding)|GO:0005634(nucleus)|GO:0005829(cytosol)|GO:0005884(actin filament)|GO:0005886(plasma membrane)|GO:0005925(focal adhesion)|GO:0007010(cytoskeleton organization)|GO:0007156(homophilic cell adhesion via p…	Homo sapiens palladin, cytoskeletal associated protein (PALLD), transcript variant 3, mRNA [NM_001166109]	chr4:169837061-169837120	hs|4q32.3
A_23_P151166	-0.00189019	0.000592958	-3.18773	0.00150938	0.231596	1	HVCN1	TRUE	TRUE	FALSE	NM_001040107	NM_001040107	NM_001040107	Hs.334637	84329	hydrogen voltage gated channel 1	ENST00000356742	THC2489613	GO:0005886(plasma membrane)|GO:0005887(integral component of plasma membrane)|GO:0009268(response to pH)|GO:0010043(response to zinc ion)|GO:0016021(integral component of membrane)|GO:0016324(apical plasma membrane)|GO:0022843(voltage-gated cation channel activity)|GO:0030171(voltage-gated proton channel activity)|GO:0030667(secretory granule membrane)|GO:0030670(phagocytic vesicle membrane)|GO:0…	Homo sapiens hydrogen voltage gated channel 1 (HVCN1), transcript variant 1, mRNA [NM_001040107]	chr12:111086806-111086747	hs|12q24.11
A_33_P3329063	0.00126392	0.000396889	3.18456	0.00151451	0.231596	1	NCR1	TRUE	TRUE	FALSE	NM_004829	NM_004829	NM_004829	Hs.97084	9437	natural cytotoxicity triggering receptor 1	ENST00000614638	NP080923	GO:0005515(protein binding)|GO:0005886(plasma membrane)|GO:0005887(integral component of plasma membrane)|GO:0006968(cellular defense response)|GO:0007165(signal transduction)|GO:0016514(SWI/SNF complex)|GO:0030101(natural killer cell activation)|GO:0042269(regulation of natural killer cell mediated cytotoxicity)	Homo sapiens natural cytotoxicity triggering receptor 1 (NCR1), transcript variant 1, mRNA [NM_004829]	chr19:55424370-55424429	hs|19q13.42
A_23_P82412	-0.00142454	0.000447379	-3.18419	0.00151683	0.231596	1	NSUN5	TRUE	TRUE	FALSE	NM_148956	NM_148956	NM_148956	Hs.647060	55695	NOP2/Sun RNA methyltransferase 5	ENST00000457352	THC2530915	GO:0001510(RNA methylation)|GO:0003723(RNA binding)|GO:0005654(nucleoplasm)|GO:0005730(nucleolus)|GO:0009383(rRNA (cytosine-C5-)-methyltransferase activity)|GO:0014003(oligodendrocyte development)|GO:0021987(cerebral cortex development)|GO:0022038(corpus callosum development)|GO:0031641(regulation of myelination)|GO:0045727(positive regulation of translation)|GO:0050890(cognition)|GO:0070475(rRNA…	Homo sapiens NOP2/Sun RNA methyltransferase 5 (NSUN5), transcript variant 1, mRNA [NM_148956]	chr7:72717638-72717509	hs|7q11.23
A_21_P0010408	0.000778432	0.000244322	3.18609	0.00151953	0.231596	1	LINC02554	FALSE	FALSE	FALSE	ENST00000657960				100507657	long intergenic non-protein coding RNA 2554	ENST00000657960			long intergenic non-protein coding RNA 2554 [Source:HGNC Symbol;Acc:HGNC:53594] [ENST00000657960]	chr22:27703927-27703986	hs|22q12.1
A_33_P3333777	-0.00146016	0.000458515	-3.18455	0.00152019	0.231596	1	GABPB1-AS1	TRUE	TRUE	FALSE	NR_024490	NR_024490	NR_024490	Hs.659360	100129387	GABPB1 antisense RNA 1	ENST00000670332	THC2496379		Homo sapiens GABPB1 antisense RNA 1 (GABPB1-AS1), long non-coding RNA [NR_024490]	chr15:50650157-50650216	hs|15q21.2
A_21_P0006719	0.000776867	0.000244069	3.18298	0.00152039	0.231596	1	LINC02662	FALSE	FALSE	FALSE	ENST00000418524				105376348	long intergenic non-protein coding RNA 2662	ENST00000418524	THC2775743		long intergenic non-protein coding RNA 2662 [Source:HGNC Symbol;Acc:HGNC:54148] [ENST00000418524]	chr10:2215018-2214959	hs|10p15.3
A_23_P320185	-0.00108481	0.000341251	-3.17891	0.0015461	0.233531	1	NDUFA11	TRUE	FALSE	FALSE	NM_175614	NM_175614	NM_175614	Hs.406062	126328	NADH:ubiquinone oxidoreductase subunit A11	ENST00000585661	THC2503492	GO:0005515(protein binding)|GO:0005739(mitochondrion)|GO:0005743(mitochondrial inner membrane)|GO:0005747(mitochondrial respiratory chain complex I)|GO:0032981(mitochondrial respiratory chain complex I assembly)	Homo sapiens NADH:ubiquinone oxidoreductase subunit A11 (NDUFA11), transcript variant 1, mRNA [NM_175614]	chr19:5896957-5896569	hs|19p13.3
A_33_P3354607	0.00281282	0.000885277	3.17733	0.00154987	0.233531	1	CCL4	TRUE	TRUE	FALSE	NM_002984	NM_002984	NM_002984	Hs.75703	6351	C-C motif chemokine ligand 4	ENST00000613947	NP1460354	GO:0002548(monocyte chemotaxis)|GO:0005125(cytokine activity)|GO:0005515(protein binding)|GO:0005576(extracellular region)|GO:0005615(extracellular space)|GO:0006954(inflammatory response)|GO:0006955(immune response)|GO:0007155(cell adhesion)|GO:0007163(establishment or maintenance of cell polarity)|GO:0007165(signal transduction)|GO:0007186(G protein-coupled receptor signaling pathway)|GO:000726…	Homo sapiens C-C motif chemokine ligand 4 (CCL4), mRNA [NM_002984]	chr17:34432641-34432700	hs|17q12
A_23_P4416	0.000764801	0.0002405	3.18005	0.00155041	0.233531	1	ZNF287	TRUE	FALSE	FALSE	NM_020653	NM_020653	NM_020653	Hs.99724	57336	zinc finger protein 287	ENST00000395824	THC2474294	GO:0000978(RNA polymerase II cis-regulatory region sequence-specific DNA binding)|GO:0000981(DNA-binding transcription factor activity, RNA polymerase II-specific)|GO:0005634(nucleus)|GO:0006357(regulation of transcription by RNA polymerase II)|GO:0046872(metal ion binding)	Homo sapiens zinc finger protein 287 (ZNF287), transcript variant 2, mRNA [NM_020653]	chr17:16455202-16455143	hs|17p11.2
A_23_P254254	-0.00177301	0.000558126	-3.17672	0.00155356	0.233531	1	SGSH	TRUE	TRUE	FALSE	NM_000199	NM_000199	NM_000199	Hs.31074	6448	N-sulfoglucosamine sulfohydrolase	ENST00000571156	THC2462895	GO:0005539(glycosaminoglycan binding)|GO:0005764(lysosome)|GO:0006027(glycosaminoglycan catabolic process)|GO:0008449(N-acetylglucosamine-6-sulfatase activity)|GO:0016250(N-sulfoglucosamine sulfohydrolase activity)|GO:0030200(heparan sulfate proteoglycan catabolic process)|GO:0043202(lysosomal lumen)|GO:0046872(metal ion binding)|GO:0070062(extracellular exosome)	Homo sapiens N-sulfoglucosamine sulfohydrolase (SGSH), transcript variant 1, mRNA [NM_000199]	chr17:78183396-78183337	hs|17q25.3
A_33_P3315243	0.00108648	0.000341927	3.17752	0.00155865	0.233531	1	PRR29	TRUE	TRUE	FALSE	NM_001164257	NM_001164257	NM_001164257	Hs.708161	92340	proline rich 29	ENST00000582530	THC2506067		Homo sapiens proline rich 29 (PRR29), transcript variant 2, mRNA [NM_001164257]	chr17:62080413-62080472	hs|17q23.3
A_23_P58132	-0.001573	0.00049504	-3.17752	0.00156534	0.233768	1	RHOH	TRUE	TRUE	FALSE	NM_004310	NM_004310	NM_004310	Hs.654594	399	ras homolog family member H	ENST00000610353	THC2470567	GO:0001772(immunological synapse)|GO:0003924(GTPase activity)|GO:0005095(GTPase inhibitor activity)|GO:0005515(protein binding)|GO:0005525(GTP binding)|GO:0005737(cytoplasm)|GO:0005856(cytoskeleton)|GO:0005886(plasma membrane)|GO:0005938(cell cortex)|GO:0006355(regulation of transcription, DNA-templated)|GO:0007015(actin filament organization)|GO:0007163(establishment or maintenance of cell polar…	Homo sapiens ras homolog family member H (RHOH), transcript variant 6, mRNA [NM_004310]	chr4:40245659-40245718	hs|4p14
A_33_P3260712	-0.000743215	0.000234036	-3.17564	0.0015747	0.234203	1	MINDY4B	FALSE	FALSE	FALSE	NM_001351281	NM_001351281	NM_001351281		646951	MINDY family member 4B	ENST00000465419	THC2680732	GO:0004843(thiol-dependent deubiquitinase)|GO:0071108(protein K48-linked deubiquitination)|GO:1990380(Lys48-specific deubiquitinase activity)	Homo sapiens MINDY family member 4B (MINDY4B), mRNA [NM_001351281]	chr3:150591034-150590975	hs|3q25.1
A_23_P36624	0.000770554	0.000242489	3.17769	0.0015785	0.234203	1	TAS2R7	TRUE	FALSE	FALSE	NM_023919	NM_023919	NM_023919	Hs.533754	50837	taste 2 receptor member 7	ENST00000240687	THC2484835	GO:0001580(detection of chemical stimulus involved in sensory perception of bitter taste)|GO:0004930(G protein-coupled receptor activity)|GO:0005886(plasma membrane)|GO:0007186(G protein-coupled receptor signaling pathway)|GO:0008527(taste receptor activity)|GO:0016021(integral component of membrane)|GO:0033038(bitter taste receptor activity)	Homo sapiens taste 2 receptor member 7 (TAS2R7), mRNA [NM_023919]	chr12:10954362-10954303	hs|12p13.2
A_33_P3403270	-0.000927356	0.000292477	-3.1707	0.00159241	0.235448	1	CCDC33	TRUE	TRUE	FALSE	ENST00000559243	XR_001751401	XR_001751401		80125	coiled-coil domain containing 33	ENST00000559243	THC2509035	GO:0005515(protein binding)|GO:0005777(peroxisome)	coiled-coil domain containing 33 [Source:HGNC Symbol;Acc:HGNC:26552] [ENST00000559243]	chr15:74510839-74510898	hs|15q24.1
A_21_P0001363	0.000816136	0.000257361	3.17117	0.0015972	0.235448	1		FALSE	FALSE	FALSE	lnc-UBL4B-1:1									BROAD Institute lincRNA (XLOC_000340), lincRNA [TCONS_00001092]	chr1:110652787-110652846	hs|1p13.3
A_33_P3789693	0.00180743	0.000570821	3.16637	0.00160955	0.23627	1		FALSE	FALSE	FALSE	BX648870		BX648870	Hs.664877				NP1159657		Homo sapiens mRNA; cDNA DKFZp686P21238 (from clone DKFZp686P21238) [BX648870]	chr9:16526545-16526486	hs|9p22.3
A_24_P934126	0.000828322	0.000261534	3.16717	0.00161711	0.23627	1		FALSE	FALSE	FALSE	AY358772		AY358772	Hs.650705				THC2489720		Homo sapiens clone DNA139632 VGSA5840 (UNQ5840) mRNA, complete cds [AY358772]	chr3:111577447-111577388	hs|3q13.2
A_24_P583225	-0.00171087	0.0005406	-3.16476	0.00161829	0.23627	1	LINC00265	TRUE	FALSE	FALSE	NR_026999	NR_026999	NR_026999	Hs.414183	349114	long intergenic non-protein coding RNA 265	ENST00000448955	THC2507800		Homo sapiens long intergenic non-protein coding RNA 265 (LINC00265), long non-coding RNA [NR_026999]	chr7:39821393-39821452	hs|7p14.1
A_24_P226069	0.00284431	0.000899098	3.16352	0.00162452	0.236425	1	FGFBP2	TRUE	TRUE	FALSE	NM_031950	NM_031950	NM_031950	Hs.98785	83888	fibroblast growth factor binding protein 2	ENST00000259989	THC2473947	GO:0005515(protein binding)|GO:0005615(extracellular space)|GO:0007267(cell-cell signaling)|GO:0019838(growth factor binding)	Homo sapiens fibroblast growth factor binding protein 2 (FGFBP2), mRNA [NM_031950]	chr4:15964292-15964233	hs|4p15.32
A_23_P44112	-0.00129989	0.000410899	-3.16353	0.0016376	0.236747	1	LAT	TRUE	TRUE	FALSE	NM_014387	NM_014387	NM_014387	Hs.632179	27040	linker for activation of T cells	ENST00000570232	THC2615600	GO:0001772(immunological synapse)|GO:0002250(adaptive immune response)|GO:0002260(lymphocyte homeostasis)|GO:0005515(protein binding)|GO:0005794(Golgi apparatus)|GO:0005886(plasma membrane)|GO:0005911(cell-cell junction)|GO:0006954(inflammatory response)|GO:0006955(immune response)|GO:0007229(integrin-mediated signaling pathway)|GO:0007265(Ras protein signal transduction)|GO:0008180(COP9 signalos…	Homo sapiens linker for activation of T cells (LAT), transcript variant 1, mRNA [NM_014387]	chr16:29001732-29001791	hs|16p11.2
A_21_P0011061	0.000756265	0.000239075	3.1633	0.0016386	0.236747	1	CFAP54	TRUE	TRUE	FALSE	NM_001306084	NM_001306084	NM_001306084		144535	cilia and flagella associated protein 54	ENST00000554821	THC2538447	GO:0005930(axoneme)|GO:0007283(spermatogenesis)|GO:0030154(cell differentiation)|GO:0060271(cilium assembly)|GO:0060294(cilium movement involved in cell motility)	Homo sapiens cilia and flagella associated protein 54 (CFAP54), transcript variant 1, mRNA [NM_001306084]	chr12:96948066-96948490	hs|12q23.1
A_24_P286013	-0.0010597	0.000335291	-3.16053	0.00164228	0.236747	1	UBE2K	TRUE	FALSE	FALSE	NM_005339	NM_005339	NM_005339	Hs.50308	3093	ubiquitin conjugating enzyme E2 K	ENST00000513231	THC2486770	GO:0000209(protein polyubiquitination)|GO:0004842(ubiquitin-protein transferase activity)|GO:0005515(protein binding)|GO:0005524(ATP binding)|GO:0005634(nucleus)|GO:0005829(cytosol)|GO:0006511(ubiquitin-dependent protein catabolic process)|GO:0010800(positive regulation of peptidyl-threonine phosphorylation)|GO:0010994(free ubiquitin chain polymerization)|GO:0031625(ubiquitin protein ligase bindi…	Homo sapiens ubiquitin conjugating enzyme E2 K (UBE2K), transcript variant 1, mRNA [NM_005339]	chr4:39779985-39780044	hs|4p14
A_21_P0010513	-0.000786116	0.000248777	-3.15993	0.00165743	0.237858	1	XLOC_l2_000038	FALSE	FALSE	FALSE	TCONS_l2_00000069							THC2626013		BROAD Institute lincRNA (XLOC_l2_000038), lincRNA [TCONS_l2_00000069]	chr1:4008510-4008569	hs|1p36.32
A_21_P0002690	-0.000740613	0.000233982	-3.16525	0.00166039	0.237858	1		FALSE	FALSE	FALSE	lnc-KLF7-1:8									BROAD Institute lincRNA (XLOC_002473), lincRNA [TCONS_00005329]	chr2:208051003-208050944	hs|2q33.3
A_33_P3416387	0.000904866	0.000287049	3.1523	0.0016871	0.239237	1	RNU105C	TRUE	FALSE	FALSE	NR_004385	NR_004385	NR_004385		26766	RNA, U105C small nucleolar			GO:0005730(nucleolus)|GO:0006396(RNA processing)	Homo sapiens RNA, U105C small nucleolar (RNU105C), small nucleolar RNA [NR_004385]	chr8:55243275-55243334	hs|8q11.23
A_23_P34142	0.000935199	0.000296387	3.15533	0.00168786	0.239237	1	TCEAL9	TRUE	FALSE	FALSE	NM_016303	NM_016303	NM_016303	Hs.533287	51186	transcription elongation factor A like 9	ENST00000372656	THC2599137	GO:0005634(nucleus)|GO:0050699(WW domain binding)	Homo sapiens transcription elongation factor A like 9 (TCEAL9), transcript variant 1, mRNA [NM_016303]	chrX:102612844-102612903	hs|Xq22.2
A_33_P3287218	-0.00123844	0.000393017	-3.1511	0.00169406	0.239237	1	GSTK1	TRUE	FALSE	FALSE	NM_001143679	NM_001143679	NM_001143679	Hs.390667	373156	glutathione S-transferase kappa 1	ENST00000479303	THC2473636	GO:0004364(glutathione transferase activity)|GO:0004602(glutathione peroxidase activity)|GO:0005515(protein binding)|GO:0005739(mitochondrion)|GO:0005759(mitochondrial matrix)|GO:0005777(peroxisome)|GO:0005782(peroxisomal matrix)|GO:0005829(cytosol)|GO:0006749(glutathione metabolic process)|GO:0016020(membrane)|GO:0030855(epithelial cell differentiation)|GO:0070062(extracellular exosome)|GO:00988…	Homo sapiens glutathione S-transferase kappa 1 (GSTK1), transcript variant 2, mRNA [NM_001143679]	chr7:142966142-142966201	hs|7q34
A_21_P0007007	0.000790478	0.000251046	3.14874	0.0017075	0.239237	1		FALSE	FALSE	FALSE	lnc-GRID1-1:1									BROAD Institute lincRNA (XLOC_008882), lincRNA [TCONS_00018560]	chr10:87339854-87339795	hs|10q23.1
A_32_P30271	-0.00104412	0.000331675	-3.14802	0.00171538	0.239237	1	ARRDC5	TRUE	TRUE	FALSE	NM_001367189	NM_001367189	NM_001367189	Hs.574574	645432	arrestin domain containing 5	ENST00000381781	THC2709627	GO:0005737(cytoplasm)|GO:0015031(protein transport)|GO:0016567(protein ubiquitination)|GO:0031625(ubiquitin protein ligase binding)|GO:1990756(ubiquitin ligase-substrate adaptor activity)	Homo sapiens arrestin domain containing 5 (ARRDC5), transcript variant 1, mRNA [NM_001367189]	chr19:4891432-4891373	hs|19p13.3
A_24_P327181	0.000894091	0.000283919	3.14911	0.00171655	0.239237	1	WNK4	TRUE	FALSE	FALSE	NM_032387	NM_032387	NM_032387	Hs.105448	65266	WNK lysine deficient protein kinase 4	ENST00000591448	THC2488534	GO:0004674(protein serine/threonine kinase activity)|GO:0005515(protein binding)|GO:0005524(ATP binding)|GO:0005737(cytoplasm)|GO:0005829(cytosol)|GO:0005923(bicellular tight junction)|GO:0006468(protein phosphorylation)|GO:0006811(ion transport)|GO:0006821(chloride transport)|GO:0008104(protein localization)|GO:0010766(negative regulation of sodium ion transport)|GO:0016020(membrane)|GO:0019869(…	Homo sapiens WNK lysine deficient protein kinase 4 (WNK4), transcript variant 1, mRNA [NM_032387]	chr17:40947934-40947993	hs|17q21.31
A_23_P66881	0.00184356	0.000585781	3.14719	0.00171727	0.239237	1	RGS9	TRUE	TRUE	FALSE	NM_003835	NM_003835	NM_003835	Hs.664380	8787	regulator of G protein signaling 9	ENST00000584234	NP114063	GO:0001975(response to amphetamine)|GO:0003924(GTPase activity)|GO:0005096(GTPase activator activity)|GO:0005634(nucleus)|GO:0005737(cytoplasm)|GO:0005886(plasma membrane)|GO:0007186(G protein-coupled receptor signaling pathway)|GO:0007212(dopamine receptor signaling pathway)|GO:0007399(nervous system development)|GO:0007601(visual perception)|GO:0008277(regulation of G protein-coupled receptor s…	Homo sapiens regulator of G protein signaling 9 (RGS9), transcript variant 1, mRNA [NM_003835]	chr17:63223600-63223659	hs|17q24.1
A_24_P406986	-0.00117539	0.000373429	-3.14756	0.00171848	0.239237	1	SLC43A3	TRUE	TRUE	FALSE	NM_199329	NM_199329	NM_199329	Hs.99962	29015	solute carrier family 43 member 3	ENST00000533524	THC2466329	GO:0003674(molecular_function)|GO:0005515(protein binding)|GO:0005575(cellular_component)|GO:0008150(biological_process)|GO:0016021(integral component of membrane)|GO:0022857(transmembrane transporter activity)|GO:0055085(transmembrane transport)	Homo sapiens solute carrier family 43 member 3 (SLC43A3), transcript variant 3, mRNA [NM_199329]	chr11:57176654-57175317	hs|11q12.1
A_33_P3222203	-0.00207301	0.000658928	-3.14603	0.00172362	0.239237	1	OXER1	TRUE	TRUE	FALSE	NM_148962	NM_148962	NM_148962	Hs.168439	165140	oxoeicosanoid receptor 1	ENST00000378661	THC2478730	GO:0004930(G protein-coupled receptor activity)|GO:0005515(protein binding)|GO:0005886(plasma membrane)|GO:0007193(adenylate cyclase-inhibiting G protein-coupled receptor signaling pathway)|GO:0016021(integral component of membrane)|GO:0050646(5-oxo-6E,8Z,11Z,14Z-icosatetraenoic acid binding)|GO:0050647(5-hydroxy-6E,8Z,11Z,14Z-icosatetraenoic acid binding)|GO:0050648(5(S)-hydroxyperoxy-6E,8Z,11Z,…	Homo sapiens oxoeicosanoid receptor 1 (OXER1), mRNA [NM_148962]	chr2:42989702-42989643	hs|2p21
A_23_P9523	0.00103043	0.000327651	3.1449	0.00173351	0.239237	1	RBKS	TRUE	TRUE	FALSE	NM_022128	NM_022128	NM_022128	Hs.11916	64080	ribokinase	ENST00000449378	NP1159617	GO:0004747(ribokinase activity)|GO:0005515(protein binding)|GO:0005524(ATP binding)|GO:0005634(nucleus)|GO:0005829(cytosol)|GO:0006098(pentose-phosphate shunt)|GO:0019303(D-ribose catabolic process)|GO:0042802(identical protein binding)|GO:0046835(carbohydrate phosphorylation)|GO:0046872(metal ion binding)	Homo sapiens ribokinase (RBKS), transcript variant 1, mRNA [NM_022128]	chr2:28004544-28004485	hs|2p23.2
A_21_P0010871	-0.00154819	0.000492363	-3.14441	0.00173585	0.239237	1	BMS1P1	FALSE	FALSE	FALSE	NR_003611	NR_003611	NR_003611	Hs.743373	399761	BMS1 pseudogene 1	ENST00000580094	THC2515865		Homo sapiens BMS1 pseudogene 1 (BMS1P1), non-coding RNA [NR_003611]	chr10:48928952-48928893	hs|10q11.22
A_24_P110082	-0.00125252	0.000398543	-3.14274	0.00174396	0.239237	1		FALSE	FALSE	FALSE	ENST00000496042						ENST00000496042			ribosomal protein L29 (RPL29) pseudogene [ENST00000496042]	chr11:17215041-17215100	hs|11p15.1
A_21_P0010643	0.000805204	0.000256017	3.14512	0.00174476	0.239237	1	XLOC_l2_001064	FALSE	FALSE	FALSE	TCONS_l2_00001461									BROAD Institute lincRNA (XLOC_l2_001064), lincRNA [TCONS_l2_00001461]	chr1:117006421-117004309	hs|1p13.1
A_21_P0014016	-0.000935754	0.000297552	-3.14484	0.00174543	0.239237	1		FALSE	FALSE	FALSE	BF447189		BF447189	Hs.613154						7p46a03.x1 NCI_CGAP_Pr28 Homo sapiens cDNA clone IMAGE:3648676 3', mRNA sequence [BF447189]	chr17:55938978-55939037	hs|17q22
A_33_P3243707	0.00094045	0.000299272	3.14246	0.00174855	0.239237	1	KLHL20	TRUE	FALSE	FALSE	NM_014458	NM_014458	NM_014458	Hs.495035	27252	kelch like family member 20	ENST00000209884	THC2461359	GO:0003779(actin binding)|GO:0004842(ubiquitin-protein transferase activity)|GO:0005515(protein binding)|GO:0005737(cytoplasm)|GO:0005794(Golgi apparatus)|GO:0005802(trans-Golgi network)|GO:0005829(cytosol)|GO:0006895(Golgi to endosome transport)|GO:0007010(cytoskeleton organization)|GO:0015031(protein transport)|GO:0015629(actin cytoskeleton)|GO:0016567(protein ubiquitination)|GO:0016605(PML bod…	Homo sapiens kelch like family member 20 (KLHL20), mRNA [NM_014458]	chr1:173755657-173755716	hs|1q25.1
A_24_P173754	0.00189632	0.000603849	3.14039	0.00175668	0.239633	1	C1orf21	TRUE	TRUE	FALSE	NM_030806	NM_030806	NM_030806	Hs.744936	81563	chromosome 1 open reading frame 21	ENST00000367514	THC2731250	GO:0005515(protein binding)	Homo sapiens chromosome 1 open reading frame 21 (C1orf21), mRNA [NM_030806]	chr1:184567549-184588664	hs|1q25.3
A_23_P72138	0.00151196	0.000481856	3.13779	0.00177909	0.241807	1	MRPS22	TRUE	TRUE	FALSE	NM_020191	NM_020191	NM_020191	Hs.745001	56945	mitochondrial ribosomal protein S22	ENST00000478464	THC2495740	GO:0003735(structural constituent of ribosome)|GO:0005739(mitochondrion)|GO:0005743(mitochondrial inner membrane)|GO:0005761(mitochondrial ribosome)|GO:0005763(mitochondrial small ribosomal subunit)|GO:0008150(biological_process)	Homo sapiens mitochondrial ribosomal protein S22 (MRPS22), transcript variant 1, mRNA; nuclear gene for mitochondrial product [NM_020191]	chr3:139075773-139075832	hs|3q23
A_32_P112752	0.000768897	0.000245025	3.13803	0.00178321	0.241807	1	LOC440084	FALSE	FALSE	FALSE	NR_148969	NR_148969	NR_148969		440084	uncharacterized LOC440084	ENST00000539178			Homo sapiens uncharacterized LOC440084 (LOC440084), long non-coding RNA [NR_148969]	chr12:11583204-11583145	hs|12p13.2
A_33_P3254320	-0.00148549	0.000474375	-3.13146	0.00181245	0.245045	1	SH2D3A	TRUE	TRUE	FALSE	NM_001386584	NM_001386584	NM_001386584	Hs.439645	10045	SH2 domain containing 3A	ENST00000437152	THC2471470	GO:0001784(phosphotyrosine residue binding)|GO:0005085(guanyl-nucleotide exchange factor activity)|GO:0005515(protein binding)|GO:0007254(JNK cascade)|GO:0007264(small GTPase mediated signal transduction)|GO:0033138(positive regulation of peptidyl-serine phosphorylation)|GO:0050790(regulation of catalytic activity)	Homo sapiens SH2 domain containing 3A (SH2D3A), transcript variant 3, mRNA [NM_001386584]	chr19:6752368-6752309	hs|19p13.3
A_33_P3359791	0.000982694	0.000314136	3.12824	0.00184185	0.247542	1	TDRD3	TRUE	TRUE	FALSE	ENST00000484389				81550	tudor domain containing 3	ENST00000484389	THC2613081	GO:0003682(chromatin binding)|GO:0003713(transcription coactivator activity)|GO:0003723(RNA binding)|GO:0005515(protein binding)|GO:0005634(nucleus)|GO:0005654(nucleoplasm)|GO:0005794(Golgi apparatus)|GO:0005829(cytosol)|GO:0006325(chromatin organization)|GO:0035064(methylated histone binding)|GO:0045893(positive regulation of transcription, DNA-templated)	tudor domain containing 3 [Source:HGNC Symbol;Acc:HGNC:20612] [ENST00000484389]	chr13:61058830-61058889	hs|13q21.2
A_33_P3571824	0.00107322	0.000343226	3.12685	0.00184219	0.247542	1	NCR1	TRUE	TRUE	FALSE	NM_004829	NM_004829	NM_004829	Hs.97084	9437	natural cytotoxicity triggering receptor 1	ENST00000638974	NP080927	GO:0005515(protein binding)|GO:0005886(plasma membrane)|GO:0005887(integral component of plasma membrane)|GO:0006968(cellular defense response)|GO:0007165(signal transduction)|GO:0016514(SWI/SNF complex)|GO:0030101(natural killer cell activation)|GO:0042269(regulation of natural killer cell mediated cytotoxicity)	Homo sapiens natural cytotoxicity triggering receptor 1 (NCR1), transcript variant 1, mRNA [NM_004829]	chr19:55424120-55424179	hs|19q13.42
A_23_P207564	0.00271111	0.000867446	3.12539	0.00184717	0.247542	1	CCL4	TRUE	TRUE	FALSE	NM_002984	NM_002984	NM_002984	Hs.75703	6351	C-C motif chemokine ligand 4	ENST00000613947	NP1460354	GO:0002548(monocyte chemotaxis)|GO:0005125(cytokine activity)|GO:0005515(protein binding)|GO:0005576(extracellular region)|GO:0005615(extracellular space)|GO:0006954(inflammatory response)|GO:0006955(immune response)|GO:0007155(cell adhesion)|GO:0007163(establishment or maintenance of cell polarity)|GO:0007165(signal transduction)|GO:0007186(G protein-coupled receptor signaling pathway)|GO:000726…	Homo sapiens C-C motif chemokine ligand 4 (CCL4), mRNA [NM_002984]	chr17:34432718-34432777	hs|17q12
A_23_P47034	-0.00139216	0.000445684	-3.12364	0.00186387	0.248748	1	HHEX	TRUE	TRUE	FALSE	NM_002729	NM_002729	NM_002729	Hs.118651	3087	hematopoietically expressed homeobox	ENST00000472590	THC2470768	GO:0000122(negative regulation of transcription by RNA polymerase II)|GO:0000785(chromatin)|GO:0000976(transcription cis-regulatory region binding)|GO:0000978(RNA polymerase II cis-regulatory region sequence-specific DNA binding)|GO:0000981(DNA-binding transcription factor activity, RNA polymerase II-specific)|GO:0001227(DNA-binding transcription repressor activity, RNA polymerase II-specific)|GO…	Homo sapiens hematopoietically expressed homeobox (HHEX), mRNA [NM_002729]	chr10:94454858-94454917	hs|10q23.33
A_21_P0011283	0.00100227	0.00032072	3.12508	0.00187124	0.248748	1	LINC00639	TRUE	TRUE	FALSE	NR_039982	NR_039982	NR_039982	Hs.675941	283547	long intergenic non-protein coding RNA 639	ENST00000650718	THC2503264		Homo sapiens long intergenic non-protein coding RNA 639 (LINC00639), long non-coding RNA [NR_039982]	chr14:39218706-39218647	hs|14q21.1
A_21_P0009768	0.00103771	0.000332322	3.12261	0.00187249	0.248748	1		FALSE	FALSE	FALSE	lnc-ZNF404-1:4									BROAD Institute lincRNA (XLOC_013350), lincRNA [TCONS_00027368]	chr19:44405166-44405107	hs|19q13.31
A_33_P3401068	0.000796534	0.000255352	3.11936	0.00189844	0.251395	1		FALSE	FALSE	FALSE											chr1:120858671-120858612	hs|1p11.2
A_33_P3243554	-0.00171208	0.00054872	-3.12013	0.00190342	0.251395	1	SEPTIN6	FALSE	FALSE	FALSE	NM_145802	NM_145802	NM_145802	Hs.496666	23157	septin 6	ENST00000460411	NP391544	GO:0000281(mitotic cytokinesis)|GO:0000776(kinetochore)|GO:0003924(GTPase activity)|GO:0005515(protein binding)|GO:0005525(GTP binding)|GO:0005819(spindle)|GO:0005940(septin ring)|GO:0007283(spermatogenesis)|GO:0008021(synaptic vesicle)|GO:0015630(microtubule cytoskeleton)|GO:0030154(cell differentiation)|GO:0030496(midbody)|GO:0031105(septin complex)|GO:0032153(cell division site)|GO:0032154(cle…	Homo sapiens septin 6 (SEPTIN6), transcript variant V, mRNA [NM_145802]	chrX:118783960-118783901	hs|Xq24
A_21_P0001506	-0.000807124	0.000258905	-3.11746	0.001909	0.251404	1		FALSE	FALSE	FALSE	lnc-HSPB11-1:1									BROAD Institute lincRNA (XLOC_000839), lincRNA [TCONS_00001498]	chr1:54377738-54377679	hs|1p32.3
A_23_P164057	0.00090548	0.000290065	3.12165	0.00191956	0.251749	1	MFAP4	TRUE	FALSE	FALSE	NM_002404	NM_002404	NM_002404	Hs.296049	4239	microfibril associated protein 4	ENST00000574313	NP1211437	GO:0001527(microfibril)|GO:0001867(complement activation, lectin pathway)|GO:0003823(antigen binding)|GO:0005102(signaling receptor binding)|GO:0005201(extracellular matrix structural constituent)|GO:0005515(protein binding)|GO:0005576(extracellular region)|GO:0005615(extracellular space)|GO:0007155(cell adhesion)|GO:0009650(UV protection)|GO:0010712(regulation of collagen metabolic process)|GO:0…	Homo sapiens microfibril associated protein 4 (MFAP4), transcript variant 2, mRNA [NM_002404]	chr17:19286872-19286813	hs|17p11.2
A_33_P3287338	-0.0014421	0.000463103	-3.11399	0.00192263	0.251749	1	IL6ST	TRUE	TRUE	TRUE	NM_001190981	NM_001190981	NM_001190981	Hs.532082	3572	interleukin 6 cytokine family signal transducer	ENST00000381293	NP1400574	GO:0002675(positive regulation of acute inflammatory response)|GO:0002821(positive regulation of adaptive immune response)|GO:0004896(cytokine receptor activity)|GO:0004897(ciliary neurotrophic factor receptor activity)|GO:0004915(interleukin-6 receptor activity)|GO:0004921(interleukin-11 receptor activity)|GO:0004923(leukemia inhibitory factor receptor activity)|GO:0004924(oncostatin-M receptor …	Homo sapiens interleukin 6 cytokine family signal transducer (IL6ST), transcript variant 3, mRNA [NM_001190981]	chr5:55256322-55256263	hs|5q11.2
A_23_P121657	-0.00131802	0.000423546	-3.11188	0.00193254	0.25199	1	HS3ST1	TRUE	TRUE	FALSE	NM_005114	NM_005114	NM_005114	Hs.507348	9957	heparan sulfate-glucosamine 3-sulfotransferase 1	ENST00000002596	THC2611067	GO:0005796(Golgi lumen)|GO:0006024(glycosaminoglycan biosynthetic process)|GO:0008146(sulfotransferase activity)|GO:0008467([heparan sulfate]-glucosamine 3-sulfotransferase 1 activity)	Homo sapiens heparan sulfate-glucosamine 3-sulfotransferase 1 (HS3ST1), mRNA [NM_005114]	chr4:11400729-11400670	hs|4p15.33
A_24_P263543	0.00166476	0.000534779	3.11298	0.0019355	0.25199	1		FALSE	FALSE	FALSE	ENST00000489253						ENST00000489253			small nuclear ribonucleoprotein D2 pseudogene 1 [Source:HGNC Symbol;Acc:HGNC:31459] [ENST00000489253]	chr10:91738701-91738760	hs|10q23.31
A_19_P00318600	0.00098744	0.000317455	3.11049	0.00195055	0.252513	1	LOC648987	FALSE	FALSE	FALSE	NR_034085	NR_034085	NR_034085	Hs.649468	648987	uncharacterized LOC648987		THC2527068		Homo sapiens uncharacterized LOC648987 (LOC648987), transcript variant 1, long non-coding RNA [NR_034085]	chr5:43016343-43016284	hs|5p12
A_33_P3398862	-0.00173243	0.00055718	-3.10928	0.00195758	0.252513	1	RHOB	TRUE	TRUE	FALSE	NM_004040	NM_004040	NM_004040	Hs.502876	388	ras homolog family member B	ENST00000272233	THC2711134	GO:0000281(mitotic cytokinesis)|GO:0001525(angiogenesis)|GO:0003924(GTPase activity)|GO:0005515(protein binding)|GO:0005525(GTP binding)|GO:0005634(nucleus)|GO:0005769(early endosome)|GO:0005829(cytosol)|GO:0005856(cytoskeleton)|GO:0005886(plasma membrane)|GO:0005925(focal adhesion)|GO:0005938(cell cortex)|GO:0006886(intracellular protein transport)|GO:0006915(apoptotic process)|GO:0007015(actin …	Homo sapiens ras homolog family member B (RHOB), mRNA [NM_004040]	chr2:20648584-20648643	hs|2p24.1
A_21_P0006359	0.000829427	0.000266718	3.10975	0.00196086	0.252513	1		FALSE	FALSE	FALSE	ENST00000649169	XR_930145	XR_930145				ENST00000649169			novel transcript [ENST00000649169]	chr9:98537317-98537376	hs|9q22.32
A_21_P0010764	-0.000746171	0.000240158	-3.107	0.00196422	0.252513	1	SLC44A3-AS1	TRUE	TRUE	FALSE	ENST00000424711				101928079	SLC44A3 antisense RNA 1	ENST00000424711	THC2574213		SLC44A3 antisense RNA 1 [Source:HGNC Symbol;Acc:HGNC:49057] [ENST00000424711]	chr1:95197751-95197692	hs|1p21.3
A_24_P693321	-0.00210761	0.000678413	-3.10667	0.00196714	0.252513	1	LOC100190986	FALSE	FALSE	FALSE	NR_024456	NR_024456	NR_024456	Hs.648439	100190986	uncharacterized LOC100190986	ENST00000356156	THC2559900		Homo sapiens uncharacterized LOC100190986 (LOC100190986), long non-coding RNA [NR_024456]	chr16:21876568-21876509	hs|16p12.2
A_33_P3308716	-0.0019496	0.000627612	-3.10638	0.00197721	0.25272	1		FALSE	FALSE	FALSE	ENST00000390282		AF047276	Hs.704417			ENST00000390282	NP1087617		immunoglobulin lambda variable 4-69 [Source:HGNC Symbol;Acc:HGNC:5921] [ENST00000390282]	chr22:22385713-22385772	hs|22q11.22
A_21_P0008496	0.000731272	0.000235315	3.10763	0.00197982	0.25272	1		FALSE	FALSE	FALSE	lnc-RP11-736N17.6.1-1:1									BROAD Institute lincRNA (XLOC_011147), lincRNA [TCONS_00022893]	chr14:103655705-103654764	hs|14q32.32
A_24_P315014	0.00116972	0.00037672	3.10502	0.00198651	0.252868	1	XAGE-4	FALSE	FALSE	FALSE	XR_001755743	XR_001755743	XR_001755743	Hs.381355	139629	XAGE-4 protein				PREDICTED: Homo sapiens XAGE-4 protein (XAGE-4), misc_RNA [XR_001755743]	chrX:55681153-55681125	hs|Xp11.21
A_21_P0002715	0.00074732	0.000240886	3.10238	0.00199483	0.253222	1		FALSE	FALSE	FALSE	ENST00000462010						ENST00000462010			novel transcript [ENST00000462010]	chr3:112769885-112769826	hs|3q13.2
A_33_P3260572	0.000835786	0.000269451	3.10181	0.00201089	0.253572	1	CLIP4	TRUE	FALSE	FALSE	NM_001287528	NM_001287528	NM_001287528	Hs.122927	79745	CAP-Gly domain containing linker protein family member 4	ENST00000401605	THC2784610	GO:0005515(protein binding)|GO:0005634(nucleus)|GO:0005737(cytoplasm)|GO:0031122(cytoplasmic microtubule organization)|GO:0035371(microtubule plus-end)|GO:0043231(intracellular membrane-bounded organelle)|GO:0051010(microtubule plus-end binding)	Homo sapiens CAP-Gly domain containing linker protein family member 4 (CLIP4), transcript variant 3, mRNA [NM_001287528]	chr2:29386760-29386819	hs|2p23.2
A_23_P11025	-0.00161525	0.000520997	-3.10031	0.00201306	0.253572	1	ZNF185	TRUE	TRUE	TRUE	NM_001395254	NM_001395254	NM_001395254	Hs.16622	7739	zinc finger protein 185 with LIM domain	ENST00000370268	THC2462439	GO:0005515(protein binding)|GO:0005737(cytoplasm)|GO:0005925(focal adhesion)|GO:0008270(zinc ion binding)|GO:0015629(actin cytoskeleton)|GO:0051015(actin filament binding)	Homo sapiens zinc finger protein 185 with LIM domain (ZNF185), transcript variant 11, mRNA [NM_001395254]	chrX:152141632-152141691	hs|Xq28
A_23_P50517	0.000873774	0.000281844	3.10021	0.00201909	0.253572	1	ZNF541	TRUE	FALSE	FALSE	NM_001277075	NM_001277075	NM_001277075	Hs.14161	84215	zinc finger protein 541	ENST00000314121	THC2480129	GO:0000118(histone deacetylase complex)|GO:0003714(transcription corepressor activity)|GO:0005515(protein binding)|GO:0005634(nucleus)|GO:0005667(transcription regulator complex)|GO:0006357(regulation of transcription by RNA polymerase II)|GO:0007283(spermatogenesis)|GO:0016575(histone deacetylation)|GO:0030154(cell differentiation)|GO:0045892(negative regulation of transcription, DNA-templated)|…	Homo sapiens zinc finger protein 541 (ZNF541), mRNA [NM_001277075]	chr19:48024050-48023991	hs|19q13.33
A_21_P0003987	0.000752088	0.000242714	3.09866	0.00201978	0.253572	1	LINC02110	FALSE	FALSE	FALSE	NR_134262	NR_134262	NR_134262	Hs.738100	105374729	long intergenic non-protein coding RNA 2110	ENST00000503870	THC2638705		Homo sapiens long intergenic non-protein coding RNA 2110 (LINC02110), long non-coding RNA [NR_134262]	chr5:37951028-37951087	hs|5p13.2
A_33_P3244808	0.000982914	0.000317263	3.0981	0.00203388	0.254605	1	BEST4	TRUE	FALSE	FALSE	NM_153274	NM_153274	NM_153274	Hs.302513	266675	bestrophin 4	ENST00000372207	THC2608141	GO:0003674(molecular_function)|GO:0005254(chloride channel activity)|GO:0005886(plasma membrane)|GO:0006821(chloride transport)|GO:0008150(biological_process)|GO:0034707(chloride channel complex)	Homo sapiens bestrophin 4 (BEST4), mRNA [NM_153274]	chr1:45249335-45249276	hs|1p34.1
A_23_P36647	-0.00104503	0.000337453	-3.09682	0.00203916	0.254605	1	TMUB2	TRUE	TRUE	FALSE	NM_177441	NM_177441	NM_177441	Hs.181391	79089	transmembrane and ubiquitin like domain containing 2	ENST00000587630	THC2534259	GO:0005515(protein binding)|GO:0016021(integral component of membrane)|GO:0030433(ubiquitin-dependent ERAD pathway)	Homo sapiens transmembrane and ubiquitin like domain containing 2 (TMUB2), transcript variant 2, mRNA [NM_177441]	chr17:42268651-42268710	hs|17q21.31
A_23_P103503	-0.00135572	0.000438414	-3.09234	0.00206564	0.255447	1	MDM4	TRUE	TRUE	FALSE	NM_002393	NM_002393	NM_002393	Hs.497492	4194	MDM4 regulator of p53	ENST00000621032	NP1458101	GO:0000122(negative regulation of transcription by RNA polymerase II)|GO:0002039(p53 binding)|GO:0003170(heart valve development)|GO:0003181(atrioventricular valve morphogenesis)|GO:0003203(endocardial cushion morphogenesis)|GO:0003281(ventricular septum development)|GO:0003283(atrial septum development)|GO:0005515(protein binding)|GO:0005634(nucleus)|GO:0005654(nucleoplasm)|GO:0006357(regulation…	Homo sapiens MDM4 regulator of p53 (MDM4), transcript variant 1, mRNA [NM_002393]	chr1:204518623-204518682	hs|1q32.1
A_24_P204675	-0.0016546	0.000535083	-3.09224	0.00206698	0.255447	1	NPIPB12	FALSE	FALSE	FALSE	NM_001355401	NM_001355401	NM_001355401	Hs.720286	440353	nuclear pore complex interacting protein family member B12	ENST00000415833	THC2584167	GO:0005654(nucleoplasm)|GO:0016021(integral component of membrane)	Homo sapiens nuclear pore complex interacting protein family member B12 (NPIPB12), mRNA [NM_001355401]	chr16:29494888-29494855	hs|16p11.2
A_33_P3336822	-0.00337647	0.00109212	-3.09166	0.00207151	0.255447	1		FALSE	FALSE	FALSE	ENST00000390297						ENST00000390297	NP426024		immunoglobulin lambda variable 1-44 [Source:HGNC Symbol;Acc:HGNC:5879] [ENST00000390297]	chr22:22735478-22735537	hs|22q11.22
A_33_P3334419	0.000751612	0.000243078	3.09207	0.00207889	0.255447	1	RPS6KL1	TRUE	TRUE	FALSE	NM_001370258	NM_001370258	NM_001370258	Hs.414481	83694	ribosomal protein S6 kinase like 1	ENST00000556776	THC2536570	GO:0005524(ATP binding)|GO:0005840(ribosome)|GO:0006468(protein phosphorylation)|GO:0106310(protein serine kinase activity)	Homo sapiens ribosomal protein S6 kinase like 1 (RPS6KL1), transcript variant 7, mRNA [NM_001370258]	chr14:75388835-75388776	hs|14q24.3
A_32_P10272	-0.00126061	0.000408084	-3.08911	0.00208521	0.255447	1	PMS2P7	FALSE	FALSE	FALSE	NR_130940	NR_130940	NR_130940	Hs.647025	100101440	PMS1 homolog 2, mismatch repair system component pseudogene 7	ENST00000650609	THC2507794		Homo sapiens PMS1 homolog 2, mismatch repair system component pseudogene 7 (PMS2P7), non-coding RNA [NR_130940]	chr7:72482264-72482323	hs|7q11.23
A_21_P0009771	0.00086519	0.000279943	3.09059	0.00208662	0.255447	1	LOC105372424	FALSE	FALSE	FALSE	XR_935997	XR_935997	XR_935997		105372424	uncharacterized LOC105372424				PREDICTED: Homo sapiens uncharacterized LOC105372424 (LOC105372424), transcript variant X2, ncRNA [XR_935997]	chr19:46677222-46676750	hs|19q13.32
A_33_P3225760	-0.000715965	0.000231669	-3.09046	0.00209061	0.255447	1	PCDH18	TRUE	FALSE	FALSE	NM_001300828	NM_001300828	NM_001300828	Hs.591691	54510	protocadherin 18	ENST00000412923	THC2461985	GO:0005509(calcium ion binding)|GO:0005515(protein binding)|GO:0005887(integral component of plasma membrane)|GO:0007155(cell adhesion)|GO:0007156(homophilic cell adhesion via plasma membrane adhesion molecules)|GO:0007420(brain development)	Homo sapiens protocadherin 18 (PCDH18), transcript variant 2, mRNA [NM_001300828]	chr4:138453085-138453026	hs|4q28.3
A_23_P209055	-0.00198718	0.000643458	-3.08829	0.00209062	0.255447	1	CD22	TRUE	TRUE	FALSE	NM_001771	NM_001771	NM_001771	Hs.579691	933	CD22 molecule	ENST00000594250	THC2486527	GO:0001791(IgM binding)|GO:0002638(negative regulation of immunoglobulin production)|GO:0005102(signaling receptor binding)|GO:0005515(protein binding)|GO:0005737(cytoplasm)|GO:0005769(early endosome)|GO:0005886(plasma membrane)|GO:0005887(integral component of plasma membrane)|GO:0007155(cell adhesion)|GO:0009897(external side of plasma membrane)|GO:0009986(cell surface)|GO:0016021(integral comp…	Homo sapiens CD22 molecule (CD22), transcript variant 1, mRNA [NM_001771]	chr19:35837555-35837614	hs|19q13.12
A_24_P178654	-0.00141223	0.000457799	-3.08483	0.00212094	0.256993	1		FALSE	FALSE	FALSE	ENST00000430258						ENST00000430258			ribosomal protein L18a pseudogene 15 [Source:HGNC Symbol;Acc:HGNC:36010] [ENST00000430258]	chrX:110867823-110867764	hs|Xq23
A_23_P134340	0.000729098	0.000236286	3.08566	0.00212762	0.256993	1	NEUROD6	TRUE	FALSE	FALSE	NM_022728	NM_022728	NM_022728	Hs.45152	63974	neuronal differentiation 6	ENST00000297142	THC2628934	GO:0000785(chromatin)|GO:0000978(RNA polymerase II cis-regulatory region sequence-specific DNA binding)|GO:0000981(DNA-binding transcription factor activity, RNA polymerase II-specific)|GO:0001228(DNA-binding transcription activator activity, RNA polymerase II-specific)|GO:0005634(nucleus)|GO:0006357(regulation of transcription by RNA polymerase II)|GO:0021542(dentate gyrus development)|GO:003018…	Homo sapiens neuronal differentiation 6 (NEUROD6), mRNA [NM_022728]	chr7:31378224-31378165	hs|7p14.3
A_23_P387057	-0.00167301	0.000542648	-3.08305	0.00213095	0.256993	1	TUBB	TRUE	TRUE	TRUE	NM_178014	NM_178014	NM_178014	Hs.636480	203068	tubulin beta class I	ENST00000681421	THC2515734	GO:0000226(microtubule cytoskeleton organization)|GO:0000278(mitotic cell cycle)|GO:0003924(GTPase activity)|GO:0005198(structural molecule activity)|GO:0005200(structural constituent of cytoskeleton)|GO:0005515(protein binding)|GO:0005525(GTP binding)|GO:0005576(extracellular region)|GO:0005634(nucleus)|GO:0005641(nuclear envelope lumen)|GO:0005737(cytoplasm)|GO:0005829(cytosol)|GO:0005856(cytos…	Homo sapiens tubulin beta class I (TUBB), transcript variant 2, mRNA [NM_178014]	chr6:30692522-30692581	hs|6p21.33
A_24_P374943	-0.000792891	0.000257046	-3.08463	0.00213126	0.256993	1	CXADR	TRUE	FALSE	FALSE	NM_001338	NM_001338	NM_001338	Hs.627078	1525	CXADR Ig-like cell adhesion molecule	ENST00000400165	THC2495340	GO:0001618(virus receptor activity)|GO:0001669(acrosomal vesicle)|GO:0005178(integrin binding)|GO:0005515(protein binding)|GO:0005576(extracellular region)|GO:0005654(nucleoplasm)|GO:0005737(cytoplasm)|GO:0005886(plasma membrane)|GO:0005887(integral component of plasma membrane)|GO:0005911(cell-cell junction)|GO:0005912(adherens junction)|GO:0005923(bicellular tight junction)|GO:0007005(mitochond…	Homo sapiens CXADR Ig-like cell adhesion molecule (CXADR), transcript variant 1, mRNA [NM_001338]	chr21:18924177-18924236	hs|21q21.1
A_21_P0000328	-0.00107632	0.000349085	-3.08327	0.0021314	0.256993	1	SNORA40B	FALSE	FALSE	FALSE	NR_145723	NR_145723	NR_145723	Hs.732267	109616967	small nucleolar RNA, H/ACA box 40B	ENST00000530089	THC2522176	GO:0005730(nucleolus)|GO:0006396(RNA processing)	Homo sapiens small nucleolar RNA, H/ACA box 40B (SNORA40B), small nucleolar RNA [NR_145723]	chr2:135894264-135894323	hs|2q21.3
A_33_P3364959	-0.00385992	0.00125242	-3.08196	0.00214191	0.257046	1		FALSE	FALSE	FALSE	BG569805		BG569805	Hs.706580				THC2524123		602590425F1 NIH_MGC_77 Homo sapiens cDNA clone IMAGE:4716967 5', mRNA sequence [BG569805]	chr22:23040847-23040906	hs|22q11.22
A_23_P368740	-0.00104146	0.000338079	-3.08053	0.00215184	0.257046	1	HDAC10	TRUE	TRUE	FALSE	NM_032019	NM_032019	NM_032019	Hs.26593	83933	histone deacetylase 10	ENST00000497036	NP386997	GO:0000118(histone deacetylase complex)|GO:0000122(negative regulation of transcription by RNA polymerase II)|GO:0004407(histone deacetylase activity)|GO:0005515(protein binding)|GO:0005634(nucleus)|GO:0005654(nucleoplasm)|GO:0005737(cytoplasm)|GO:0006281(DNA repair)|GO:0006325(chromatin organization)|GO:0006355(regulation of transcription, DNA-templated)|GO:0006476(protein deacetylation)|GO:0008…	Homo sapiens histone deacetylase 10 (HDAC10), transcript variant 1, mRNA [NM_032019]	chr22:50686172-50685388	hs|22q13.33
A_32_P107617	0.000934811	0.000303472	3.08038	0.00215407	0.257046	1	SFTPD	TRUE	FALSE	FALSE	NM_003019	NM_003019	NM_003019	Hs.253495	6441	surfactant protein D	ENST00000372292	THC2473279	GO:0001817(regulation of cytokine production)|GO:0005515(protein binding)|GO:0005576(extracellular region)|GO:0005581(collagen trimer)|GO:0005615(extracellular space)|GO:0005764(lysosome)|GO:0005771(multivesicular body)|GO:0005789(endoplasmic reticulum membrane)|GO:0005791(rough endoplasmic reticulum)|GO:0006898(receptor-mediated endocytosis)|GO:0007585(respiratory gaseous exchange by respiratory…	Homo sapiens surfactant protein D (SFTPD), mRNA [NM_003019]	chr10:81697792-81697733	hs|10q22.3
A_33_P3232637	0.000889325	0.000288652	3.08096	0.00215465	0.257046	1		FALSE	FALSE	FALSE	ENST00000576313						ENST00000576313			AKAP1 divergent transcript [Source:HGNC Symbol;Acc:HGNC:55339] [ENST00000576313]	chr17:55156567-55156508	hs|17q22
A_23_P26386	0.00202722	0.00065852	3.07844	0.00215995	0.257046	1	TPPP3	TRUE	TRUE	FALSE	NM_016140	NM_016140	NM_016140	Hs.534458	51673	tubulin polymerization promoting protein family member 3	ENST00000562206	NP211869	GO:0001578(microtubule bundle formation)|GO:0005874(microtubule)|GO:0007566(embryo implantation)|GO:0015631(tubulin binding)|GO:0032273(positive regulation of protein polymerization)|GO:0046697(decidualization)|GO:0046785(microtubule polymerization)|GO:0048471(perinuclear region of cytoplasm)|GO:0097427(microtubule bundle)	Homo sapiens tubulin polymerization promoting protein family member 3 (TPPP3), transcript variant 1, mRNA [NM_016140]	chr16:67424389-67424214	hs|16q22.1
A_23_P393620	0.000892351	0.000289679	3.08048	0.00216878	0.257426	1	TFPI2	TRUE	TRUE	FALSE	NM_006528	NM_006528	NM_006528	Hs.438231	7980	tissue factor pathway inhibitor 2	ENST00000650573	NP1186420	GO:0004867(serine-type endopeptidase inhibitor activity)|GO:0005201(extracellular matrix structural constituent)|GO:0005615(extracellular space)|GO:0007596(blood coagulation)|GO:0010951(negative regulation of endopeptidase activity)|GO:0031012(extracellular matrix)|GO:0071498(cellular response to fluid shear stress)	Homo sapiens tissue factor pathway inhibitor 2 (TFPI2), transcript variant 1, mRNA [NM_006528]	chr7:93516634-93516575	hs|7q21.3
A_21_P0010226	0.000773213	0.000250933	3.08135	0.00218139	0.258252	1		FALSE	FALSE	FALSE	ENST00000668267	XR_001754992	XR_001754992				ENST00000668267			long intergenic non-protein coding RNA 1673 [Source:HGNC Symbol;Acc:HGNC:52461] [ENST00000668267]	chr21:29047029-29047088	hs|21q21.3
A_23_P43369	-0.00177818	0.00057839	-3.07436	0.00219188	0.258823	1	SIT1	TRUE	TRUE	FALSE	NM_014450	NM_014450	NM_014450	Hs.88012	27240	signaling threshold regulating transmembrane adaptor 1	ENST00000474403	THC2662395	GO:0002250(adaptive immune response)|GO:0005515(protein binding)|GO:0005886(plasma membrane)|GO:0005887(integral component of plasma membrane)|GO:0007165(signal transduction)|GO:0019900(kinase binding)|GO:0042169(SH2 domain binding)|GO:0043029(T cell homeostasis)|GO:0050863(regulation of T cell activation)|GO:0070062(extracellular exosome)	Homo sapiens signaling threshold regulating transmembrane adaptor 1 (SIT1), mRNA [NM_014450]	chr9:35649748-35649689	hs|9p13.3
A_21_P0007283	0.000717909	0.000233626	3.0729	0.00221383	0.260741	1		FALSE	FALSE	FALSE	lnc-CTD-2523D13.1.1-4:1									BROAD Institute lincRNA (XLOC_009301), lincRNA [TCONS_00019500]	chr11:119758328-119784032	hs|11q23.3
A_21_P0009907	0.000851579	0.000277249	3.07153	0.00222113	0.260928	1	CSE1L-DT	FALSE	FALSE	FALSE	NR_110624	NR_110624	NR_110624		102723483	CSE1L divergent transcript	ENST00000656931	THC2682870		Homo sapiens CSE1L antisense RNA 1 (CSE1L-AS1), transcript variant 1, long non-coding RNA [NR_110624]	chr20:47657067-47657008	hs|20q13.13
A_23_P202773	0.00111539	0.000363351	3.06972	0.00223347	0.261155	1	CATSPERZ	TRUE	TRUE	FALSE	NM_001039496	NM_001039496	NM_001039496	Hs.97174	25858	catsper channel auxiliary subunit zeta	ENST00000539086	THC2473373	GO:0005737(cytoplasm)|GO:0007140(male meiotic nuclear division)|GO:0007283(spermatogenesis)|GO:0030317(flagellated sperm motility)|GO:0036128(CatSper complex)|GO:0048240(sperm capacitation)|GO:0097228(sperm principal piece)	Homo sapiens catsper channel auxiliary subunit zeta (CATSPERZ), mRNA [NM_001039496]	chr11:64072177-64072236	hs|11q13.1
A_23_P90172	0.00139907	0.000456151	3.06712	0.00224335	0.261155	1	PPP1R15A	TRUE	FALSE	FALSE	NM_014330	NM_014330	NM_014330	Hs.631593	23645	protein phosphatase 1 regulatory subunit 15A	ENST00000200453	THC2584464	GO:0000164(protein phosphatase type 1 complex)|GO:0005515(protein binding)|GO:0005737(cytoplasm)|GO:0005739(mitochondrion)|GO:0005741(mitochondrial outer membrane)|GO:0005783(endoplasmic reticulum)|GO:0005789(endoplasmic reticulum membrane)|GO:0005794(Golgi apparatus)|GO:0005829(cytosol)|GO:0006915(apoptotic process)|GO:0006974(cellular response to DNA damage stimulus)|GO:0008157(protein phosphat…	Homo sapiens protein phosphatase 1 regulatory subunit 15A (PPP1R15A), mRNA [NM_014330]	chr19:49378127-49378901	hs|19q13.33
A_33_P3297923	-0.00106584	0.000347527	-3.06693	0.00224648	0.261155	1	TPRN	TRUE	TRUE	FALSE	NM_001128228	NM_001128228	NM_001128228	Hs.323445	286262	taperin	ENST00000333046	THC2478606	GO:0003674(molecular_function)|GO:0005515(protein binding)|GO:0007605(sensory perception of sound)|GO:0019902(phosphatase binding)|GO:0032420(stereocilium)|GO:0060088(auditory receptor cell stereocilium organization)|GO:0120044(stereocilium base)|GO:0120045(stereocilium maintenance)	Homo sapiens taperin (TPRN), mRNA [NM_001128228]	chr9:140086128-140086071	hs|9q34.3
A_33_P3247042	0.00145448	0.000474335	3.06635	0.00224885	0.261155	1	FPR3	TRUE	FALSE	FALSE	NM_002030	NM_002030	NM_002030	Hs.445466	2359	formyl peptide receptor 3	ENST00000339223	THC2637585	GO:0002430(complement receptor mediated signaling pathway)|GO:0004875(complement receptor activity)|GO:0004930(G protein-coupled receptor activity)|GO:0004982(N-formyl peptide receptor activity)|GO:0005515(protein binding)|GO:0005886(plasma membrane)|GO:0006935(chemotaxis)|GO:0006954(inflammatory response)|GO:0007165(signal transduction)|GO:0007200(phospholipase C-activating G protein-coupled rec…	Homo sapiens formyl peptide receptor 3 (FPR3), mRNA [NM_002030]	chr19:52329200-52329259	hs|19q13.41
A_24_P74371	-0.00133523	0.00043564	-3.06498	0.00225914	0.261155	1	CTSA	TRUE	TRUE	TRUE	NM_000308	NM_000308	NM_000308	Hs.609336	5476	cathepsin A	ENST00000678331	THC2465284	GO:0004180(carboxypeptidase activity)|GO:0004185(serine-type carboxypeptidase activity)|GO:0005576(extracellular region)|GO:0005764(lysosome)|GO:0005783(endoplasmic reticulum)|GO:0006508(proteolysis)|GO:0006886(intracellular protein transport)|GO:0008047(enzyme activator activity)|GO:0016020(membrane)|GO:0031647(regulation of protein stability)|GO:0035578(azurophil granule lumen)|GO:0043202(lysos…	Homo sapiens cathepsin A (CTSA), transcript variant 1, mRNA [NM_000308]	chr20:44527241-44527300	hs|20q13.12
A_23_P31873	0.00170376	0.000555903	3.06485	0.00226165	0.261155	1	RAB11FIP1	TRUE	TRUE	FALSE	NM_001002814	NM_001002814	NM_001002814	Hs.191179	80223	RAB11 family interacting protein 1	ENST00000330843	THC2491711	GO:0005829(cytosol)|GO:0015031(protein transport)|GO:0030670(phagocytic vesicle membrane)|GO:0031267(small GTPase binding)|GO:0043231(intracellular membrane-bounded organelle)|GO:0045055(regulated exocytosis)|GO:0055037(recycling endosome)|GO:0070164(negative regulation of adiponectin secretion)	Homo sapiens RAB11 family interacting protein 1 (RAB11FIP1), transcript variant 3, mRNA [NM_001002814]	chr8:37718295-37718236	hs|8p11.23
A_24_P268676	0.00108089	0.000352693	3.06468	0.00226307	0.261155	1	BHLHE40	TRUE	TRUE	FALSE	NM_003670	NM_003670	NM_003670	Hs.744856	8553	basic helix-loop-helix family member e40	ENST00000256495	THC2468917	GO:0000122(negative regulation of transcription by RNA polymerase II)|GO:0000785(chromatin)|GO:0000978(RNA polymerase II cis-regulatory region sequence-specific DNA binding)|GO:0000981(DNA-binding transcription factor activity, RNA polymerase II-specific)|GO:0001227(DNA-binding transcription repressor activity, RNA polymerase II-specific)|GO:0003700(DNA-binding transcription factor activity)|GO:0…	Homo sapiens basic helix-loop-helix family member e40 (BHLHE40), mRNA [NM_003670]	chr3:5026260-5026319	hs|3p26.1
A_21_P0013065	-0.00140928	0.000460053	-3.0633	0.00228042	0.262495	1		FALSE	FALSE	FALSE	ENST00000446953						ENST00000446953			ribosomal protein L29 (RPL29) pseudogene [ENST00000446953]	chr6:20043060-20043001	hs|6p22.3
A_21_P0005929	0.00103719	0.000339095	3.05871	0.0023196	0.265015	1	LOC105379300	FALSE	FALSE	FALSE	XR_949536	XR_949536	XR_949536		105379300	uncharacterized LOC105379300				PREDICTED: Homo sapiens uncharacterized LOC105379300 (LOC105379300), transcript variant X1, ncRNA [XR_949536]	chr8:19103822-19103881	hs|8p21.3
A_33_P3273233	0.000719575	0.0002354	3.05682	0.00232032	0.265015	1	LOC100129215	FALSE	FALSE	FALSE	ENST00000538868	XR_109334	XR_109334	Hs.678171	100129215	uncharacterized LOC100129215	ENST00000538868	THC2483273		novel transcript [ENST00000538868]	chr16:87728930-87728871	hs|16q24.2
A_33_P3682006	-0.00190906	0.000624208	-3.05838	0.00232808	0.265015	1	DBH-AS1	TRUE	FALSE	FALSE	NR_102735	NR_102735	NR_102735	Hs.223858	138948	DBH antisense RNA 1	ENST00000425189	NP1166197		Homo sapiens DBH antisense RNA 1 (DBH-AS1), long non-coding RNA [NR_102735]	chr9:136519773-136519714	hs|9q34.2
A_23_P19182	0.000766	0.000250609	3.05656	0.00234046	0.265015	1	REEP2	TRUE	TRUE	FALSE	NM_016606	NM_016606	NM_016606	Hs.416090	51308	receptor accessory protein 2	ENST00000613650	THC2651387	GO:0005515(protein binding)|GO:0005783(endoplasmic reticulum)|GO:0005789(endoplasmic reticulum membrane)|GO:0005881(cytoplasmic microtubule)|GO:0005887(integral component of plasma membrane)|GO:0008017(microtubule binding)|GO:0016020(membrane)|GO:0031883(taste receptor binding)|GO:0032386(regulation of intracellular transport)|GO:0032596(protein transport into membrane raft)|GO:0050913(sensory pe…	Homo sapiens receptor accessory protein 2 (REEP2), transcript variant 2, mRNA [NM_016606]	chr5:137782577-137782636	hs|5q31.2
A_21_P0004842	0.000875608	0.000286497	3.05625	0.00234124	0.265015	1		FALSE	FALSE	FALSE	ENST00000666857						ENST00000666857			novel transcript [ENST00000666857]	chr6:14502395-14502454	hs|6p23
A_24_P555170	0.000822879	0.000269296	3.05566	0.0023449	0.265015	1	UBE2Q2L	FALSE	FALSE	FALSE	NR_166151	NR_166151	NR_166151	Hs.726826	100505679	ubiquitin conjugating enzyme E2 Q2 like	ENST00000637041	THC2525522		Homo sapiens ubiquitin conjugating enzyme E2 Q2 like (UBE2Q2L), non-coding RNA [NR_166151]	chr15:84850807-84850866	hs|15q25.2
A_23_P258088	-0.00195516	0.000640632	-3.05192	0.00235794	0.265015	1	PACSIN1	TRUE	TRUE	TRUE	NM_020804	NM_020804	NM_020804	Hs.520087	29993	protein kinase C and casein kinase substrate in neurons 1	ENST00000620693	THC2693170	GO:0005515(protein binding)|GO:0005543(phospholipid binding)|GO:0005737(cytoplasm)|GO:0005768(endosome)|GO:0005829(cytosol)|GO:0005886(plasma membrane)|GO:0007010(cytoskeleton organization)|GO:0007015(actin filament organization)|GO:0008092(cytoskeletal protein binding)|GO:0030100(regulation of endocytosis)|GO:0030137(COPI-coated vesicle)|GO:0030659(cytoplasmic vesicle membrane)|GO:0032587(ruffle…	Homo sapiens protein kinase C and casein kinase substrate in neurons 1 (PACSIN1), transcript variant 1, mRNA [NM_020804]	chr6:34502864-34502923	hs|6p21.31
A_24_P6449	0.00103324	0.000338339	3.05386	0.00236558	0.265015	1	SAMD7	TRUE	FALSE	FALSE	NM_182610	NM_182610	NM_182610	Hs.439922	344658	sterile alpha motif domain containing 7	ENST00000487910	THC2485083	GO:0003682(chromatin binding)|GO:0005515(protein binding)|GO:0005634(nucleus)|GO:0005737(cytoplasm)|GO:0010629(negative regulation of gene expression)|GO:0042393(histone binding)|GO:0045892(negative regulation of transcription, DNA-templated)	Homo sapiens sterile alpha motif domain containing 7 (SAMD7), transcript variant 2, mRNA [NM_182610]	chr3:169656192-169656251	hs|3q26.2
A_23_P107036	-0.000840847	0.000275656	-3.05035	0.002371	0.265015	1	TMEM11	TRUE	FALSE	FALSE	NM_003876	NM_003876	NM_003876	Hs.592945	8834	transmembrane protein 11	ENST00000577419	THC2782946	GO:0003674(molecular_function)|GO:0005515(protein binding)|GO:0005739(mitochondrion)|GO:0005887(integral component of plasma membrane)|GO:0007005(mitochondrion organization)|GO:0007007(inner mitochondrial membrane organization)|GO:0031305(integral component of mitochondrial inner membrane)	Homo sapiens transmembrane protein 11 (TMEM11), transcript variant 1, mRNA; nuclear gene for mitochondrial product [NM_003876]	chr17:21101502-21101443	hs|17p11.2
A_23_P348257	0.00232706	0.000762985	3.04994	0.00237317	0.265015	1	NUAK1	TRUE	TRUE	FALSE	NM_014840	NM_014840	NM_014840	Hs.524692	9891	NUAK family kinase 1	ENST00000261402	THC2609908	GO:0001650(fibrillar center)|GO:0002039(p53 binding)|GO:0004674(protein serine/threonine kinase activity)|GO:0005515(protein binding)|GO:0005524(ATP binding)|GO:0005634(nucleus)|GO:0005654(nucleoplasm)|GO:0005737(cytoplasm)|GO:0006468(protein phosphorylation)|GO:0006974(cellular response to DNA damage stimulus)|GO:0007155(cell adhesion)|GO:0015630(microtubule cytoskeleton)|GO:0030155(regulation o…	Homo sapiens NUAK family kinase 1 (NUAK1), mRNA [NM_014840]	chr12:106457605-106457546	hs|12q23.3
A_21_P0006983	0.000734383	0.000240643	3.05175	0.00237815	0.265015	1	ZNF438	TRUE	TRUE	FALSE	ENST00000609683		BX093705	Hs.666504	220929	zinc finger protein 438	ENST00000609683	THC2741692	GO:0000978(RNA polymerase II cis-regulatory region sequence-specific DNA binding)|GO:0001228(DNA-binding transcription activator activity, RNA polymerase II-specific)|GO:0005515(protein binding)|GO:0005634(nucleus)|GO:0005654(nucleoplasm)|GO:0005829(cytosol)|GO:0006357(regulation of transcription by RNA polymerase II)|GO:0045944(positive regulation of transcription by RNA polymerase II)|GO:004687…	zinc finger protein 438 [Source:HGNC Symbol;Acc:HGNC:21029] [ENST00000609683]	chr10:31123057-31119045	hs|10p11.23
A_32_P711043	-0.000870683	0.00028561	-3.04851	0.00239159	0.265015	1		FALSE	FALSE	FALSE	THC2488190							THC2488190		BC053362 ZC3H5 protein {Homo sapiens} (exp=-1; wgp=0; cg=0), partial (10%) [THC2488190]	chr17:073817402-073817343	hs|17q25.1
A_33_P3245799	0.000796561	0.000260993	3.05204	0.00239235	0.265015	1	ADGRG5	TRUE	TRUE	FALSE	ENST00000569839	XR_001752218	XR_001752218		221188	adhesion G protein-coupled receptor G5	ENST00000569839		GO:0004930(G protein-coupled receptor activity)|GO:0005887(integral component of plasma membrane)|GO:0007166(cell surface receptor signaling pathway)|GO:0007186(G protein-coupled receptor signaling pathway)|GO:0007189(adenylate cyclase-activating G protein-coupled receptor signaling pathway)|GO:0016021(integral component of membrane)	adhesion G protein-coupled receptor G5 [Source:HGNC Symbol;Acc:HGNC:19010] [ENST00000569839]	chr16:57625534-57625593	hs|16q21
A_21_P0006074	0.000724044	0.000237643	3.04677	0.00239777	0.265015	1		FALSE	FALSE	FALSE	ENST00000661838						ENST00000661838	THC2657812		novel transcript [ENST00000661838]	chr9:40740835-40740776	hs|9p13.1
A_23_P19650	0.00081675	0.0002679	3.04871	0.00239836	0.265015	1	VIP	TRUE	FALSE	FALSE	NM_003381	NM_003381	NM_003381	Hs.53973	7432	vasoactive intestinal peptide	ENST00000367244	THC2473190	GO:0001938(positive regulation of endothelial cell proliferation)|GO:0005179(hormone activity)|GO:0005184(neuropeptide hormone activity)|GO:0005515(protein binding)|GO:0005576(extracellular region)|GO:0007186(G protein-coupled receptor signaling pathway)|GO:0007189(adenylate cyclase-activating G protein-coupled receptor signaling pathway)|GO:0007200(phospholipase C-activating G protein-coupled re…	Homo sapiens vasoactive intestinal peptide (VIP), transcript variant 1, mRNA [NM_003381]	chr6:153077296-153077355	hs|6q25.2
A_21_P0008910	0.000670605	0.000219989	3.04835	0.00240291	0.265015	1		FALSE	FALSE	FALSE	lnc-ACSM5-2:1									BROAD Institute lincRNA (XLOC_011661), lincRNA [TCONS_00024343]	chr16:20219966-20220282	hs|16p12.3
A_33_P3326927	0.00100414	0.000329666	3.04592	0.00240434	0.265015	1	ZNF19	TRUE	TRUE	FALSE	NM_006961	NM_006961	NM_006961	Hs.660076	7567	zinc finger protein 19	ENST00000564230	THC2480043	GO:0000122(negative regulation of transcription by RNA polymerase II)|GO:0000977(RNA polymerase II transcription regulatory region sequence-specific DNA binding)|GO:0000981(DNA-binding transcription factor activity, RNA polymerase II-specific)|GO:0001227(DNA-binding transcription repressor activity, RNA polymerase II-specific)|GO:0005515(protein binding)|GO:0005634(nucleus)|GO:0006357(regulation …	Homo sapiens zinc finger protein 19 (ZNF19), mRNA [NM_006961]	chr16:71508784-71508725	hs|16q22.2
A_23_P130815	0.00259846	0.000852979	3.04633	0.0024067	0.265015	1	KIR2DS2	FALSE	FALSE	FALSE	NM_012312	NM_012312	NM_012312	Hs.512572	100132285	killer cell immunoglobulin like receptor, two Ig domains and short cytoplasmic tail 2	ENST00000613952	NP084034	GO:0002222(stimulatory killer cell immunoglobulin-like receptor signaling pathway)|GO:0004888(transmembrane signaling receptor activity)|GO:0005515(protein binding)|GO:0005886(plasma membrane)|GO:0006955(immune response)|GO:0016021(integral component of membrane)	Homo sapiens killer cell immunoglobulin like receptor, two Ig domains and short cytoplasmic tail 2 (KIR2DS2), transcript variant 1, mRNA [NM_012312]	chr19_gl000209_random:145521-145580
A_32_P74579	0.00132804	0.000436064	3.04552	0.00241574	0.265057	1	GAS2L2	TRUE	FALSE	FALSE	NM_139285	NM_139285	NM_139285	Hs.591194	246176	growth arrest specific 2 like 2	ENST00000604641	THC2641057	GO:0001578(microtubule bundle formation)|GO:0001725(stress fiber)|GO:0001965(G-protein alpha-subunit binding)|GO:0005515(protein binding)|GO:0005737(cytoplasm)|GO:0005884(actin filament)|GO:0005886(plasma membrane)|GO:0008017(microtubule binding)|GO:0008093(cytoskeletal anchor activity)|GO:0031110(regulation of microtubule polymerization or depolymerization)|GO:0035371(microtubule plus-end)|GO:00…	Homo sapiens growth arrest specific 2 like 2 (GAS2L2), mRNA [NM_139285]	chr17:34071864-34071805	hs|17q12
A_23_P333029	-0.000712777	0.000234149	-3.04411	0.00241868	0.265057	1	ERICH5	TRUE	TRUE	FALSE	NM_173549	NM_173549	NM_173549	Hs.171455	203111	glutamate rich 5	ENST00000318528	THC2778730	GO:0005515(protein binding)	Homo sapiens glutamate rich 5 (ERICH5), transcript variant 1, mRNA [NM_173549]	chr8:99105657-99105716	hs|8q22.2
A_23_P120902	0.0030971	0.00101599	3.04836	0.00242934	0.26519	1	LGALS2	TRUE	TRUE	TRUE	NM_006498	NM_006498	NM_006498	Hs.531776	3957	galectin 2	ENST00000215886	THC2474966	GO:0005515(protein binding)|GO:0005737(cytoplasm)|GO:0016936(galactoside binding)|GO:0030246(carbohydrate binding)	Homo sapiens galectin 2 (LGALS2), mRNA [NM_006498]	chr22:37966329-37966270	hs|22q13.1
A_21_P0000075	-0.00154325	0.000507213	-3.0426	0.0024315	0.26519	1	SAP25	TRUE	FALSE	FALSE	NM_001348677	NM_001348677	NM_001348677	Hs.633863	100316904	Sin3A associated protein 25	ENST00000622764	THC2518565	GO:0005634(nucleus)|GO:0005737(cytoplasm)|GO:0006355(regulation of transcription, DNA-templated)	Homo sapiens Sin3A associated protein 25 (SAP25), transcript variant 3, mRNA [NM_001348677]	chr7:100169908-100169851	hs|7q22.1
A_21_P0003203	0.00086513	0.000284326	3.04274	0.00244717	0.266061	1		FALSE	FALSE	FALSE	lnc-FGF12-2:1									BROAD Institute lincRNA (XLOC_003374), lincRNA [TCONS_00006736]	chr3:191466470-191466411	hs|3q28
A_21_P0011030	0.000768578	0.000252836	3.03983	0.00245288	0.266061	1	ACTE1P	FALSE	FALSE	FALSE	ENST00000508543				399923	actin epsilon 1, pseudogene	ENST00000508543	THC2663472		actin epsilon 1, pseudogene [Source:HGNC Symbol;Acc:HGNC:51491] [ENST00000508543]	chr11:71125273-71125214	hs|11q13.4
A_33_P3244168	-0.000737282	0.000242393	-3.04168	0.00245695	0.266061	1		FALSE	FALSE	FALSE	ENST00000426595						ENST00000426595	THC2511436		novel zinc finger protein 713 (ZNF713) and mitochondrial ribosomal protein S17 (MRPS17) protein [ENST00000426595]	chr7:55954984-55955043	hs|7p11.2
A_33_P3328390	0.000767516	0.000252474	3.03998	0.00246992	0.266833	1		FALSE	FALSE	FALSE	ENST00000314040						ENST00000314040			novel transcript [ENST00000314040]	chr6:1105122-1105181	hs|6p25.3
A_33_P3252781	-0.000714047	0.000235232	-3.0355	0.00248792	0.267672	1	PLAC9	TRUE	TRUE	TRUE	NM_001331125	NM_001331125	NM_001331125	Hs.204947	219348	placenta associated 9	ENST00000372267	THC2652717	GO:0005515(protein binding)|GO:0005576(extracellular region)	Homo sapiens placenta associated 9 (PLAC9), transcript variant 2, mRNA [NM_001331125]	chr10:81901875-81901934	hs|10q22.3
A_33_P3338440	-0.00120796	0.000397857	-3.03618	0.0024894	0.267672	1	SNX29	TRUE	TRUE	FALSE	ENST00000564791	XM_011522744	XM_011522744		92017	sorting nexin 29	ENST00000564791	THC2621952	GO:0035091(phosphatidylinositol binding)	sorting nexin 29 [Source:HGNC Symbol;Acc:HGNC:30542] [ENST00000564791]	chr16:12620411-12620470	hs|16p13.12
A_21_P0008984	-0.000871609	0.000287214	-3.03471	0.00250273	0.268473	1		FALSE	FALSE	FALSE	lnc-IRF8-1:1									BROAD Institute lincRNA (XLOC_011809), lincRNA [TCONS_00024489]	chr16:85984170-85984229	hs|16q24.1
A_32_P34920	0.00085685	0.000282662	3.03136	0.00253036	0.269009	1	FOXD1	TRUE	FALSE	FALSE	NM_004472	NM_004472	NM_004472	Hs.519385	2297	forkhead box D1	ENST00000615637	THC2557194	GO:0000785(chromatin)|GO:0000978(RNA polymerase II cis-regulatory region sequence-specific DNA binding)|GO:0000981(DNA-binding transcription factor activity, RNA polymerase II-specific)|GO:0001228(DNA-binding transcription activator activity, RNA polymerase II-specific)|GO:0003677(DNA binding)|GO:0003700(DNA-binding transcription factor activity)|GO:0005634(nucleus)|GO:0006357(regulation of trans…	Homo sapiens forkhead box D1 (FOXD1), mRNA [NM_004472]	chr5:72742495-72742436	hs|5q13.2
A_21_P0003226	0.000763571	0.000251941	3.03075	0.00253986	0.269009	1		FALSE	FALSE	FALSE	lnc-TRAK1-1:1									BROAD Institute lincRNA (XLOC_002624), lincRNA [TCONS_00006818]	chr3:42055576-42075355	hs|3p22.1
A_33_P3617190	0.000841121	0.000277203	3.03431	0.00254032	0.269009	1	LOC651337	FALSE	FALSE	FALSE	ENST00000626603				651337	uncharacterized LOC651337	ENST00000626603	THC2481572		forkhead box H1 (FOXH1) pseudogene [ENST00000626603]	chr9:140671107-140671048	hs|9q34.3
A_21_P0010168	0.000764271	0.000252175	3.03072	0.00254449	0.269009	1	LINC01424	TRUE	FALSE	FALSE	NR_109928	NR_109928	NR_109928	Hs.116142	101928689	long intergenic non-protein coding RNA 1424	ENST00000417820	THC2704153		Homo sapiens long intergenic non-protein coding RNA 1424 (LINC01424), long non-coding RNA [NR_109928]	chr21:46224257-46224316	hs|21q22.3
A_21_P0014583	0.000764457	0.000252254	3.0305	0.00254629	0.269009	1		FALSE	FALSE	FALSE	ENST00000455557		XR_112596	Hs.606585			ENST00000455557	THC2483540		novel transcript, sense overlapping to ATP13A3 [ENST00000455557]	chr3:194217137-194217078	hs|3q29
A_23_P9823	-0.00156763	0.000517489	-3.0293	0.00254827	0.269009	1	MLXIP	TRUE	TRUE	TRUE	NM_014938	NM_014938	NM_014938	Hs.721711	22877	MLX interacting protein	ENST00000625732	THC2461048	GO:0000785(chromatin)|GO:0000977(RNA polymerase II transcription regulatory region sequence-specific DNA binding)|GO:0000978(RNA polymerase II cis-regulatory region sequence-specific DNA binding)|GO:0000981(DNA-binding transcription factor activity, RNA polymerase II-specific)|GO:0001228(DNA-binding transcription activator activity, RNA polymerase II-specific)|GO:0005634(nucleus)|GO:0005741(mitoc…	Homo sapiens MLX interacting protein (MLXIP), mRNA [NM_014938]	chr12:122628591-122628650	hs|12q24.31
A_21_P0006469	0.00101371	0.000334584	3.02977	0.00254892	0.269009	1		FALSE	FALSE	FALSE	ENST00000456981						ENST00000456981			novel transcript [ENST00000456981]	chrX:147579741-147579682	hs|Xq28
A_33_P3340615	0.000743899	0.000245489	3.03027	0.00257668	0.270822	1	PON1	TRUE	FALSE	FALSE	NM_000446	NM_000446	NM_000446	Hs.370995	5444	paraoxonase 1	ENST00000222381	THC2473874	GO:0004063(aryldialkylphosphatase activity)|GO:0004064(arylesterase activity)|GO:0005509(calcium ion binding)|GO:0005543(phospholipid binding)|GO:0005576(extracellular region)|GO:0005615(extracellular space)|GO:0008203(cholesterol metabolic process)|GO:0009636(response to toxic substance)|GO:0010875(positive regulation of cholesterol efflux)|GO:0016311(dephosphorylation)|GO:0019439(aromatic compo…	Homo sapiens paraoxonase 1 (PON1), mRNA [NM_000446]	chr7:94927746-94927687	hs|7q21.3
A_33_P3401813	-0.00071592	0.00023648	-3.0274	0.00257991	0.270822	1		FALSE	FALSE	FALSE	THC2489674							THC2489674		PCX3_MOUSE (Q8VI59) Pecanex-like protein 3, partial (13%) [THC2489674]	chr11:065392737-065392678	hs|11q13.1
A_19_P00315691	0.000833223	0.000275383	3.02569	0.00258389	0.270822	1		FALSE	FALSE	FALSE	ENST00000424516						ENST00000424516			novel transcript, sense overlapping to MACC1 [ENST00000424516]	chr7:19982961-19982902	hs|7p21.1
A_33_P3339051	0.00138483	0.00045853	3.02015	0.0026276	0.274773	1	ZNF428	TRUE	TRUE	FALSE	NM_182498	NM_182498	NM_182498	Hs.99093	126299	zinc finger protein 428	ENST00000300811	THC2506688	GO:0005515(protein binding)|GO:0046872(metal ion binding)	Homo sapiens zinc finger protein 428 (ZNF428), mRNA [NM_182498]	chr19:44111695-44111636	hs|19q13.31
A_23_P337934	-0.000714701	0.000236635	-3.02027	0.00263723	0.275151	1	FBLIM1	TRUE	FALSE	FALSE	NM_017556	NM_017556	NM_017556	Hs.530101	54751	filamin binding LIM protein 1	ENST00000375766	THC2705118	GO:0001650(fibrillar center)|GO:0001725(stress fiber)|GO:0005515(protein binding)|GO:0005737(cytoplasm)|GO:0005829(cytosol)|GO:0005925(focal adhesion)|GO:0008360(regulation of cell shape)|GO:0030054(cell junction)|GO:0031005(filamin binding)|GO:0033623(regulation of integrin activation)|GO:0046872(metal ion binding)|GO:0071944(cell periphery)|GO:0098609(cell-cell adhesion)	Homo sapiens filamin binding LIM protein 1 (FBLIM1), transcript variant 1, mRNA [NM_017556]	chr1:16112685-16112744	hs|1p36.21
A_33_P3277447	0.00141931	0.000471021	3.01327	0.00267732	0.278697	1	SLC26A2	TRUE	TRUE	FALSE	NM_000112	NM_000112	NM_000112	Hs.302738	1836	solute carrier family 26 member 2	ENST00000286298	THC2477870	GO:0001503(ossification)|GO:0005886(plasma membrane)|GO:0005887(integral component of plasma membrane)|GO:0006811(ion transport)|GO:0008271(secondary active sulfate transmembrane transporter activity)|GO:0015106(bicarbonate transmembrane transporter activity)|GO:0015108(chloride transmembrane transporter activity)|GO:0015116(sulfate transmembrane transporter activity)|GO:0015301(anion:anion antip…	Homo sapiens solute carrier family 26 member 2 (SLC26A2), mRNA [NM_000112]	chr5:149366825-149366884	hs|5q32
A_33_P3366754	-0.00140557	0.000466576	-3.01251	0.00268402	0.278759	1		FALSE	FALSE	FALSE	AK126945		AK126945	Hs.689515				THC2490731		Homo sapiens cDNA FLJ44998 fis, clone BRAWH3010833 [AK126945]	chr9:92086591-92086532	hs|9q22.2
A_21_P0014157	-0.000958914	0.000318385	-3.01181	0.0026974	0.279146	1		FALSE	FALSE	FALSE	THC2616237							THC2616237		CJ095_HUMAN (Q9H7T3) Protein C10orf95, partial (6%) [THC2616237]	chr6:035324561-035324620	hs|6p21.31
A_21_P0001201	0.00076596	0.000254316	3.01185	0.00270774	0.279146	1		FALSE	FALSE	FALSE	ENST00000456771						ENST00000456771	THC2652771		novel transcript [ENST00000456771]	chr1:181160202-181160143	hs|1q25.3
A_33_P3212274	0.00104173	0.000346198	3.00905	0.00272006	0.279146	1	F2R	TRUE	FALSE	FALSE	ENST00000505600		BG744398	Hs.679786	2149	coagulation factor II thrombin receptor	ENST00000505600		GO:0001965(G-protein alpha-subunit binding)|GO:0002248(connective tissue replacement involved in inflammatory response wound healing)|GO:0003105(negative regulation of glomerular filtration)|GO:0004930(G protein-coupled receptor activity)|GO:0005102(signaling receptor binding)|GO:0005515(protein binding)|GO:0005576(extracellular region)|GO:0005769(early endosome)|GO:0005770(late endosome)|GO:0005…	coagulation factor II thrombin receptor [Source:HGNC Symbol;Acc:HGNC:3537] [ENST00000505600]	chr5:76012549-76012608	hs|5q13.3
A_23_P29153	0.00123922	0.000411988	3.00791	0.00272731	0.279146	1	RSPH14	TRUE	TRUE	FALSE	NM_014433	NM_014433	NM_014433	Hs.526920	27156	radial spoke head 14 homolog	ENST00000216036	THC2476489	GO:0003674(molecular_function)|GO:0005515(protein binding)|GO:0005575(cellular_component)|GO:0008150(biological_process)	Homo sapiens radial spoke head 14 homolog (RSPH14), mRNA [NM_014433]	chr22:23401668-23401609	hs|22q11.22
A_21_P0007286	0.00081848	0.000271795	3.01139	0.00272993	0.279146	1		FALSE	FALSE	FALSE	ENST00000652852	XR_948084	XR_948084				ENST00000652852			novel transcript [ENST00000652852]	chr11:119898221-119898280	hs|11q23.3
A_32_P156851	0.00126582	0.000420978	3.00686	0.00273462	0.279146	1	RCAN2	TRUE	TRUE	FALSE	NM_005822	NM_005822	NM_005822	Hs.440168	10231	regulator of calcineurin 2	ENST00000306764	THC2468467	GO:0003676(nucleic acid binding)|GO:0005575(cellular_component)|GO:0005634(nucleus)|GO:0005737(cytoplasm)|GO:0008597(calcium-dependent protein serine/threonine phosphatase regulator activity)|GO:0019722(calcium-mediated signaling)|GO:0050790(regulation of catalytic activity)	Homo sapiens regulator of calcineurin 2 (RCAN2), transcript variant 1, mRNA [NM_005822]	chr6:46188506-46188473	hs|6p21.1
A_19_P00809368	-0.000999106	0.000332287	-3.00675	0.00273685	0.279146	1	LINC01215	FALSE	FALSE	FALSE	NR_110028	NR_110028	NR_110028		101929623	long intergenic non-protein coding RNA 1215	ENST00000607746	THC2631297		Homo sapiens long intergenic non-protein coding RNA 1215 (LINC01215), transcript variant 1, long non-coding RNA [NR_110028]	chr3:107856895-107856954	hs|3q13.12
A_21_P0013172	-0.000702261	0.00023344	-3.00832	0.00274198	0.279146	1	XLOC_l2_013277	FALSE	FALSE	FALSE	TCONS_l2_00025652									BROAD Institute lincRNA (XLOC_l2_013277), lincRNA [TCONS_l2_00025652]	chr7:9809178-9809237	hs|7p21.3
A_24_P83586	-0.0008635	0.000287197	-3.00665	0.00274272	0.279146	1	MMACHC	TRUE	FALSE	FALSE	NM_015506	NM_015506	NM_015506	Hs.13024	25974	metabolism of cobalamin associated C	ENST00000616135	NP335786	GO:0005515(protein binding)|GO:0005737(cytoplasm)|GO:0005829(cytosol)|GO:0006749(glutathione metabolic process)|GO:0009235(cobalamin metabolic process)|GO:0016491(oxidoreductase activity)|GO:0016740(transferase activity)|GO:0031419(cobalamin binding)|GO:0032451(demethylase activity)|GO:0033787(cyanocobalamin reductase (cyanide-eliminating) activity)|GO:0042803(protein homodimerization activity)|G…	Homo sapiens metabolism of cobalamin associated C (MMACHC), transcript variant 1, mRNA [NM_015506]	chr1:45976403-45976462	hs|1p34.1
A_23_P502312	0.00150458	0.000500869	3.00393	0.00276092	0.280349	1	ADGRE5	TRUE	TRUE	FALSE	NM_078481	NM_078481	NM_078481	Hs.466039	976	adhesion G protein-coupled receptor E5	ENST00000242786	THC2475178	GO:0004888(transmembrane signaling receptor activity)|GO:0004930(G protein-coupled receptor activity)|GO:0005509(calcium ion binding)|GO:0005515(protein binding)|GO:0005886(plasma membrane)|GO:0005887(integral component of plasma membrane)|GO:0005925(focal adhesion)|GO:0006954(inflammatory response)|GO:0006955(immune response)|GO:0007155(cell adhesion)|GO:0007166(cell surface receptor signaling p…	Homo sapiens adhesion G protein-coupled receptor E5 (ADGRE5), transcript variant 1, mRNA [NM_078481]	chr19:14519267-14519326	hs|19p13.12
A_33_P3363120	0.00236694	0.000787912	3.00407	0.0027668	0.280349	1	SCARNA10	TRUE	FALSE	FALSE	NR_004387	NR_004387	NR_004387		692148	small Cajal body-specific RNA 10			GO:0005730(nucleolus)|GO:0006396(RNA processing)|GO:0015030(Cajal body)	Homo sapiens small Cajal body-specific RNA 10 (SCARNA10), guide RNA [NR_004387]	chr12:6619658-6619717	hs|12p13.31
A_21_P0000660	0.0009267	0.000308694	3.002	0.00278215	0.280422	1	LOC100499489	FALSE	FALSE	FALSE	NR_036533	NR_036533	NR_036533	Hs.7444	100499489	uncharacterized LOC100499489				Homo sapiens uncharacterized LOC100499489 (LOC100499489), long non-coding RNA [NR_036533]	chr10:22724410-22724351	hs|10p12.2
A_33_P3369663	-0.00115237	0.000383868	-3.00199	0.00278245	0.280422	1	SUN1	TRUE	TRUE	FALSE	NM_001171945	NM_001171945	NM_001171945	Hs.438072	23353	Sad1 and UNC84 domain containing 1	ENST00000450538	THC2513445	GO:0001503(ossification)|GO:0005515(protein binding)|GO:0005521(lamin binding)|GO:0005635(nuclear envelope)|GO:0005639(integral component of nuclear inner membrane)|GO:0005737(cytoplasm)|GO:0006998(nuclear envelope organization)|GO:0007129(homologous chromosome pairing at meiosis)|GO:0007283(spermatogenesis)|GO:0009612(response to mechanical stimulus)|GO:0021817(nucleokinesis involved in cell mot…	Homo sapiens Sad1 and UNC84 domain containing 1 (SUN1), transcript variant 4, mRNA [NM_001171945]	chr7:881707-881766	hs|7p22.3
A_23_P38457	-0.00154224	0.000513862	-3.00127	0.00278593	0.280422	1	TAOK1	TRUE	TRUE	FALSE	NM_020791	NM_020791	NM_020791	Hs.597434	57551	TAO kinase 1	ENST00000536202	THC2729126	GO:0000165(MAPK cascade)|GO:0000226(microtubule cytoskeleton organization)|GO:0004672(protein kinase activity)|GO:0004674(protein serine/threonine kinase activity)|GO:0005515(protein binding)|GO:0005524(ATP binding)|GO:0005737(cytoplasm)|GO:0005829(cytosol)|GO:0006281(DNA repair)|GO:0006468(protein phosphorylation)|GO:0006974(cellular response to DNA damage stimulus)|GO:0007026(negative regulatio…	Homo sapiens TAO kinase 1 (TAOK1), transcript variant 1, mRNA [NM_020791]	chr17:27871269-27871328	hs|17q11.2
A_24_P74932	-0.00332994	0.00111026	-2.99924	0.00280206	0.281413	1	PLP2	TRUE	TRUE	TRUE	NM_002668	NM_002668	NM_002668	Hs.77422	5355	proteolipid protein 2	ENST00000376322	THC2532230	GO:0005515(protein binding)|GO:0005783(endoplasmic reticulum)|GO:0005789(endoplasmic reticulum membrane)|GO:0005886(plasma membrane)|GO:0006811(ion transport)|GO:0006935(chemotaxis)|GO:0015075(ion transmembrane transporter activity)|GO:0016020(membrane)|GO:0016021(integral component of membrane)|GO:0019221(cytokine-mediated signaling pathway)|GO:0019956(chemokine binding)|GO:0034220(ion transmemb…	Homo sapiens proteolipid protein 2 (PLP2), mRNA [NM_002668]	chrX:49029760-49029819	hs|Xp11.23
A_21_P0004327	0.000880334	0.000293446	2.99999	0.0028081	0.281413	1		FALSE	FALSE	FALSE	lnc-MAT2B-3:15									BROAD Institute lincRNA (XLOC_004626), lincRNA [TCONS_00010163]	chr5:163969240-163978190	hs|5q34
A_23_P5460	0.00088709	0.000295827	2.99868	0.00282646	0.281965	1	FEV	TRUE	FALSE	FALSE	NM_017521	NM_017521	NM_017521	Hs.234759	54738	FEV transcription factor, ETS family member	ENST00000295727	THC2476740	GO:0000785(chromatin)|GO:0000981(DNA-binding transcription factor activity, RNA polymerase II-specific)|GO:0005634(nucleus)|GO:0006357(regulation of transcription by RNA polymerase II)|GO:0010628(positive regulation of gene expression)|GO:0016607(nuclear speck)|GO:0030154(cell differentiation)|GO:0042551(neuron maturation)|GO:0048665(neuron fate specification)|GO:1990837(sequence-specific double-…	Homo sapiens FEV transcription factor, ETS family member (FEV), mRNA [NM_017521]	chr2:219846261-219846202	hs|2q35
A_33_P3225096	-0.00105218	0.000351036	-2.99735	0.00282828	0.281965	1	MTMR10	TRUE	FALSE	FALSE	NM_017762	NM_017762	NM_017762	Hs.30141	54893	myotubularin related protein 10	ENST00000567567	THC2598657	GO:0004438(phosphatidylinositol-3-phosphatase activity)|GO:0005737(cytoplasm)|GO:0005829(cytosol)|GO:0016020(membrane)|GO:0046856(phosphatidylinositol dephosphorylation)	Homo sapiens myotubularin related protein 10 (MTMR10), mRNA [NM_017762]	chr15:31233472-31233413	hs|15q13.3
A_24_P928604	-0.00123916	0.000413406	-2.99745	0.00283212	0.281965	1		FALSE	FALSE	FALSE	ENST00000401937						ENST00000401937			ribosomal protein L18a (RPL18A) pseudogene [ENST00000401937]	chr1:33445625-33445684	hs|1p35.1
A_32_P137920	0.000807317	0.000269445	2.99622	0.00284889	0.282587	1	RSPH4A	TRUE	FALSE	FALSE	NM_001010892	NM_001010892	NM_001010892	Hs.160380	345895	radial spoke head component 4A	ENST00000368580	NP1459086	GO:0001534(radial spoke)|GO:0003341(cilium movement)|GO:0003674(molecular_function)|GO:0005654(nucleoplasm)|GO:0005730(nucleolus)|GO:0005930(axoneme)|GO:0031514(motile cilium)|GO:0035082(axoneme assembly)|GO:0060294(cilium movement involved in cell motility)|GO:0062177(radial spoke assembly)	Homo sapiens radial spoke head component 4A (RSPH4A), transcript variant 1, mRNA [NM_001010892]	chr6:116953450-116953509	hs|6q22.1
A_33_P3378126	0.00135218	0.000451609	2.99414	0.00285073	0.282587	1	FBXO32	TRUE	TRUE	FALSE	NM_058229	NM_058229	NM_058229	Hs.403933	114907	F-box protein 32	ENST00000443022	THC2463502	GO:0005515(protein binding)|GO:0005634(nucleus)|GO:0005654(nucleoplasm)|GO:0005737(cytoplasm)|GO:0005829(cytosol)|GO:0014894(response to denervation involved in regulation of muscle adaptation)|GO:0016567(protein ubiquitination)|GO:0019005(SCF ubiquitin ligase complex)|GO:0030018(Z disc)|GO:0071549(cellular response to dexamethasone stimulus)	Homo sapiens F-box protein 32 (FBXO32), transcript variant 1, mRNA [NM_058229]	chr8:124515447-124515388	hs|8q24.13
A_33_P3243168	-0.00118428	0.000395735	-2.99261	0.00286202	0.283092	1	MZF1	TRUE	TRUE	FALSE	XM_011527264	XM_011527264	XM_011527264	Hs.399810	7593	myeloid zinc finger 1			GO:0000122(negative regulation of transcription by RNA polymerase II)|GO:0000976(transcription cis-regulatory region binding)|GO:0000978(RNA polymerase II cis-regulatory region sequence-specific DNA binding)|GO:0000981(DNA-binding transcription factor activity, RNA polymerase II-specific)|GO:0001227(DNA-binding transcription repressor activity, RNA polymerase II-specific)|GO:0001228(DNA-binding t…	PREDICTED: Homo sapiens myeloid zinc finger 1 (MZF1), transcript variant X3, mRNA [XM_011527264]	chr19:59073344-59073288	hs|19q13.43
A_21_P0011021	-0.00182243	0.000609149	-2.99177	0.00286902	0.283172	1	TSSC2	TRUE	FALSE	FALSE	NR_024248	NR_024248	NR_024248	Hs.640450	650368	tumor suppressing subtransferable candidate 2 (pseudogene)	ENST00000530366	THC2515578		Homo sapiens tumor suppressing subtransferable candidate 2 (pseudogene) (TSSC2), non-coding RNA [NR_024248]	chr11:3405403-3405462	hs|11p15.4
A_23_P370434	-0.00112958	0.000377797	-2.98991	0.00288708	0.283929	1	C1QBP	TRUE	TRUE	FALSE	NM_001212	NM_001212	NM_001212	Hs.555866	708	complement C1q binding protein	ENST00000574444	THC2469874	GO:0000122(negative regulation of transcription by RNA polymerase II)|GO:0001849(complement component C1q complex binding)|GO:0003714(transcription corepressor activity)|GO:0003729(mRNA binding)|GO:0005080(protein kinase C binding)|GO:0005515(protein binding)|GO:0005540(hyaluronic acid binding)|GO:0005615(extracellular space)|GO:0005634(nucleus)|GO:0005730(nucleolus)|GO:0005737(cytoplasm)|GO:0005…	Homo sapiens complement C1q binding protein (C1QBP), mRNA; nuclear gene for mitochondrial product [NM_001212]	chr17:5336307-5336248	hs|17p13.2
A_32_P95729	0.000910764	0.000304464	2.99137	0.00288912	0.283929	1	FANCI	TRUE	TRUE	FALSE	NM_018193	NM_018193	NM_018193	Hs.513126	55215	FA complementation group I	ENST00000566615	THC2614221	GO:0003677(DNA binding)|GO:0005515(protein binding)|GO:0005654(nucleoplasm)|GO:0005737(cytoplasm)|GO:0005829(cytosol)|GO:0006281(DNA repair)|GO:0007049(cell cycle)|GO:0016020(membrane)|GO:0031398(positive regulation of protein ubiquitination)|GO:0070182(DNA polymerase binding)	Homo sapiens FA complementation group I (FANCI), transcript variant 2, mRNA [NM_018193]	chr15:89858528-89858587	hs|15q26.1
A_24_P224776	-0.00124477	0.000416689	-2.98729	0.00291196	0.285129	1	LSM4	TRUE	TRUE	FALSE	NM_012321	NM_012321	NM_012321	Hs.515255	25804	LSM4 homolog, U6 small nuclear RNA and mRNA degradation associated	ENST00000597776	THC2709411	GO:0000387(spliceosomal snRNP assembly)|GO:0000398(mRNA splicing, via spliceosome)|GO:0000932(P-body)|GO:0000956(nuclear-transcribed mRNA catabolic process)|GO:0003723(RNA binding)|GO:0005515(protein binding)|GO:0005634(nucleus)|GO:0005654(nucleoplasm)|GO:0005688(U6 snRNP)|GO:0005829(cytosol)|GO:0008380(RNA splicing)|GO:0016020(membrane)|GO:0017070(U6 snRNA binding)|GO:0032991(protein-containing …	Homo sapiens LSM4 homolog, U6 small nuclear RNA and mRNA degradation associated (LSM4), transcript variant 1, mRNA [NM_012321]	chr19:18423452-18420651	hs|19p13.11
A_21_P0004776	-0.000864332	0.000289247	-2.98822	0.00291814	0.285129	1		FALSE	FALSE	FALSE	ENST00000430672		BE387254	Hs.582668			ENST00000430672			novel transcript [ENST00000430672]	chr6:125752289-125746773	hs|6q22.31
A_33_P3382380	0.000989285	0.000331092	2.98794	0.00292005	0.285129	1	UBQLN4	TRUE	TRUE	FALSE	NM_020131	NM_020131	NM_020131	Hs.283739	56893	ubiquilin 4	ENST00000368309	THC2501937	GO:0005515(protein binding)|GO:0005634(nucleus)|GO:0005654(nucleoplasm)|GO:0005737(cytoplasm)|GO:0005776(autophagosome)|GO:0005789(endoplasmic reticulum membrane)|GO:0005829(cytosol)|GO:0006281(DNA repair)|GO:0006511(ubiquitin-dependent protein catabolic process)|GO:0006914(autophagy)|GO:0006974(cellular response to DNA damage stimulus)|GO:0031410(cytoplasmic vesicle)|GO:0031593(polyubiquitin mod…	Homo sapiens ubiquilin 4 (UBQLN4), transcript variant 1, mRNA [NM_020131]	chr1:156006025-156005966	hs|1q22
A_23_P314584	-0.00129522	0.000433893	-2.98512	0.00293098	0.285587	1	MAPKAPK3	TRUE	TRUE	TRUE	NM_004635	NM_004635	NM_004635	Hs.234521	7867	MAPK activated protein kinase 3	ENST00000357955	THC2468813	GO:0000165(MAPK cascade)|GO:0002224(toll-like receptor signaling pathway)|GO:0004674(protein serine/threonine kinase activity)|GO:0004683(calmodulin-dependent protein kinase activity)|GO:0004708(MAP kinase kinase activity)|GO:0005515(protein binding)|GO:0005516(calmodulin binding)|GO:0005524(ATP binding)|GO:0005634(nucleus)|GO:0005654(nucleoplasm)|GO:0005737(cytoplasm)|GO:0005829(cytosol)|GO:0007…	Homo sapiens MAPK activated protein kinase 3 (MAPKAPK3), transcript variant 3, mRNA [NM_004635]	chr3:50686364-50686423	hs|3p21.2
A_33_P3321120	0.000832633	0.000278946	2.98492	0.00294718	0.286553	1		FALSE	FALSE	FALSE											chr2:233592754-233592695	hs|2q37.1
A_33_P3286481	-0.0026083	0.000874636	-2.98215	0.00296317	0.286658	1		FALSE	FALSE	FALSE	ENST00000605188						ENST00000605188			SH3 domain binding glutamic acid-rich protein like 3 (SH3BGRL3) pseudogene [ENST00000605188]	chr6:52522393-52522449	hs|6p12.2
A_23_P114947	0.002689	0.000901967	2.98127	0.00296911	0.286658	1	RGS2	TRUE	TRUE	FALSE	NM_002923	NM_002923	NM_002923	Hs.78944	5997	regulator of G protein signaling 2	ENST00000235382	THC2468539	GO:0001965(G-protein alpha-subunit binding)|GO:0001975(response to amphetamine)|GO:0003924(GTPase activity)|GO:0005096(GTPase activator activity)|GO:0005515(protein binding)|GO:0005516(calmodulin binding)|GO:0005634(nucleus)|GO:0005730(nucleolus)|GO:0005737(cytoplasm)|GO:0005739(mitochondrion)|GO:0005829(cytosol)|GO:0005886(plasma membrane)|GO:0007049(cell cycle)|GO:0007186(G protein-coupled rece…	Homo sapiens regulator of G protein signaling 2 (RGS2), mRNA [NM_002923]	chr1:192781051-192781110	hs|1q31.2
A_33_P3379581	-0.000894082	0.000299829	-2.98197	0.00297429	0.286658	1	UBR2	TRUE	TRUE	FALSE	NM_001184801	NM_001184801	NM_001184801	Hs.529925	23304	ubiquitin protein ligase E3 component n-recognin 2	ENST00000372903	THC2479981	GO:0000151(ubiquitin ligase complex)|GO:0000785(chromatin)|GO:0005515(protein binding)|GO:0005634(nucleus)|GO:0005737(cytoplasm)|GO:0005829(cytosol)|GO:0007131(reciprocal meiotic recombination)|GO:0007140(male meiotic nuclear division)|GO:0007141(male meiosis I)|GO:0007283(spermatogenesis)|GO:0008270(zinc ion binding)|GO:0010529(negative regulation of transposition)|GO:0016567(protein ubiquitinat…	Homo sapiens ubiquitin protein ligase E3 component n-recognin 2 (UBR2), transcript variant 2, mRNA [NM_001184801]	chr6:42587953-42588012	hs|6p21.1
A_33_P3395008	0.00117022	0.000392655	2.98027	0.00297691	0.286658	1	ACOXL	TRUE	TRUE	TRUE	NM_001142807	NM_001142807	NM_001142807	Hs.253320	55289	acyl-CoA oxidase like	ENST00000439055	THC2529323	GO:0003674(molecular_function)|GO:0003997(acyl-CoA oxidase activity)|GO:0005504(fatty acid binding)|GO:0005575(cellular_component)|GO:0005777(peroxisome)|GO:0005782(peroxisomal matrix)|GO:0008150(biological_process)|GO:0033540(fatty acid beta-oxidation using acyl-CoA oxidase)|GO:0050660(flavin adenine dinucleotide binding)|GO:0055088(lipid homeostasis)|GO:0071949(FAD binding)	Homo sapiens acyl-CoA oxidase like (ACOXL), transcript variant 1, mRNA [NM_001142807]	chr2:111875740-111875799	hs|2q13
A_23_P346093	-0.00164861	0.000553274	-2.97974	0.00298476	0.286658	1	TMC8	TRUE	TRUE	TRUE	NM_152468	NM_152468	NM_152468	Hs.592102	147138	transmembrane channel like 8	ENST00000589691	THC2491573	GO:0001558(regulation of cell growth)|GO:0005515(protein binding)|GO:0005615(extracellular space)|GO:0005737(cytoplasm)|GO:0005783(endoplasmic reticulum)|GO:0005789(endoplasmic reticulum membrane)|GO:0005794(Golgi apparatus)|GO:0005887(integral component of plasma membrane)|GO:0008381(mechanosensitive ion channel activity)|GO:0031333(negative regulation of protein-containing complex assembly)|GO:…	Homo sapiens transmembrane channel like 8 (TMC8), mRNA [NM_152468]	chr17:76138709-76138768	hs|17q25.3
A_24_P117147	0.00244311	0.000819576	2.98095	0.00298589	0.286658	1	KIR3DL1	TRUE	FALSE	FALSE	NM_013289	NM_013289	NM_013289	Hs.645228	3811	killer cell immunoglobulin like receptor, three Ig domains and long cytoplasmic tail 1	ENST00000639016	THC2470697	GO:0001540(amyloid-beta binding)|GO:0005515(protein binding)|GO:0005886(plasma membrane)|GO:0005887(integral component of plasma membrane)|GO:0006955(immune response)|GO:0030109(HLA-B specific inhibitory MHC class I receptor activity)|GO:0042267(natural killer cell mediated cytotoxicity)	Homo sapiens killer cell immunoglobulin like receptor, three Ig domains and long cytoplasmic tail 1 (KIR3DL1), transcript variant 1 (reference allele), mRNA [NM_013289]	chr19:55333311-55340821	hs|19q13.42
A_21_P0011009	0.000716727	0.000240466	2.98057	0.00300446	0.28699	1	XLOC_l2_002651	FALSE	FALSE	FALSE	TCONS_l2_00005006									BROAD Institute lincRNA (XLOC_l2_002651), lincRNA [TCONS_l2_00005006]	chr11:50244244-50244185	hs|11p11.12
A_24_P23921	0.000700905	0.000235077	2.9816	0.00301288	0.28699	1	C17orf98	TRUE	FALSE	FALSE	NM_001080465	NM_001080465	NM_001080465	Hs.250182	388381	chromosome 17 open reading frame 98	ENST00000619585	THC2683545		Homo sapiens chromosome 17 open reading frame 98 (C17orf98), mRNA [NM_001080465]	chr17:36991569-36991510	hs|17q12
A_23_P74609	0.00241516	0.000811466	2.97629	0.0030154	0.28699	1	G0S2	TRUE	TRUE	FALSE	NM_015714	NM_015714	NM_015714	Hs.432132	50486	G0/G1 switch 2	ENST00000367029	THC2463882	GO:0003674(molecular_function)|GO:0005515(protein binding)|GO:0005739(mitochondrion)|GO:0005811(lipid droplet)|GO:0097191(extrinsic apoptotic signaling pathway)|GO:0120162(positive regulation of cold-induced thermogenesis)|GO:2001238(positive regulation of extrinsic apoptotic signaling pathway)	Homo sapiens G0/G1 switch 2 (G0S2), mRNA [NM_015714]	chr1:209849597-209849656	hs|1q32.2
A_23_P28857	-0.00143877	0.000483605	-2.97509	0.00302779	0.28699	1	SIRPG	TRUE	TRUE	FALSE	NM_018556	NM_018556	NM_018556	Hs.590883	55423	signal regulatory protein gamma	ENST00000381580	NP1476163	GO:0005515(protein binding)|GO:0005886(plasma membrane)|GO:0007155(cell adhesion)|GO:0007267(cell-cell signaling)|GO:0008284(positive regulation of cell population proliferation)|GO:0008285(negative regulation of cell population proliferation)|GO:0016020(membrane)|GO:0016021(integral component of membrane)|GO:0022409(positive regulation of cell-cell adhesion)|GO:0035556(intracellular signal trans…	Homo sapiens signal regulatory protein gamma (SIRPG), transcript variant 1, mRNA [NM_018556]	chr20:1609978-1609919	hs|20p13
A_33_P3386414	-0.000753356	0.000253228	-2.97501	0.0030293	0.28699	1	DCAF4L2	TRUE	FALSE	FALSE	NM_152418	NM_152418	NM_152418	Hs.371738	138009	DDB1 and CUL4 associated factor 4 like 2	ENST00000319675	THC2476568		Homo sapiens DDB1 and CUL4 associated factor 4 like 2 (DCAF4L2), mRNA [NM_152418]	chr8:88885294-88885235	hs|8q21.3
A_23_P32125	-0.00105959	0.000356162	-2.97504	0.00303334	0.28699	1	PMPCA	TRUE	TRUE	FALSE	NM_015160	NM_015160	NM_015160	Hs.495471	23203	peptidase, mitochondrial processing subunit alpha	ENST00000444897	THC2500331	GO:0004222(metalloendopeptidase activity)|GO:0005515(protein binding)|GO:0005615(extracellular space)|GO:0005739(mitochondrion)|GO:0005743(mitochondrial inner membrane)|GO:0005759(mitochondrial matrix)|GO:0006627(protein processing involved in protein targeting to mitochondrion)|GO:0046872(metal ion binding)	Homo sapiens peptidase, mitochondrial processing subunit alpha (PMPCA), transcript variant 1, mRNA; nuclear gene for mitochondrial product [NM_015160]	chr9:139317760-139317819	hs|9q34.3
A_23_P398294	-0.00187136	0.000629133	-2.9745	0.00303671	0.28699	1	HIP1R	TRUE	TRUE	FALSE	NM_003959	NM_003959	NM_003959	Hs.524815	9026	huntingtin interacting protein 1 related	ENST00000253083	THC2601045	GO:0005515(protein binding)|GO:0005546(phosphatidylinositol-4,5-bisphosphate binding)|GO:0005547(phosphatidylinositol-3,4,5-trisphosphate binding)|GO:0005739(mitochondrion)|GO:0005829(cytosol)|GO:0005856(cytoskeleton)|GO:0005886(plasma membrane)|GO:0005905(clathrin-coated pit)|GO:0005938(cell cortex)|GO:0006897(endocytosis)|GO:0006898(receptor-mediated endocytosis)|GO:0006915(apoptotic process)|G…	Homo sapiens huntingtin interacting protein 1 related (HIP1R), transcript variant 1, mRNA [NM_003959]	chr12:123347447-123347506	hs|12q24.31
A_24_P399362	-0.000987035	0.000331829	-2.97453	0.00304267	0.28699	1	PSMG2	TRUE	TRUE	TRUE	NM_020232	NM_020232	NM_020232	Hs.464652	56984	proteasome assembly chaperone 2	ENST00000586445	NP227998	GO:0005515(protein binding)|GO:0005634(nucleus)|GO:0005829(cytosol)|GO:0007094(mitotic spindle assembly checkpoint signaling)|GO:0043066(negative regulation of apoptotic process)|GO:0043248(proteasome assembly)|GO:0051131(chaperone-mediated protein complex assembly)|GO:0060090(molecular adaptor activity)|GO:0101031(chaperone complex)	Homo sapiens proteasome assembly chaperone 2 (PSMG2), transcript variant 1, mRNA [NM_020232]	chr18:12720519-12720578	hs|18p11.21
A_24_P92267	0.000782981	0.00026313	2.97564	0.00304586	0.28699	1		FALSE	FALSE	FALSE	ENST00000426330						ENST00000426330			ribosomal protein L27 (RPL27) pseudogene [ENST00000426330]	chr1:159729165-159729224	hs|1q23.2
A_23_P211680	0.0020287	0.000682905	2.9707	0.00307089	0.288752	1	MLC1	TRUE	TRUE	FALSE	NM_015166	NM_015166	NM_015166	Hs.517729	23209	modulator of VRAC current 1	ENST00000395876	NP1141647	GO:0005515(protein binding)|GO:0005737(cytoplasm)|GO:0005764(lysosome)|GO:0005768(endosome)|GO:0005769(early endosome)|GO:0005783(endoplasmic reticulum)|GO:0005829(cytosol)|GO:0005886(plasma membrane)|GO:0005901(caveola)|GO:0006811(ion transport)|GO:0015031(protein transport)|GO:0016021(integral component of membrane)|GO:0016192(vesicle-mediated transport)|GO:0016323(basolateral plasma membrane)|…	Homo sapiens modulator of VRAC current 1 (MLC1), transcript variant 1, mRNA [NM_015166]	chr22:50498007-50497948	hs|22q13.33
A_33_P3329508	0.00105862	0.000356592	2.96871	0.00310715	0.289879	1	LRRC27	TRUE	TRUE	FALSE	NM_001143757	NM_001143757	NM_001143757	Hs.119897	80313	leucine rich repeat containing 27	ENST00000368614			Homo sapiens leucine rich repeat containing 27 (LRRC27), transcript variant 2, mRNA [NM_001143757]	chr10:134191347-134191406	hs|10q26.3
A_23_P82775	0.000701083	0.000236179	2.96844	0.00311021	0.289879	1	SOX17	TRUE	TRUE	FALSE	NM_022454	NM_022454	NM_022454	Hs.98367	64321	SRY-box transcription factor 17	ENST00000297316	THC2471882	GO:0000785(chromatin)|GO:0000976(transcription cis-regulatory region binding)|GO:0000978(RNA polymerase II cis-regulatory region sequence-specific DNA binding)|GO:0000981(DNA-binding transcription factor activity, RNA polymerase II-specific)|GO:0001228(DNA-binding transcription activator activity, RNA polymerase II-specific)|GO:0001525(angiogenesis)|GO:0001570(vasculogenesis)|GO:0001656(metanephr…	Homo sapiens SRY-box transcription factor 17 (SOX17), mRNA [NM_022454]	chr8:55372791-55372850	hs|8q11.23
A_24_P15388	-0.00263642	0.000887919	-2.96921	0.00311243	0.289879	1		FALSE	FALSE	FALSE	ENST00000424969		BG771903	Hs.595878			ENST00000424969	NP508738		immunoglobulin heavy variable 3-74 [Source:HGNC Symbol;Acc:HGNC:5624] [ENST00000424969]	chr14:107218747-107218688	hs|14q32.33
A_33_P3851023	0.00100441	0.000337849	2.97295	0.00312165	0.289879	1	NRXN3	TRUE	TRUE	FALSE	NM_001330195	NM_001330195	NM_001330195	Hs.368307	9369	neurexin 3	ENST00000554738	THC2477646	GO:0005886(plasma membrane)|GO:0005887(integral component of plasma membrane)|GO:0007158(neuron cell-cell adhesion)|GO:0007411(axon guidance)|GO:0007612(learning)|GO:0030534(adult behavior)|GO:0035176(social behavior)|GO:0038023(signaling receptor activity)|GO:0046872(metal ion binding)|GO:0050839(cell adhesion molecule binding)|GO:0071625(vocalization behavior)|GO:0097109(neuroligin family prote…	Homo sapiens neurexin 3 (NRXN3), transcript variant 7, mRNA [NM_001330195]	chr14:80328254-80328313	hs|14q31.1
A_33_P3241021	0.00115214	0.000388424	2.96618	0.00312903	0.289879	1	CD69	TRUE	FALSE	FALSE	ENST00000416624				969	CD69 molecule	ENST00000416624		GO:0004888(transmembrane signaling receptor activity)|GO:0005509(calcium ion binding)|GO:0005515(protein binding)|GO:0005887(integral component of plasma membrane)|GO:0009897(external side of plasma membrane)|GO:0030246(carbohydrate binding)|GO:0032991(protein-containing complex)|GO:0042802(identical protein binding)	CD69 molecule [Source:HGNC Symbol;Acc:HGNC:1694] [ENST00000416624]	chr12:9907223-9907164	hs|12p13.31
A_21_P0002987	0.000698559	0.000235682	2.964	0.00314042	0.289879	1		FALSE	FALSE	FALSE	ENST00000664839	XR_940997	XR_940997				ENST00000664839			novel transcript [ENST00000664839]	chr3:81889864-81889923	hs|3p12.2
A_33_P3410123	-0.00075347	0.000254131	-2.96488	0.00314993	0.289879	1	CFAP74	TRUE	TRUE	FALSE	NM_001304360	NM_001304360	NM_001304360	Hs.232092	85452	cilia and flagella associated protein 74	ENST00000378590	THC2688046	GO:0005930(axoneme)|GO:0035082(axoneme assembly)	Homo sapiens cilia and flagella associated protein 74 (CFAP74), mRNA [NM_001304360]	chr1:1920067-1920008	hs|1p36.33
A_24_P84752	0.00135038	0.00045568	2.96343	0.00315784	0.289879	1		FALSE	FALSE	FALSE	THC2487394							THC2487394		ALU5_HUMAN (P39192) Alu subfamily SC sequence contamination warning entry, partial (6%) [THC2487394]	chr8:134539416-134539475	hs|8q24.22
A_24_P357266	0.000780312	0.000263274	2.96388	0.00316485	0.289879	1	GRPR	TRUE	FALSE	FALSE	NM_005314	NM_005314	NM_005314	Hs.567282	2925	gastrin releasing peptide receptor	ENST00000380289	THC2478137	GO:0004930(G protein-coupled receptor activity)|GO:0005886(plasma membrane)|GO:0005887(integral component of plasma membrane)|GO:0007186(G protein-coupled receptor signaling pathway)|GO:0007200(phospholipase C-activating G protein-coupled receptor signaling pathway)|GO:0007218(neuropeptide signaling pathway)|GO:0007611(learning or memory)|GO:0008188(neuropeptide receptor activity)|GO:0008528(G pr…	Homo sapiens gastrin releasing peptide receptor (GRPR), mRNA [NM_005314]	chrX:16171051-16171110	hs|Xp22.2
A_33_P3416787	0.000826481	0.000278987	2.96243	0.00317236	0.289879	1		FALSE	FALSE	FALSE	ENST00000421913						ENST00000421913			zinc finger protein pseudogene [ENST00000421913]	chr10:44019282-44019341	hs|10q11.21
A_21_P0001214	0.00074358	0.00025099	2.96258	0.00317277	0.289879	1	ASCL5	TRUE	FALSE	FALSE	NM_001270601	NM_001270601	NM_001270601	Hs.721460	647219	achaete-scute family bHLH transcription factor 5	ENST00000449188		GO:0000785(chromatin)|GO:0000977(RNA polymerase II transcription regulatory region sequence-specific DNA binding)|GO:0000981(DNA-binding transcription factor activity, RNA polymerase II-specific)|GO:0003674(molecular_function)|GO:0005575(cellular_component)|GO:0006357(regulation of transcription by RNA polymerase II)|GO:0008150(biological_process)|GO:0045944(positive regulation of transcription b…	Homo sapiens achaete-scute family bHLH transcription factor 5 (ASCL5), mRNA [NM_001270601]	chr1:201096253-201084988	hs|1q32.1
A_32_P223140	0.000925718	0.000312683	2.96056	0.00318348	0.289879	1	RASGEF1A	TRUE	TRUE	FALSE	NM_145313	NM_145313	NM_145313	Hs.125293	221002	RasGEF domain family member 1A	ENST00000395809	THC2638221	GO:0005085(guanyl-nucleotide exchange factor activity)|GO:0005829(cytosol)|GO:0007264(small GTPase mediated signal transduction)|GO:0016477(cell migration)|GO:0046579(positive regulation of Ras protein signal transduction)|GO:0050790(regulation of catalytic activity)	Homo sapiens RasGEF domain family member 1A (RASGEF1A), transcript variant 2, mRNA [NM_145313]	chr10:43691966-43691700	hs|10q11.21
A_33_P3256933	0.000727064	0.000245491	2.96168	0.00318458	0.289879	1	PRAMEF15	FALSE	FALSE	FALSE	NM_001098376	NM_001098376	NM_001098376	Hs.551617	653619	PRAME family member 15	ENST00000376152	THC2479503	GO:0005737(cytoplasm)|GO:0008284(positive regulation of cell population proliferation)|GO:0043066(negative regulation of apoptotic process)|GO:0045596(negative regulation of cell differentiation)|GO:0045892(negative regulation of transcription, DNA-templated)	Homo sapiens PRAME family member 15 (PRAMEF15), mRNA [NM_001098376]	chr1:13428071-13428130	hs|1p36.21
A_21_P0006939	0.000736406	0.00024882	2.9596	0.00320102	0.289879	1	LOC105378572	FALSE	FALSE	FALSE	XR_946499	XR_946499	XR_946499		105378572	uncharacterized LOC105378572				PREDICTED: Homo sapiens uncharacterized LOC105378572 (LOC105378572), ncRNA [XR_946499]	chr10:134760972-134761031	hs|10q26.3
A_24_P141629	-0.00130243	0.000440291	-2.95811	0.0032035	0.289879	1	FAM111A	TRUE	TRUE	FALSE	NM_022074	NM_022074	NM_022074	Hs.150651	63901	FAM111 trypsin like peptidase A	ENST00000676459	THC2461913	GO:0000785(chromatin)|GO:0001650(fibrillar center)|GO:0003697(single-stranded DNA binding)|GO:0005515(protein binding)|GO:0005634(nucleus)|GO:0005654(nucleoplasm)|GO:0005737(cytoplasm)|GO:0006260(DNA replication)|GO:0006508(proteolysis)|GO:0006974(cellular response to DNA damage stimulus)|GO:0008233(peptidase activity)|GO:0016540(protein autoprocessing)|GO:0031297(replication fork processing)|GO:…	Homo sapiens FAM111 trypsin like peptidase A (FAM111A), transcript variant 1, mRNA [NM_022074]	chr11:58921635-58921694	hs|11q12.1
A_21_P0013250	-0.00115648	0.000391008	-2.9577	0.00320685	0.289879	1	PMS2	TRUE	TRUE	FALSE	NM_001322015	NM_001322015	NM_001322015		5395	PMS1 homolog 2, mismatch repair system component	ENST00000674747	THC2544893	GO:0003677(DNA binding)|GO:0003697(single-stranded DNA binding)|GO:0004519(endonuclease activity)|GO:0005515(protein binding)|GO:0005524(ATP binding)|GO:0005634(nucleus)|GO:0005654(nucleoplasm)|GO:0005829(cytosol)|GO:0005886(plasma membrane)|GO:0006298(mismatch repair)|GO:0009410(response to xenobiotic stimulus)|GO:0016446(somatic hypermutation of immunoglobulin genes)|GO:0016887(ATP hydrolysis a…	Homo sapiens PMS1 homolog 2, mismatch repair system component (PMS2), transcript variant 14, mRNA [NM_001322015]	chr7:6042353-6042294	hs|7p22.1
A_33_P3232006	-0.00111785	0.000377981	-2.95741	0.00320968	0.289879	1	UBL4A	TRUE	FALSE	FALSE	NM_014235	NM_014235	NM_014235	Hs.76480	8266	ubiquitin like 4A	ENST00000369660	THC2468338	GO:0005515(protein binding)|GO:0005634(nucleus)|GO:0005654(nucleoplasm)|GO:0005737(cytoplasm)|GO:0005829(cytosol)|GO:0006464(cellular protein modification process)|GO:0016020(membrane)|GO:0019787(ubiquitin-like protein transferase activity)|GO:0051087(chaperone binding)|GO:0071816(tail-anchored membrane protein insertion into ER membrane)|GO:0071818(BAT3 complex)	Homo sapiens ubiquitin like 4A (UBL4A), mRNA [NM_014235]	chrX:153712300-153712241	hs|Xq28
A_23_P70318	0.00189574	0.000641278	2.95619	0.00321834	0.289879	1	ENPP4	TRUE	TRUE	FALSE	NM_014936	NM_014936	NM_014936	Hs.643497	22875	ectonucleotide pyrophosphatase/phosphodiesterase 4	ENST00000321037	THC2642236	GO:0005515(protein binding)|GO:0005886(plasma membrane)|GO:0007596(blood coagulation)|GO:0016020(membrane)|GO:0016021(integral component of membrane)|GO:0030194(positive regulation of blood coagulation)|GO:0046130(purine ribonucleoside catabolic process)|GO:0046872(metal ion binding)|GO:0047710(bis(5'-adenosyl)-triphosphatase activity)|GO:0070062(extracellular exosome)|GO:0101003(ficolin-1-rich g…	Homo sapiens ectonucleotide pyrophosphatase/phosphodiesterase 4 (ENPP4), mRNA [NM_014936]	chr6:46114082-46114141	hs|6p21.1
A_24_P418809	-0.00178405	0.000603522	-2.95606	0.00322145	0.289879	1	GNAS	TRUE	TRUE	FALSE	NM_001077489	NM_001077489	NM_001077489	Hs.125898	2778	GNAS complex locus	ENST00000494081	THC2496387	GO:0001664(G protein-coupled receptor binding)|GO:0003924(GTPase activity)|GO:0005159(insulin-like growth factor receptor binding)|GO:0005515(protein binding)|GO:0005525(GTP binding)|GO:0005829(cytosol)|GO:0005834(heterotrimeric G-protein complex)|GO:0007188(adenylate cyclase-modulating G protein-coupled receptor signaling pathway)|GO:0007189(adenylate cyclase-activating G protein-coupled recepto…	Homo sapiens GNAS complex locus (GNAS), transcript variant 7, mRNA [NM_001077489]	chr20:57485083-57485394	hs|20q13.32
A_32_P44512	-0.00157719	0.000533671	-2.95536	0.00322972	0.289879	1	ST13	TRUE	TRUE	FALSE	NM_003932	NM_003932	NM_003932	Hs.712713	6767	ST13 Hsp70 interacting protein	ENST00000620312	NP1457473	GO:0005515(protein binding)|GO:0005737(cytoplasm)|GO:0005829(cytosol)|GO:0006457(protein folding)|GO:0009617(response to bacterium)|GO:0019904(protein domain specific binding)|GO:0030544(Hsp70 protein binding)|GO:0030674(protein-macromolecule adaptor activity)|GO:0031072(heat shock protein binding)|GO:0032564(dATP binding)|GO:0032991(protein-containing complex)|GO:0042802(identical protein bindin…	Homo sapiens ST13 Hsp70 interacting protein (ST13), transcript variant 1, mRNA [NM_003932]	chr22:41222489-41222430	hs|22q13.2
A_33_P3389593	-0.000824917	0.000279082	-2.95582	0.0032342	0.289879	1		FALSE	FALSE	FALSE	ENST00000580045						ENST00000580045			KPNB1 divergent transcript [Source:HGNC Symbol;Acc:HGNC:55336] [ENST00000580045]	chr17:45703561-45703502	hs|17q21.32
A_21_P0002489	0.000875969	0.000296348	2.95587	0.00323594	0.289879	1		FALSE	FALSE	FALSE	lnc-EDAR-1:1									BROAD Institute lincRNA (XLOC_002262), lincRNA [TCONS_00004377]	chr2:109685058-109684999	hs|2q12.3
A_21_P0014040	0.000785275	0.00026563	2.95627	0.00323882	0.289879	1		FALSE	FALSE	FALSE											chr14:038092173-038092232	hs|14q21.1
A_23_P309361	0.00146001	0.000494198	2.9543	0.00323904	0.289879	1	HENMT1	TRUE	FALSE	FALSE	NM_144584	NM_144584	NM_144584	Hs.7962	113802	HEN methyltransferase 1	ENST00000370032	THC2462948	GO:0001510(RNA methylation)|GO:0003723(RNA binding)|GO:0005515(protein binding)|GO:0005634(nucleus)|GO:0005737(cytoplasm)|GO:0008171(O-methyltransferase activity)|GO:0008173(RNA methyltransferase activity)|GO:0030422(production of siRNA involved in RNA interference)|GO:0034587(piRNA metabolic process)|GO:0043186(P granule)|GO:0046872(metal ion binding)|GO:0090486(small RNA 2'-O-methyltransferase)	Homo sapiens HEN methyltransferase 1 (HENMT1), transcript variant 1, mRNA [NM_144584]	chr1:109191030-109190971	hs|1p13.3
A_23_P253932	0.000980128	0.000331729	2.95461	0.00324146	0.289879	1	FAIM	TRUE	TRUE	FALSE	NM_001033030	NM_001033030	NM_001033030	Hs.173438	55179	Fas apoptotic inhibitory molecule	ENST00000464668	THC2471335	GO:0005515(protein binding)|GO:0005737(cytoplasm)|GO:0006915(apoptotic process)|GO:0007249(I-kappaB kinase/NF-kappaB signaling)|GO:0050769(positive regulation of neurogenesis)|GO:1902042(negative regulation of extrinsic apoptotic signaling pathway via death domain receptors)	Homo sapiens Fas apoptotic inhibitory molecule (FAIM), transcript variant 1, mRNA [NM_001033030]	chr3:138351814-138351873	hs|3q22.3
A_23_P8834	-0.00196775	0.000667049	-2.94993	0.0032821	0.292423	1	EPHX2	TRUE	TRUE	FALSE	NM_001979	NM_001979	NM_001979	Hs.212088	2053	epoxide hydrolase 2	ENST00000518379	NP1176033	GO:0000287(magnesium ion binding)|GO:0004301(epoxide hydrolase activity)|GO:0005777(peroxisome)|GO:0005782(peroxisomal matrix)|GO:0005829(cytosol)|GO:0009636(response to toxic substance)|GO:0010628(positive regulation of gene expression)|GO:0015643(toxic substance binding)|GO:0016311(dephosphorylation)|GO:0016787(hydrolase activity)|GO:0016791(phosphatase activity)|GO:0033885(10-hydroxy-9-(phosph…	Homo sapiens epoxide hydrolase 2 (EPHX2), transcript variant 1, mRNA [NM_001979]	chr8:27402115-27402174	hs|8p21.1
A_33_P3214625	-0.00184242	0.000624221	-2.95155	0.00328271	0.292423	1	INPP4B	TRUE	TRUE	TRUE	NM_001385348	NM_001385348	NM_001385348	Hs.531403	8821	inositol polyphosphate-4-phosphatase type II B	ENST00000262992	THC2527814	GO:0005515(protein binding)|GO:0005737(cytoplasm)|GO:0005829(cytosol)|GO:0006661(phosphatidylinositol biosynthetic process)|GO:0007165(signal transduction)|GO:0016316(phosphatidylinositol-3,4-bisphosphate 4-phosphatase activity)|GO:0017161(inositol-1,3,4-trisphosphate 4-phosphatase activity)|GO:0034597(phosphatidylinositol-4,5-bisphosphate 4-phosphatase activity)|GO:0036092(phosphatidylinositol-3…	Homo sapiens inositol polyphosphate-4-phosphatase type II B (INPP4B), transcript variant 16, mRNA [NM_001385348]	chr4:142949267-142949208	hs|4q31.21
A_33_P3322211	0.000910652	0.000308834	2.94868	0.00331143	0.294408	1		FALSE	FALSE	FALSE											chrX:000506533-000506592	hs|Xp22.33
A_23_P98744	-0.00136279	0.000462648	-2.94564	0.00332763	0.295274	1	OR52K2	TRUE	FALSE	FALSE	NM_001005172	NM_001005172	NM_001005172	Hs.553568	119774	olfactory receptor family 52 subfamily K member 2	ENST00000325719	NP1461838	GO:0004930(G protein-coupled receptor activity)|GO:0004984(olfactory receptor activity)|GO:0005886(plasma membrane)|GO:0007186(G protein-coupled receptor signaling pathway)|GO:0016021(integral component of membrane)|GO:0050911(detection of chemical stimulus involved in sensory perception of smell)	Homo sapiens olfactory receptor family 52 subfamily K member 2 (OR52K2), mRNA [NM_001005172]	chr11:4471196-4471255	hs|11p15.4
A_33_P3312288	0.000812397	0.000276024	2.94321	0.00335278	0.296047	1		FALSE	FALSE	FALSE	ENST00000668828						ENST00000668828	THC2546331		novel transcript [ENST00000668828]	chr7:26534562-26534621	hs|7p15.2
A_32_P66020	-0.00170077	0.000577846	-2.94329	0.00335332	0.296047	1	SNX29	TRUE	TRUE	FALSE	NM_001376490	NM_001376490	NM_001376490	Hs.458401	92017	sorting nexin 29	ENST00000509141	THC2476984	GO:0035091(phosphatidylinositol binding)	Homo sapiens sorting nexin 29 (SNX29), transcript variant 2, mRNA [NM_001376490]	chr16:12142258-12142317	hs|16p13.13
A_24_P409494	-0.00109779	0.000372957	-2.94348	0.0033589	0.296047	1	BCL2L13	TRUE	FALSE	FALSE	NM_015367	NM_015367	NM_015367	Hs.631672	23786	BCL2 like 13	ENST00000399781	THC2502032	GO:0005515(protein binding)|GO:0005634(nucleus)|GO:0005739(mitochondrion)|GO:0006915(apoptotic process)|GO:0006919(activation of cysteine-type endopeptidase activity involved in apoptotic process)|GO:0008656(cysteine-type endopeptidase activator activity involved in apoptotic process)|GO:0016021(integral component of membrane)|GO:0031966(mitochondrial membrane)|GO:0042981(regulation of apoptotic …	Homo sapiens BCL2 like 13 (BCL2L13), transcript variant 1, mRNA [NM_015367]	chr22:18138526-18138585	hs|22q11.21
A_33_P3812669	0.00154392	0.000524776	2.94206	0.00336911	0.296047	1	GABARAPL1	TRUE	FALSE	FALSE	NM_031412	NM_031412	NM_031412	Hs.524250	23710	GABA type A receptor associated protein like 1	ENST00000539170	NP320182	GO:0000045(autophagosome assembly)|GO:0000421(autophagosome membrane)|GO:0000422(autophagy of mitochondrion)|GO:0005515(protein binding)|GO:0005739(mitochondrion)|GO:0005776(autophagosome)|GO:0005783(endoplasmic reticulum)|GO:0005794(Golgi apparatus)|GO:0005829(cytosol)|GO:0005874(microtubule)|GO:0006995(cellular response to nitrogen starvation)|GO:0016236(macroautophagy)|GO:0030659(cytoplasmic v…	Homo sapiens GABA type A receptor associated protein like 1 (GABARAPL1), transcript variant 2, mRNA [NM_031412]	chr12:10375579-10375637	hs|12p13.2
A_21_P0006296	0.000765789	0.000260159	2.94355	0.00337561	0.296047	1	SPTLC1	TRUE	FALSE	FALSE	ENST00000642671				10558	serine palmitoyltransferase long chain base subunit 1	ENST00000642671		GO:0004758(serine C-palmitoyltransferase activity)|GO:0005515(protein binding)|GO:0005783(endoplasmic reticulum)|GO:0005789(endoplasmic reticulum membrane)|GO:0006665(sphingolipid metabolic process)|GO:0016021(integral component of membrane)|GO:0017059(serine C-palmitoyltransferase complex)|GO:0030148(sphingolipid biosynthetic process)|GO:0030170(pyridoxal phosphate binding)|GO:0035339(SPOTS comp…	serine palmitoyltransferase long chain base subunit 1 [Source:HGNC Symbol;Acc:HGNC:11277] [ENST00000642671]	chr9:94763524-94763465	hs|9q22.31
A_21_P0010287	0.000870563	0.000295902	2.94206	0.00338324	0.296047	1	LOC101928255	FALSE	FALSE	FALSE	XR_244322	XR_244322	XR_244322		101928255	uncharacterized LOC101928255				PREDICTED: Homo sapiens uncharacterized LOC101928255 (LOC101928255), transcript variant X1, ncRNA [XR_244322]	chr21:44071874-44071815	hs|21q22.3
A_23_P1833	0.00286391	0.000973361	2.94229	0.00338526	0.296047	1	B3GAT1	TRUE	TRUE	FALSE	NM_054025	NM_054025	NM_054025	Hs.381050	27087	beta-1,3-glucuronyltransferase 1	ENST00000312527	THC2470938	GO:0000139(Golgi membrane)|GO:0005515(protein binding)|GO:0005576(extracellular region)|GO:0005789(endoplasmic reticulum membrane)|GO:0005975(carbohydrate metabolic process)|GO:0006486(protein glycosylation)|GO:0008499(UDP-galactose:beta-N-acetylglucosamine beta-1,3-galactosyltransferase activity)|GO:0015018(galactosylgalactosylxylosylprotein 3-beta-glucuronosyltransferase activity)|GO:0016021(in…	Homo sapiens beta-1,3-glucuronyltransferase 1 (B3GAT1), transcript variant 2, mRNA [NM_054025]	chr11:134248753-134248694	hs|11q25
A_33_P3229477	0.00102737	0.000349411	2.9403	0.00339219	0.296047	1	MPP7	TRUE	TRUE	FALSE	NM_173496	NM_173496	NM_173496	Hs.499159	143098	MAGUK p55 scaffold protein 7	ENST00000683449	THC2601713	GO:0005515(protein binding)|GO:0005654(nucleoplasm)|GO:0005912(adherens junction)|GO:0005923(bicellular tight junction)|GO:0005938(cell cortex)|GO:0016328(lateral plasma membrane)|GO:0019904(protein domain specific binding)|GO:0030010(establishment of cell polarity)|GO:0030054(cell junction)|GO:0031334(positive regulation of protein-containing complex assembly)|GO:0035591(signaling adaptor activi…	Homo sapiens membrane palmitoylated protein 7 (MPP7), transcript variant 2, mRNA [NM_173496]	chr10:28339990-28339931	hs|10p12.1
A_24_P40795	-0.0012454	0.000423665	-2.93958	0.00339665	0.296047	1		FALSE	FALSE	FALSE	ENST00000481681						ENST00000481681			ribosomal protein L29 pseudogene 12 [Source:HGNC Symbol;Acc:HGNC:36608] [ENST00000481681]	chr5:43667061-43667002	hs|5p12
A_33_P3210663	0.000748	0.000254362	2.94068	0.00340188	0.296047	1	SNAP91	TRUE	TRUE	FALSE	NM_001376742	NM_001376742	NM_001376742	Hs.368046	9892	synaptosome associated protein 91	ENST00000522248	THC2476673	GO:0000149(SNARE binding)|GO:0005515(protein binding)|GO:0005545(1-phosphatidylinositol binding)|GO:0005546(phosphatidylinositol-4,5-bisphosphate binding)|GO:0005905(clathrin-coated pit)|GO:0006900(vesicle budding from membrane)|GO:0008021(synaptic vesicle)|GO:0015031(protein transport)|GO:0016185(synaptic vesicle budding from presynaptic endocytic zone membrane)|GO:0019901(protein kinase binding…	Homo sapiens synaptosome associated protein 91 (SNAP91), transcript variant 69, mRNA [NM_001376742]	chr6:84368778-84368719	hs|6q14.2
A_21_P0010392	0.00109747	0.000373316	2.93977	0.00340998	0.296047	1		FALSE	FALSE	FALSE	lnc-AC007663.1-5:1									BROAD Institute lincRNA (XLOC_014158), lincRNA [TCONS_00029515]	chr22:21864507-21864566	hs|22q11.21
A_23_P135966	0.00113764	0.000387205	2.93809	0.00341408	0.296047	1	SLC25A14	TRUE	TRUE	FALSE	NM_001282197	NM_001282197	NM_001282197	Hs.194686	9016	solute carrier family 25 member 14	ENST00000465988	THC2603841	GO:0005739(mitochondrion)|GO:0005743(mitochondrial inner membrane)|GO:0005887(integral component of plasma membrane)|GO:0006839(mitochondrial transport)|GO:0008272(sulfate transport)|GO:0009060(aerobic respiration)|GO:0015116(sulfate transmembrane transporter activity)|GO:0015117(thiosulfate transmembrane transporter activity)|GO:0015131(oxaloacetate transmembrane transporter activity)|GO:0015140…	Homo sapiens solute carrier family 25 member 14 (SLC25A14), transcript variant 3, mRNA; nuclear gene for mitochondrial product [NM_001282197]	chrX:129507180-129507239	hs|Xq26.1
A_24_P942630	-0.00121172	0.000412537	-2.93724	0.00342175	0.29615	1	KDM6B	TRUE	TRUE	FALSE	NM_001348716	NM_001348716	NM_001348716	Hs.223678	23135	lysine demethylase 6B	ENST00000254846	THC2601820	GO:0000978(RNA polymerase II cis-regulatory region sequence-specific DNA binding)|GO:0002437(inflammatory response to antigenic stimulus)|GO:0005515(protein binding)|GO:0005634(nucleus)|GO:0005654(nucleoplasm)|GO:0006338(chromatin remodeling)|GO:0007507(heart development)|GO:0008013(beta-catenin binding)|GO:0010468(regulation of gene expression)|GO:0014823(response to activity)|GO:0021766(hippoca…	Homo sapiens lysine demethylase 6B (KDM6B), transcript variant 2, mRNA [NM_001348716]	chr17:7757327-7757386	hs|17p13.1
A_21_P0007040	-0.000777806	0.000264756	-2.93783	0.00343104	0.296392	1		FALSE	FALSE	FALSE	lnc-TTC40-3:1									BROAD Institute lincRNA (XLOC_009007), lincRNA [TCONS_00018657]	chr10:134825358-134825299	hs|10q26.3
A_23_P25475	0.00117312	0.000399801	2.93425	0.00344993	0.297309	1	SOAT2	TRUE	TRUE	FALSE	NM_003578	NM_003578	NM_003578	Hs.656544	8435	sterol O-acyltransferase 2	ENST00000301466	THC2480345	GO:0000062(fatty-acyl-CoA binding)|GO:0004772(sterol O-acyltransferase activity)|GO:0005515(protein binding)|GO:0005783(endoplasmic reticulum)|GO:0005789(endoplasmic reticulum membrane)|GO:0005903(brush border)|GO:0008203(cholesterol metabolic process)|GO:0008374(O-acyltransferase activity)|GO:0010742(macrophage derived foam cell differentiation)|GO:0015485(cholesterol binding)|GO:0016021(integra…	Homo sapiens sterol O-acyltransferase 2 (SOAT2), mRNA [NM_003578]	chr12:53518152-53518211	hs|12q13.13
A_23_P4850	0.000806586	0.000274729	2.93593	0.00345466	0.297309	1	ZNF625	TRUE	TRUE	FALSE	NM_145233	NM_145233	NM_145233	Hs.732736	90589	zinc finger protein 625	ENST00000434822	THC2480789	GO:0000977(RNA polymerase II transcription regulatory region sequence-specific DNA binding)|GO:0000981(DNA-binding transcription factor activity, RNA polymerase II-specific)|GO:0005515(protein binding)|GO:0005634(nucleus)|GO:0006357(regulation of transcription by RNA polymerase II)|GO:0046872(metal ion binding)	Homo sapiens zinc finger protein 625 (ZNF625), transcript variant 1, mRNA [NM_145233]	chr19:12256413-12256354	hs|19p13.2
A_33_P3345931	0.000901041	0.00030752	2.93002	0.00351185	0.301662	1	FIGNL2-DT	FALSE	FALSE	FALSE	XM_001127575		XM_001127575	Hs.505582	105369971	FIGNL2 divergent transcript				PREDICTED: Homo sapiens uncharacterized LOC728503 (LOC728503), mRNA [XM_001127575]	chr12:52241701-52241760	hs|12q13.13
A_21_P0007909	0.000732283	0.000249869	2.93066	0.00352461	0.302191	1	LINC00566	FALSE	FALSE	FALSE	NR_131903	NR_131903	NR_131903	Hs.585625	100861547	long intergenic non-protein coding RNA 566	ENST00000561557			Homo sapiens long intergenic non-protein coding RNA 566 (LINC00566), long non-coding RNA [NR_131903]	chr13:24910877-24910936	hs|13q12.12
A_24_P37409	0.00202138	0.000690777	2.92624	0.00354069	0.302938	1	DUSP2	TRUE	FALSE	FALSE	NM_004418	NM_004418	NM_004418	Hs.1183	1844	dual specificity phosphatase 2	ENST00000488952	THC2687427	GO:0001706(endoderm formation)|GO:0004721(phosphoprotein phosphatase activity)|GO:0004725(protein tyrosine phosphatase activity)|GO:0005515(protein binding)|GO:0005634(nucleus)|GO:0005654(nucleoplasm)|GO:0005737(cytoplasm)|GO:0008330(protein tyrosine/threonine phosphatase activity)|GO:0017017(MAP kinase tyrosine/serine/threonine phosphatase activity)|GO:0031965(nuclear membrane)|GO:0043409(negati…	Homo sapiens dual specificity phosphatase 2 (DUSP2), mRNA [NM_004418]	chr2:96809962-96809903	hs|2q11.2
A_21_P0014898	0.00101006	0.000345182	2.92617	0.00354659	0.302938	1		FALSE	FALSE	FALSE	ENST00000606596						ENST00000606596	THC2577566		novel transcript, antisense to TMEM66 [ENST00000606596]	chr8:29940900-29940959	hs|8p12
A_24_P74559	-0.00122316	0.000418228	-2.92463	0.00356077	0.303582	1	CYTH4	TRUE	TRUE	FALSE	NM_013385	NM_013385	NM_013385	Hs.170944	27128	cytohesin 4	ENST00000457992	NP167777	GO:0000139(Golgi membrane)|GO:0005085(guanyl-nucleotide exchange factor activity)|GO:0005515(protein binding)|GO:0005829(cytosol)|GO:0005886(plasma membrane)|GO:0008289(lipid binding)|GO:0032012(regulation of ARF protein signal transduction)|GO:0034451(centriolar satellite)|GO:0045171(intercellular bridge)|GO:0050790(regulation of catalytic activity)	Homo sapiens cytohesin 4 (CYTH4), transcript variant 1, mRNA [NM_013385]	chr22:37690702-37690761	hs|22q13.1
A_21_P0005120	0.000925868	0.000316555	2.92483	0.00357236	0.303946	1		FALSE	FALSE	FALSE	ENST00000427048	XR_001743549	XR_001743549	Hs.386402			ENST00000427048	THC2677074		novel transcript [ENST00000427048]	chr6:81163889-81172592	hs|6q14.1
A_33_P3793702	0.000885299	0.000302224	2.92928	0.00357919	0.303946	1	LINC00964	TRUE	FALSE	FALSE	NR_027321	NR_027321	NR_027321	Hs.651593	157381	long intergenic non-protein coding RNA 964	ENST00000669524	THC2544472		Homo sapiens long intergenic non-protein coding RNA 964 (LINC00964), long non-coding RNA [NR_027321]	chr8:125963234-125963293	hs|8q24.13
A_33_P3264667	0.000718302	0.00024566	2.92397	0.00358499	0.303946	1	CYP26C1	TRUE	TRUE	FALSE	NM_183374	NM_183374	NM_183374	Hs.369993	340665	cytochrome P450 family 26 subfamily C member 1	ENST00000648258	NP1247942	GO:0001972(retinoic acid binding)|GO:0004497(monooxygenase activity)|GO:0005506(iron ion binding)|GO:0005789(endoplasmic reticulum membrane)|GO:0006766(vitamin metabolic process)|GO:0007417(central nervous system development)|GO:0008401(retinoic acid 4-hydroxylase activity)|GO:0009952(anterior/posterior pattern specification)|GO:0014032(neural crest cell development)|GO:0016021(integral component…	Homo sapiens cytochrome P450 family 26 subfamily C member 1 (CYP26C1), mRNA [NM_183374]	chr10:94824196-94824255	hs|10q23.33
A_33_P3350726	0.000778402	0.000266504	2.92078	0.00361808	0.306184	1	PPARG	TRUE	TRUE	TRUE	NM_001374266	NM_001374266	NM_001374266	Hs.162646	5468	peroxisome proliferator activated receptor gamma	ENST00000684065	THC2708492	GO:0000122(negative regulation of transcription by RNA polymerase II)|GO:0000785(chromatin)|GO:0000976(transcription cis-regulatory region binding)|GO:0000978(RNA polymerase II cis-regulatory region sequence-specific DNA binding)|GO:0000981(DNA-binding transcription factor activity, RNA polymerase II-specific)|GO:0001227(DNA-binding transcription repressor activity, RNA polymerase II-specific)|GO…	Homo sapiens peroxisome proliferator activated receptor gamma (PPARG), transcript variant 16, mRNA [NM_001374266]	chr3:12434128-12434187	hs|3p25.2
A_33_P3379061	-0.00142915	0.000489658	-2.91866	0.00362524	0.306222	1	S1PR3	TRUE	TRUE	TRUE	NM_001001938	NM_001001938	NM_001001938	Hs.585118	1903	sphingosine-1-phosphate receptor 3	ENST00000375851	THC2613597	GO:0003376(sphingosine-1-phosphate receptor signaling pathway)|GO:0004930(G protein-coupled receptor activity)|GO:0005178(integrin binding)|GO:0005515(protein binding)|GO:0005576(extracellular region)|GO:0005737(cytoplasm)|GO:0005886(plasma membrane)|GO:0005887(integral component of plasma membrane)|GO:0006954(inflammatory response)|GO:0007186(G protein-coupled receptor signaling pathway)|GO:0007…	Homo sapiens chromosome 9 open reading frame 47 (C9orf47), transcript variant 1, mRNA [NM_001001938]	chr9:91608498-91608557	hs|9q22.1
A_23_P107336	-0.00177258	0.000607504	-2.91781	0.0036348	0.306463	1	ACAP1	TRUE	FALSE	FALSE	NM_014716	NM_014716	NM_014716	Hs.337242	9744	ArfGAP with coiled-coil, ankyrin repeat and PH domains 1	ENST00000576594	THC2644618	GO:0005096(GTPase activator activity)|GO:0005515(protein binding)|GO:0015031(protein transport)|GO:0016020(membrane)|GO:0046872(metal ion binding)|GO:0050790(regulation of catalytic activity)|GO:0055038(recycling endosome membrane)	Homo sapiens ArfGAP with coiled-coil, ankyrin repeat and PH domains 1 (ACAP1), mRNA [NM_014716]	chr17:7251251-7251310	hs|17p13.1
A_23_P213102	0.00138919	0.000476185	2.91734	0.00364331	0.306497	1	PALLD	TRUE	TRUE	FALSE	NM_016081	NM_016081	NM_016081	Hs.151220	23022	palladin, cytoskeletal associated protein	ENST00000507699	THC2744817	GO:0001725(stress fiber)|GO:0001726(ruffle)|GO:0002102(podosome)|GO:0003334(keratinocyte development)|GO:0003382(epithelial cell morphogenesis)|GO:0003779(actin binding)|GO:0005515(protein binding)|GO:0005634(nucleus)|GO:0005829(cytosol)|GO:0005884(actin filament)|GO:0005886(plasma membrane)|GO:0005925(focal adhesion)|GO:0007010(cytoskeleton organization)|GO:0007156(homophilic cell adhesion via p…	Homo sapiens palladin, cytoskeletal associated protein (PALLD), transcript variant 2, mRNA [NM_016081]	chr4:169848826-169848885	hs|4q32.3
A_33_P3800664	-0.000909136	0.00031168	-2.91689	0.003654	0.306497	1	MRPL20-DT	FALSE	FALSE	FALSE	NR_170330	NR_170330	NR_170330	Hs.606892	116435301	MRPL20 divergent transcript	ENST00000669799	THC2503646		Homo sapiens MRPL20 divergent transcript (MRPL20-DT), long non-coding RNA [NR_170330]	chr1:1345812-1345871	hs|1p36.33
A_33_P3301075	-0.0026468	0.000907817	-2.91557	0.00366303	0.306497	1		FALSE	FALSE	FALSE	ENST00000390615		AJ519329	Hs.704565			ENST00000390615	NP240776		immunoglobulin heavy variable 3-33 [Source:HGNC Symbol;Acc:HGNC:5596] [ENST00000390615]	chr14:106815814-106815755	hs|14q32.33
A_24_P331128	-0.00103395	0.000354668	-2.91526	0.00366622	0.306497	1	GNA15	TRUE	TRUE	FALSE	NM_002068	NM_002068	NM_002068	Hs.73797	2769	G protein subunit alpha 15	ENST00000262958	THC2779151	GO:0001508(action potential)|GO:0001664(G protein-coupled receptor binding)|GO:0003924(GTPase activity)|GO:0005525(GTP binding)|GO:0005834(heterotrimeric G-protein complex)|GO:0005886(plasma membrane)|GO:0007188(adenylate cyclase-modulating G protein-coupled receptor signaling pathway)|GO:0007202(activation of phospholipase C activity)|GO:0007207(phospholipase C-activating G protein-coupled acety…	Homo sapiens G protein subunit alpha 15 (GNA15), mRNA [NM_002068]	chr19:3157749-3157808	hs|19p13.3
A_23_P94501	0.00251716	0.000863685	2.91444	0.00367438	0.306497	1	ANXA1	TRUE	FALSE	FALSE	NM_000700	NM_000700	NM_000700	Hs.494173	301	annexin A1	ENST00000376911	THC2563662	GO:0001533(cornified envelope)|GO:0001780(neutrophil homeostasis)|GO:0001891(phagocytic cup)|GO:0002250(adaptive immune response)|GO:0002548(monocyte chemotaxis)|GO:0002685(regulation of leukocyte migration)|GO:0003697(single-stranded DNA binding)|GO:0003727(single-stranded RNA binding)|GO:0005102(signaling receptor binding)|GO:0005509(calcium ion binding)|GO:0005515(protein binding)|GO:0005543(p…	Homo sapiens annexin A1 (ANXA1), mRNA [NM_000700]	chr9:75785002-75785061	hs|9q21.13
A_23_P347610	-0.000672785	0.000230692	-2.91637	0.00367545	0.306497	1	HAVCR1	TRUE	TRUE	FALSE	NM_012206	NM_012206	NM_012206	Hs.129711	26762	hepatitis A virus cellular receptor 1	ENST00000625904	THC2488255	GO:0001618(virus receptor activity)|GO:0001786(phosphatidylserine binding)|GO:0006911(phagocytosis, engulfment)|GO:0009986(cell surface)|GO:0016021(integral component of membrane)|GO:0031514(motile cilium)|GO:0033005(positive regulation of mast cell activation)|GO:0046718(viral entry into host cell)	Homo sapiens hepatitis A virus cellular receptor 1 (HAVCR1), transcript variant 1, mRNA [NM_012206]	chr5:156456630-156456571	hs|5q33.3
A_23_P33216	-0.00135023	0.000463693	-2.9119	0.00371086	0.308186	1	ATP5F1B	TRUE	TRUE	TRUE	NM_001686	NM_001686	NM_001686	Hs.406510	506	ATP synthase F1 subunit beta	ENST00000553007	NP1157169	GO:0001525(angiogenesis)|GO:0001649(osteoblast differentiation)|GO:0005515(protein binding)|GO:0005524(ATP binding)|GO:0005634(nucleus)|GO:0005739(mitochondrion)|GO:0005753(mitochondrial proton-transporting ATP synthase complex)|GO:0005754(mitochondrial proton-transporting ATP synthase, catalytic core)|GO:0005759(mitochondrial matrix)|GO:0005886(plasma membrane)|GO:0006091(generation of precursor…	Homo sapiens ATP synthase F1 subunit beta (ATP5F1B), mRNA; nuclear gene for mitochondrial product [NM_001686]	chr12:57036312-57036253	hs|12q13.3
A_33_P3235098	0.000804856	0.000276262	2.91338	0.00371986	0.308186	1	NUTM2D	TRUE	FALSE	FALSE	NM_001009610	NM_001009610	NM_001009610	Hs.701044	728130	NUT family member 2D	ENST00000372321	THC2543079		Homo sapiens NUT family member 2D (NUTM2D), transcript variant 2, mRNA [NM_001009610]	chr10:89127618-89127677	hs|10q23.2
A_33_P3404829	0.000704769	0.000242	2.91226	0.00372074	0.308186	1	CFAP46	TRUE	TRUE	FALSE	ENST00000475340				54777	cilia and flagella associated protein 46	ENST00000475340	THC2485897	GO:0005930(axoneme)|GO:0035082(axoneme assembly)|GO:0060294(cilium movement involved in cell motility)	cilia and flagella associated protein 46 [Source:HGNC Symbol;Acc:HGNC:25247] [ENST00000475340]	chr10:134750999-134750940	hs|10q26.3
A_24_P383330	-0.00108557	0.000372978	-2.91055	0.0037315	0.308186	1		FALSE	FALSE	FALSE	ENST00000494861						ENST00000494861			ribosomal protein L7a (RPL7A) pseudogene [ENST00000494861]	chr4:189271055-189270996	hs|4q35.2
A_33_P3253365	0.00171833	0.000590735	2.9088	0.00374898	0.308186	1	CNTNAP3B	TRUE	FALSE	FALSE	ENST00000618777		AB051501	Hs.128474	728577	contactin associated protein family member 3B	ENST00000618777	THC2500835	GO:0007155(cell adhesion)|GO:0016021(integral component of membrane)	contactin associated protein family member 3B [Source:HGNC Symbol;Acc:HGNC:32035] [ENST00000618777]	chr9:43908953-43909012	hs|9p11.2
A_33_P3314850	-0.00091547	0.000314575	-2.91018	0.00375637	0.308186	1		FALSE	FALSE	FALSE	ENST00000390360		DB129334	Hs.722423			ENST00000390360	NP1172044		T cell receptor beta variable 6-4 [Source:HGNC Symbol;Acc:HGNC:12229] [ENST00000390360]	chr7:142250887-142250828	hs|7q34
A_23_P45955	0.000840258	0.000289006	2.90741	0.00376305	0.308186	1	TEKT2	TRUE	TRUE	FALSE	NM_014466	NM_014466	NM_014466	Hs.127111	27285	tektin 2	ENST00000469024	THC2606903	GO:0005634(nucleus)|GO:0005737(cytoplasm)|GO:0005815(microtubule organizing center)|GO:0005874(microtubule)|GO:0015630(microtubule cytoskeleton)|GO:0030317(flagellated sperm motility)|GO:0031514(motile cilium)|GO:0036159(inner dynein arm assembly)|GO:0060271(cilium assembly)|GO:0060294(cilium movement involved in cell motility)	Homo sapiens tektin 2 (TEKT2), mRNA [NM_014466]	chr1:36553724-36553783	hs|1p34.3
A_21_P0003127	0.000793122	0.00027263	2.90915	0.00376329	0.308186	1	LOC112267879	FALSE	FALSE	FALSE	XR_002959676	XR_002959676	XR_002959676		112267879	uncharacterized LOC112267879		THC2666976		PREDICTED: Homo sapiens uncharacterized LOC112267879 (LOC112267879), ncRNA [XR_002959676]	chr3:67291667-67291608	hs|3p14.1
A_23_P116743	-0.00138784	0.000477454	-2.90675	0.00376506	0.308186	1	LINC01089	TRUE	TRUE	FALSE	NR_002809	NR_002809	NR_002809	Hs.524804	338799	long intergenic non-protein coding RNA 1089	ENST00000429892	THC2500579		Homo sapiens long intergenic non-protein coding RNA 1089 (LINC01089), transcript variant 1, long non-coding RNA [NR_002809]	chr12:122233266-122233207	hs|12q24.31
A_33_P3268954	0.000950233	0.000326821	2.9075	0.00376539	0.308186	1	FBLL1	TRUE	FALSE	FALSE	NM_001355274	NM_001355274	NM_001355274	Hs.166262	345630	fibrillarin like 1	ENST00000338333	THC2623630	GO:0000494(box C/D RNA 3'-end processing)|GO:0001650(fibrillar center)|GO:0001835(blastocyst hatching)|GO:0003723(RNA binding)|GO:0005654(nucleoplasm)|GO:0005730(nucleolus)|GO:0008649(rRNA methyltransferase activity)|GO:0015030(Cajal body)|GO:0031167(rRNA methylation)|GO:0031428(box C/D RNP complex)|GO:0032040(small-subunit processome)|GO:1990258(histone glutamine methylation)|GO:1990259(histone-…	Homo sapiens fibrillarin like 1 (FBLL1), mRNA [NM_001355274]	chr5:167957395-167957454	hs|5q34
A_33_P3291294	0.00090282	0.000310702	2.90574	0.00377661	0.308186	1	EXTL3	TRUE	TRUE	FALSE	NM_001440	NM_001440	NM_001440	Hs.491354	2137	exostosin like glycosyltransferase 3	ENST00000523271	THC2647801	GO:0001888(glucuronyl-galactosyl-proteoglycan 4-alpha-N-acetylglucosaminyltransferase activity)|GO:0005515(protein binding)|GO:0005783(endoplasmic reticulum)|GO:0005789(endoplasmic reticulum membrane)|GO:0005794(Golgi apparatus)|GO:0006486(protein glycosylation)|GO:0015012(heparan sulfate proteoglycan biosynthetic process)|GO:0016021(integral component of membrane)|GO:0016757(glycosyltransferase …	Homo sapiens exostosin like glycosyltransferase 3 (EXTL3), transcript variant 1, mRNA [NM_001440]	chr8:28611117-28611176	hs|8p21.1
A_32_P117422	-0.00115906	0.000398811	-2.90628	0.00377662	0.308186	1	PMS2P4	TRUE	FALSE	FALSE	NR_022007	NR_022007	NR_022007	Hs.712714	5382	PMS1 homolog 2, mismatch repair system component pseudogene 4	ENST00000412466	NP709264		Homo sapiens PMS1 homolog 2, mismatch repair system component pseudogene 4 (PMS2P4), transcript variant 2, non-coding RNA [NR_022007]	chr7:66764296-66762256	hs|7q11.21
A_23_P48610	-0.00120005	0.00041309	-2.90506	0.00379218	0.308431	1	PIP4P1	TRUE	FALSE	FALSE	NM_144568	NM_144568	NM_144568	Hs.7001	90809	phosphatidylinositol-4,5-bisphosphate 4-phosphatase 1	ENST00000557041	THC2533058	GO:0005515(protein binding)|GO:0005654(nucleoplasm)|GO:0005765(lysosomal membrane)|GO:0005886(plasma membrane)|GO:0006644(phospholipid metabolic process)|GO:0006991(response to sterol depletion)|GO:0008203(cholesterol metabolic process)|GO:0016021(integral component of membrane)|GO:0030670(phagocytic vesicle membrane)|GO:0031902(late endosome membrane)|GO:0032418(lysosome localization)|GO:0034597…	Homo sapiens phosphatidylinositol-4,5-bisphosphate 4-phosphatase 1 (PIP4P1), transcript variant 2, mRNA [NM_144568]	chr14:20926537-20926478	hs|14q11.2
A_33_P3268304	-0.00214594	0.000738873	-2.90435	0.0037999	0.308431	1	LIMS2	TRUE	TRUE	FALSE	NM_001136037	NM_001136037	NM_001136037	Hs.469881	55679	LIM zinc finger domain containing 2	ENST00000466410	NP832991	GO:0005634(nucleus)|GO:0005737(cytoplasm)|GO:0005829(cytosol)|GO:0005886(plasma membrane)|GO:0005911(cell-cell junction)|GO:0005925(focal adhesion)|GO:0043066(negative regulation of apoptotic process)|GO:0045216(cell-cell junction organization)|GO:0046872(metal ion binding)|GO:0098609(cell-cell adhesion)|GO:1900026(positive regulation of substrate adhesion-dependent cell spreading)|GO:2000178(neg…	Homo sapiens LIM zinc finger domain containing 2 (LIMS2), transcript variant 1, mRNA [NM_001136037]	chr2:128396064-128396005	hs|2q14.3
A_33_P3382746	-0.00155086	0.000534036	-2.90403	0.00380524	0.308431	1	LCK	TRUE	TRUE	TRUE	NM_005356	NM_005356	NM_005356	Hs.470627	3932	LCK proto-oncogene, Src family tyrosine kinase	ENST00000469765	NP1180168	GO:0000242(pericentriolar material)|GO:0001772(immunological synapse)|GO:0001784(phosphotyrosine residue binding)|GO:0004713(protein tyrosine kinase activity)|GO:0004714(transmembrane receptor protein tyrosine kinase activity)|GO:0004715(non-membrane spanning protein tyrosine kinase activity)|GO:0004722(protein serine/threonine phosphatase activity)|GO:0005102(signaling receptor binding)|GO:00055…	Homo sapiens LCK proto-oncogene, Src family tyrosine kinase (LCK), transcript variant 2, mRNA [NM_005356]	chr1:32745711-32745770	hs|1p35.1
A_21_P0002374	0.00106618	0.000367113	2.90422	0.00380758	0.308431	1		FALSE	FALSE	FALSE	lnc-AC112715.2.1-3:1									BROAD Institute lincRNA (XLOC_001908), lincRNA [TCONS_00004060]	chr2:238121312-238121371	hs|2q37.3
A_33_P3510335	-0.00130928	0.000450932	-2.90349	0.00381338	0.308431	1	WNK1	TRUE	TRUE	TRUE	NM_213655	NM_213655	NM_213655	Hs.744906	65125	WNK lysine deficient protein kinase 1	ENST00000574679	THC2608477	GO:0000287(magnesium ion binding)|GO:0002028(regulation of sodium ion transport)|GO:0003084(positive regulation of systemic arterial blood pressure)|GO:0004672(protein kinase activity)|GO:0004674(protein serine/threonine kinase activity)|GO:0005515(protein binding)|GO:0005524(ATP binding)|GO:0005737(cytoplasm)|GO:0005829(cytosol)|GO:0006468(protein phosphorylation)|GO:0006811(ion transport)|GO:00…	Homo sapiens WNK lysine deficient protein kinase 1 (WNK1), transcript variant 3, mRNA [NM_213655]	chr12:978138-978197	hs|12p13.33
A_21_P0000886	0.00071407	0.000245966	2.90312	0.00382783	0.308481	1	LDLRAD4-AS1	FALSE	FALSE	FALSE	NR_040031	NR_040031	NR_040031	Hs.646264	100288122	LDLRAD4 antisense RNA 1	ENST00000588672	THC2601582		Homo sapiens LDLRAD4 antisense RNA 1 (LDLRAD4-AS1), long non-coding RNA [NR_040031]	chr18:13420028-13419969	hs|18p11.21
A_23_P421811	0.000779557	0.000268561	2.90272	0.00382791	0.308481	1	MROH8	TRUE	TRUE	FALSE	NM_152503	NM_152503	NM_152503	Hs.349125	140699	maestro heat like repeat family member 8	ENST00000466091	THC2657960		Homo sapiens maestro heat like repeat family member 8 (MROH8), transcript variant 1, mRNA [NM_152503]	chr20:35729704-35729645	hs|20q11.23
A_33_P3286552	0.000777672	0.000267869	2.90318	0.00383424	0.308481	1	NOX1	TRUE	FALSE	FALSE	NM_013955	NM_013955	NM_013955	Hs.592227	27035	NADPH oxidase 1	ENST00000372964	THC2488473	GO:0001525(angiogenesis)|GO:0003081(regulation of systemic arterial blood pressure by renin-angiotensin)|GO:0005244(voltage-gated ion channel activity)|GO:0005515(protein binding)|GO:0005769(early endosome)|GO:0005886(plasma membrane)|GO:0006739(NADP metabolic process)|GO:0006952(defense response)|GO:0006954(inflammatory response)|GO:0007165(signal transduction)|GO:0008217(regulation of blood pre…	Homo sapiens NADPH oxidase 1 (NOX1), transcript variant 2, mRNA [NM_013955]	chrX:100117731-100117672	hs|Xq22.1
A_23_P14673	0.000654812	0.000225682	2.90148	0.00385084	0.308771	1	IGDCC4	TRUE	TRUE	FALSE	NM_020962	NM_020962	NM_020962	Hs.458607	57722	immunoglobulin superfamily DCC subclass member 4	ENST00000559327	THC2471446	GO:0005886(plasma membrane)|GO:0016021(integral component of membrane)	Homo sapiens immunoglobulin superfamily DCC subclass member 4 (IGDCC4), mRNA [NM_020962]	chr15:65674038-65673979	hs|15q22.31
A_23_P400984	-0.00162896	0.000561779	-2.89964	0.00385568	0.308771	1	PIKFYVE	TRUE	TRUE	FALSE	NM_001178000	NM_001178000	NM_001178000	Hs.744997	200576	phosphoinositide kinase, FYVE-type zinc finger containing	ENST00000392202	THC2483408	GO:0000139(Golgi membrane)|GO:0000285(1-phosphatidylinositol-3-phosphate 5-kinase activity)|GO:0004674(protein serine/threonine kinase activity)|GO:0005515(protein binding)|GO:0005524(ATP binding)|GO:0005829(cytosol)|GO:0005911(cell-cell junction)|GO:0006612(protein targeting to membrane)|GO:0006661(phosphatidylinositol biosynthetic process)|GO:0006898(receptor-mediated endocytosis)|GO:0008270(zi…	Homo sapiens phosphoinositide kinase, FYVE-type zinc finger containing (PIKFYVE), transcript variant 4, mRNA [NM_001178000]	chr2:209170109-209170168	hs|2q34
A_23_P52373	-0.000968858	0.000334085	-2.90004	0.00385811	0.308771	1	NDST2	TRUE	FALSE	FALSE	NM_003635	NM_003635	NM_003635	Hs.654758	8509	N-deacetylase and N-sulfotransferase 2	ENST00000309979	THC2462464	GO:0000139(Golgi membrane)|GO:0005794(Golgi apparatus)|GO:0006024(glycosaminoglycan biosynthetic process)|GO:0015014(heparan sulfate proteoglycan biosynthetic process, polysaccharide chain biosynthetic process)|GO:0015016([heparan sulfate]-glucosamine N-sulfotransferase activity)|GO:0016021(integral component of membrane)|GO:0019213(deacetylase activity)|GO:0030210(heparin biosynthetic process)|G…	Homo sapiens N-deacetylase and N-sulfotransferase 2 (NDST2), transcript variant 1, mRNA [NM_003635]	chr10:75562062-75562003	hs|10q22.2
A_23_P383422	-0.00124988	0.000431409	-2.8972	0.00388451	0.31034	1	NFKBID	TRUE	TRUE	FALSE	NM_139239	NM_139239	NM_139239	Hs.466531	84807	NFKB inhibitor delta	ENST00000396901	THC2493927	GO:0005515(protein binding)|GO:0005634(nucleus)|GO:0006954(inflammatory response)|GO:0010468(regulation of gene expression)|GO:0050852(T cell receptor signaling pathway)|GO:2000321(positive regulation of T-helper 17 cell differentiation)	Homo sapiens NFKB inhibitor delta (NFKBID), transcript variant 1, mRNA [NM_139239]	chr19:36379398-36379339	hs|19q13.12
A_21_P0011268	-0.000755769	0.000260857	-2.89725	0.00389769	0.310849	1	XLOC_l2_004381	FALSE	FALSE	FALSE	TCONS_l2_00008034									BROAD Institute lincRNA (XLOC_l2_004381), lincRNA [TCONS_l2_00008034]	chr14:39304800-39304741	hs|14q21.1
A_21_P0011437	0.00075868	0.000261681	2.89925	0.00391281	0.311511	1	XLOC_l2_005197	FALSE	FALSE	FALSE	TCONS_l2_00009701									BROAD Institute lincRNA (XLOC_l2_005197), lincRNA [TCONS_l2_00009701]	chr16:34285875-34285934	hs|16p11.2
A_21_P0009799	0.000742034	0.000256447	2.89352	0.00394702	0.313689	1		FALSE	FALSE	FALSE	ENST00000681994						ENST00000681994			novel transcript, antisense to MIDN [ENST00000681994]	chr19:1246236-1246177	hs|19p13.3
A_19_P00318904	-0.00132538	0.000458542	-2.89042	0.00396757	0.314774	1	LOC105375547	FALSE	FALSE	FALSE	XR_002959115	XR_002959115	XR_002959115		105375547	uncharacterized LOC105375547		THC2650820		PREDICTED: Homo sapiens uncharacterized LOC105375547 (LOC105375547), ncRNA [XR_002959115]	chr7:143193658-143193717	hs|7q35
A_21_P0009760	0.000705861	0.00024445	2.88755	0.00400037	0.316826	1		FALSE	FALSE	FALSE	ENST00000657281	XR_002958401	XR_002958401	Hs.641224			ENST00000657281			long intergenic non-protein coding RNA 1837 [Source:HGNC Symbol;Acc:HGNC:52653] [ENST00000657281]	chr19:32436270-32435330	hs|19q13.11
A_23_P169117	-0.000934551	0.000323698	-2.88711	0.0040101	0.316829	1	RRAGA	TRUE	FALSE	FALSE	NM_006570	NM_006570	NM_006570	Hs.743260	10670	Ras related GTP binding A	ENST00000380527	THC2469593	GO:0003924(GTPase activity)|GO:0005515(protein binding)|GO:0005525(GTP binding)|GO:0005634(nucleus)|GO:0005737(cytoplasm)|GO:0005764(lysosome)|GO:0005765(lysosomal membrane)|GO:0005829(cytosol)|GO:0006915(apoptotic process)|GO:0008219(cell death)|GO:0009267(cellular response to starvation)|GO:0010506(regulation of autophagy)|GO:0010507(negative regulation of autophagy)|GO:0019048(modulation by vi…	Homo sapiens Ras related GTP binding A (RRAGA), mRNA [NM_006570]	chr9:19050839-19050898	hs|9p22.1
A_21_P0007607	0.000713601	0.000247059	2.88839	0.00402027	0.316829	1	LINC02413	FALSE	FALSE	FALSE	XR_945212	XR_945212	XR_945212	Hs.672298	105369906	long intergenic non-protein coding RNA 2413				PREDICTED: Homo sapiens long intergenic non-protein coding RNA 2413 (LINC02413), ncRNA [XR_945212]	chr12:93413629-93413688	hs|12q22
A_33_P3460460	0.000966755	0.00033487	2.88696	0.00402891	0.316829	1	LIF-AS2	FALSE	FALSE	FALSE	NR_148946	NR_148946	NR_148946	Hs.658999	91370	LIF antisense RNA 2	ENST00000608354	THC2605239		Homo sapiens LIF antisense RNA 2 (LIF-AS2), long non-coding RNA [NR_148946]	chr22:30642913-30642972	hs|22q12.2
A_23_P141555	0.00281063	0.000974012	2.88562	0.00402923	0.316829	1	TBX21	TRUE	TRUE	FALSE	NM_013351	NM_013351	NM_013351	Hs.272409	30009	T-box transcription factor 21	ENST00000177694	THC2476029	GO:0000122(negative regulation of transcription by RNA polymerase II)|GO:0000976(transcription cis-regulatory region binding)|GO:0000978(RNA polymerase II cis-regulatory region sequence-specific DNA binding)|GO:0000981(DNA-binding transcription factor activity, RNA polymerase II-specific)|GO:0001227(DNA-binding transcription repressor activity, RNA polymerase II-specific)|GO:0001708(cell fate spe…	Homo sapiens T-box transcription factor 21 (TBX21), mRNA [NM_013351]	chr17:45823389-45823448	hs|17q21.32
A_21_P0008186	-0.000685969	0.000237692	-2.88595	0.0040399	0.316829	1		FALSE	FALSE	FALSE	lnc-RBM26-1:1									BROAD Institute lincRNA (XLOC_010666), lincRNA [TCONS_00022061]	chr13:79996581-79996522	hs|13q31.1
A_33_P3323722	0.0017904	0.000620879	2.88365	0.00405278	0.316829	1	ARL4C	TRUE	TRUE	FALSE	NM_001282431	NM_001282431	NM_001282431	Hs.730678	10123	ADP ribosylation factor like GTPase 4C	ENST00000390645	THC2495721	GO:0003924(GTPase activity)|GO:0005515(protein binding)|GO:0005525(GTP binding)|GO:0005634(nucleus)|GO:0005737(cytoplasm)|GO:0005829(cytosol)|GO:0005886(plasma membrane)|GO:0006886(intracellular protein transport)|GO:0016192(vesicle-mediated transport)|GO:0030175(filopodium)|GO:0032456(endocytic recycling)|GO:0043014(alpha-tubulin binding)	Homo sapiens ADP ribosylation factor like GTPase 4C (ARL4C), transcript variant 1, mRNA [NM_001282431]	chr2:235401768-235401709	hs|2q37.1
A_21_P0000048	-0.000800668	0.000277804	-2.88213	0.0040704	0.316829	1	DISC1	TRUE	TRUE	FALSE	NM_001164542	NM_001164542	NM_001164542	Hs.13318	27185	DISC1 scaffold protein	ENST00000628350		GO:0000226(microtubule cytoskeleton organization)|GO:0001764(neuron migration)|GO:0001954(positive regulation of cell-matrix adhesion)|GO:0002052(positive regulation of neuroblast proliferation)|GO:0005515(protein binding)|GO:0005634(nucleus)|GO:0005739(mitochondrion)|GO:0005783(endoplasmic reticulum)|GO:0005813(centrosome)|GO:0005829(cytosol)|GO:0005871(kinesin complex)|GO:0005874(microtubule)|G…	Homo sapiens DISC1 scaffold protein (DISC1), transcript variant f, mRNA [NM_001164542]	chr1:232095190-232095249	hs|1q42.2
A_21_P0007426	-0.000930543	0.000322775	-2.88294	0.00407764	0.316829	1		FALSE	FALSE	FALSE	lnc-OR52K2-1:1							THC2659036		BROAD Institute lincRNA (XLOC_009037), lincRNA [TCONS_00019831]	chr11:4431694-4431753	hs|11p15.4
A_24_P25346	-0.000906999	0.000314722	-2.88191	0.00407859	0.316829	1	UTP4	TRUE	TRUE	FALSE	NM_032830	NM_032830	NM_032830	Hs.461113	84916	UTP4 small subunit processome component	ENST00000562237	THC2468081	GO:0000462(maturation of SSU-rRNA from tricistronic rRNA transcript (SSU-rRNA, 5.8S rRNA, LSU-rRNA))|GO:0001650(fibrillar center)|GO:0003723(RNA binding)|GO:0005515(protein binding)|GO:0005654(nucleoplasm)|GO:0005694(chromosome)|GO:0005730(nucleolus)|GO:0006355(regulation of transcription, DNA-templated)|GO:0030490(maturation of SSU-rRNA)|GO:0030686(90S preribosome)|GO:0032040(small-subunit proce…	Homo sapiens UTP4 small subunit processome component (UTP4), transcript variant 1, mRNA [NM_032830]	chr16:69201013-69201072	hs|16q22.1
A_23_P7221	0.00359858	0.00124919	2.88074	0.0040902	0.316829	1	RPL34	TRUE	TRUE	FALSE	NM_033625	NM_033625	NM_033625	Hs.438227	6164	ribosomal protein L34	ENST00000506397	THC2566373	GO:0002181(cytoplasmic translation)|GO:0003723(RNA binding)|GO:0003735(structural constituent of ribosome)|GO:0005515(protein binding)|GO:0005783(endoplasmic reticulum)|GO:0005829(cytosol)|GO:0006412(translation)|GO:0022625(cytosolic large ribosomal subunit)|GO:0022626(cytosolic ribosome)|GO:0045296(cadherin binding)|GO:0070062(extracellular exosome)	Homo sapiens ribosomal protein L34 (RPL34), transcript variant 2, mRNA [NM_033625]	chr4:109546305-109546364	hs|4q25
A_21_P0014624	0.000832716	0.000288968	2.88169	0.00409364	0.316829	1	HDGFL3	TRUE	TRUE	FALSE	ENST00000568294	XM_006720554	XM_006720554	Hs.667183	50810	HDGF like 3	ENST00000568294	THC2606507	GO:0003690(double-stranded DNA binding)|GO:0003712(transcription coregulator activity)|GO:0005576(extracellular region)|GO:0005634(nucleus)|GO:0005654(nucleoplasm)|GO:0005829(cytosol)|GO:0006357(regulation of transcription by RNA polymerase II)|GO:0007026(negative regulation of microtubule depolymerization)|GO:0007165(signal transduction)|GO:0008017(microtubule binding)|GO:0008083(growth factor a…	HDGF like 3 [Source:HGNC Symbol;Acc:HGNC:24937] [ENST00000568294]	chr15:83781562-83781503	hs|15q25.2
A_33_P3222451	0.000781854	0.000271392	2.8809	0.0041054	0.316829	1	AKT1S1	TRUE	FALSE	FALSE	NM_001278160	NM_001278160	NM_001278160	Hs.628396	84335	AKT1 substrate 1	ENST00000391830	THC2514397	GO:0005515(protein binding)|GO:0005654(nucleoplasm)|GO:0005737(cytoplasm)|GO:0005829(cytosol)|GO:0006469(negative regulation of protein kinase activity)|GO:0032007(negative regulation of TOR signaling)|GO:0042981(regulation of apoptotic process)|GO:0043523(regulation of neuron apoptotic process)|GO:0045792(negative regulation of cell size)|GO:0048011(neurotrophin TRK receptor signaling pathway)	Homo sapiens AKT1 substrate 1 (AKT1S1), transcript variant 5, mRNA [NM_001278160]	chr19:50381487-50381428	hs|19q13.33
A_23_P128993	0.00457389	0.00158863	2.87914	0.00410636	0.316829	1	GZMH	TRUE	TRUE	FALSE	NM_033423	NM_033423	NM_033423	Hs.348264	2999	granzyme H	ENST00000382548	NP1073090	GO:0004252(serine-type endopeptidase activity)|GO:0005737(cytoplasm)|GO:0005764(lysosome)|GO:0006508(proteolysis)|GO:0006915(apoptotic process)|GO:0016020(membrane)|GO:0019835(cytolysis)|GO:0043231(intracellular membrane-bounded organelle)	Homo sapiens granzyme H (GZMH), transcript variant 1, mRNA [NM_033423]	chr14:25075768-25075709	hs|14q12
A_23_P21363	0.0013421	0.000466158	2.87907	0.00410701	0.316829	1	AHNAK	TRUE	TRUE	FALSE	NM_024060	NM_024060	NM_024060	Hs.502756	79026	AHNAK nucleoprotein	ENST00000525875	THC2473370	GO:0003723(RNA binding)|GO:0005515(protein binding)|GO:0005634(nucleus)|GO:0005737(cytoplasm)|GO:0005765(lysosomal membrane)|GO:0005829(cytosol)|GO:0005886(plasma membrane)|GO:0005925(focal adhesion)|GO:0015629(actin cytoskeleton)|GO:0016020(membrane)|GO:0030315(T-tubule)|GO:0031982(vesicle)|GO:0042383(sarcolemma)|GO:0043034(costamere)|GO:0043484(regulation of RNA splicing)|GO:0044291(cell-cell c…	Homo sapiens AHNAK nucleoprotein (AHNAK), transcript variant 2, mRNA [NM_024060]	chr11:62201142-62201083	hs|11q12.3
A_33_P3234530	-0.000956107	0.000332122	-2.87878	0.0041174	0.316829	1	TNFRSF25	TRUE	TRUE	TRUE	NM_001039664	NM_001039664	NM_001039664	Hs.462529	8718	TNF receptor superfamily member 25	ENST00000453341	THC2480403	GO:0005031(tumor necrosis factor-activated receptor activity)|GO:0005576(extracellular region)|GO:0005829(cytosol)|GO:0005886(plasma membrane)|GO:0005887(integral component of plasma membrane)|GO:0006915(apoptotic process)|GO:0007165(signal transduction)|GO:0007166(cell surface receptor signaling pathway)|GO:0033209(tumor necrosis factor-mediated signaling pathway)|GO:0038023(signaling receptor a…	Homo sapiens TNF receptor superfamily member 25 (TNFRSF25), transcript variant 12, mRNA [NM_001039664]	chr1:6524263-6524204	hs|1p36.31
A_21_P0014112	0.000841091	0.000292126	2.8792	0.00412796	0.316829	1	IGSF11-AS1	TRUE	TRUE	FALSE	NR_046230	NR_046230	NR_046230	Hs.660823	100506765	IGSF11 antisense RNA 1	ENST00000669213	THC2605954		Homo sapiens IGSF11 antisense RNA 1 (IGSF11-AS1), long non-coding RNA [NR_046230]	chr3:118666241-118666300	hs|3q13.32
A_21_P0000304	0.000956847	0.00033233	2.87921	0.00412904	0.316829	1	SNORA13	TRUE	FALSE	FALSE	NR_002922	NR_002922	NR_002922	Hs.689709	654322	small nucleolar RNA, H/ACA box 13			GO:0005730(nucleolus)|GO:0006396(RNA processing)	Homo sapiens small nucleolar RNA, H/ACA box 13 (SNORA13), small nucleolar RNA [NR_002922]	chr5:111497255-111497314	hs|5q22.1
A_23_P89249	0.00147589	0.000513343	2.87506	0.00416449	0.316829	1	ERBB2	TRUE	TRUE	FALSE	NM_001005862	NM_001005862	NM_001005862	Hs.446352	2064	erb-b2 receptor tyrosine kinase 2	ENST00000269571	THC2468383	GO:0001042(RNA polymerase I core binding)|GO:0001934(positive regulation of protein phosphorylation)|GO:0004713(protein tyrosine kinase activity)|GO:0004714(transmembrane receptor protein tyrosine kinase activity)|GO:0004888(transmembrane signaling receptor activity)|GO:0005515(protein binding)|GO:0005524(ATP binding)|GO:0005634(nucleus)|GO:0005769(early endosome)|GO:0005829(cytosol)|GO:0005886(p…	Homo sapiens erb-b2 receptor tyrosine kinase 2 (ERBB2), transcript variant 2, mRNA [NM_001005862]	chr17:37884829-37884888	hs|17q12
A_21_P0005465	0.00129058	0.000448961	2.87458	0.00416687	0.316829	1	LOC105375130	FALSE	FALSE	FALSE	XR_001745072	XR_001745072	XR_001745072		105375130	uncharacterized LOC105375130				PREDICTED: Homo sapiens uncharacterized LOC105375130 (LOC105375130), transcript variant X1, ncRNA [XR_001745072]	chr7:3137099-3137040	hs|7p22.2
A_24_P152649	0.00104402	0.000363255	2.87407	0.0041723	0.316829	1	LOC644189	FALSE	FALSE	FALSE	NR_033748	NR_033748	NR_033748	Hs.608412	644189	acyl-CoA thioesterase 4 pseudogene		THC2506376		Homo sapiens acyl-CoA thioesterase 4 pseudogene (LOC644189), non-coding RNA [NR_033748]	chr19:36913717-36913776	hs|19q13.12
A_23_P331908	0.000854427	0.000297157	2.87533	0.0041755	0.316829	1	PRDM11	TRUE	TRUE	FALSE	NM_001384649	NM_001384649	NM_001384649		56981	PR/SET domain 11		THC2601460	GO:0003682(chromatin binding)|GO:0005515(protein binding)|GO:0005634(nucleus)|GO:0005829(cytosol)|GO:0008168(methyltransferase activity)|GO:0010468(regulation of gene expression)|GO:0030308(negative regulation of cell growth)|GO:0032259(methylation)|GO:0043408(regulation of MAPK cascade)|GO:0045892(negative regulation of transcription, DNA-templated)|GO:0045893(positive regulation of transcriptio…	Homo sapiens PR/SET domain 11 (PRDM11), transcript variant 5, mRNA [NM_001384649]	chr11:45236216-45236275	hs|11p11.2
A_21_P0011202	0.000808415	0.000281171	2.87517	0.00417594	0.316829	1	LINC00459	FALSE	FALSE	FALSE	NR_047038	NR_047038	NR_047038		100874180	long intergenic non-protein coding RNA 459	ENST00000431656	THC2683167		Homo sapiens long intergenic non-protein coding RNA 459 (LINC00459), long non-coding RNA [NR_047038]	chr13:62902907-62902966	hs|13q21.31
A_33_P3383900	0.000791258	0.000275252	2.87467	0.00418427	0.316829	1		FALSE	FALSE	FALSE											chr4:184362597-184362538	hs|4q35.1
A_21_P0001303	0.000711858	0.000247767	2.8731	0.00418435	0.316829	1		FALSE	FALSE	FALSE	ENST00000661225	XR_001738068	XR_001738068				ENST00000661225			novel transcript [ENST00000661225]	chr1:56441084-56441143	hs|1p32.2
A_23_P352932	0.000738409	0.000256861	2.87475	0.004186	0.316829	1	SORCS1	TRUE	TRUE	FALSE	NM_052918	NM_052918	NM_052918	Hs.591915	114815	sortilin related VPS10 domain containing receptor 1	ENST00000612154	THC2694188	GO:0005515(protein binding)|GO:0005794(Golgi apparatus)|GO:0006892(post-Golgi vesicle-mediated transport)|GO:0007218(neuropeptide signaling pathway)|GO:0008188(neuropeptide receptor activity)|GO:0016020(membrane)|GO:0016021(integral component of membrane)	Homo sapiens sortilin related VPS10 domain containing receptor 1 (SORCS1), transcript variant 1, mRNA [NM_052918]	chr10:108334025-108333966	hs|10q25.1
A_23_P431430	0.000732003	0.000254743	2.8735	0.00419638	0.316829	1	LINC02871	FALSE	FALSE	FALSE	NR_146878	NR_146878	NR_146878	Hs.570365	728434	long intergenic non-protein coding RNA 2871	ENST00000378252	THC2652047		Homo sapiens long intergenic non-protein coding RNA 2871 (LINC02871), long non-coding RNA [NR_146878]	chr20:11009912-11009971	hs|20p12.2
A_24_P49220	0.0008581	0.000298636	2.87339	0.00420444	0.316829	1	RPL34-DT	FALSE	FALSE	FALSE	NR_026968	NR_026968	NR_026968	Hs.683863	285456	RPL34 divergent transcript	ENST00000507248			Homo sapiens RPL34 divergent transcript (RPL34-DT), long non-coding RNA [NR_026968]	chr4:109459422-109459363	hs|4q25
A_32_P193646	-0.00113712	0.000395999	-2.87153	0.00421359	0.316829	1	RBMX	TRUE	TRUE	FALSE	NM_002139	NM_002139	NM_002139	Hs.380118	27316	RNA binding motif protein X-linked	ENST00000320676	THC2538120	GO:0000381(regulation of alternative mRNA splicing, via spliceosome)|GO:0000398(mRNA splicing, via spliceosome)|GO:0000791(euchromatin)|GO:0000978(RNA polymerase II cis-regulatory region sequence-specific DNA binding)|GO:0001649(osteoblast differentiation)|GO:0003682(chromatin binding)|GO:0003723(RNA binding)|GO:0003729(mRNA binding)|GO:0005515(protein binding)|GO:0005615(extracellular space)|GO:…	Homo sapiens RNA binding motif protein X-linked (RBMX), transcript variant 1, mRNA [NM_002139]	chrX:135955638-135955620	hs|Xq26.3
A_21_P0000789	0.000718178	0.000249988	2.87285	0.00421646	0.316829	1	MKNK1-AS1	TRUE	FALSE	FALSE	NR_038403	NR_038403	NR_038403	Hs.601863	100507423	MKNK1 antisense RNA 1	ENST00000602433	THC2620560		Homo sapiens MKNK1 antisense RNA 1 (MKNK1-AS1), long non-coding RNA [NR_038403]	chr1:47035865-47035924	hs|1p33
A_24_P40978	-0.00101159	0.000352444	-2.87023	0.00422221	0.316829	1	CYHR1	TRUE	TRUE	FALSE	NM_138496	NM_138496	NM_138496	Hs.459379	50626	cysteine and histidine rich 1	ENST00000526887	THC2560517	GO:0005515(protein binding)|GO:0005654(nucleoplasm)|GO:0008270(zinc ion binding)|GO:0048471(perinuclear region of cytoplasm)	Homo sapiens cysteine and histidine rich 1 (CYHR1), transcript variant 1, mRNA [NM_138496]	chr8:145677764-145676117	hs|8q24.3
A_21_P0013391	0.00076173	0.00026522	2.87207	0.00422415	0.316829	1		FALSE	FALSE	FALSE	ENST00000419226		BX097862	Hs.150166			ENST00000419226	THC2669934		novel transcript [ENST00000419226]	chr7:90964968-90965027	hs|7q21.13
A_21_P0002038	0.000777332	0.000270798	2.87053	0.00423121	0.316829	1	LINC01946	FALSE	FALSE	FALSE	NR_146994	NR_146994	NR_146994		105374449	long intergenic non-protein coding RNA 1946	ENST00000416279			Homo sapiens long intergenic non-protein coding RNA 1946 (LINC01946), long non-coding RNA [NR_146994]	chr2:32018951-32018892	hs|2p23.1
A_21_P0008653	0.00075909	0.000264434	2.87062	0.00423605	0.316829	1	NR2E3	TRUE	TRUE	FALSE	ENST00000621736				10002	nuclear receptor subfamily 2 group E member 3	ENST00000621736	THC2490288	GO:0000122(negative regulation of transcription by RNA polymerase II)|GO:0000978(RNA polymerase II cis-regulatory region sequence-specific DNA binding)|GO:0001228(DNA-binding transcription activator activity, RNA polymerase II-specific)|GO:0003707(steroid hormone receptor activity)|GO:0004879(nuclear receptor activity)|GO:0005515(protein binding)|GO:0005634(nucleus)|GO:0005654(nucleoplasm)|GO:000…	nuclear receptor subfamily 2 group E member 3 [Source:HGNC Symbol;Acc:HGNC:7974] [ENST00000621736]	chr15:72099429-72099488	hs|15q23
A_33_P3225230	-0.00141918	0.000494714	-2.86869	0.00424687	0.316829	1	SIN3B	TRUE	TRUE	FALSE	NM_015260	NM_015260	NM_015260	Hs.13999	23309	SIN3 transcription regulator family member B	ENST00000248054	THC2601016	GO:0000118(histone deacetylase complex)|GO:0000122(negative regulation of transcription by RNA polymerase II)|GO:0000785(chromatin)|GO:0000805(X chromosome)|GO:0000806(Y chromosome)|GO:0001741(XY body)|GO:0003682(chromatin binding)|GO:0003714(transcription corepressor activity)|GO:0005515(protein binding)|GO:0005634(nucleus)|GO:0005654(nucleoplasm)|GO:0005737(cytoplasm)|GO:0016575(histone deacety…	Homo sapiens SIN3 transcription regulator family member B (SIN3B), transcript variant 1, mRNA [NM_015260]	chr19:16991075-16991134	hs|19p13.11
A_23_P78742	-0.00153652	0.000535503	-2.86931	0.00425476	0.316829	1	FLT3LG	TRUE	TRUE	FALSE	NM_001459	NM_001459	NM_001459	Hs.428	2323	fms related receptor tyrosine kinase 3 ligand	ENST00000593422	THC2545777	GO:0005102(signaling receptor binding)|GO:0005125(cytokine activity)|GO:0005515(protein binding)|GO:0005576(extracellular region)|GO:0005615(extracellular space)|GO:0005829(cytosol)|GO:0005886(plasma membrane)|GO:0007165(signal transduction)|GO:0008284(positive regulation of cell population proliferation)|GO:0009986(cell surface)|GO:0016020(membrane)|GO:0016021(integral component of membrane)|GO:…	Homo sapiens fms related receptor tyrosine kinase 3 ligand (FLT3LG), transcript variant 3, mRNA [NM_001459]	chr19:49979743-49979802	hs|19q13.33
A_23_P157449	0.00122114	0.00042579	2.86794	0.00426175	0.316829	1	POLR2K	TRUE	FALSE	FALSE	NM_005034	NM_005034	NM_005034	Hs.351475	5440	RNA polymerase II, I and III subunit K	ENST00000353107	THC2467990	GO:0003677(DNA binding)|GO:0003899(DNA-directed 5'-3' RNA polymerase activity)|GO:0005515(protein binding)|GO:0005634(nucleus)|GO:0005654(nucleoplasm)|GO:0005665(RNA polymerase II, core complex)|GO:0005666(RNA polymerase III complex)|GO:0005736(RNA polymerase I complex)|GO:0005829(cytosol)|GO:0006356(regulation of transcription by RNA polymerase I)|GO:0006366(transcription by RNA polymerase II)|G…	Homo sapiens RNA polymerase II, I and III subunit K (POLR2K), mRNA [NM_005034]	chr8:101165845-101165907	hs|8q22.2
A_23_P42080	0.000964324	0.000336204	2.86827	0.00426337	0.316829	1	TMEM14A	TRUE	FALSE	FALSE	NM_014051	NM_014051	NM_014051	Hs.94896	28978	transmembrane protein 14A	ENST00000211314	THC2568576	GO:0005515(protein binding)|GO:0005789(endoplasmic reticulum membrane)|GO:0006839(mitochondrial transport)|GO:0006915(apoptotic process)|GO:0016021(integral component of membrane)|GO:0031966(mitochondrial membrane)|GO:0043066(negative regulation of apoptotic process)|GO:1901029(negative regulation of mitochondrial outer membrane permeabilization involved in apoptotic signaling pathway)	Homo sapiens transmembrane protein 14A (TMEM14A), mRNA [NM_014051]	chr6:52548899-52548958	hs|6p12.2
A_33_P3331916	0.000966454	0.00033696	2.86815	0.00426386	0.316829	1	LINC00545	FALSE	FALSE	FALSE	NR_103813	NR_103813	NR_103813	Hs.729493	440132	long intergenic non-protein coding RNA 545	ENST00000665143	THC2652493		Homo sapiens long intergenic non-protein coding RNA 545 (LINC00545), long non-coding RNA [NR_103813]	chr13:31457440-31457499	hs|13q12.3
A_33_P3237359	0.000743265	0.000259485	2.86438	0.0043035	0.317966	1	HMGB3	TRUE	TRUE	FALSE	NM_001301228	NM_001301228	NM_001301228	Hs.19114	3149	high mobility group box 3	ENST00000325307	THC2461903	GO:0000400(four-way junction DNA binding)|GO:0003690(double-stranded DNA binding)|GO:0003723(RNA binding)|GO:0005515(protein binding)|GO:0005634(nucleus)|GO:0005694(chromosome)|GO:0005737(cytoplasm)|GO:0006310(DNA recombination)|GO:0006357(regulation of transcription by RNA polymerase II)|GO:0007275(multicellular organism development)|GO:0008301(DNA binding, bending)|GO:0032392(DNA geometric chan…	Homo sapiens high mobility group box 3 (HMGB3), transcript variant 1, mRNA [NM_001301228]	chrX:150156573-150156632	hs|Xq28
A_23_P22765	-0.00134613	0.000470024	-2.86396	0.00430574	0.317966	1	NDUFB11	TRUE	TRUE	FALSE	NM_019056	NM_019056	NM_019056	Hs.521969	54539	NADH:ubiquinone oxidoreductase subunit B11	ENST00000377811	THC2487822	GO:0005515(protein binding)|GO:0005739(mitochondrion)|GO:0005743(mitochondrial inner membrane)|GO:0005747(mitochondrial respiratory chain complex I)|GO:0032981(mitochondrial respiratory chain complex I assembly)	Homo sapiens NADH:ubiquinone oxidoreductase subunit B11 (NDUFB11), transcript variant 1, mRNA; nuclear gene for mitochondrial product [NM_019056]	chrX:47002105-47002046	hs|Xp11.23
A_33_P3272456	0.000743769	0.000259571	2.86538	0.0043138	0.317966	1		FALSE	FALSE	FALSE											chr10:031137149-031137208	hs|10p11.23
A_23_P103433	0.0005739	0.000200393	2.86388	0.00431414	0.317966	1	OSCP1	TRUE	TRUE	FALSE	NM_145047	NM_145047	NM_145047	Hs.202207	127700	organic solute carrier partner 1	ENST00000433045	THC2602878	GO:0005737(cytoplasm)|GO:0005886(plasma membrane)|GO:0006810(transport)|GO:0009925(basal plasma membrane)|GO:0022857(transmembrane transporter activity)|GO:1990961(xenobiotic detoxification by transmembrane export across the plasma membrane)	Homo sapiens organic solute carrier partner 1 (OSCP1), transcript variant 1, mRNA [NM_145047]	chr1:36883674-36883615	hs|1p34.3
A_33_P3295096	0.00106582	0.000371969	2.86535	0.00431468	0.317966	1		FALSE	FALSE	FALSE	XR_108823		XR_108823	Hs.664650						PREDICTED: Homo sapiens NAG20 (NAG20), misc_RNA [XR_108823]	chr7:137352618-137352559	hs|7q33
A_23_P130343	0.000966743	0.000337561	2.86391	0.00432363	0.317966	1	KCTD1	TRUE	TRUE	FALSE	NM_198991	NM_198991	NM_198991	Hs.526630	284252	potassium channel tetramerization domain containing 1	ENST00000408011	THC2629899	GO:0003714(transcription corepressor activity)|GO:0005515(protein binding)|GO:0005634(nucleus)|GO:0005654(nucleoplasm)|GO:0005730(nucleolus)|GO:0005829(cytosol)|GO:0008134(transcription factor binding)|GO:0034451(centriolar satellite)|GO:0042802(identical protein binding)|GO:0045171(intercellular bridge)|GO:0045892(negative regulation of transcription, DNA-templated)|GO:0051260(protein homooligom…	Homo sapiens potassium channel tetramerization domain containing 1 (KCTD1), transcript variant 2, mRNA [NM_198991]	chr18:24035570-24035511	hs|18q11.2
A_33_P3333224	0.000763045	0.000266484	2.86338	0.00433153	0.317966	1	GLIS2	TRUE	TRUE	FALSE	NM_001318918	NM_001318918	NM_001318918	Hs.592087	84662	GLIS family zinc finger 2	ENST00000433375	THC2559400	GO:0000122(negative regulation of transcription by RNA polymerase II)|GO:0000976(transcription cis-regulatory region binding)|GO:0000978(RNA polymerase II cis-regulatory region sequence-specific DNA binding)|GO:0000981(DNA-binding transcription factor activity, RNA polymerase II-specific)|GO:0001228(DNA-binding transcription activator activity, RNA polymerase II-specific)|GO:0005515(protein bindi…	Homo sapiens GLIS family zinc finger 2 (GLIS2), transcript variant 2, mRNA [NM_001318918]	chr16:4389536-4389595	hs|16p13.3
A_33_P3351791	-0.000861266	0.000300753	-2.8637	0.00433482	0.317966	1		FALSE	FALSE	FALSE											chr8:071359122-071359181	hs|8q13.3
A_33_P3251421	0.000688236	0.000240459	2.86217	0.00435444	0.318893	1	KRTAP21-1	TRUE	FALSE	FALSE	NM_181619	NM_181619	NM_181619	Hs.714690	337977	keratin associated protein 21-1	ENST00000453638	THC2487960	GO:0001942(hair follicle development)|GO:0005829(cytosol)|GO:0005882(intermediate filament)	Homo sapiens keratin associated protein 21-1 (KRTAP21-1), mRNA [NM_181619]	chr21:32127516-32127457	hs|21q22.11
A_33_P3278191	0.000939138	0.000328409	2.85966	0.00438967	0.320695	1		FALSE	FALSE	FALSE	ENST00000426911						ENST00000426911			serine/arginine repetitive matrix 1 pseudogene 3 [Source:HGNC Symbol;Acc:HGNC:38164] [ENST00000426911]	chrX:136059137-136059078	hs|Xq26.3
A_23_P57036	-0.000986755	0.000345305	-2.85763	0.00439308	0.320695	1	CD40	TRUE	FALSE	FALSE	NM_001250	NM_001250	NM_001250	Hs.472860	958	CD40 molecule	ENST00000477696	THC2736356	GO:0001934(positive regulation of protein phosphorylation)|GO:0002768(immune response-regulating cell surface receptor signaling pathway)|GO:0003823(antigen binding)|GO:0005515(protein binding)|GO:0005737(cytoplasm)|GO:0005886(plasma membrane)|GO:0005887(integral component of plasma membrane)|GO:0006874(cellular calcium ion homeostasis)|GO:0006954(inflammatory response)|GO:0009897(external side o…	Homo sapiens CD40 molecule (CD40), transcript variant 1, mRNA [NM_001250]	chr20:44757581-44757640	hs|20q13.12
A_23_P217109	0.00231416	0.000810388	2.85562	0.00442068	0.321494	1	SLC31A2	TRUE	TRUE	FALSE	NM_001860	NM_001860	NM_001860	Hs.24030	1318	solute carrier family 31 member 2	ENST00000374220	THC2466664	GO:0005375(copper ion transmembrane transporter activity)|GO:0005515(protein binding)|GO:0005770(late endosome)|GO:0005886(plasma membrane)|GO:0005887(integral component of plasma membrane)|GO:0006825(copper ion transport)|GO:0006878(cellular copper ion homeostasis)|GO:0035434(copper ion transmembrane transport)|GO:0055037(recycling endosome)|GO:1902311(regulation of copper ion transmembrane tran…	Homo sapiens solute carrier family 31 member 2 (SLC31A2), mRNA [NM_001860]	chr9:115926240-115926299	hs|9q32
A_21_P0010901	0.000693313	0.000242621	2.85759	0.00442224	0.321494	1		FALSE	FALSE	FALSE	lnc-SORCS1-4:1							THC2691865		BROAD Institute lincRNA (XLOC_l2_002100), lincRNA [TCONS_l2_00004263]	chr10:107249433-107249374	hs|10q25.1
A_23_P215956	-0.00186429	0.000652965	-2.85512	0.00442733	0.321494	1	MYC	TRUE	TRUE	FALSE	NM_002467	NM_002467	NM_002467	Hs.202453	4609	MYC proto-oncogene, bHLH transcription factor	ENST00000524013	THC2468611	GO:0000122(negative regulation of transcription by RNA polymerase II)|GO:0000165(MAPK cascade)|GO:0000785(chromatin)|GO:0000978(RNA polymerase II cis-regulatory region sequence-specific DNA binding)|GO:0000981(DNA-binding transcription factor activity, RNA polymerase II-specific)|GO:0001046(core promoter sequence-specific DNA binding)|GO:0001227(DNA-binding transcription repressor activity, RNA p…	Homo sapiens MYC proto-oncogene, bHLH transcription factor (MYC), transcript variant 1, mRNA [NM_002467]	chr8:128753268-128753327	hs|8q24.21
A_33_P3259845	-0.00067674	0.000237065	-2.85466	0.00443217	0.321494	1	FAM53A	TRUE	TRUE	FALSE	NM_001297435	NM_001297435	NM_001297435	Hs.143314	152877	family with sequence similarity 53 member A	ENST00000308132		GO:0005634(nucleus)|GO:0006606(protein import into nucleus)	Homo sapiens family with sequence similarity 53 member A (FAM53A), transcript variant 3, mRNA [NM_001297435]	chr4:1641671-1641612	hs|4p16.3
A_24_P315184	-0.00106196	0.000372056	-2.8543	0.0044435	0.321805	1		FALSE	FALSE	FALSE	ENST00000432629	XM_011511663	XM_011511663				ENST00000432629	THC2507576		ribosomal protein L12 pseudogene 4 [Source:HGNC Symbol;Acc:HGNC:16587] [ENST00000432629]	chr2:204055610-204055672	hs|2q33.2
A_23_P256641	0.000906255	0.000317582	2.85361	0.00445783	0.321933	1	KCNE5	TRUE	FALSE	FALSE	NM_012282	NM_012282	NM_012282	Hs.522753	23630	potassium voltage-gated channel subfamily E regulatory subunit 5	ENST00000372101	THC2476059	GO:0005249(voltage-gated potassium channel activity)|GO:0005251(delayed rectifier potassium channel activity)|GO:0005515(protein binding)|GO:0005886(plasma membrane)|GO:0008016(regulation of heart contraction)|GO:0008076(voltage-gated potassium channel complex)|GO:0015459(potassium channel regulator activity)|GO:0044325(transmembrane transporter binding)|GO:0060048(cardiac muscle contraction)|GO:…	Homo sapiens potassium voltage-gated channel subfamily E regulatory subunit 5 (KCNE5), mRNA [NM_012282]	chrX:108867052-108866993	hs|Xq23
A_23_P33613	-0.00115933	0.000406489	-2.85206	0.00448007	0.321933	1	DCTPP1	TRUE	TRUE	FALSE	NM_024096	NM_024096	NM_024096	Hs.632191	79077	dCTP pyrophosphatase 1	ENST00000568973	THC2728190	GO:0000287(magnesium ion binding)|GO:0005515(protein binding)|GO:0005634(nucleus)|GO:0005739(mitochondrion)|GO:0005829(cytosol)|GO:0006253(dCTP catabolic process)|GO:0009143(nucleoside triphosphate catabolic process)|GO:0032556(pyrimidine deoxyribonucleotide binding)|GO:0042262(DNA protection)|GO:0042802(identical protein binding)|GO:0046076(dTTP catabolic process)|GO:0047429(nucleoside-triphosph…	Homo sapiens dCTP pyrophosphatase 1 (DCTPP1), transcript variant 1, mRNA [NM_024096]	chr16:30435368-30435309	hs|16p11.2
A_21_P0000860	0.000852719	0.00029887	2.85314	0.00448295	0.321933	1	LOC100507346	FALSE	FALSE	FALSE	NR_038982	NR_038982	NR_038982	Hs.661847	100507346	uncharacterized LOC100507346		THC2628625		Homo sapiens uncharacterized LOC100507346 (LOC100507346), long non-coding RNA [NR_038982]	chr9:98232242-98232301	hs|9q22.32
A_21_P0003947	0.000714165	0.000250265	2.85364	0.00449444	0.321933	1	CTD-2194D22.4	TRUE	FALSE	FALSE	NR_109912	NR_109912	NR_109912	Hs.519180	101929081	uncharacterized LOC101929081	ENST00000514569	THC2608907		Homo sapiens uncharacterized LOC101929081 (CTD-2194D22.4), long non-coding RNA [NR_109912]	chr5:1900084-1900143	hs|5p15.33
A_21_P0012429	0.00074972	0.000262888	2.85186	0.00449848	0.321933	1	XLOC_l2_010075	FALSE	FALSE	FALSE	TCONS_l2_00019107									BROAD Institute lincRNA (XLOC_l2_010075), lincRNA [TCONS_l2_00019107]	chr3:196192453-196192512	hs|3q29
A_23_P407080	-0.000706853	0.000248063	-2.84949	0.00450407	0.321933	1	MROH2B	TRUE	FALSE	FALSE	NM_173489	NM_173489	NM_173489	Hs.97714	133558	maestro heat like repeat family member 2B	ENST00000506092	THC2476334	GO:0001669(acrosomal vesicle)|GO:0005737(cytoplasm)|GO:0007283(spermatogenesis)|GO:0010737(protein kinase A signaling)|GO:0030154(cell differentiation)|GO:0036126(sperm flagellum)|GO:0097225(sperm midpiece)	Homo sapiens maestro heat like repeat family member 2B (MROH2B), mRNA [NM_173489]	chr5:41004473-41000902	hs|5p13.1
A_21_P0001546	0.000705477	0.000247417	2.85137	0.00450481	0.321933	1	LINC02609	FALSE	FALSE	FALSE	ENST00000670028				105378853	long intergenic non-protein coding RNA 2609	ENST00000670028			long intergenic non-protein coding RNA 2609 [Source:HGNC Symbol;Acc:HGNC:27140] [ENST00000670028]	chr1:91302891-91302832	hs|1p22.2
A_33_P3290239	0.000689553	0.000241908	2.85048	0.00451682	0.321933	1	DUOXA1	TRUE	TRUE	TRUE	NM_001276266	NM_001276266	NM_001276266	Hs.356664	90527	dual oxidase maturation factor 1	ENST00000558422	THC2526802	GO:0005789(endoplasmic reticulum membrane)|GO:0005886(plasma membrane)|GO:0008104(protein localization)|GO:0010729(positive regulation of hydrogen peroxide biosynthetic process)|GO:0015031(protein transport)|GO:0016020(membrane)|GO:0016021(integral component of membrane)|GO:0034613(cellular protein localization)|GO:0042743(hydrogen peroxide metabolic process)|GO:0045666(positive regulation of neu…	Homo sapiens dual oxidase maturation factor 1 (DUOXA1), transcript variant 4, mRNA [NM_001276266]	chr15:45411363-45411304	hs|15q21.1
A_23_P49988	-0.000924631	0.000324543	-2.84903	0.00451989	0.321933	1	KRTAP4-2	TRUE	FALSE	FALSE	NM_033062	NM_033062	NM_033062	Hs.380165	85291	keratin associated protein 4-2	ENST00000377726	THC2490240	GO:0005515(protein binding)|GO:0005829(cytosol)|GO:0042802(identical protein binding)|GO:0045095(keratin filament)	Homo sapiens keratin associated protein 4-2 (KRTAP4-2), mRNA [NM_033062]	chr17:39333880-39333821	hs|17q21.2
A_24_P322474	0.00173948	0.000610736	2.84817	0.00452249	0.321933	1	PDE4A	TRUE	TRUE	FALSE	NM_006202	NM_006202	NM_006202	Hs.89901	5141	phosphodiesterase 4A	ENST00000380702	THC2470913	GO:0004114(3',5'-cyclic-nucleotide phosphodiesterase activity)|GO:0004115(3',5'-cyclic-AMP phosphodiesterase activity)|GO:0005515(protein binding)|GO:0005634(nucleus)|GO:0005654(nucleoplasm)|GO:0005829(cytosol)|GO:0005886(plasma membrane)|GO:0006198(cAMP catabolic process)|GO:0007165(signal transduction)|GO:0007186(G protein-coupled receptor signaling pathway)|GO:0007608(sensory perception of sme…	Homo sapiens phosphodiesterase 4A (PDE4A), transcript variant 4, mRNA [NM_006202]	chr19:10580226-10580285	hs|19p13.2
A_23_P97826	0.000674744	0.000236776	2.84971	0.00452856	0.321933	1	TECTB	TRUE	FALSE	FALSE	NM_058222	NM_058222	NM_058222	Hs.348615	6975	tectorin beta	ENST00000369422	NP413207	GO:0005201(extracellular matrix structural constituent)|GO:0005576(extracellular region)|GO:0005615(extracellular space)|GO:0005886(plasma membrane)|GO:0009986(cell surface)|GO:0031225(anchored component of membrane)	Homo sapiens tectorin beta (TECTB), mRNA [NM_058222]	chr10:114045852-114045911	hs|10q25.2
A_33_P3240437	0.00072191	0.000253564	2.84705	0.00453827	0.321933	1		FALSE	FALSE	FALSE	AK098072		AK098072	Hs.683799				THC2629715		Homo sapiens cDNA FLJ40753 fis, clone TRACH2001188 [AK098072]	chr6:536302-536243	hs|6p25.3
A_23_P155057	-0.00121589	0.000427083	-2.84697	0.00454096	0.321933	1	CYTH4	TRUE	TRUE	FALSE	NM_013385	NM_013385	NM_013385	Hs.170944	27128	cytohesin 4	ENST00000462927	THC2727714	GO:0000139(Golgi membrane)|GO:0005085(guanyl-nucleotide exchange factor activity)|GO:0005515(protein binding)|GO:0005829(cytosol)|GO:0005886(plasma membrane)|GO:0008289(lipid binding)|GO:0032012(regulation of ARF protein signal transduction)|GO:0034451(centriolar satellite)|GO:0045171(intercellular bridge)|GO:0050790(regulation of catalytic activity)	Homo sapiens cytohesin 4 (CYTH4), transcript variant 1, mRNA [NM_013385]	chr22:37711079-37711138	hs|22q13.1
A_33_P3380452	0.000708622	0.000248885	2.84719	0.00456282	0.321933	1	OR5B12	TRUE	FALSE	FALSE	NM_001004733	NM_001004733	NM_001004733	Hs.553754	390191	olfactory receptor family 5 subfamily B member 12	ENST00000302572	THC2611946	GO:0004930(G protein-coupled receptor activity)|GO:0004984(olfactory receptor activity)|GO:0005549(odorant binding)|GO:0005886(plasma membrane)|GO:0007186(G protein-coupled receptor signaling pathway)|GO:0007608(sensory perception of smell)|GO:0016021(integral component of membrane)|GO:0050911(detection of chemical stimulus involved in sensory perception of smell)	Homo sapiens olfactory receptor family 5 subfamily B member 12 (OR5B12), mRNA [NM_001004733]	chr11:58206739-58206680	hs|11q12.1
A_32_P184464	0.00067507	0.000237133	2.8468	0.00457102	0.321933	1	ROPN1	TRUE	FALSE	FALSE	NM_017578	NM_017578	NM_017578	Hs.733553	54763	rhophilin associated tail protein 1	ENST00000620893	THC2487409	GO:0001932(regulation of protein phosphorylation)|GO:0005515(protein binding)|GO:0005634(nucleus)|GO:0005737(cytoplasm)|GO:0030317(flagellated sperm motility)|GO:0031514(motile cilium)|GO:0042802(identical protein binding)|GO:0044782(cilium organization)|GO:0048240(sperm capacitation)|GO:0061512(protein localization to cilium)	Homo sapiens rhophilin associated tail protein 1 (ROPN1), transcript variant 1, mRNA [NM_017578]	chr3:123688041-123687982	hs|3q21.1
A_19_P00807752	0.000982148	0.000345206	2.84511	0.00458337	0.321933	1	MCF2L	TRUE	TRUE	TRUE	ENST00000397036	XM_011537483	XM_011537483	Hs.729031	23263	MCF.2 cell line derived transforming sequence like	ENST00000397036	THC2656684	GO:0005085(guanyl-nucleotide exchange factor activity)|GO:0005615(extracellular space)|GO:0005829(cytosol)|GO:0005886(plasma membrane)|GO:0012505(endomembrane system)|GO:0035091(phosphatidylinositol binding)|GO:0035556(intracellular signal transduction)|GO:0050790(regulation of catalytic activity)|GO:0051056(regulation of small GTPase mediated signal transduction)	MCF.2 cell line derived transforming sequence like [Source:HGNC Symbol;Acc:HGNC:14576] [ENST00000397036]	chr13:113556601-113556660	hs|13q34
A_23_P354027	0.000946135	0.000332646	2.84427	0.0045879	0.321933	1	KCTD11	TRUE	TRUE	FALSE	NM_001002914	NM_001002914	NM_001002914	Hs.592112	147040	potassium channel tetramerization domain containing 11	ENST00000576980	THC2492209	GO:0007049(cell cycle)|GO:0016567(protein ubiquitination)|GO:0016740(transferase activity)|GO:0040008(regulation of growth)|GO:0042802(identical protein binding)|GO:0045666(positive regulation of neuron differentiation)|GO:0051260(protein homooligomerization)	Homo sapiens potassium channel tetramerization domain containing 11 (KCTD11), transcript variant 1a, mRNA [NM_001002914]	chr17:7257934-7257993	hs|17p13.1
A_21_P0014835	0.000764528	0.000268828	2.84393	0.00458917	0.321933	1		FALSE	FALSE	FALSE	THC2776432							THC2776432		BC021922 Smarca5 protein {Mus musculus} (exp=-1; wgp=0; cg=0), partial (9%) [THC2776432]	chr4:144471210-144471151	hs|4q31.21
A_24_P16184	0.000723118	0.000253956	2.84742	0.00459321	0.321933	1	A3GALT2	TRUE	TRUE	FALSE	NM_001080438	NM_001080438	NM_001080438		127550	alpha 1,3-galactosyltransferase 2	ENST00000442999	NP1250934	GO:0001962(alpha-1,3-galactosyltransferase activity)|GO:0005794(Golgi apparatus)|GO:0005975(carbohydrate metabolic process)|GO:0006688(glycosphingolipid biosynthetic process)|GO:0016021(integral component of membrane)|GO:0016757(glycosyltransferase activity)|GO:0030259(lipid glycosylation)|GO:0031982(vesicle)|GO:0032580(Golgi cisterna membrane)|GO:0046872(metal ion binding)|GO:0047276(N-acetyllac…	Homo sapiens alpha 1,3-galactosyltransferase 2 (A3GALT2), mRNA [NM_001080438]	chr1:33777693-33773036	hs|1p35.1
A_21_P0007934	-0.00185595	0.000652632	-2.84379	0.00459556	0.321933	1	LINC00407	TRUE	FALSE	FALSE	NR_149082	NR_149082	NR_149082		106144541	long intergenic non-protein coding RNA 407	ENST00000426509			Homo sapiens long intergenic non-protein coding RNA 407 (LINC00407), long non-coding RNA [NR_149082]	chr13:45275093-45275152	hs|13q14.12
A_24_P336577	0.00139988	0.000492404	2.84296	0.00459635	0.321933	1	INKA2	TRUE	TRUE	FALSE	NM_019099	NM_019099	NM_019099	Hs.193406	55924	inka box actin regulator 2	ENST00000444059	THC2473948	GO:0005634(nucleus)|GO:0005654(nucleoplasm)|GO:0019901(protein kinase binding)|GO:0030291(protein serine/threonine kinase inhibitor activity)|GO:0043086(negative regulation of catalytic activity)	Homo sapiens inka box actin regulator 2 (INKA2), transcript variant 1, mRNA [NM_019099]	chr1:112269251-112269192	hs|1p13.2
A_24_P664995	-0.00123123	0.000433154	-2.84247	0.00460435	0.321933	1	CBX5	TRUE	FALSE	FALSE	NM_012117	NM_012117	NM_012117	Hs.349283	23468	chromobox 5	ENST00000209875	THC2524224	GO:0000118(histone deacetylase complex)|GO:0000122(negative regulation of transcription by RNA polymerase II)|GO:0000781(chromosome, telomeric region)|GO:0000792(heterochromatin)|GO:0005515(protein binding)|GO:0005634(nucleus)|GO:0005635(nuclear envelope)|GO:0005654(nucleoplasm)|GO:0005721(pericentric heterochromatin)|GO:0005730(nucleolus)|GO:0006974(cellular response to DNA damage stimulus)|GO:0…	Homo sapiens chromobox 5 (CBX5), transcript variant 3, mRNA [NM_012117]	chr12:54624854-54624795	hs|12q13.13
A_33_P3357918	-0.00108515	0.000381939	-2.84116	0.00462222	0.321933	1	PGLS	TRUE	TRUE	FALSE	NM_012088	NM_012088	NM_012088	Hs.466165	25796	6-phosphogluconolactonase	ENST00000252603	THC2610506	GO:0005515(protein binding)|GO:0005737(cytoplasm)|GO:0005829(cytosol)|GO:0005975(carbohydrate metabolic process)|GO:0006098(pentose-phosphate shunt)|GO:0009051(pentose-phosphate shunt, oxidative branch)|GO:0017057(6-phosphogluconolactonase activity)|GO:0070062(extracellular exosome)	Homo sapiens 6-phosphogluconolactonase (PGLS), mRNA [NM_012088]	chr19:17632032-17632091	hs|19p13.11
A_19_P00800166	0.000655373	0.000230527	2.84293	0.00462662	0.321933	1	LINC01116	TRUE	FALSE	FALSE	NR_040001	NR_040001	NR_040001	Hs.636452	375295	long intergenic non-protein coding RNA 1116	ENST00000339037	THC2662637		Homo sapiens long intergenic non-protein coding RNA 1116 (LINC01116), long non-coding RNA [NR_040001]	chr2:177494377-177494318	hs|2q31.1
A_23_P140256	-0.00152464	0.000536601	-2.84129	0.00462715	0.321933	1	PNP	TRUE	FALSE	FALSE	NM_000270	NM_000270	NM_000270	Hs.75514	4860	purine nucleoside phosphorylase	ENST00000554056	NP498566	GO:0000255(allantoin metabolic process)|GO:0001882(nucleoside binding)|GO:0002060(purine nucleobase binding)|GO:0004731(purine-nucleoside phosphorylase activity)|GO:0005515(protein binding)|GO:0005576(extracellular region)|GO:0005634(nucleus)|GO:0005737(cytoplasm)|GO:0005829(cytosol)|GO:0006139(nucleobase-containing compound metabolic process)|GO:0006148(inosine catabolic process)|GO:0006149(deox…	Homo sapiens purine nucleoside phosphorylase (PNP), mRNA [NM_000270]	chr14:20945104-20945163	hs|14q11.2
A_33_P3265920	0.00134812	0.00047461	2.84049	0.00463717	0.321933	1	PTPN4	TRUE	FALSE	FALSE	NM_002830	NM_002830	NM_002830	Hs.469809	5775	protein tyrosine phosphatase non-receptor type 4	ENST00000430976	THC2464541	GO:0004725(protein tyrosine phosphatase activity)|GO:0004726(non-membrane spanning protein tyrosine phosphatase activity)|GO:0005515(protein binding)|GO:0005654(nucleoplasm)|GO:0005737(cytoplasm)|GO:0005829(cytosol)|GO:0005856(cytoskeleton)|GO:0006470(protein dephosphorylation)|GO:0008092(cytoskeletal protein binding)|GO:0009898(cytoplasmic side of plasma membrane)|GO:0035335(peptidyl-tyrosine de…	Homo sapiens protein tyrosine phosphatase non-receptor type 4 (PTPN4), mRNA [NM_002830]	chr2:120734977-120735036	hs|2q14.2
A_24_P729905	-0.0014861	0.000523255	-2.84012	0.0046388	0.321933	1	AGAP9	FALSE	FALSE	FALSE	NM_001190810	NM_001190810	NM_001190810	Hs.645346	642517	ArfGAP with GTPase domain, ankyrin repeat and PH domain 9	ENST00000605970	THC2508005	GO:0005096(GTPase activator activity)|GO:0005634(nucleus)|GO:0046872(metal ion binding)|GO:0050790(regulation of catalytic activity)	Homo sapiens ArfGAP with GTPase domain, ankyrin repeat and PH domain 9 (AGAP9), mRNA [NM_001190810]	chr10:48216434-48216493	hs|10q11.22
A_33_P3277308	-0.000705744	0.000248377	-2.84142	0.00464253	0.321933	1	SYT6	TRUE	TRUE	FALSE	NM_001253772	NM_001253772	NM_001253772	Hs.370963	148281	synaptotagmin 6	ENST00000369547	THC2625092	GO:0000149(SNARE binding)|GO:0001786(phosphatidylserine binding)|GO:0005509(calcium ion binding)|GO:0005544(calcium-dependent phospholipid binding)|GO:0005829(cytosol)|GO:0005886(plasma membrane)|GO:0014059(regulation of dopamine secretion)|GO:0016021(integral component of membrane)|GO:0016192(vesicle-mediated transport)|GO:0017156(calcium-ion regulated exocytosis)|GO:0017158(regulation of calciu…	Homo sapiens synaptotagmin 6 (SYT6), transcript variant 1, mRNA [NM_001253772]	chr1:114633192-114633133	hs|1p13.2
A_23_P149375	-0.00128816	0.000453688	-2.83931	0.00465533	0.322333	1	THEM4	TRUE	FALSE	FALSE	NM_053055	NM_053055	NM_053055	Hs.164070	117145	thioesterase superfamily member 4	ENST00000483207	THC2516317	GO:0005515(protein binding)|GO:0005739(mitochondrion)|GO:0005743(mitochondrial inner membrane)|GO:0005758(mitochondrial intermembrane space)|GO:0005759(mitochondrial matrix)|GO:0005829(cytosol)|GO:0005886(plasma membrane)|GO:0006631(fatty acid metabolic process)|GO:0016290(palmitoyl-CoA hydrolase activity)|GO:0032587(ruffle membrane)|GO:0043491(protein kinase B signaling)|GO:0102991(myristoyl-CoA…	Homo sapiens thioesterase superfamily member 4 (THEM4), mRNA [NM_053055]	chr1:151847228-151847169	hs|1q21.3
A_33_P3279847	0.000775316	0.000273006	2.83992	0.00470092	0.324997	1	RAET1E	TRUE	FALSE	FALSE	NM_001243328	NM_001243328	NM_001243328	Hs.511818	135250	retinoic acid early transcript 1E	ENST00000367363	NP1459372	GO:0005515(protein binding)|GO:0005615(extracellular space)|GO:0005886(plasma membrane)|GO:0006955(immune response)|GO:0009897(external side of plasma membrane)|GO:0016021(integral component of membrane)|GO:0042267(natural killer cell mediated cytotoxicity)|GO:0045954(positive regulation of natural killer cell mediated cytotoxicity)|GO:0046703(natural killer cell lectin-like receptor binding)	Homo sapiens retinoic acid early transcript 1E (RAET1E), transcript variant 4, mRNA [NM_001243328]	chr6:150210634-150210575	hs|6q25.1
A_21_P0014780	0.000867826	0.00030599	2.83612	0.00472033	0.325845	1		FALSE	FALSE	FALSE											chr9:027109226-027109167	hs|9p21.2
A_24_P353905	0.00115634	0.000407938	2.8346	0.00472907	0.325957	1	MXRA8	TRUE	TRUE	FALSE	NM_032348	NM_032348	NM_032348	Hs.515687	54587	matrix remodeling associated 8	ENST00000476718	THC2627135	GO:0003674(molecular_function)|GO:0005515(protein binding)|GO:0005634(nucleus)|GO:0005788(endoplasmic reticulum lumen)|GO:0005923(bicellular tight junction)|GO:0007155(cell adhesion)|GO:0009986(cell surface)|GO:0016021(integral component of membrane)|GO:0060170(ciliary membrane)|GO:0060857(establishment of glial blood-brain barrier)|GO:0070062(extracellular exosome)	Homo sapiens matrix remodeling associated 8 (MXRA8), transcript variant 2, mRNA [NM_032348]	chr1:1289597-1289452	hs|1p36.33
A_33_P3276455	-0.00112572	0.000397183	-2.83426	0.00473763	0.325999	1	KDM5B	TRUE	TRUE	FALSE	NM_001347591	NM_001347591	NM_001347591	Hs.443650	10765	lysine demethylase 5B	ENST00000650422	THC2487017	GO:0003677(DNA binding)|GO:0003714(transcription corepressor activity)|GO:0005515(protein binding)|GO:0005634(nucleus)|GO:0005654(nucleoplasm)|GO:0005829(cytosol)|GO:0006338(chromatin remodeling)|GO:0007338(single fertilization)|GO:0008270(zinc ion binding)|GO:0009791(post-embryonic development)|GO:0010628(positive regulation of gene expression)|GO:0032452(histone demethylase activity)|GO:0032453…	Homo sapiens lysine demethylase 5B (KDM5B), transcript variant 3, mRNA [NM_001347591]	chr1:202710744-202710685	hs|1q32.1
A_21_P0011654	-0.00130633	0.000461127	-2.8329	0.00474396	0.325999	1	NPIPA5	TRUE	FALSE	FALSE	NM_001277325	NM_001277325	NM_001277325	Hs.676266	100288332	nuclear pore complex interacting protein family member A5	ENST00000539604	THC2530822	GO:0005654(nucleoplasm)	Homo sapiens nuclear pore complex interacting protein family member A5 (NPIPA5), transcript variant 1, mRNA [NM_001277325]	chr16:15457898-15457839	hs|16p13.11
A_24_P143138	0.000774413	0.000273647	2.82997	0.00481306	0.330251	1	FGD1	TRUE	TRUE	FALSE	NM_004463	NM_004463	NM_004463	Hs.709201	2245	FYVE, RhoGEF and PH domain containing 1	ENST00000375135	THC2695505	GO:0001726(ruffle)|GO:0005085(guanyl-nucleotide exchange factor activity)|GO:0005737(cytoplasm)|GO:0005794(Golgi apparatus)|GO:0005829(cytosol)|GO:0005856(cytoskeleton)|GO:0007010(cytoskeleton organization)|GO:0007165(signal transduction)|GO:0007275(multicellular organism development)|GO:0008360(regulation of cell shape)|GO:0009887(animal organ morphogenesis)|GO:0030027(lamellipodium)|GO:0030036(…	Homo sapiens FYVE, RhoGEF and PH domain containing 1 (FGD1), mRNA [NM_004463]	chrX:54473805-54473746	hs|Xp11.22
A_21_P0013183	0.000723203	0.000255737	2.82792	0.00482093	0.330295	1	LOC101927769	FALSE	FALSE	FALSE	ENST00000669469				101927769	uncharacterized LOC101927769	ENST00000669469			novel transcript [ENST00000669469]	chr7:20354008-20354067	hs|7p21.1
A_23_P158533	-0.000991767	0.000350944	-2.826	0.00484766	0.331368	1	DEAF1	TRUE	TRUE	FALSE	NM_021008	NM_021008	NM_021008	Hs.243994	10522	DEAF1 transcription factor	ENST00000525904	THC2466806	GO:0000122(negative regulation of transcription by RNA polymerase II)|GO:0000785(chromatin)|GO:0000977(RNA polymerase II transcription regulatory region sequence-specific DNA binding)|GO:0000981(DNA-binding transcription factor activity, RNA polymerase II-specific)|GO:0001227(DNA-binding transcription repressor activity, RNA polymerase II-specific)|GO:0001650(fibrillar center)|GO:0001843(neural t…	Homo sapiens DEAF1 transcription factor (DEAF1), transcript variant 1, mRNA [NM_021008]	chr11:678736-674767	hs|11p15.5
A_33_P3279841	-0.00121064	0.000428493	-2.82533	0.00485613	0.331368	1	MAPK8IP3	TRUE	TRUE	FALSE	NM_015133	NM_015133	NM_015133	Hs.207763	23162	mitogen-activated protein kinase 8 interacting protein 3	ENST00000673691	THC2489686	GO:0000139(Golgi membrane)|GO:0005078(MAP-kinase scaffold activity)|GO:0005515(protein binding)|GO:0005737(cytoplasm)|GO:0008432(JUN kinase binding)|GO:0016192(vesicle-mediated transport)|GO:0019894(kinesin binding)|GO:0030159(signaling receptor complex adaptor activity)|GO:0030424(axon)|GO:0030425(dendrite)|GO:0030426(growth cone)|GO:0031103(axon regeneration)|GO:0031410(cytoplasmic vesicle)|GO:…	Homo sapiens mitogen-activated protein kinase 8 interacting protein 3 (MAPK8IP3), transcript variant 1, mRNA [NM_015133]	chr16:1820258-1820317	hs|16p13.3
A_23_P52101	-0.00116149	0.000411129	-2.82512	0.00485993	0.331368	1	CYB5R1	TRUE	TRUE	FALSE	NM_016243	NM_016243	NM_016243	Hs.334832	51706	cytochrome b5 reductase 1	ENST00000497655	THC2630593	GO:0004128(cytochrome-b5 reductase activity, acting on NAD(P)H)|GO:0005515(protein binding)|GO:0005739(mitochondrion)|GO:0005789(endoplasmic reticulum membrane)|GO:0005886(plasma membrane)|GO:0015701(bicarbonate transport)|GO:0016020(membrane)|GO:0016021(integral component of membrane)|GO:0016126(sterol biosynthetic process)|GO:0031092(platelet alpha granule membrane)|GO:0070062(extracellular exo…	Homo sapiens cytochrome b5 reductase 1 (CYB5R1), mRNA [NM_016243]	chr1:202931374-202931315	hs|1q32.1
A_21_P0012314	0.000805043	0.000284909	2.82562	0.004869	0.331368	1	FAM230G	FALSE	FALSE	FALSE	NR_165637	NR_165637	NR_165637		101927859	family with sequence similarity 230 member G	ENST00000650769			Homo sapiens family with sequence similarity 230 member G (FAM230G), transcript variant 2, long non-coding RNA [NR_165637]	chr22:20706716-20706775	hs|22q11.21
A_21_P0001505	-0.000668356	0.000236539	-2.82557	0.00487337	0.331368	1	LOC105378731	FALSE	FALSE	FALSE	XR_001738057	XR_001738057	XR_001738057		105378731	uncharacterized LOC105378731				PREDICTED: Homo sapiens uncharacterized LOC105378731 (LOC105378731), ncRNA [XR_001738057]	chr1:53798391-53798332	hs|1p32.3
A_23_P501887	-0.0010945	0.000387592	-2.82384	0.0048801	0.331368	1	DHPS	TRUE	FALSE	FALSE	NM_001369692	NM_001369692	NM_001369692	Hs.79064	1725	deoxyhypusine synthase	ENST00000593432	NP182181	GO:0005515(protein binding)|GO:0005737(cytoplasm)|GO:0005829(cytosol)|GO:0006412(translation)|GO:0008216(spermidine metabolic process)|GO:0008284(positive regulation of cell population proliferation)|GO:0008612(peptidyl-lysine modification to peptidyl-hypusine)|GO:0034038(deoxyhypusine synthase activity)|GO:0042802(identical protein binding)	Homo sapiens deoxyhypusine synthase (DHPS), transcript variant 7, mRNA [NM_001369692]	chr19:12790482-12790344	hs|19p13.2
A_33_P3683362	0.000803101	0.000284554	2.82232	0.00491972	0.333563	1		FALSE	FALSE	FALSE	ENST00000580420		BC035844	Hs.714049			ENST00000580420	THC2616716		novel transcript, antisense to KIAA1012 [ENST00000580420]	chr18:29523959-29524018	hs|18q12.1
A_23_P350719	0.0019431	0.000688803	2.82098	0.00493173	0.333568	1	PRSS30P	TRUE	FALSE	FALSE	NR_026864	NR_026864	NR_026864	Hs.434388	124221	serine protease 30, pseudogene	ENST00000641473	THC2484024		Homo sapiens serine protease 30, pseudogene (PRSS30P), non-coding RNA [NR_026864]	chr16:2889825-2889766	hs|16p13.3
A_33_P3281667	0.00140061	0.000496649	2.82012	0.0049344	0.333568	1	CNTNAP3B	TRUE	FALSE	FALSE	NM_001201380	NM_001201380	NM_001201380	Hs.521495	728577	contactin associated protein family member 3B	ENST00000619138	THC2612854	GO:0007155(cell adhesion)|GO:0016021(integral component of membrane)	Homo sapiens contactin associated protein family member 3B (CNTNAP3B), mRNA [NM_001201380]	chr9:43920412-43920471	hs|9p11.2
A_21_P0001574	0.000664264	0.000235463	2.8211	0.00494836	0.334018	1		FALSE	FALSE	FALSE	lnc-WARS2-2:1									BROAD Institute lincRNA (XLOC_000983), lincRNA [TCONS_00001644]	chr1:119869567-119869508	hs|1p12
A_23_P339954	-0.00152622	0.000541486	-2.81858	0.00496173	0.334426	1	NPIPB9	FALSE	FALSE	FALSE	NM_001287251	NM_001287251	NM_001287251	Hs.710214	100507607	nuclear pore complex interacting protein family member B9	ENST00000357796	THC2516834	GO:0005654(nucleoplasm)	Homo sapiens nuclear pore complex interacting protein family member B9 (NPIPB9), transcript variant 2, mRNA [NM_001287251]	chr16:28783619-28783678	hs|16p11.2
A_21_P0014862	0.00125339	0.000444799	2.81787	0.00498019	0.334846	1		FALSE	FALSE	FALSE											chr14:090871996-090871937	hs|14q32.11
A_33_P3883985	-0.00197444	0.000700884	-2.81707	0.00498387	0.334846	1	CEROX1	FALSE	FALSE	FALSE	NR_164337	NR_164337	NR_164337	Hs.71912	115804232	cytoplasmic endogenous regulator of oxidative phosphorylation 1	ENST00000565467	THC2605210		Homo sapiens cytoplasmic endogenous regulator of oxidative phosphorylation 1 (CEROX1), transcript variant 1, long non-coding RNA [NR_164337]	chr16:1025821-1025762	hs|16p13.3
A_24_P195794	-0.00125336	0.000444935	-2.81694	0.00499213	0.334846	1		FALSE	FALSE	FALSE	ENST00000488906		AK130930	Hs.660042			ENST00000488906	THC2483125		ribosomal protein S2 (RPS2) pseudogene [ENST00000488906]	chr17:45236838-45236779	hs|17q21.32
A_24_P282762	-0.000792164	0.000281032	-2.81877	0.00500823	0.334846	1	TLK1	TRUE	FALSE	FALSE	NM_012290	NM_012290	NM_012290	Hs.744917	9874	tousled like kinase 1	ENST00000409443	THC2610770	GO:0001672(regulation of chromatin assembly or disassembly)|GO:0004674(protein serine/threonine kinase activity)|GO:0005515(protein binding)|GO:0005524(ATP binding)|GO:0005634(nucleus)|GO:0005654(nucleoplasm)|GO:0006325(chromatin organization)|GO:0006468(protein phosphorylation)|GO:0006886(intracellular protein transport)|GO:0006974(cellular response to DNA damage stimulus)|GO:0007049(cell cycle)…	Homo sapiens tousled like kinase 1 (TLK1), transcript variant 1, mRNA [NM_012290]	chr2:171863068-171863009	hs|2q31.1
A_33_P3395403	-0.0011961	0.000424858	-2.81528	0.00501134	0.334846	1		FALSE	FALSE	FALSE											chr1:144921882-144921823	hs|1q21.1
A_19_P00318775	0.00107558	0.000381833	2.81687	0.00501193	0.334846	1	LINC01193	TRUE	TRUE	FALSE	NR_040094	NR_040094	NR_040094	Hs.116287	348120	long intergenic non-protein coding RNA 1193	ENST00000553416	THC2610208		Homo sapiens long intergenic non-protein coding RNA 1193 (LINC01193), long non-coding RNA [NR_040094]	chr15:21198563-21198622	hs|15q11.2
A_33_P3334121	-0.00120861	0.000429498	-2.814	0.00503379	0.335054	1		FALSE	FALSE	FALSE											chr1:148339922-148339863	hs|1q21.2
A_21_P0008136	-0.000840645	0.000298716	-2.8142	0.00503844	0.335054	1	LINC00426	TRUE	FALSE	FALSE	ENST00000429808				100188949	long intergenic non-protein coding RNA 426	ENST00000429808	THC2560016		long intergenic non-protein coding RNA 426 [Source:HGNC Symbol;Acc:HGNC:42761] [ENST00000429808]	chr13:30938285-30938226	hs|13q12.3
A_33_P3329949	-0.00111048	0.000394704	-2.81345	0.00504087	0.335054	1	ANXA7	TRUE	TRUE	FALSE	NM_004034	NM_004034	NM_004034	Hs.631827	310	annexin A7	ENST00000463788	THC2788823	GO:0003723(RNA binding)|GO:0005178(integrin binding)|GO:0005509(calcium ion binding)|GO:0005515(protein binding)|GO:0005544(calcium-dependent phospholipid binding)|GO:0005634(nucleus)|GO:0005737(cytoplasm)|GO:0005789(endoplasmic reticulum membrane)|GO:0006914(autophagy)|GO:0010629(negative regulation of gene expression)|GO:0014070(response to organic cyclic compound)|GO:0016020(membrane)|GO:00308…	Homo sapiens annexin A7 (ANXA7), transcript variant 2, mRNA [NM_004034]	chr10:75135734-75135675	hs|10q22.2
A_24_P139191	0.000879556	0.00031262	2.8135	0.00504436	0.335054	1	ITCH	TRUE	TRUE	FALSE	NM_031483	NM_031483	NM_031483	Hs.632272	83737	itchy E3 ubiquitin protein ligase	ENST00000374864	THC2662848	GO:0000209(protein polyubiquitination)|GO:0001558(regulation of cell growth)|GO:0002669(positive regulation of T cell anergy)|GO:0004842(ubiquitin-protein transferase activity)|GO:0005515(protein binding)|GO:0005654(nucleoplasm)|GO:0005737(cytoplasm)|GO:0005769(early endosome)|GO:0005829(cytosol)|GO:0005886(plasma membrane)|GO:0005938(cell cortex)|GO:0006511(ubiquitin-dependent protein catabolic …	Homo sapiens itchy E3 ubiquitin protein ligase (ITCH), transcript variant 2, mRNA [NM_031483]	chr20:33099135-33099194	hs|20q11.22
A_23_P21800	-0.00340987	0.00121207	-2.81325	0.00505441	0.335234	1		FALSE	FALSE	FALSE	ENST00000492167						ENST00000492167	NP511624		immunoglobulin kappa variable 3-20 [Source:HGNC Symbol;Acc:HGNC:5817] [ENST00000492167]	chr2:89442284-89442225	hs|2p11.2
A_23_P322395	0.000774868	0.000275455	2.81305	0.00510091	0.337708	1	ZSCAN1	TRUE	TRUE	FALSE	NM_182572	NM_182572	NM_182572	Hs.643437	284312	zinc finger and SCAN domain containing 1	ENST00000282326		GO:0000785(chromatin)|GO:0000978(RNA polymerase II cis-regulatory region sequence-specific DNA binding)|GO:0000981(DNA-binding transcription factor activity, RNA polymerase II-specific)|GO:0005515(protein binding)|GO:0005634(nucleus)|GO:0006357(regulation of transcription by RNA polymerase II)|GO:0046872(metal ion binding)|GO:1990837(sequence-specific double-stranded DNA binding)	Homo sapiens zinc finger and SCAN domain containing 1 (ZSCAN1), mRNA [NM_182572]	chr19:58565691-58565750	hs|19q13.43
A_24_P491397	0.000795613	0.000283173	2.80964	0.00511179	0.337708	1	LDLRAD1	TRUE	TRUE	FALSE	NM_001010978	NM_001010978	NM_001010978	Hs.439583	388633	low density lipoprotein receptor class A domain containing 1	ENST00000371362	THC2483289	GO:0005515(protein binding)|GO:0016021(integral component of membrane)	Homo sapiens low density lipoprotein receptor class A domain containing 1 (LDLRAD1), transcript variant 1, mRNA [NM_001010978]	chr1:54474571-54474512	hs|1p32.3
A_33_P3223093	0.0014763	0.000525622	2.80867	0.00511388	0.337708	1		FALSE	FALSE	FALSE	ENST00000390346						ENST00000390346	NP1072102		T cell receptor gamma variable 3 [Source:HGNC Symbol;Acc:HGNC:12288] [ENST00000390346]	chr7:38398233-38398174	hs|7p14.1
A_33_P3285987	0.000900534	0.00032067	2.80829	0.00512288	0.337814	1	METTL15	TRUE	FALSE	FALSE	NM_152636	NM_152636	NM_152636	Hs.243326	196074	methyltransferase like 15	ENST00000406787	THC2539959	GO:0005759(mitochondrial matrix)|GO:0070475(rRNA base methylation)|GO:0071424(rRNA (cytosine-N4-)-methyltransferase activity)	Homo sapiens methyltransferase like 15 (METTL15), transcript variant 2, mRNA [NM_152636]	chr11:28354711-28354770	hs|11p14.1
A_23_P138541	0.00242338	0.000863245	2.80729	0.00513163	0.337904	1	AKR1C3	TRUE	FALSE	FALSE	NM_003739	NM_003739	NM_003739	Hs.78183	8644	aldo-keto reductase family 1 member C3	ENST00000439082	THC2463182	GO:0001523(retinoid metabolic process)|GO:0001758(retinal dehydrogenase activity)|GO:0004032(alditol:NADP+ 1-oxidoreductase activity)|GO:0004033(aldo-keto reductase (NADP) activity)|GO:0004745(NAD-retinol dehydrogenase activity)|GO:0005634(nucleus)|GO:0005737(cytoplasm)|GO:0005829(cytosol)|GO:0006693(prostaglandin metabolic process)|GO:0007186(G protein-coupled receptor signaling pathway)|GO:0007…	Homo sapiens aldo-keto reductase family 1 member C3 (AKR1C3), transcript variant 1, mRNA [NM_003739]	chr10:5147789-5147848	hs|10p15.1
A_21_P0012300	-0.00106953	0.000381256	-2.80527	0.00516502	0.338917	1	XLOC_l2_009571	FALSE	FALSE	FALSE	TCONS_l2_00018071							THC2559249		BROAD Institute lincRNA (XLOC_l2_009571), lincRNA [TCONS_l2_00018071]	chr22:42546792-42546733	hs|22q13.2
A_24_P219108	0.000905076	0.000322523	2.80624	0.00517385	0.338917	1	RPS6KL1	TRUE	TRUE	FALSE	NM_031464	NM_031464	NM_031464	Hs.414481	83694	ribosomal protein S6 kinase like 1	ENST00000553789	NP1167341	GO:0005524(ATP binding)|GO:0005840(ribosome)|GO:0006468(protein phosphorylation)|GO:0106310(protein serine kinase activity)	Homo sapiens ribosomal protein S6 kinase like 1 (RPS6KL1), transcript variant 2, mRNA [NM_031464]	chr14:75373785-75373726	hs|14q24.3
A_21_P0007999	0.000767768	0.00027353	2.80689	0.00517409	0.338917	1	LINC00358	FALSE	FALSE	FALSE	NR_046995	NR_046995	NR_046995	Hs.552684	100874143	long intergenic non-protein coding RNA 358	ENST00000432697	THC2609386		Homo sapiens long intergenic non-protein coding RNA 358 (LINC00358), long non-coding RNA [NR_046995]	chr13:62578364-62578305	hs|13q21.31
A_23_P250874	-0.000696892	0.00024848	-2.80463	0.0051999	0.338917	1	FKBP6	TRUE	FALSE	FALSE	NM_003602	NM_003602	NM_003602	Hs.661266	8468	FKBP prolyl isomerase family member 6 (inactive)	ENST00000431982	THC2473291	GO:0000795(synaptonemal complex)|GO:0003755(peptidyl-prolyl cis-trans isomerase activity)|GO:0005515(protein binding)|GO:0005528(FK506 binding)|GO:0005737(cytoplasm)|GO:0005829(cytosol)|GO:0006457(protein folding)|GO:0007283(spermatogenesis)|GO:0030154(cell differentiation)|GO:0031047(gene silencing by RNA)|GO:0034587(piRNA metabolic process)|GO:0042802(identical protein binding)|GO:0043046(DNA m…	Homo sapiens FKBP prolyl isomerase family member 6 (inactive) (FKBP6), transcript variant 1, mRNA [NM_003602]	chr7:72772335-72772394	hs|7q11.23
A_24_P169386	0.000896888	0.000319843	2.80415	0.00520007	0.338917	1	FAM228A	TRUE	FALSE	FALSE	NM_001040710	NM_001040710	NM_001040710	Hs.741736	653140	family with sequence similarity 228 member A	ENST00000610442	THC2488176	GO:0005515(protein binding)	Homo sapiens family with sequence similarity 228 member A (FAM228A), mRNA [NM_001040710]	chr2:24406202-24406382	hs|2p23.3
A_24_P110983	0.00127997	0.000456651	2.80296	0.00520385	0.338917	1	AKT3	TRUE	TRUE	FALSE	NM_005465	NM_005465	NM_005465	Hs.498292	10000	AKT serine/threonine kinase 3	ENST00000366539	THC2496928	GO:0000002(mitochondrial genome maintenance)|GO:0001938(positive regulation of endothelial cell proliferation)|GO:0004672(protein kinase activity)|GO:0004674(protein serine/threonine kinase activity)|GO:0005515(protein binding)|GO:0005524(ATP binding)|GO:0005634(nucleus)|GO:0005737(cytoplasm)|GO:0006468(protein phosphorylation)|GO:0007165(signal transduction)|GO:0016020(membrane)|GO:0018105(pepti…	Homo sapiens AKT serine/threonine kinase 3 (AKT3), transcript variant 1, mRNA [NM_005465]	chr1:243665260-243665201	hs|1q43
A_21_P0013030	0.000664792	0.000237083	2.80405	0.00520714	0.338917	1	XLOC_l2_012621	FALSE	FALSE	FALSE	TCONS_l2_00024305									BROAD Institute lincRNA (XLOC_l2_012621), lincRNA [TCONS_l2_00024305]	chr6:80780063-80780122	hs|6q14.1
A_33_P3334748	0.000728223	0.000259765	2.80339	0.00521875	0.338917	1		FALSE	FALSE	FALSE	CN282820		CN282820	Hs.576209						17000424515715 GRN_EB Homo sapiens cDNA 5', mRNA sequence [CN282820]	chr1:33353172-33353113	hs|1p35.1
A_24_P11061	0.000790715	0.000282047	2.80349	0.00521945	0.338917	1	CSAG1	TRUE	FALSE	FALSE	NM_153478	NM_153478	NM_153478	Hs.423718	158511	chondrosarcoma associated gene 1	ENST00000370291	NP1166054		Homo sapiens chondrosarcoma associated gene 1 (CSAG1), transcript variant a, mRNA [NM_153478]	chrX:151909253-151909312	hs|Xq28
A_33_P3236881	-0.00190466	0.000679598	-2.80263	0.00522558	0.338917	1	MICOS10-NBL1	FALSE	FALSE	FALSE	NM_001204088	NM_001204088	NM_001204088	Hs.654502	100532736	MICOS10-NBL1 readthrough	ENST00000375136	THC2468939	GO:0005515(protein binding)|GO:0005615(extracellular space)|GO:0007165(signal transduction)|GO:0007399(nervous system development)|GO:0009887(animal organ morphogenesis)|GO:0016015(morphogen activity)|GO:0030514(negative regulation of BMP signaling pathway)|GO:0035582(sequestering of BMP in extracellular matrix)|GO:0036122(BMP binding)|GO:0038098(sequestering of BMP from receptor via BMP binding)…	Homo sapiens MICOS10-NBL1 readthrough (MICOS10-NBL1), transcript variant 1, mRNA [NM_001204088]	chr1:19984882-19984941	hs|1p36.13
A_23_P385911	0.00074826	0.00026709	2.80153	0.00524438	0.338917	1	CEP44	TRUE	FALSE	FALSE	NM_001145314	NM_001145314	NM_001145314	Hs.555989	80817	centrosomal protein 44	ENST00000396791	THC2473823	GO:0000922(spindle pole)|GO:0005515(protein binding)|GO:0005737(cytoplasm)|GO:0005813(centrosome)|GO:0005814(centriole)|GO:0007098(centrosome cycle)|GO:0007099(centriole replication)|GO:0008017(microtubule binding)|GO:0010457(centriole-centriole cohesion)|GO:0030496(midbody)	Homo sapiens centrosomal protein 44 (CEP44), transcript variant 2, mRNA [NM_001145314]	chr4:175253338-175253397	hs|4q34.1
A_24_P366749	-0.00106809	0.000381348	-2.80082	0.0052529	0.338917	1	ATP8B2	TRUE	TRUE	FALSE	NM_001005855	NM_001005855	NM_001005855	Hs.435700	57198	ATPase phospholipid transporting 8B2	ENST00000368487	THC2480069	GO:0000287(magnesium ion binding)|GO:0005515(protein binding)|GO:0005524(ATP binding)|GO:0005789(endoplasmic reticulum membrane)|GO:0005794(Golgi apparatus)|GO:0005802(trans-Golgi network)|GO:0005886(plasma membrane)|GO:0005887(integral component of plasma membrane)|GO:0007030(Golgi organization)|GO:0016887(ATP hydrolysis activity)|GO:0034220(ion transmembrane transport)|GO:0045332(phospholipid t…	Homo sapiens ATPase phospholipid transporting 8B2 (ATP8B2), transcript variant 2, mRNA [NM_001005855]	chr1:154305154-154306622	hs|1q21.3
A_23_P64044	-0.0013726	0.000490292	-2.79957	0.00525572	0.338917	1	FERMT3	TRUE	TRUE	FALSE	NM_178443	NM_178443	NM_178443	Hs.180535	83706	FERM domain containing kindlin 3	ENST00000540554	THC2719884	GO:0002102(podosome)|GO:0005178(integrin binding)|GO:0005576(extracellular region)|GO:0007159(leukocyte cell-cell adhesion)|GO:0007160(cell-matrix adhesion)|GO:0007229(integrin-mediated signaling pathway)|GO:0016020(membrane)|GO:0030055(cell-substrate junction)|GO:0030335(positive regulation of cell migration)|GO:0031093(platelet alpha granule lumen)|GO:0033622(integrin activation)|GO:0033632(reg…	Homo sapiens FERM domain containing kindlin 3 (FERMT3), transcript variant URP2LF, mRNA [NM_178443]	chr11:63988599-63990565	hs|11q13.1
A_21_P0007651	0.000824165	0.000294019	2.8031	0.00525723	0.338917	1	LOC105370053	FALSE	FALSE	FALSE	XR_945492	XR_945492	XR_945492		105370053	uncharacterized LOC105370053				PREDICTED: Homo sapiens uncharacterized LOC105370053 (LOC105370053), ncRNA [XR_945492]	chr12:125638471-125638530	hs|12q24.31
A_23_P70359	0.00180376	0.000644346	2.79937	0.00525826	0.338917	1	AGPAT4-IT1	TRUE	TRUE	FALSE	NR_024277	NR_024277	NR_024277	Hs.664873	79992	AGPAT4 intronic transcript 1	ENST00000624499	THC2477926		Homo sapiens AGPAT4 intronic transcript 1 (AGPAT4-IT1), long non-coding RNA [NR_024277]	chr6:161581396-161581337	hs|6q26
A_33_P3256293	-0.000704256	0.000251511	-2.8001	0.00527514	0.339033	1		FALSE	FALSE	FALSE	ENST00000604177	XR_001744401	XR_001744401				ENST00000604177			chromosome 4 open reading frame 46 (C4orf46) pseudogene [ENST00000604177]	chr6:143708424-143708483	hs|6q24.2
A_24_P10214	0.000658925	0.000235306	2.80029	0.00527568	0.339033	1	STXBP6	TRUE	FALSE	FALSE	NM_014178	NM_014178	NM_014178	Hs.508958	29091	syntaxin binding protein 6	ENST00000550887	THC2688380	GO:0000145(exocyst)|GO:0005546(phosphatidylinositol-4,5-bisphosphate binding)|GO:0005886(plasma membrane)|GO:0005912(adherens junction)|GO:0006887(exocytosis)|GO:0006893(Golgi to plasma membrane transport)|GO:0016021(integral component of membrane)|GO:0035493(SNARE complex assembly)|GO:0035542(regulation of SNARE complex assembly)|GO:0045920(negative regulation of exocytosis)|GO:0098609(cell-cell…	Homo sapiens syntaxin binding protein 6 (STXBP6), transcript variant 1, mRNA [NM_014178]	chr14:25326267-25325283	hs|14q12
A_33_P3335124	-0.00154128	0.000550847	-2.79801	0.00528233	0.339033	1	RPS2	TRUE	TRUE	TRUE	NM_002952	NM_002952	NM_002952	Hs.356366	6187	ribosomal protein S2	ENST00000468126	THC2551177	GO:0002181(cytoplasmic translation)|GO:0003723(RNA binding)|GO:0003729(mRNA binding)|GO:0003735(structural constituent of ribosome)|GO:0005515(protein binding)|GO:0005634(nucleus)|GO:0005654(nucleoplasm)|GO:0005730(nucleolus)|GO:0005829(cytosol)|GO:0005925(focal adhesion)|GO:0006412(translation)|GO:0016020(membrane)|GO:0017134(fibroblast growth factor binding)|GO:0019899(enzyme binding)|GO:002262…	Homo sapiens ribosomal protein S2 (RPS2), mRNA [NM_002952]	chr16:2014321-2013243	hs|16p13.3
A_21_P0001115	0.000867098	0.000310064	2.79652	0.00532256	0.340132	1		FALSE	FALSE	FALSE	lnc-MATN1-3:1									BROAD Institute lincRNA (XLOC_000766), lincRNA [TCONS_00000496]	chr1:30496932-30496873	hs|1p35.2
A_23_P200780	0.00130602	0.000467115	2.79592	0.0053245	0.340132	1	TGFBR3	TRUE	TRUE	FALSE	NM_003243	NM_003243	NM_003243	Hs.482390	7049	transforming growth factor beta receptor 3	ENST00000532540	THC2463693	GO:0001666(response to hypoxia)|GO:0001837(epithelial to mesenchymal transition)|GO:0001889(liver development)|GO:0003007(heart morphogenesis)|GO:0003150(muscular septum morphogenesis)|GO:0003151(outflow tract morphogenesis)|GO:0003223(ventricular compact myocardium morphogenesis)|GO:0005024(transforming growth factor beta-activated receptor activity)|GO:0005114(type II transforming growth factor…	Homo sapiens transforming growth factor beta receptor 3 (TGFBR3), transcript variant 1, mRNA [NM_003243]	chr1:92148947-92148888	hs|1p22.1
A_23_P2998	-0.00147298	0.000526894	-2.79559	0.00532964	0.340132	1	OXA1L	TRUE	TRUE	FALSE	NM_005015	NM_005015	NM_005015	Hs.151134	5018	OXA1L mitochondrial inner membrane protein	ENST00000412791	NP1177317	GO:0005515(protein binding)|GO:0005739(mitochondrion)|GO:0005759(mitochondrial matrix)|GO:0009060(aerobic respiration)|GO:0031305(integral component of mitochondrial inner membrane)|GO:0031966(mitochondrial membrane)|GO:0032592(integral component of mitochondrial membrane)|GO:0032780(negative regulation of ATPase activity)|GO:0032977(membrane insertase activity)|GO:0032979(protein insertion into …	Homo sapiens OXA1L mitochondrial inner membrane protein (OXA1L), mRNA; nuclear gene for mitochondrial product [NM_005015]	chr14:23240015-23240074	hs|14q11.2
A_33_P3424222	-0.00252433	0.000902547	-2.7969	0.00534024	0.340132	1	HLA-DQB1	TRUE	TRUE	FALSE	NM_002123	NM_002123	NM_002123	Hs.409934	3119	major histocompatibility complex, class II, DQ beta 1	ENST00000484729	THC2557334	GO:0000139(Golgi membrane)|GO:0002250(adaptive immune response)|GO:0002381(immunoglobulin production involved in immunoglobulin-mediated immune response)|GO:0002503(peptide antigen assembly with MHC class II protein complex)|GO:0005515(protein binding)|GO:0005765(lysosomal membrane)|GO:0005886(plasma membrane)|GO:0006955(immune response)|GO:0006959(humoral immune response)|GO:0010008(endosome mem…	Homo sapiens major histocompatibility complex, class II, DQ beta 1 (HLA-DQB1), transcript variant 1, mRNA [NM_002123]	chr6:32629184-32629125	hs|6p21.32
A_23_P63289	-0.000904728	0.000323747	-2.79455	0.00534027	0.340132	1	SSU72	TRUE	TRUE	FALSE	NM_014188	NM_014188	NM_014188	Hs.549751	29101	SSU72 homolog, RNA polymerase II CTD phosphatase	ENST00000378726	THC2484216	GO:0005515(protein binding)|GO:0005654(nucleoplasm)|GO:0005829(cytosol)|GO:0005847(mRNA cleavage and polyadenylation specificity factor complex)|GO:0006369(termination of RNA polymerase II transcription)|GO:0006378(mRNA polyadenylation)|GO:0008420(RNA polymerase II CTD heptapeptide repeat phosphatase activity)|GO:0070940(dephosphorylation of RNA polymerase II C-terminal domain)|GO:0106306(protein…	Homo sapiens SSU72 homolog, RNA polymerase II CTD phosphatase (SSU72), mRNA [NM_014188]	chr1:1477388-1477329	hs|1p36.33
A_21_P0013868	0.000837393	0.000299562	2.7954	0.0053473	0.340132	1	AKAP17BP	FALSE	FALSE	FALSE	NR_171575	NR_171575	NR_171575		139516	A-kinase anchoring protein 17B, pseudogene	ENST00000431706	THC2686626		Homo sapiens A-kinase anchoring protein 17B, pseudogene (AKAP17BP), non-coding RNA [NR_171575]	chrX:118390922-118388805	hs|Xq24
A_21_P0000089	0.000923097	0.00033043	2.79363	0.00535155	0.340132	1	ZFYVE28	TRUE	TRUE	FALSE	NM_001172660	NM_001172660	NM_001172660	Hs.292056	57732	zinc finger FYVE-type containing 28	ENST00000515169	THC2605406	GO:0005515(protein binding)|GO:0005829(cytosol)|GO:0007175(negative regulation of epidermal growth factor-activated receptor activity)|GO:0031901(early endosome membrane)|GO:0032266(phosphatidylinositol-3-phosphate binding)|GO:0042059(negative regulation of epidermal growth factor receptor signaling pathway)|GO:0046872(metal ion binding)	Homo sapiens zinc finger FYVE-type containing 28 (ZFYVE28), transcript variant 6, mRNA [NM_001172660]	chr4:2337505-2337446	hs|4p16.3
A_21_P0010357	0.000619252	0.000221636	2.794	0.00536274	0.340186	1		FALSE	FALSE	FALSE	ENST00000417782						ENST00000417782			novel transcript [ENST00000417782]	chr22:36085361-36085420	hs|22q12.3
A_23_P331479	-0.00112165	0.000401713	-2.79216	0.00537533	0.340186	1	PPP1R18	TRUE	TRUE	FALSE	NM_133471	NM_133471	NM_133471	Hs.101150	170954	protein phosphatase 1 regulatory subunit 18	ENST00000615527	NP851514	GO:0003779(actin binding)|GO:0005515(protein binding)|GO:0005737(cytoplasm)|GO:0005856(cytoskeleton)|GO:0019902(phosphatase binding)	Homo sapiens protein phosphatase 1 regulatory subunit 18 (PPP1R18), transcript variant 1, mRNA [NM_133471]	chr6:30644336-30644277	hs|6p21.33
A_24_P101642	-0.00124026	0.000444049	-2.79307	0.00537785	0.340186	1		FALSE	FALSE	FALSE	ENST00000570121						ENST00000570121	NP109842		immunoglobulin heavy variable 3/OR16-12 (non-functional) [Source:HGNC Symbol;Acc:HGNC:5636] [ENST00000570121]	chr16:33605576-33605635	hs|16p11.2
A_24_P363278	0.00176759	0.000633178	2.79161	0.00538377	0.340186	1	MAK	TRUE	TRUE	FALSE	NM_005906	NM_005906	NM_005906	Hs.446125	4117	male germ cell associated kinase	ENST00000676116	THC2472977	GO:0001750(photoreceptor outer segment)|GO:0001917(photoreceptor inner segment)|GO:0003713(transcription coactivator activity)|GO:0004672(protein kinase activity)|GO:0004674(protein serine/threonine kinase activity)|GO:0005515(protein binding)|GO:0005524(ATP binding)|GO:0005634(nucleus)|GO:0005737(cytoplasm)|GO:0005813(centrosome)|GO:0005929(cilium)|GO:0005930(axoneme)|GO:0006468(protein phosphor…	Homo sapiens male germ cell associated kinase (MAK), transcript variant 1, mRNA [NM_005906]	chr6:10763337-10763278	hs|6p24.2
A_33_P3260782	0.000704465	0.000252125	2.79411	0.00538961	0.340186	1	RAG2	TRUE	TRUE	TRUE	ENST00000534379				5897	recombination activating 2	ENST00000534379		GO:0002326(B cell lineage commitment)|GO:0002331(pre-B cell allelic exclusion)|GO:0002358(B cell homeostatic proliferation)|GO:0002360(T cell lineage commitment)|GO:0003682(chromatin binding)|GO:0005546(phosphatidylinositol-4,5-bisphosphate binding)|GO:0005547(phosphatidylinositol-3,4,5-trisphosphate binding)|GO:0005654(nucleoplasm)|GO:0006325(chromatin organization)|GO:0008270(zinc ion binding)|…	recombination activating 2 [Source:HGNC Symbol;Acc:HGNC:9832] [ENST00000534379]	chr11:36616321-36616262	hs|11p12
A_23_P93960	0.000692346	0.000248041	2.79126	0.00541895	0.341386	1	PRSS37	TRUE	TRUE	FALSE	NM_001008270	NM_001008270	NM_001008270	Hs.98947	136242	serine protease 37	ENST00000452758	THC2620352	GO:0001669(acrosomal vesicle)|GO:0004252(serine-type endopeptidase activity)|GO:0005576(extracellular region)|GO:0005634(nucleus)|GO:0005737(cytoplasm)|GO:0006508(proteolysis)|GO:0007339(binding of sperm to zona pellucida)|GO:0016477(cell migration)|GO:0043231(intracellular membrane-bounded organelle)|GO:0051604(protein maturation)|GO:0070613(regulation of protein processing)|GO:1905516(positive …	Homo sapiens serine protease 37 (PRSS37), transcript variant 1, mRNA [NM_001008270]	chr7:141536238-141536179	hs|7q34
A_33_P3316273	0.00294199	0.00105342	2.79281	0.00543181	0.341386	1	CCL3	TRUE	FALSE	FALSE	NM_002983	NM_002983	NM_002983	Hs.514107	6348	C-C motif chemokine ligand 3	ENST00000614051	THC2601998	GO:0000165(MAPK cascade)|GO:0001649(osteoblast differentiation)|GO:0001775(cell activation)|GO:0002548(monocyte chemotaxis)|GO:0004672(protein kinase activity)|GO:0004698(calcium-dependent protein kinase C activity)|GO:0005515(protein binding)|GO:0005576(extracellular region)|GO:0005615(extracellular space)|GO:0005737(cytoplasm)|GO:0005829(cytosol)|GO:0006468(protein phosphorylation)|GO:0006816(c…	Homo sapiens C-C motif chemokine ligand 3 (CCL3), transcript variant 1, mRNA [NM_002983]	chr17:34415664-34415605	hs|17q12
A_19_P00322109	-0.00118815	0.000426087	-2.78851	0.00543534	0.341386	1	GARS1-DT	FALSE	FALSE	FALSE	NR_038889	NR_038889	NR_038889	Hs.561708	401320	GARS1 divergent transcript	ENST00000577889	THC2577766		Homo sapiens GARS1 divergent transcript (GARS1-DT), long non-coding RNA [NR_038889]	chr7:30590294-30590235	hs|7p14.3
A_33_P3291748	-0.000669354	0.000239956	-2.78948	0.0054385	0.341386	1	DCDC1	TRUE	TRUE	FALSE	NM_001367979	NM_001367979	NM_001367979	Hs.530438	341019	doublecortin domain containing 1	ENST00000406071	THC2482361	GO:0005515(protein binding)|GO:0005737(cytoplasm)|GO:0005874(microtubule)|GO:0007049(cell cycle)|GO:0008017(microtubule binding)|GO:0030246(carbohydrate binding)|GO:0030496(midbody)|GO:0035556(intracellular signal transduction)|GO:0051301(cell division)|GO:0072686(mitotic spindle)|GO:0090543(Flemming body)|GO:1902412(regulation of mitotic cytokinesis)	Homo sapiens doublecortin domain containing 1 (DCDC1), transcript variant 4, mRNA [NM_001367979]	chr11:30930553-30930494	hs|11p14.1
A_24_P163237	0.000816462	0.000292841	2.78808	0.00546563	0.342618	1	STOX2	TRUE	TRUE	FALSE	NM_020225	NM_020225	NM_020225	Hs.696657	56977	storkhead box 2	ENST00000513034	NP228018	GO:0000977(RNA polymerase II transcription regulatory region sequence-specific DNA binding)|GO:0001228(DNA-binding transcription activator activity, RNA polymerase II-specific)|GO:0001893(maternal placenta development)|GO:0003674(molecular_function)|GO:0005575(cellular_component)|GO:0005634(nucleus)|GO:0005737(cytoplasm)|GO:0006357(regulation of transcription by RNA polymerase II)|GO:0009792(embr…	Homo sapiens storkhead box 2 (STOX2), transcript variant 1, mRNA [NM_020225]	chr4:184938430-184938489	hs|4q35.1
A_23_P43350	0.0007845	0.00028142	2.78765	0.00548034	0.342652	1	MLANA	TRUE	TRUE	FALSE	NM_005511	NM_005511	NM_005511	Hs.154069	2315	melan-A	ENST00000381477	THC2464215	GO:0005515(protein binding)|GO:0005789(endoplasmic reticulum membrane)|GO:0005794(Golgi apparatus)|GO:0005802(trans-Golgi network)|GO:0005887(integral component of plasma membrane)|GO:0042470(melanosome)	Homo sapiens melan-A (MLANA), mRNA [NM_005511]	chr9:5909735-5909794	hs|9p24.1
A_33_P3273679	0.000781048	0.00028021	2.78736	0.00548355	0.342652	1	NRXN1	TRUE	TRUE	TRUE	NM_001330081	NM_001330081	NM_001330081	Hs.733743	9378	neurexin 1	ENST00000405581	THC2601584	GO:0005246(calcium channel regulator activity)|GO:0005509(calcium ion binding)|GO:0005515(protein binding)|GO:0005730(nucleolus)|GO:0005783(endoplasmic reticulum)|GO:0005886(plasma membrane)|GO:0005887(integral component of plasma membrane)|GO:0007158(neuron cell-cell adhesion)|GO:0007268(chemical synaptic transmission)|GO:0007269(neurotransmitter secretion)|GO:0007411(axon guidance)|GO:0007416(s…	Homo sapiens neurexin 1 (NRXN1), transcript variant 7, mRNA [NM_001330081]	chr2:51144217-51144158	hs|2p16.3
A_23_P56604	0.000692702	0.000248625	2.78614	0.00549735	0.342652	1	IL1RL2	TRUE	FALSE	FALSE	NM_003854	NM_003854	NM_003854	Hs.659863	8808	interleukin 1 receptor like 2	ENST00000481806	THC2483189	GO:0004908(interleukin-1 receptor activity)|GO:0004909(interleukin-1, type I, activating receptor activity)|GO:0005886(plasma membrane)|GO:0005887(integral component of plasma membrane)|GO:0006954(inflammatory response)|GO:0006968(cellular defense response)|GO:0007165(signal transduction)|GO:0032755(positive regulation of interleukin-6 production)|GO:0045087(innate immune response)|GO:0045582(pos…	Homo sapiens interleukin 1 receptor like 2 (IL1RL2), transcript variant 1, mRNA [NM_003854]	chr2:102836440-102842379	hs|2q12.1
A_23_P10025	-0.00197489	0.00070924	-2.78451	0.00550172	0.342652	1	NELL2	TRUE	TRUE	FALSE	NM_006159	NM_006159	NM_006159	Hs.505326	4753	neural EGFL like 2	ENST00000437801	THC2512215	GO:0005080(protein kinase C binding)|GO:0005509(calcium ion binding)|GO:0005515(protein binding)|GO:0005576(extracellular region)|GO:0005737(cytoplasm)|GO:0008201(heparin binding)|GO:0070050(neuron cellular homeostasis)	Homo sapiens neural EGFL like 2 (NELL2), transcript variant 2, mRNA [NM_006159]	chr12:44902496-44902437	hs|12q12
A_23_P304652	0.000703704	0.000252564	2.78624	0.00550366	0.342652	1	NME9	TRUE	TRUE	FALSE	NM_178130	NM_178130	NM_178130	Hs.660992	347736	NME/NM23 family member 9	ENST00000383180	THC2478634	GO:0004550(nucleoside diphosphate kinase activity)|GO:0005856(cytoskeleton)|GO:0006165(nucleoside diphosphate phosphorylation)|GO:0006183(GTP biosynthetic process)|GO:0006228(UTP biosynthetic process)|GO:0006241(CTP biosynthetic process)|GO:0042995(cell projection)|GO:0120293(dynein axonemal particle)	Homo sapiens NME/NM23 family member 9 (NME9), transcript variant 2, mRNA [NM_178130]	chr3:137980577-137980518	hs|3q22.3
A_24_P77904	0.000696627	0.000249862	2.78805	0.00551638	0.342976	1	HOXA10	TRUE	TRUE	FALSE	NM_018951	NM_018951	NM_018951	Hs.110637	3206	homeobox A10	ENST00000521421	NP1400322	GO:0000785(chromatin)|GO:0000978(RNA polymerase II cis-regulatory region sequence-specific DNA binding)|GO:0000981(DNA-binding transcription factor activity, RNA polymerase II-specific)|GO:0001228(DNA-binding transcription activator activity, RNA polymerase II-specific)|GO:0001501(skeletal system development)|GO:0005515(protein binding)|GO:0005634(nucleus)|GO:0005654(nucleoplasm)|GO:0005667(trans…	Homo sapiens homeobox A10 (HOXA10), transcript variant 1, mRNA [NM_018951]	chr7:27211294-27211235	hs|7p15.2
A_21_P0009103	0.000728198	0.000261643	2.78317	0.00555191	0.344716	1	LOC102725116	FALSE	FALSE	FALSE	XR_001752203	XR_001752203	XR_001752203		102725116	uncharacterized LOC102725116				PREDICTED: Homo sapiens uncharacterized LOC102725116 (LOC102725116), transcript variant X2, ncRNA [XR_001752203]	chr16:56158917-56166169	hs|16q12.2
A_33_P3358469	0.000976668	0.00035114	2.78142	0.0055771	0.345111	1	GLI2	TRUE	TRUE	FALSE	NM_001374353	NM_001374353	NM_001374353	Hs.111867	2736	GLI family zinc finger 2	ENST00000360874	NP1074699	GO:0000122(negative regulation of transcription by RNA polymerase II)|GO:0000978(RNA polymerase II cis-regulatory region sequence-specific DNA binding)|GO:0000981(DNA-binding transcription factor activity, RNA polymerase II-specific)|GO:0001228(DNA-binding transcription activator activity, RNA polymerase II-specific)|GO:0001501(skeletal system development)|GO:0001701(in utero embryonic developmen…	Homo sapiens GLI family zinc finger 2 (GLI2), transcript variant 3, mRNA [NM_001374353]	chr2:121684982-121685041	hs|2q14.2
A_24_P253818	-0.00101949	0.000366619	-2.78079	0.0055809	0.345111	1	FLOT2	TRUE	TRUE	FALSE	NM_004475	NM_004475	NM_004475	Hs.514038	2319	flotillin 2	ENST00000465427	THC2468986	GO:0001765(membrane raft assembly)|GO:0001931(uropod)|GO:0002020(protease binding)|GO:0002080(acrosomal membrane)|GO:0005515(protein binding)|GO:0005768(endosome)|GO:0005886(plasma membrane)|GO:0005901(caveola)|GO:0005912(adherens junction)|GO:0005925(focal adhesion)|GO:0007155(cell adhesion)|GO:0008544(epidermis development)|GO:0010629(negative regulation of gene expression)|GO:0016020(membrane)…	Homo sapiens flotillin 2 (FLOT2), transcript variant 1, mRNA [NM_004475]	chr17:27209206-27209147	hs|17q11.2
A_32_P57854	-0.00158151	0.000568935	-2.77977	0.00558322	0.345111	1	OST4	TRUE	FALSE	FALSE	NM_001134693	NM_001134693	NM_001134693	Hs.502948	100128731	oligosaccharyltransferase complex subunit 4, non-catalytic	ENST00000429985	THC2654667	GO:0005515(protein binding)|GO:0008250(oligosaccharyltransferase complex)|GO:0016021(integral component of membrane)|GO:0018279(protein N-linked glycosylation via asparagine)	Homo sapiens oligosaccharyltransferase complex subunit 4, non-catalytic (OST4), mRNA [NM_001134693]	chr2:27293465-27293406	hs|2p23.3
A_33_P3218694	0.000725811	0.000261113	2.77968	0.00560562	0.345111	1	PNN	TRUE	TRUE	FALSE	NM_002687	NM_002687	NM_002687	Hs.409965	5411	pinin, desmosome associated protein	ENST00000216832	THC2654910	GO:0000398(mRNA splicing, via spliceosome)|GO:0003677(DNA binding)|GO:0003723(RNA binding)|GO:0005198(structural molecule activity)|GO:0005515(protein binding)|GO:0005882(intermediate filament)|GO:0005886(plasma membrane)|GO:0005911(cell-cell junction)|GO:0007155(cell adhesion)|GO:0016020(membrane)|GO:0016607(nuclear speck)|GO:0030057(desmosome)|GO:0071013(catalytic step 2 spliceosome)	Homo sapiens pinin, desmosome associated protein (PNN), mRNA [NM_002687]	chr14:39652268-39652327	hs|14q21.1
A_21_P0013426	0.000683157	0.00024589	2.7783	0.00561185	0.345111	1	LOC650226	FALSE	FALSE	FALSE	NR_029420	NR_029420	NR_029420	Hs.448401	650226	ankyrin repeat domain 26 pseudogene	ENST00000422212	THC2650653		Homo sapiens ankyrin repeat domain 26 pseudogene (LOC650226), non-coding RNA [NR_029420]	chr7:56494546-56493916	hs|7p11.2
A_33_P3321382	0.00109568	0.000394435	2.77785	0.00562098	0.345111	1	CNTNAP3B	TRUE	FALSE	FALSE	ENST00000341990				728577	contactin associated protein family member 3B	ENST00000341990		GO:0007155(cell adhesion)|GO:0016021(integral component of membrane)	contactin associated protein family member 3B [Source:HGNC Symbol;Acc:HGNC:32035] [ENST00000341990]	chr9:43876220-43876279	hs|9p11.2
A_33_P3242323	0.000659777	0.000237449	2.77861	0.00563047	0.345111	1	TAF5L	TRUE	FALSE	FALSE	ENST00000366674				27097	TATA-box binding protein associated factor 5 like	ENST00000366674		GO:0000123(histone acetyltransferase complex)|GO:0000124(SAGA complex)|GO:0003713(transcription coactivator activity)|GO:0005515(protein binding)|GO:0005634(nucleus)|GO:0005669(transcription factor TFIID complex)|GO:0006355(regulation of transcription, DNA-templated)|GO:0006366(transcription by RNA polymerase II)|GO:0016573(histone acetylation)|GO:0016607(nuclear speck)|GO:0033276(transcription f…	TATA-box binding protein associated factor 5 like [Source:HGNC Symbol;Acc:HGNC:17304] [ENST00000366674]	chr1:229749969-229749910	hs|1q42.13
A_23_P128641	-0.000861718	0.000310246	-2.77753	0.0056337	0.345111	1	USPL1	TRUE	FALSE	FALSE	NM_005800	NM_005800	NM_005800	Hs.533831	10208	ubiquitin specific peptidase like 1	ENST00000255304	THC2462977	GO:0005515(protein binding)|GO:0005615(extracellular space)|GO:0008283(cell population proliferation)|GO:0009301(snRNA transcription)|GO:0015030(Cajal body)|GO:0016926(protein desumoylation)|GO:0030576(Cajal body organization)|GO:0032183(SUMO binding)|GO:0043130(ubiquitin binding)|GO:0070140(SUMO-specific isopeptidase activity)	Homo sapiens ubiquitin specific peptidase like 1 (USPL1), transcript variant 1, mRNA [NM_005800]	chr13:31233106-31233165	hs|13q12.3
A_21_P0011798	0.000830683	0.000299025	2.77797	0.00563573	0.345111	1	XLOC_l2_007274	FALSE	FALSE	FALSE	TCONS_l2_00013566							THC2688675		BROAD Institute lincRNA (XLOC_l2_007274), lincRNA [TCONS_l2_00013566]	chr2:34949686-34949745	hs|2p22.3
A_23_P421401	0.00113041	0.000407128	2.77654	0.00564071	0.345111	1	PDGFRB	TRUE	FALSE	FALSE	NM_002609	NM_002609	NM_002609	Hs.509067	5159	platelet derived growth factor receptor beta	ENST00000520851	THC2670736	GO:0001525(angiogenesis)|GO:0004713(protein tyrosine kinase activity)|GO:0004714(transmembrane receptor protein tyrosine kinase activity)|GO:0004992(platelet activating factor receptor activity)|GO:0005017(platelet-derived growth factor-activated receptor activity)|GO:0005019(platelet-derived growth factor beta-receptor activity)|GO:0005102(signaling receptor binding)|GO:0005161(platelet-derived …	Homo sapiens platelet derived growth factor receptor beta (PDGFRB), transcript variant 1, mRNA [NM_002609]	chr5:149493523-149493464	hs|5q32
A_23_P107644	0.00178206	0.000641861	2.7764	0.00564134	0.345111	1	SNRPD1	TRUE	FALSE	FALSE	NM_006938	NM_006938	NM_006938	Hs.464734	6632	small nuclear ribonucleoprotein D1 polypeptide	ENST00000582475	THC2662556	GO:0000243(commitment complex)|GO:0000245(spliceosomal complex assembly)|GO:0000387(spliceosomal snRNP assembly)|GO:0000398(mRNA splicing, via spliceosome)|GO:0003723(RNA binding)|GO:0005515(protein binding)|GO:0005634(nucleus)|GO:0005654(nucleoplasm)|GO:0005682(U5 snRNP)|GO:0005685(U1 snRNP)|GO:0005686(U2 snRNP)|GO:0005687(U4 snRNP)|GO:0005689(U12-type spliceosomal complex)|GO:0005829(cytosol)|G…	Homo sapiens small nuclear ribonucleoprotein D1 polypeptide (SNRPD1), transcript variant 1, mRNA [NM_006938]	chr18:19209071-19209130	hs|18q11.2
A_33_P3331307	-0.000905304	0.000326204	-2.77527	0.00566654	0.345773	1	CDC42EP3	TRUE	TRUE	FALSE	NM_006449	NM_006449	NM_006449	Hs.369574	10602	CDC42 effector protein 3	ENST00000295324	THC2468755	GO:0005515(protein binding)|GO:0005519(cytoskeletal regulatory protein binding)|GO:0005737(cytoplasm)|GO:0005829(cytosol)|GO:0005856(cytoskeleton)|GO:0005886(plasma membrane)|GO:0007165(signal transduction)|GO:0007266(Rho protein signal transduction)|GO:0008360(regulation of cell shape)|GO:0012505(endomembrane system)|GO:0015629(actin cytoskeleton)|GO:0030838(positive regulation of actin filament…	Homo sapiens CDC42 effector protein 3 (CDC42EP3), transcript variant 1, mRNA [NM_006449]	chr2:37870802-37870743	hs|2p22.2
A_33_P3374718	0.000763318	0.000274894	2.77677	0.00567429	0.345773	1	WAC-AS1	TRUE	TRUE	FALSE	NR_033805	NR_033805	NR_033805	Hs.403253	220906	WAC antisense RNA 1 (head to head)				Homo sapiens WAC antisense RNA 1 (head to head) (WAC-AS1), long non-coding RNA [NR_033805]	chr10:28808905-28808846	hs|10p12.1
A_21_P0009240	0.0012017	0.000433143	2.77437	0.00567794	0.345773	1		FALSE	FALSE	FALSE	ENST00000663051		CN267523	Hs.569799			ENST00000663051			novel transcript [ENST00000663051]	chr17:33650234-33651678	hs|17q12
A_33_P3286988	0.00105108	0.000378491	2.77701	0.00568243	0.345773	1		FALSE	FALSE	FALSE	ENST00000561392		BF106382	Hs.612592			ENST00000561392	THC2552273		novel transcript [ENST00000561392]	chr15:30337988-30337929	hs|15q13.2
A_23_P36888	-0.00180538	0.000651063	-2.77297	0.00571863	0.347513	1	PCED1B	TRUE	TRUE	FALSE	NM_138371	NM_138371	NM_138371	Hs.560100	91523	PC-esterase domain containing 1B	ENST00000546455	NP588876	GO:0005515(protein binding)	Homo sapiens PC-esterase domain containing 1B (PCED1B), transcript variant 1, mRNA [NM_138371]	chr12:47630220-47630279	hs|12q13.11
A_24_P276490	-0.0010452	0.000377122	-2.77151	0.00572932	0.3477	1	LYPLA2	TRUE	TRUE	FALSE	NM_007260	NM_007260	NM_007260	Hs.533479	11313	lysophospholipase 2	ENST00000420982	NP1210509	GO:0002084(protein depalmitoylation)|GO:0004622(lysophospholipase activity)|GO:0005515(protein binding)|GO:0005737(cytoplasm)|GO:0005795(Golgi stack)|GO:0005829(cytosol)|GO:0006631(fatty acid metabolic process)|GO:0007411(axon guidance)|GO:0008474(palmitoyl-(protein) hydrolase activity)|GO:0045296(cadherin binding)|GO:0046464(acylglycerol catabolic process)|GO:0052689(carboxylic ester hydrolase a…	Homo sapiens lysophospholipase 2 (LYPLA2), mRNA [NM_007260]	chr1:24120413-24120604	hs|1p36.11
A_23_P5089	-0.00123567	0.000445972	-2.77074	0.00573718	0.347716	1	ATP5F1D	TRUE	TRUE	FALSE	NM_001001975	NM_001001975	NM_001001975	Hs.418668	513	ATP synthase F1 subunit delta	ENST00000591249	THC2530940	GO:0000275(mitochondrial proton-transporting ATP synthase complex, catalytic sector F(1))|GO:0005515(protein binding)|GO:0005524(ATP binding)|GO:0005739(mitochondrion)|GO:0005743(mitochondrial inner membrane)|GO:0005753(mitochondrial proton-transporting ATP synthase complex)|GO:0005759(mitochondrial matrix)|GO:0009060(aerobic respiration)|GO:0015986(ATP synthesis coupled proton transport)|GO:0033…	Homo sapiens ATP synthase F1 subunit delta (ATP5F1D), transcript variant 2, mRNA; nuclear gene for mitochondrial product [NM_001001975]	chr19:1242585-1244131	hs|19p13.3
A_33_P3289248	-0.00148691	0.000536691	-2.77051	0.00574809	0.347915	1		FALSE	FALSE	FALSE	NP868742							NP868742		GB	chr14:106552463-106552404	hs|14q32.33
A_24_P306964	-0.00100294	0.000362053	-2.77014	0.00575962	0.34801	1		FALSE	FALSE	FALSE	ENST00000442125						ENST00000442125			ribosomal protein S11 pseudogene 7 [Source:HGNC Symbol;Acc:HGNC:36724] [ENST00000442125]	chrX:39724756-39724817	hs|Xp11.4
A_33_P3400171	-0.000819499	0.000295599	-2.77234	0.00576488	0.34801	1	AKT2	TRUE	FALSE	FALSE	NM_001330511	NM_001330511	NM_001330511	Hs.631535	208	AKT serine/threonine kinase 2	ENST00000392037	THC2541344	GO:0001934(positive regulation of protein phosphorylation)|GO:0004674(protein serine/threonine kinase activity)|GO:0005515(protein binding)|GO:0005524(ATP binding)|GO:0005634(nucleus)|GO:0005654(nucleoplasm)|GO:0005769(early endosome)|GO:0005829(cytosol)|GO:0005886(plasma membrane)|GO:0005938(cell cortex)|GO:0005978(glycogen biosynthetic process)|GO:0006006(glucose metabolic process)|GO:0006417(r…	Homo sapiens AKT serine/threonine kinase 2 (AKT2), transcript variant 4, mRNA [NM_001330511]	chr19:40761134-40761075	hs|19q13.2
A_24_P152356	-0.000953099	0.000344188	-2.76912	0.00577441	0.348098	1		FALSE	FALSE	FALSE	ENST00000498507						ENST00000498507			ribosomal protein, large, P1 (RPLP1) pseudogene [ENST00000498507]	chr1:171794099-171794042	hs|1q24.3
A_23_P210900	-0.000932885	0.000337045	-2.76783	0.00579438	0.348098	1	ACSS2	TRUE	TRUE	FALSE	NM_018677	NM_018677	NM_018677	Hs.517034	55902	acyl-CoA synthetase short chain family member 2	ENST00000360596	THC2621124	GO:0003987(acetate-CoA ligase activity)|GO:0005524(ATP binding)|GO:0005654(nucleoplasm)|GO:0005737(cytoplasm)|GO:0005759(mitochondrial matrix)|GO:0005829(cytosol)|GO:0006069(ethanol oxidation)|GO:0008610(lipid biosynthetic process)|GO:0016208(AMP binding)|GO:0019413(acetate biosynthetic process)|GO:0019427(acetyl-CoA biosynthetic process from acetate)|GO:0019542(propionate biosynthetic process)|G…	Homo sapiens acyl-CoA synthetase short chain family member 2 (ACSS2), transcript variant 1, mRNA [NM_018677]	chr20:33515343-33515401	hs|20q11.22
A_33_P3274768	0.00095814	0.000346209	2.76752	0.00580819	0.348098	1	LOC107987070	FALSE	FALSE	FALSE	XR_004837509	XR_004837509	XR_004837509		107987070	uncharacterized LOC107987070		THC2481891		PREDICTED: Homo sapiens uncharacterized LOC107987070 (LOC107987070), ncRNA [XR_004837509]	chr9:70097798-70097857	hs|9q21.11
A_21_P0009981	-0.000674208	0.00024368	-2.76677	0.00580835	0.348098	1		FALSE	FALSE	FALSE	ENST00000653535	XR_001754273	XR_001754273				ENST00000653535	THC2659690		novel transcript [ENST00000653535]	chr20:55130161-55130220	hs|20q13.31
A_21_P0008791	0.000858739	0.000310287	2.76757	0.0058127	0.348098	1	LETR1	FALSE	FALSE	FALSE	ENST00000660741				400456	lymphatic endothelial transcriptional regulator lncRNA 1	ENST00000660741	THC2684450		long intergenic non-protein coding RNA 1197 [Source:HGNC Symbol;Acc:HGNC:49597] [ENST00000660741]	chr15:95799117-95799058	hs|15q26.2
A_32_P218355	0.000791078	0.000285815	2.7678	0.0058192	0.348098	1	C6orf132	TRUE	TRUE	FALSE	NM_001164446	NM_001164446	NM_001164446	Hs.444277	647024	chromosome 6 open reading frame 132	ENST00000341865	THC2608413		Homo sapiens chromosome 6 open reading frame 132 (C6orf132), mRNA [NM_001164446]	chr6:42070638-42070579	hs|6p21.1
A_23_P149368	-0.00191316	0.000691711	-2.76583	0.00582334	0.348098	1	FCRL1	TRUE	TRUE	TRUE	NM_052938	NM_052938	NM_052938	Hs.656112	115350	Fc receptor like 1	ENST00000495126	THC2478058	GO:0004888(transmembrane signaling receptor activity)|GO:0005887(integral component of plasma membrane)|GO:0007166(cell surface receptor signaling pathway)|GO:0009986(cell surface)|GO:0015026(coreceptor activity)|GO:0042113(B cell activation)	Homo sapiens Fc receptor like 1 (FCRL1), transcript variant 1, mRNA [NM_052938]	chr1:157765602-157765543	hs|1q23.1
A_24_P109652	0.000882905	0.000319159	2.76635	0.00582728	0.348098	1	PEAK1	TRUE	TRUE	FALSE	NM_001387085	NM_001387085	NM_001387085	Hs.9587	79834	pseudopodium enriched atypical kinase 1	ENST00000312493	THC2542556	GO:0004672(protein kinase activity)|GO:0004715(non-membrane spanning protein tyrosine kinase activity)|GO:0005515(protein binding)|GO:0005524(ATP binding)|GO:0005737(cytoplasm)|GO:0005925(focal adhesion)|GO:0006468(protein phosphorylation)|GO:0015629(actin cytoskeleton)|GO:0016477(cell migration)|GO:0018108(peptidyl-tyrosine phosphorylation)|GO:0034446(substrate adhesion-dependent cell spreading)…	Homo sapiens pseudopodium enriched atypical kinase 1 (PEAK1), transcript variant 4, mRNA [NM_001387085]	chr15:77400666-77400607	hs|15q24.3
A_33_P3383975	0.000684054	0.000247407	2.76489	0.00585654	0.349357	1		FALSE	FALSE	FALSE	ENST00000522186						ENST00000522186			novel transcript [ENST00000522186]	chr8:56047940-56047881	hs|8q12.1
A_23_P131299	-0.00100619	0.000364038	-2.76396	0.00586364	0.349357	1	ZFAND2B	TRUE	TRUE	FALSE	NM_138802	NM_138802	NM_138802	Hs.534540	130617	zinc finger AN1-type containing 2B	ENST00000489197	THC2522861	GO:0005515(protein binding)|GO:0005737(cytoplasm)|GO:0005783(endoplasmic reticulum)|GO:0005789(endoplasmic reticulum membrane)|GO:0006616(SRP-dependent cotranslational protein targeting to membrane, translocation)|GO:0008270(zinc ion binding)|GO:0031225(anchored component of membrane)|GO:0036435(K48-linked polyubiquitin modification-dependent protein binding)|GO:0043130(ubiquitin binding)|GO:0043…	Homo sapiens zinc finger AN1-type containing 2B (ZFAND2B), transcript variant 1, mRNA [NM_138802]	chr2:220072672-220072731	hs|2q35
A_24_P406301	0.00146002	0.000528626	2.76191	0.00589408	0.350707	1	NDUFB2	TRUE	FALSE	FALSE	NM_004546	NM_004546	NM_004546	Hs.655788	4708	NADH:ubiquinone oxidoreductase subunit B2	ENST00000464564	THC2536884	GO:0005743(mitochondrial inner membrane)|GO:0005747(mitochondrial respiratory chain complex I)|GO:0006120(mitochondrial electron transport, NADH to ubiquinone)|GO:0008137(NADH dehydrogenase (ubiquinone) activity)|GO:0032981(mitochondrial respiratory chain complex I assembly)	Homo sapiens NADH:ubiquinone oxidoreductase subunit B2 (NDUFB2), mRNA; nuclear gene for mitochondrial product [NM_004546]	chr7:140404686-140404745	hs|7q34
A_32_P69368	0.00193539	0.00070096	2.76105	0.0059122	0.350707	1	ID2	TRUE	TRUE	FALSE	NM_002166	NM_002166	NM_002166	Hs.180919	3398	inhibitor of DNA binding 2	ENST00000234091	THC2487694	GO:0000122(negative regulation of transcription by RNA polymerase II)|GO:0000791(euchromatin)|GO:0003166(bundle of His development)|GO:0005515(protein binding)|GO:0005634(nucleus)|GO:0005654(nucleoplasm)|GO:0005737(cytoplasm)|GO:0005829(cytosol)|GO:0007507(heart development)|GO:0007623(circadian rhythm)|GO:0010628(positive regulation of gene expression)|GO:0010629(negative regulation of gene expr…	Homo sapiens inhibitor of DNA binding 2 (ID2), mRNA [NM_002166]	chr2:8824282-8824341	hs|2p25.1
A_21_P0013068	0.000689703	0.000249685	2.76229	0.0059127	0.350707	1	LOC101928743	FALSE	FALSE	FALSE	ENST00000655687	XR_241992	XR_241992		101928743	uncharacterized LOC101928743	ENST00000655687	THC2668742		novel transcript [ENST00000655687]	chr6:26325189-26325130	hs|6p22.2
A_24_P405621	-0.00108218	0.00039195	-2.76101	0.005917	0.350707	1	NISCH	TRUE	TRUE	FALSE	NM_007184	NM_007184	NM_007184	Hs.435290	11188	nischarin	ENST00000489895	THC2683893	GO:0005178(integrin binding)|GO:0005515(protein binding)|GO:0005654(nucleoplasm)|GO:0005737(cytoplasm)|GO:0005769(early endosome)|GO:0005829(cytosol)|GO:0005886(plasma membrane)|GO:0006006(glucose metabolic process)|GO:0006915(apoptotic process)|GO:0008217(regulation of blood pressure)|GO:0015630(microtubule cytoskeleton)|GO:0016020(membrane)|GO:0016601(Rac protein signal transduction)|GO:0019901…	Homo sapiens nischarin (NISCH), transcript variant 1, mRNA [NM_007184]	chr3:52526378-52526437	hs|3p21.1
A_23_P349882	0.000847336	0.000307001	2.76004	0.00594073	0.351314	1	PDCL	TRUE	FALSE	FALSE	NM_005388	NM_005388	NM_005388	Hs.271749	5082	phosducin like	ENST00000259467	THC2462750	GO:0005515(protein binding)|GO:0005737(cytoplasm)|GO:0005829(cytosol)|GO:0005929(cilium)|GO:0006457(protein folding)|GO:0007165(signal transduction)|GO:0007601(visual perception)|GO:0008277(regulation of G protein-coupled receptor signaling pathway)|GO:0030030(cell projection organization)|GO:0044877(protein-containing complex binding)|GO:0045880(positive regulation of smoothened signaling pathwa…	Homo sapiens phosducin like (PDCL), mRNA [NM_005388]	chr9:125580959-125580900	hs|9q33.2
A_33_P3230488	-0.000999378	0.000362216	-2.75907	0.00594542	0.351314	1	RPS6KB2	TRUE	TRUE	FALSE	NM_003952	NM_003952	NM_003952	Hs.534345	6199	ribosomal protein S6 kinase B2	ENST00000528964	NP1208261	GO:0004672(protein kinase activity)|GO:0004674(protein serine/threonine kinase activity)|GO:0004711(ribosomal protein S6 kinase activity)|GO:0005524(ATP binding)|GO:0005634(nucleus)|GO:0005654(nucleoplasm)|GO:0005737(cytoplasm)|GO:0006412(translation)|GO:0007165(signal transduction)|GO:0018105(peptidyl-serine phosphorylation)|GO:0031929(TOR signaling)|GO:0042277(peptide binding)|GO:0043491(protei…	Homo sapiens ribosomal protein S6 kinase B2 (RPS6KB2), mRNA [NM_003952]	chr11:67202755-67202814	hs|11q13.2
A_32_P141768	0.00159051	0.000576491	2.75895	0.00595078	0.351314	1	AGPAT4	TRUE	TRUE	FALSE	NM_020133	NM_020133	NM_020133	Hs.353175	56895	1-acylglycerol-3-phosphate O-acyltransferase 4	ENST00000366911	THC2604685	GO:0003841(1-acylglycerol-3-phosphate O-acyltransferase activity)|GO:0005515(protein binding)|GO:0005741(mitochondrial outer membrane)|GO:0005783(endoplasmic reticulum)|GO:0005789(endoplasmic reticulum membrane)|GO:0006654(phosphatidic acid biosynthetic process)|GO:0008654(phospholipid biosynthetic process)|GO:0012505(endomembrane system)|GO:0016021(integral component of membrane)|GO:0016024(CDP-…	Homo sapiens 1-acylglycerol-3-phosphate O-acyltransferase 4 (AGPAT4), mRNA [NM_020133]	chr6:161551171-161551112	hs|6q26
A_33_P3231447	-0.00136462	0.000494731	-2.75831	0.00596696	0.351314	1	ITGA6	TRUE	TRUE	FALSE	NM_000210	NM_000210	NM_000210	Hs.133397	3655	integrin subunit alpha 6	ENST00000409532	THC2608054	GO:0005515(protein binding)|GO:0005886(plasma membrane)|GO:0005912(adherens junction)|GO:0005925(focal adhesion)|GO:0007044(cell-substrate junction assembly)|GO:0007229(integrin-mediated signaling pathway)|GO:0009986(cell surface)|GO:0010668(ectodermal cell differentiation)|GO:0010811(positive regulation of cell-substrate adhesion)|GO:0010976(positive regulation of neuron projection development)|…	Homo sapiens integrin subunit alpha 6 (ITGA6), transcript variant 2, mRNA [NM_000210]	chr2:173369203-173369262	hs|2q31.1
A_24_P187651	-0.000907085	0.000328929	-2.75769	0.00597052	0.351314	1	CLN3	TRUE	TRUE	FALSE	NM_001042432	NM_001042432	NM_001042432	Hs.534667	1201	CLN3 lysosomal/endosomal transmembrane protein, battenin	ENST00000568443	NP079302	GO:0000139(Golgi membrane)|GO:0001508(action potential)|GO:0001934(positive regulation of protein phosphorylation)|GO:0005515(protein binding)|GO:0005634(nucleus)|GO:0005737(cytoplasm)|GO:0005764(lysosome)|GO:0005765(lysosomal membrane)|GO:0005769(early endosome)|GO:0005770(late endosome)|GO:0005773(vacuole)|GO:0005776(autophagosome)|GO:0005783(endoplasmic reticulum)|GO:0005794(Golgi apparatus)|G…	Homo sapiens CLN3 lysosomal/endosomal transmembrane protein, battenin (CLN3), transcript variant 1, mRNA [NM_001042432]	chr16:28498844-28498785	hs|16p11.2
A_21_P0000062	-0.000664588	0.000241017	-2.75743	0.00597337	0.351314	1		FALSE	FALSE	FALSE	THC2561629							THC2561629		CR456339 {Homo sapiens} (exp=-1; wgp=0; cg=0), partial (91%) [THC2561629]	chr22:019435308-019435249	hs|22q11.21
A_23_P3014	0.00205785	0.000746666	2.75605	0.00600405	0.352646	1	RNASE6	TRUE	TRUE	FALSE	NM_005615	NM_005615	NM_005615	Hs.23262	6039	ribonuclease A family member k6	ENST00000304677	THC2786468	GO:0003676(nucleic acid binding)|GO:0004519(endonuclease activity)|GO:0004540(ribonuclease activity)|GO:0005576(extracellular region)|GO:0005615(extracellular space)|GO:0005764(lysosome)|GO:0006401(RNA catabolic process)|GO:0006952(defense response)|GO:0019731(antibacterial humoral response)|GO:0031410(cytoplasmic vesicle)|GO:0045087(innate immune response)|GO:0050829(defense response to Gram-neg…	Homo sapiens ribonuclease A family member k6 (RNASE6), mRNA [NM_005615]	chr14:21250354-21250413	hs|14q11.2
A_23_P210131	-0.00141515	0.000513251	-2.75723	0.0060177	0.352646	1	ANKRD36C	TRUE	FALSE	FALSE	NM_001393982	NM_001393982	NM_001393982		400986	ankyrin repeat domain 36C	ENST00000619511	THC2568531	GO:0008200(ion channel inhibitor activity)	Homo sapiens ankyrin repeat domain 36C (ANKRD36C), transcript variant 2, mRNA [NM_001393982]	chr2:96657375-96657316	hs|2q11.1
A_21_P0006816	0.000733933	0.000266287	2.75617	0.00601916	0.352646	1		FALSE	FALSE	FALSE	lnc-PFKP-16:2									BROAD Institute lincRNA (XLOC_008357), lincRNA [TCONS_00018090]	chr10:4006341-4006400	hs|10p15.1
A_23_P201979	0.0010174	0.0003694	2.75421	0.00604443	0.353672	1	CREM	TRUE	TRUE	FALSE	NM_183013	NM_183013	NM_183013	Hs.200250	1390	cAMP responsive element modulator	ENST00000460270	THC2478984	GO:0000122(negative regulation of transcription by RNA polymerase II)|GO:0000785(chromatin)|GO:0000977(RNA polymerase II transcription regulatory region sequence-specific DNA binding)|GO:0000978(RNA polymerase II cis-regulatory region sequence-specific DNA binding)|GO:0000981(DNA-binding transcription factor activity, RNA polymerase II-specific)|GO:0001227(DNA-binding transcription repressor acti…	Homo sapiens cAMP responsive element modulator (CREM), transcript variant 19, mRNA [NM_183013]	chr10:35501242-35501301	hs|10p11.21
A_23_P318616	-0.000715158	0.000259736	-2.75341	0.00606929	0.354155	1	LRTM2	TRUE	TRUE	FALSE	NM_001039029	NM_001039029	NM_001039029	Hs.585579	654429	leucine rich repeats and transmembrane domains 2	ENST00000535041	THC2488304	GO:0007411(axon guidance)|GO:0008201(heparin binding)|GO:0016021(integral component of membrane)|GO:0048495(Roundabout binding)|GO:0050919(negative chemotaxis)|GO:0051965(positive regulation of synapse assembly)	Homo sapiens leucine rich repeats and transmembrane domains 2 (LRTM2), transcript variant 1, mRNA [NM_001039029]	chr12:1945407-1945466	hs|12p13.33
A_21_P0007235	0.000838782	0.000304676	2.75303	0.00608119	0.354155	1		FALSE	FALSE	FALSE	lnc-P2RY2-2:1									BROAD Institute lincRNA (XLOC_009207), lincRNA [TCONS_00019383]	chr11:72916265-72916324	hs|11q13.4
A_33_P3287502	0.0010194	0.000370482	2.75154	0.00608422	0.354155	1	MSH2	TRUE	TRUE	FALSE	NM_000251	NM_000251	NM_000251	Hs.597656	4436	mutS homolog 2	ENST00000543555	THC2542361	GO:0000287(magnesium ion binding)|GO:0000400(four-way junction DNA binding)|GO:0000406(double-strand/single-strand DNA junction binding)|GO:0000781(chromosome, telomeric region)|GO:0001701(in utero embryonic development)|GO:0002204(somatic recombination of immunoglobulin genes involved in immune response)|GO:0003677(DNA binding)|GO:0003682(chromatin binding)|GO:0003690(double-stranded DNA binding…	Homo sapiens mutS homolog 2 (MSH2), transcript variant 1, mRNA [NM_000251]	chr2:47709947-47710006	hs|2p21
A_32_P14850	-0.00149398	0.000542976	-2.75147	0.00608769	0.354155	1	NPIPB15	FALSE	FALSE	FALSE	NM_001306094	NM_001306094	NM_001306094	Hs.745019	440348	nuclear pore complex interacting protein family member B15	ENST00000429990	THC2549472	GO:0005576(extracellular region)|GO:0005654(nucleoplasm)	Homo sapiens nuclear pore complex interacting protein family member B15 (NPIPB15), transcript variant 2, mRNA [NM_001306094]	chr16:74425436-74425495	hs|16q23.1
A_24_P942211	-0.00143983	0.000523393	-2.75096	0.00609308	0.354155	1	SLC35E2B	TRUE	TRUE	FALSE	NM_001290264	NM_001290264	NM_001290264	Hs.744864	728661	solute carrier family 35 member E2B	ENST00000611123	THC2596423	GO:0001835(blastocyst hatching)|GO:0005794(Golgi apparatus)|GO:0015297(antiporter activity)|GO:0016021(integral component of membrane)|GO:0055085(transmembrane transport)	Homo sapiens solute carrier family 35 member E2B (SLC35E2B), transcript variant 1, mRNA [NM_001290264]	chr1:1593473-1593414	hs|1p36.33
A_24_P918032	-0.000675667	0.000245649	-2.75053	0.00609923	0.354155	1	WHAMMP3	FALSE	FALSE	FALSE	NR_003521	NR_003521	NR_003521	Hs.212670	339005	WHAMM pseudogene 3	ENST00000621139	THC2500261	GO:0005737(cytoplasm)|GO:0006888(endoplasmic reticulum to Golgi vesicle-mediated transport)|GO:0033116(endoplasmic reticulum-Golgi intermediate compartment membrane)|GO:0034314(Arp2/3 complex-mediated actin nucleation)|GO:0071933(Arp2/3 complex binding)	Homo sapiens WHAMM pseudogene 3 (WHAMMP3), non-coding RNA [NR_003521]	chr15:23188417-23188358	hs|15q11.2
[truncated: 3,329 more rows]

## Sheet: 6 TWAS sysBP Twin pair
ProbeID	Estimate	Std.Error	t.value	pval	FDR	Bonferroni	GeneSymbol	Overlap	Overlap_omics_a1_pval_0.05	Overlap_omics_twin_b1_pval_0.05	PrimaryAccession	RefSeqAccession	GenbankAccession	UniGeneID	EntrezGeneID	GeneName	EnsemblID	TIGRID	GO	Description	GenomicCoordinates	Cytoband
[truncated: 3,015 more rows]

## Sheet: 7. EWAS sysBP Individual
ProbeID	Estimate	Std.Error	t.value	pval	FDR	Bonferroni	GeneName_old	gene_HGNC	Overlap	Location	Overlap_omics_a1_pval_0.05	Overlap_omics_twin_b1_pval_0.05	CHR	MAPINFO	RefGene_Accession_UCSC
[truncated: 30,281 more rows]

[truncated: 1 more sheets: 8. EWAS sysBP Twin pair]
