# Supplementary material for: Epigenomics and transcriptomics association study of blood pressure and incident diagnosis of hypertension in twins
Source: Hypertens Res. 2025 Feb 19;48(4):1599–612. doi: 10.1038/s41440-025-02164-5 (PMC11972964; doi:10.1038/s41440-025-02164-5)
Supplement: Supplementary file 4 — Supplementary Information [file 41440_2025_2164_MOESM4_ESM.xlsx]

## Sheet: Content
Sheet	Type of biological data	Level of statistical analysis	Phenotype	Sheet name
1	TWAS	Individual	Hypertension 140/90	13. TWAS H_140 90 Individual
2		Twin pair		14 TWAS H_140 90 Twin pair
3	EWAS	Individual		15. EWAS H_140 90 Individual
4		Twin pair		16. EWAS H_140 90 Twin pair

## Sheet: 13. TWAS H_140 90 Individual
ProbeID	Estimate	Std.Error	t.value	pval	FDR	Bonferroni	GeneSymbol	Overlap	Overlap_omics_a1_pval_0.05	Overlap_omics_twin_b1_pval_0.05	PrimaryAccession	RefSeqAccession	GenbankAccession	UniGeneID	EntrezGeneID	GeneName	EnsemblID	TIGRID	GO	Description	GenomicCoordinates	Cytoband
A_19_P00326514	0.0695788	0.015148	4.59327	5.15089e-06	0.235386	0.235386		FALSE	FALSE	FALSE	ENST00000602736						ENST00000602736	THC2657073		novel transcript [ENST00000602736]	chr2:20786086-20786027	hs|2p24.1
A_33_P3233150	0.0775566	0.0183632	4.22349	2.71957e-05	0.416295	1	ZSWIM4	TRUE	TRUE	FALSE	NM_001367834	NM_001367834	NM_001367834	Hs.466015	65249	zinc finger SWIM-type containing 4	ENST00000254323	THC2473920	GO:0008270(zinc ion binding)|GO:0031462(Cul2-RING ubiquitin ligase complex)	Homo sapiens zinc finger SWIM-type containing 4 (ZSWIM4), transcript variant 2, mRNA [NM_001367834]	chr19:13942978-13943037	hs|19p13.13
A_24_P316430	-0.0503836	0.0119779	-4.20639	2.97352e-05	0.416295	1	NT5E	TRUE	FALSE	FALSE	NM_002526	NM_002526	NM_002526	Hs.153952	4907	5'-nucleotidase ecto	ENST00000369646	THC2481082	GO:0000166(nucleotide binding)|GO:0005515(protein binding)|GO:0005654(nucleoplasm)|GO:0005829(cytosol)|GO:0005886(plasma membrane)|GO:0006196(AMP catabolic process)|GO:0006259(DNA metabolic process)|GO:0007159(leukocyte cell-cell adhesion)|GO:0008253(5'-nucleotidase activity)|GO:0009897(external side of plasma membrane)|GO:0009986(cell surface)|GO:0016020(membrane)|GO:0016311(dephosphorylation)|G…	Homo sapiens 5'-nucleotidase ecto (NT5E), transcript variant 1, mRNA [NM_002526]	chr6:86176992-86181005	hs|6q14.3
A_21_P0002687	0.0433701	0.0105459	4.11252	4.43214e-05	0.416295	1	LOC105373782	FALSE	FALSE	FALSE	NR_136319	NR_136319	NR_136319	Hs.128285	105373782	uncharacterized LOC105373782		THC2688764		Homo sapiens uncharacterized LOC105373782 (LOC105373782), long non-coding RNA [NR_136319]	chr2:186031617-186030166	hs|2q32.1
A_21_P0010329	-0.0623005	0.0151657	-4.10799	4.55485e-05	0.416295	1		FALSE	FALSE	FALSE	ENST00000668496		AK026502	Hs.642767			ENST00000668496	THC2523212		MIAT neighbor [Source:HGNC Symbol;Acc:HGNC:50731] [ENST00000668496]	chr22:27114887-27114946	hs|22q12.1
A_33_P3296372	0.0614142	0.015298	4.01452	6.59969e-05	0.502655	1	EIF2B3	TRUE	FALSE	FALSE	NM_020365	NM_020365	NM_020365	Hs.533549	8891	eukaryotic translation initiation factor 2B subunit gamma	ENST00000439363	THC2467439	GO:0002183(cytoplasmic translational initiation)|GO:0003743(translation initiation factor activity)|GO:0005085(guanyl-nucleotide exchange factor activity)|GO:0005515(protein binding)|GO:0005737(cytoplasm)|GO:0005829(cytosol)|GO:0005851(eukaryotic translation initiation factor 2B complex)|GO:0006413(translational initiation)|GO:0008135(translation factor activity, RNA binding)|GO:0009408(response …	Homo sapiens eukaryotic translation initiation factor 2B subunit gamma (EIF2B3), transcript variant 1, mRNA [NM_020365]	chr1:45316573-45316514	hs|1p34.1
A_21_P0002735	0.0425174	0.0109596	3.87947	0.000115427	0.634233	1	LINC01811	FALSE	FALSE	FALSE	ENST00000424786	XR_001740635	XR_001740635	Hs.649196	101928114	long intergenic non-protein coding RNA 1811	ENST00000424786			long intergenic non-protein coding RNA 1811 [Source:HGNC Symbol;Acc:HGNC:52615] [ENST00000424786]	chr3:34450773-34450832	hs|3p22.3
A_21_P0013250	-0.0661914	0.0171766	-3.85359	0.000127075	0.634233	1	PMS2	TRUE	FALSE	FALSE	NM_001322015	NM_001322015	NM_001322015		5395	PMS1 homolog 2, mismatch repair system component	ENST00000674747	THC2544893	GO:0003677(DNA binding)|GO:0003697(single-stranded DNA binding)|GO:0004519(endonuclease activity)|GO:0005515(protein binding)|GO:0005524(ATP binding)|GO:0005634(nucleus)|GO:0005654(nucleoplasm)|GO:0005829(cytosol)|GO:0005886(plasma membrane)|GO:0006298(mismatch repair)|GO:0009410(response to xenobiotic stimulus)|GO:0016446(somatic hypermutation of immunoglobulin genes)|GO:0016887(ATP hydrolysis a…	Homo sapiens PMS1 homolog 2, mismatch repair system component (PMS2), transcript variant 14, mRNA [NM_001322015]	chr7:6042353-6042294	hs|7p22.1
A_23_P420359	-0.0422904	0.0110078	-3.84185	0.000132886	0.634233	1	ADAMTS20	TRUE	FALSE	FALSE	NM_025003	NM_025003	NM_025003	Hs.287554	80070	ADAM metallopeptidase with thrombospondin type 1 motif 20	ENST00000389420	NP611115	GO:0004222(metalloendopeptidase activity)|GO:0005615(extracellular space)|GO:0006508(proteolysis)|GO:0008270(zinc ion binding)|GO:0009967(positive regulation of signal transduction)|GO:0030198(extracellular matrix organization)|GO:0031012(extracellular matrix)|GO:0043066(negative regulation of apoptotic process)|GO:0045636(positive regulation of melanocyte differentiation)|GO:0062023(collagen-con…	Homo sapiens ADAM metallopeptidase with thrombospondin type 1 motif 20 (ADAMTS20), mRNA [NM_025003]	chr12:43770066-43769920	hs|12q12
A_33_P3381621	-0.043862	0.0114438	-3.83281	0.000138788	0.634233	1	PLB1	TRUE	FALSE	FALSE	ENST00000436544	XM_011532608	XM_011532608		151056	phospholipase B1	ENST00000436544	THC2481322	GO:0001523(retinoid metabolic process)|GO:0004620(phospholipase activity)|GO:0004622(lysophospholipase activity)|GO:0004623(phospholipase A2 activity)|GO:0004806(triglyceride lipase activity)|GO:0005886(plasma membrane)|GO:0006644(phospholipid metabolic process)|GO:0016021(integral component of membrane)|GO:0016324(apical plasma membrane)|GO:0031526(brush border membrane)|GO:0036151(phosphatidylc…	phospholipase B1 [Source:HGNC Symbol;Acc:HGNC:30041] [ENST00000436544]	chr2:28816856-28816915	hs|2p23.2
A_23_P59481	0.046004	0.0122034	3.76975	0.000177787	0.73859	1	UBE3C	TRUE	FALSE	FALSE	NM_014671	NM_014671	NM_014671	Hs.118351	9690	ubiquitin protein ligase E3C	ENST00000470408	THC2565811	GO:0000209(protein polyubiquitination)|GO:0000502(proteasome complex)|GO:0005515(protein binding)|GO:0005634(nucleus)|GO:0006511(ubiquitin-dependent protein catabolic process)|GO:0061630(ubiquitin protein ligase activity)	Homo sapiens ubiquitin protein ligase E3C (UBE3C), mRNA [NM_014671]	chr7:157061113-157061172	hs|7q36.3
A_21_P0007909	0.0409344	0.0110793	3.69469	0.000243296	0.769593	1	LINC00566	FALSE	FALSE	FALSE	NR_131903	NR_131903	NR_131903	Hs.585625	100861547	long intergenic non-protein coding RNA 566	ENST00000561557			Homo sapiens long intergenic non-protein coding RNA 566 (LINC00566), long non-coding RNA [NR_131903]	chr13:24910877-24910936	hs|13q12.12
A_21_P0013345	0.0425937	0.0115446	3.68951	0.000244225	0.769593	1	XLOC_l2_013963	FALSE	FALSE	FALSE	TCONS_l2_00026845									BROAD Institute lincRNA (XLOC_l2_013963), lincRNA [TCONS_l2_00026845]	chr7:112587268-112587209	hs|7q31.1
A_33_P3279831	-0.0766505	0.0208956	-3.66826	0.000262238	0.769593	1	PNRC1	TRUE	TRUE	FALSE	NM_006813	NM_006813	NM_006813	Hs.75969	10957	proline rich nuclear receptor coactivator 1	ENST00000369472	THC2504117	GO:0005515(protein binding)|GO:0005634(nucleus)	Homo sapiens proline rich nuclear receptor coactivator 1 (PNRC1), mRNA [NM_006813]	chr6:89793857-89793916	hs|6q15
A_33_P3395403	-0.0677472	0.0186326	-3.63595	0.000296914	0.769593	1		FALSE	FALSE	FALSE											chr1:144921882-144921823	hs|1q21.1
A_19_P00321014	-0.0688142	0.0190779	-3.60701	0.000331985	0.769593	1		FALSE	FALSE	FALSE	XR_110931		XR_110931	Hs.691047				THC2496281		PREDICTED: Homo sapiens uncharacterized LOC100506661 (LOC100506661), misc_RNA [XR_110931]	chrX:15716353-15716412	hs|Xp22.2
A_19_P00319225	-0.0390116	0.0108144	-3.60738	0.000342496	0.769593	1	ZNF300P1	TRUE	FALSE	FALSE	NR_026867	NR_026867	NR_026867	Hs.661876	134466	zinc finger protein 300 pseudogene 1	ENST00000520773	THC2516770		Homo sapiens zinc finger protein 300 pseudogene 1 (ZNF300P1), non-coding RNA [NR_026867]	chr5:150310342-150310283	hs|5q33.1
A_23_P413760	-0.0525989	0.01475	-3.56603	0.000387721	0.769593	1	P2RX5	TRUE	FALSE	FALSE	NM_175080	NM_175080	NM_175080	Hs.731607	5026	purinergic receptor P2X 5	ENST00000547933	THC2489908	GO:0001614(purinergic nucleotide receptor activity)|GO:0004888(transmembrane signaling receptor activity)|GO:0004931(extracellularly ATP-gated cation channel activity)|GO:0005216(ion channel activity)|GO:0005524(ATP binding)|GO:0005639(integral component of nuclear inner membrane)|GO:0005829(cytosol)|GO:0005886(plasma membrane)|GO:0005887(integral component of plasma membrane)|GO:0007165(signal t…	Homo sapiens purinergic receptor P2X 5 (P2RX5), transcript variant 2, mRNA [NM_175080]	chr17:3599255-3599196	hs|17p13.2
A_19_P00321872	0.0887074	0.0250014	3.54809	0.000424084	0.769593	1	LINC00958	TRUE	FALSE	FALSE	NR_038904	NR_038904	NR_038904	Hs.153408	100506305	long intergenic non-protein coding RNA 958	ENST00000532541	THC2496717		Homo sapiens long intergenic non-protein coding RNA 958 (LINC00958), long non-coding RNA [NR_038904]	chr11:13001700-13001641	hs|11p15.2
A_33_P3261648	-0.0733871	0.0207784	-3.5319	0.000439365	0.769593	1	ANKRD36	TRUE	FALSE	FALSE	NM_198555	NM_198555	NM_198555	Hs.532921	375248	ankyrin repeat domain 36	ENST00000452478	THC2529501		Homo sapiens ankyrin repeat domain 36 (ANKRD36), transcript variant 2, mRNA [NM_198555]	chr2:97779613-97779672	hs|2q11.2
A_33_P3322884	-0.0400448	0.0113368	-3.53228	0.000440543	0.769593	1		FALSE	FALSE	FALSE											chr13:031115537-031115478	hs|13q12.3
A_33_P3349637	0.0971276	0.027693	3.50729	0.000480845	0.769593	1	PCDH1	TRUE	TRUE	FALSE	NM_002587	NM_002587	NM_002587	Hs.79769	5097	protocadherin 1	ENST00000394536	NP099071	GO:0005509(calcium ion binding)|GO:0005654(nucleoplasm)|GO:0005730(nucleolus)|GO:0005886(plasma membrane)|GO:0005887(integral component of plasma membrane)|GO:0005911(cell-cell junction)|GO:0007155(cell adhesion)|GO:0007156(homophilic cell adhesion via plasma membrane adhesion molecules)|GO:0007267(cell-cell signaling)|GO:0007399(nervous system development)|GO:0030054(cell junction)|GO:0043231(in…	Homo sapiens protocadherin 1 (PCDH1), transcript variant 1, mRNA [NM_002587]	chr5:141242277-141242218	hs|5q31.3
A_21_P0013624	0.0409889	0.0116868	3.50727	0.00048589	0.769593	1		FALSE	FALSE	FALSE	ENST00000446754						ENST00000446754	THC2638624		novel transcript [ENST00000446754]	chr9:23898034-23895597	hs|9p21.3
A_21_P0008791	0.0479081	0.0137176	3.49245	0.000510713	0.769593	1	LETR1	FALSE	FALSE	FALSE	ENST00000660741				400456	lymphatic endothelial transcriptional regulator lncRNA 1	ENST00000660741	THC2684450		long intergenic non-protein coding RNA 1197 [Source:HGNC Symbol;Acc:HGNC:49597] [ENST00000660741]	chr15:95799117-95799058	hs|15q26.2
A_33_P3270271	0.0357589	0.0102753	3.48008	0.000533873	0.769593	1		FALSE	FALSE	FALSE	ENST00000563701		BC029817	Hs.678889			ENST00000563701	THC2499704		novel transcript [ENST00000563701]	chr16:74403645-74403704	hs|16q23.1
A_33_P3315764	-0.0498644	0.0143284	-3.4801	0.000535769	0.769593	1	TP53	TRUE	TRUE	FALSE	NM_001126118	NM_001126118	NM_001126118	Hs.437460	7157	tumor protein p53	ENST00000359597	THC2469601	GO:0000122(negative regulation of transcription by RNA polymerase II)|GO:0000785(chromatin)|GO:0000976(transcription cis-regulatory region binding)|GO:0000978(RNA polymerase II cis-regulatory region sequence-specific DNA binding)|GO:0000981(DNA-binding transcription factor activity, RNA polymerase II-specific)|GO:0000987(cis-regulatory region sequence-specific DNA binding)|GO:0001046(core promote…	Homo sapiens tumor protein p53 (TP53), transcript variant 8, mRNA [NM_001126118]	chr17:7579372-7579313	hs|17p13.1
A_33_P3420254	-0.0458483	0.013251	-3.45998	0.000573533	0.769593	1	DNAAF5	TRUE	TRUE	FALSE	NM_017802	NM_017802	NM_017802	Hs.535896	54919	dynein axonemal assembly factor 5	ENST00000461576	THC2493971	GO:0003341(cilium movement)|GO:0005737(cytoplasm)|GO:0031514(motile cilium)|GO:0036158(outer dynein arm assembly)|GO:0036159(inner dynein arm assembly)|GO:0045505(dynein intermediate chain binding)|GO:0120293(dynein axonemal particle)	Homo sapiens dynein axonemal assembly factor 5 (DNAAF5), transcript variant 1, mRNA [NM_017802]	chr7:819721-819780	hs|7p22.3
A_21_P0007283	0.0357941	0.0103741	3.45035	0.000596457	0.769593	1		FALSE	FALSE	FALSE	lnc-CTD-2523D13.1.1-4:1									BROAD Institute lincRNA (XLOC_009301), lincRNA [TCONS_00019500]	chr11:119758328-119784032	hs|11q23.3
A_33_P3308716	-0.0954912	0.0278228	-3.43212	0.000635461	0.769593	1		FALSE	FALSE	FALSE	ENST00000390282		AF047276	Hs.704417			ENST00000390282	NP1087617		immunoglobulin lambda variable 4-69 [Source:HGNC Symbol;Acc:HGNC:5921] [ENST00000390282]	chr22:22385713-22385772	hs|22q11.22
A_33_P3301040	0.0422245	0.0123225	3.42662	0.000649903	0.769593	1	HHLA2	TRUE	FALSE	FALSE	NM_001282558	NM_001282558	NM_001282558	Hs.252351	11148	HERV-H LTR-associating 2	ENST00000357759	THC2484965	GO:0001817(regulation of cytokine production)|GO:0001819(positive regulation of cytokine production)|GO:0003674(molecular_function)|GO:0005102(signaling receptor binding)|GO:0005515(protein binding)|GO:0005575(cellular_component)|GO:0009897(external side of plasma membrane)|GO:0016021(integral component of membrane)|GO:0031295(T cell costimulation)|GO:0042104(positive regulation of activated T ce…	Homo sapiens HERV-H LTR-associating 2 (HHLA2), transcript variant 4, mRNA [NM_001282558]	chr3:108081231-108081290	hs|3q13.13
A_33_P3284557	0.0758799	0.0223185	3.39986	0.000711692	0.769593	1	MAP3K20	FALSE	FALSE	FALSE	NM_016653	NM_016653	NM_016653	Hs.444451	51776	mitogen-activated protein kinase kinase kinase 20	ENST00000409176	THC2785217	GO:0000077(DNA damage checkpoint signaling)|GO:0000287(magnesium ion binding)|GO:0003723(RNA binding)|GO:0004709(MAP kinase kinase kinase activity)|GO:0005515(protein binding)|GO:0005524(ATP binding)|GO:0005634(nucleus)|GO:0005737(cytoplasm)|GO:0005829(cytosol)|GO:0006468(protein phosphorylation)|GO:0007010(cytoskeleton organization)|GO:0007049(cell cycle)|GO:0007254(JNK cascade)|GO:0008219(cell …	Homo sapiens mitogen-activated protein kinase kinase kinase 20 (MAP3K20), transcript variant 1, mRNA [NM_016653]	chr2:174131452-174131511	hs|2q31.1
A_33_P3335030	-0.0822498	0.0241882	-3.40041	0.000714806	0.769593	1	ANKRD36C	TRUE	FALSE	FALSE	NM_001393982	NM_001393982	NM_001393982	Hs.541894	400986	ankyrin repeat domain 36C	ENST00000620383	THC2598734	GO:0008200(ion channel inhibitor activity)	Homo sapiens ankyrin repeat domain 36C (ANKRD36C), transcript variant 2, mRNA [NM_001393982]	chr2:96576182-96576123	hs|2q11.1
A_33_P3225983	-0.085176	0.0250738	-3.39701	0.000719047	0.769593	1		FALSE	FALSE	FALSE											chr2:096548086-096548027	hs|2q11.1
A_21_P0012119	0.0581431	0.0171344	3.39335	0.000728698	0.769593	1	XLOC_l2_008622	FALSE	FALSE	FALSE	TCONS_l2_00016248									BROAD Institute lincRNA (XLOC_l2_008622), lincRNA [TCONS_l2_00016248]	chr20:37256456-37256515	hs|20q11.23
A_33_P3339388	-0.0478961	0.0141506	-3.38475	0.000753882	0.769593	1	WIPF1	TRUE	TRUE	FALSE	ENST00000410117				7456	WAS/WASL interacting protein family member 1	ENST00000410117		GO:0001726(ruffle)|GO:0003779(actin binding)|GO:0005515(protein binding)|GO:0005522(profilin binding)|GO:0005829(cytosol)|GO:0005884(actin filament)|GO:0008154(actin polymerization or depolymerization)|GO:0015629(actin cytoskeleton)|GO:0017124(SH3 domain binding)|GO:0030048(actin filament-based movement)|GO:0031410(cytoplasmic vesicle)|GO:0065003(protein-containing complex assembly)	WAS/WASL interacting protein family member 1 [Source:HGNC Symbol;Acc:HGNC:12736] [ENST00000410117]	chr2:175439525-175439466	hs|2q31.1
A_19_P00809368	-0.0494621	0.014627	-3.38156	0.00076037	0.769593	1	LINC01215	FALSE	FALSE	FALSE	NR_110028	NR_110028	NR_110028		101929623	long intergenic non-protein coding RNA 1215	ENST00000607746	THC2631297		Homo sapiens long intergenic non-protein coding RNA 1215 (LINC01215), transcript variant 1, long non-coding RNA [NR_110028]	chr3:107856895-107856954	hs|3q13.12
A_23_P155351	-0.0426685	0.0126494	-3.37317	0.000785887	0.769593	1	BTD	TRUE	TRUE	TRUE	NM_001323582	NM_001323582	NM_001323582	Hs.517830	686	biotinidase	ENST00000449107	THC2461846	GO:0005576(extracellular region)|GO:0005615(extracellular space)|GO:0005759(mitochondrial matrix)|GO:0006768(biotin metabolic process)|GO:0007417(central nervous system development)|GO:0047708(biotinidase activity)|GO:0070062(extracellular exosome)	Homo sapiens biotinidase (BTD), transcript variant 6, mRNA [NM_001323582]	chr3:15686430-15686489	hs|3p25.1
A_24_P109417	0.043846	0.0130022	3.3722	0.000788049	0.769593	1	DRAXIN	TRUE	TRUE	FALSE	NM_198545	NM_198545	NM_198545	Hs.632364	374946	dorsal inhibitory axon guidance protein	ENST00000294485	THC2473182	GO:0005515(protein binding)|GO:0005576(extracellular region)|GO:0007411(axon guidance)|GO:0016055(Wnt signaling pathway)|GO:0021516(dorsal spinal cord development)|GO:0021528(commissural neuron differentiation in spinal cord)|GO:0021960(anterior commissure morphogenesis)|GO:0030517(negative regulation of axon extension)|GO:0030900(forebrain development)|GO:0043524(negative regulation of neuron ap…	Homo sapiens dorsal inhibitory axon guidance protein (DRAXIN), mRNA [NM_198545]	chr1:11779765-11779824	hs|1p36.22
A_21_P0013695	-0.0552735	0.0164438	-3.36135	0.000822634	0.769593	1	EBLN3P	TRUE	FALSE	FALSE	NR_036592	NR_036592	NR_036592	Hs.446271	100506710	endogenous Bornavirus like nucleoprotein 3, pseudogene	ENST00000625218	THC2528063		Homo sapiens endogenous Bornavirus like nucleoprotein 3, pseudogene (EBLN3P), non-coding RNA [NR_036592]	chr9:37086784-37086843	hs|9p13.2
A_32_P117422	-0.0588838	0.0175476	-3.35566	0.000834447	0.769593	1	PMS2P4	TRUE	FALSE	FALSE	NR_022007	NR_022007	NR_022007	Hs.712714	5382	PMS1 homolog 2, mismatch repair system component pseudogene 4	ENST00000412466	NP709264		Homo sapiens PMS1 homolog 2, mismatch repair system component pseudogene 4 (PMS2P4), transcript variant 2, non-coding RNA [NR_022007]	chr7:66764296-66762256	hs|7q11.21
A_21_P0012473	-0.0547584	0.0163217	-3.35496	0.000840748	0.769593	1	VEZF1	TRUE	FALSE	FALSE	NM_001330393	NM_001330393	NM_001330393	Hs.463569	7716	vascular endothelial zinc finger 1	ENST00000423931	THC2465068	GO:0000977(RNA polymerase II transcription regulatory region sequence-specific DNA binding)|GO:0000981(DNA-binding transcription factor activity, RNA polymerase II-specific)|GO:0001228(DNA-binding transcription activator activity, RNA polymerase II-specific)|GO:0001525(angiogenesis)|GO:0001885(endothelial cell development)|GO:0005515(protein binding)|GO:0005634(nucleus)|GO:0005654(nucleoplasm)|GO…	Homo sapiens vascular endothelial zinc finger 1 (VEZF1), transcript variant 2, mRNA [NM_001330393]	chr17:56052093-56052034	hs|17q22
A_21_P0010245	-0.0467466	0.0139485	-3.35137	0.000851475	0.769593	1		FALSE	FALSE	FALSE	lnc-WRB-2:1									BROAD Institute lincRNA (XLOC_013942), lincRNA [TCONS_00029019]	chr21:40689325-40689384	hs|21q22.2
A_33_P3368014	-0.0924487	0.0276508	-3.34343	0.000873363	0.769593	1	HVCN1	TRUE	FALSE	FALSE	NM_001040107	NM_001040107	NM_001040107	Hs.334637	84329	hydrogen voltage gated channel 1	ENST00000548312	NP861779	GO:0005886(plasma membrane)|GO:0005887(integral component of plasma membrane)|GO:0009268(response to pH)|GO:0010043(response to zinc ion)|GO:0016021(integral component of membrane)|GO:0016324(apical plasma membrane)|GO:0022843(voltage-gated cation channel activity)|GO:0030171(voltage-gated proton channel activity)|GO:0030667(secretory granule membrane)|GO:0030670(phagocytic vesicle membrane)|GO:0…	Homo sapiens hydrogen voltage gated channel 1 (HVCN1), transcript variant 1, mRNA [NM_001040107]	chr12:111088033-111087974	hs|12q24.11
A_21_P0003736	-0.0385642	0.0115531	-3.33798	0.000896103	0.769593	1		FALSE	FALSE	FALSE	lnc-ARAP2-7:1									BROAD Institute lincRNA (XLOC_003919), lincRNA [TCONS_00008457]	chr4:32561676-32441615	hs|4p15.1
A_33_P3365408	-0.0545147	0.0163752	-3.3291	0.000916115	0.769593	1	C1RL-AS1	TRUE	TRUE	FALSE	NR_026947	NR_026947	NR_026947	Hs.744212	283314	C1RL antisense RNA 1	ENST00000541775			Homo sapiens C1RL antisense RNA 1 (C1RL-AS1), long non-coding RNA [NR_026947]	chr12:7271213-7271272	hs|12p13.31
A_21_P0000561	-0.0474475	0.0142629	-3.32664	0.000928344	0.769593	1	PCNA-AS1	FALSE	FALSE	FALSE	NR_028370	NR_028370	NR_028370	Hs.744934	100302739	PCNA antisense RNA 1				Homo sapiens PCNA antisense RNA 1 (PCNA-AS1), long non-coding RNA [NR_028370]	chr20:5100555-5100614	hs|20p12.3
A_33_P3329712	0.0355632	0.0107035	3.32259	0.000941153	0.769593	1		FALSE	FALSE	FALSE	ENST00000609912						ENST00000609912			olfactory receptor family 51 subfamily F member 5 pseudogene [Source:HGNC Symbol;Acc:HGNC:31283] [ENST00000609912]	chr11:4731639-4731698	hs|11p15.4
A_21_P0013168	-0.0432011	0.0130152	-3.31929	0.000953797	0.769593	1	XLOC_l2_013267	FALSE	FALSE	FALSE	TCONS_l2_00025618									BROAD Institute lincRNA (XLOC_l2_013267), lincRNA [TCONS_l2_00025618]	chr7:5889573-5889632	hs|7p22.1
A_33_P3253857	-0.0352233	0.0106192	-3.31695	0.000958982	0.769593	1		FALSE	FALSE	FALSE	ENST00000597330						ENST00000597330			leucine zipper and EF-hand containing transmembrane protein 1 pseudogene 2 [Source:HGNC Symbol;Acc:HGNC:33985] [ENST00000597330]	chr19:58557952-58558011	hs|19q13.43
A_33_P3315268	0.049306	0.0148663	3.31663	0.000963162	0.769593	1	KRT78	TRUE	TRUE	FALSE	NM_173352	NM_173352	NM_173352	Hs.665267	196374	keratin 78	ENST00000547920	THC2473566	GO:0005515(protein binding)|GO:0005615(extracellular space)|GO:0005829(cytosol)|GO:0045095(keratin filament)|GO:0070062(extracellular exosome)	Homo sapiens keratin 78 (KRT78), transcript variant 1, mRNA [NM_173352]	chr12:53232819-53232760	hs|12q13.13
A_33_P3578399	0.0337933	0.0101988	3.31347	0.000967558	0.769593	1		FALSE	FALSE	FALSE	BG428231		BG428231	Hs.633285						602498889F1 NIH_MGC_75 Homo sapiens cDNA clone IMAGE:4612510 5', mRNA sequence [BG428231]
A_33_P3333224	0.0391163	0.0118217	3.30884	0.000987912	0.769593	1	GLIS2	TRUE	TRUE	TRUE	NM_001318918	NM_001318918	NM_001318918	Hs.592087	84662	GLIS family zinc finger 2	ENST00000433375	THC2559400	GO:0000122(negative regulation of transcription by RNA polymerase II)|GO:0000976(transcription cis-regulatory region binding)|GO:0000978(RNA polymerase II cis-regulatory region sequence-specific DNA binding)|GO:0000981(DNA-binding transcription factor activity, RNA polymerase II-specific)|GO:0001228(DNA-binding transcription activator activity, RNA polymerase II-specific)|GO:0005515(protein bindi…	Homo sapiens GLIS family zinc finger 2 (GLIS2), transcript variant 2, mRNA [NM_001318918]	chr16:4389536-4389595	hs|16p13.3
A_21_P0011047	-0.0812356	0.0245209	-3.31291	0.00099013	0.769593	1		FALSE	FALSE	FALSE	ENST00000539977		BF789912	Hs.632995			ENST00000539977	THC2521993		poly(A) binding protein cytoplasmic 1 pseudogene 4 [Source:HGNC Symbol;Acc:HGNC:8563] [ENST00000539977]	chr12:64216934-64216993	hs|12q14.2
A_21_P0001018	-0.0710367	0.0214823	-3.30676	0.000990785	0.769593	1	LOC107985522	FALSE	FALSE	FALSE	XR_001737690	XR_001737690	XR_001737690		107985522	uncharacterized LOC107985522		THC2579624		PREDICTED: Homo sapiens uncharacterized LOC107985522 (LOC107985522), ncRNA [XR_001737690]	chr1:144505270-144505211	hs|1q21.1
A_33_P3393013	-0.0372942	0.0112865	-3.30432	0.00100724	0.769593	1	PKDCC	TRUE	FALSE	FALSE	ENST00000485578				91461	protein kinase domain containing, cytoplasmic	ENST00000485578	THC2628839	GO:0001501(skeletal system development)|GO:0004672(protein kinase activity)|GO:0004714(transmembrane receptor protein tyrosine kinase activity)|GO:0004715(non-membrane spanning protein tyrosine kinase activity)|GO:0005524(ATP binding)|GO:0005576(extracellular region)|GO:0005794(Golgi apparatus)|GO:0015031(protein transport)|GO:0018108(peptidyl-tyrosine phosphorylation)|GO:0030154(cell differentia…	protein kinase domain containing, cytoplasmic [Source:HGNC Symbol;Acc:HGNC:25123] [ENST00000485578]	chr2:42280622-42280681	hs|2p21
A_33_P3338440	-0.0579557	0.0175638	-3.29972	0.00101755	0.769593	1	SNX29	TRUE	TRUE	FALSE	ENST00000564791	XM_011522744	XM_011522744		92017	sorting nexin 29	ENST00000564791	THC2621952	GO:0035091(phosphatidylinositol binding)	sorting nexin 29 [Source:HGNC Symbol;Acc:HGNC:30542] [ENST00000564791]	chr16:12620411-12620470	hs|16p13.12
A_23_P92909	-0.0335783	0.0102533	-3.27487	0.00111399	0.769593	1	SPINK6	TRUE	FALSE	FALSE	NM_205841	NM_205841	NM_205841	Hs.334274	404203	serine peptidase inhibitor Kazal type 6	ENST00000621437	THC2472134	GO:0004867(serine-type endopeptidase inhibitor activity)|GO:0005576(extracellular region)|GO:0007275(multicellular organism development)|GO:0007417(central nervous system development)|GO:0030154(cell differentiation)|GO:1900004(negative regulation of serine-type endopeptidase activity)|GO:1902572(negative regulation of serine-type peptidase activity)	Homo sapiens serine peptidase inhibitor Kazal type 6 (SPINK6), transcript variant 1, mRNA [NM_205841]	chr5:147594478-147594537	hs|5q32
A_23_P115955	0.0575532	0.0175859	3.27268	0.00111773	0.769593	1	MRPL21	TRUE	FALSE	FALSE	NM_181515	NM_181515	NM_181515	Hs.503047	219927	mitochondrial ribosomal protein L21	ENST00000541279	THC2483340	GO:0003723(RNA binding)|GO:0003735(structural constituent of ribosome)|GO:0005739(mitochondrion)|GO:0005743(mitochondrial inner membrane)|GO:0005762(mitochondrial large ribosomal subunit)|GO:0006412(translation)	Homo sapiens mitochondrial ribosomal protein L21 (MRPL21), transcript variant 1, mRNA; nuclear gene for mitochondrial product [NM_181515]	chr11:68660384-68658831	hs|11q13.3
A_23_P414895	-0.0460902	0.0140871	-3.2718	0.00112137	0.769593	1	TTC17	TRUE	FALSE	FALSE	NM_018259	NM_018259	NM_018259	Hs.191186	55761	tetratricopeptide repeat domain 17	ENST00000525135	NP1154291	GO:0005515(protein binding)|GO:0005737(cytoplasm)|GO:0005829(cytosol)|GO:0005886(plasma membrane)|GO:0015629(actin cytoskeleton)|GO:0030041(actin filament polymerization)|GO:0044782(cilium organization)	Homo sapiens tetratricopeptide repeat domain 17 (TTC17), transcript variant 1, mRNA [NM_018259]	chr11:43469656-43471674	hs|11p12
A_21_P0010588	-0.0357725	0.0109487	-3.26727	0.00114395	0.769593	1	XLOC_l2_000706	FALSE	FALSE	FALSE	TCONS_l2_00000939							THC2538262		BROAD Institute lincRNA (XLOC_l2_000706), lincRNA [TCONS_l2_00000939]	chr1:247348922-247348981	hs|1q44
A_21_P0013942	-0.0353277	0.0108168	-3.26601	0.00114956	0.769593	1		FALSE	FALSE	FALSE											chr12:037927610-037927551	hs|12q11
A_21_P0003486	0.0366023	0.0112377	3.2571	0.00118594	0.769593	1	LINC01217	FALSE	FALSE	FALSE	NR_046812	NR_046812	NR_046812		100874276	long intergenic non-protein coding RNA 1217	ENST00000514427			Homo sapiens long intergenic non-protein coding RNA 1217 (LINC01217), long non-coding RNA [NR_046812]	chr4:101712388-101712329	hs|4q24
A_33_P3356245	-0.038795	0.0118979	-3.26066	0.00119303	0.769593	1	ZNF416	TRUE	FALSE	FALSE	NM_017879	NM_017879	NM_017879	Hs.247711	55659	zinc finger protein 416	ENST00000196489	THC2475300	GO:0000978(RNA polymerase II cis-regulatory region sequence-specific DNA binding)|GO:0000981(DNA-binding transcription factor activity, RNA polymerase II-specific)|GO:0005634(nucleus)|GO:0006357(regulation of transcription by RNA polymerase II)|GO:0046872(metal ion binding)	Homo sapiens zinc finger protein 416 (ZNF416), transcript variant 1, mRNA [NM_017879]	chr19:58083644-58083585	hs|19q13.43
A_21_P0005687	-0.0351468	0.0108158	-3.24957	0.00121648	0.769593	1		FALSE	FALSE	FALSE	ENST00000657913	XR_949682	XR_949682				ENST00000657913			novel transcript [ENST00000657913]	chr8:37423073-37423132	hs|8p11.23
A_24_P332739	-0.0914025	0.0282041	-3.24076	0.00125083	0.769593	1	GUSBP1	TRUE	FALSE	FALSE	NR_027028	NR_027028	NR_027028	Hs.88181	728411	GUSB pseudogene 1	ENST00000508439	NP1145845		Homo sapiens GUSB pseudogene 1 (GUSBP1), transcript variant 3, non-coding RNA [NR_027028]	chr5:21497136-21497195	hs|5p14.3
A_21_P0001893	0.0436378	0.0134642	3.24102	0.0012528	0.769593	1	LINC01918	FALSE	FALSE	FALSE	ENST00000452037		BE407125	Hs.570237	105373984	long intergenic non-protein coding RNA 1918	ENST00000452037			long intergenic non-protein coding RNA 1918 [Source:HGNC Symbol;Acc:HGNC:52737] [ENST00000452037]	chr2:105761279-105761338	hs|2q12.1
A_24_P322709	-0.0389635	0.012028	-3.2394	0.00125549	0.769593	1	SNTA1	TRUE	TRUE	FALSE	NM_003098	NM_003098	NM_003098	Hs.31121	6640	syntrophin alpha 1	ENST00000217381	THC2741715	GO:0002027(regulation of heart rate)|GO:0003117(regulation of vasoconstriction by circulating norepinephrine)|GO:0003779(actin binding)|GO:0005198(structural molecule activity)|GO:0005515(protein binding)|GO:0005516(calmodulin binding)|GO:0005622(intracellular anatomical structure)|GO:0005737(cytoplasm)|GO:0005856(cytoskeleton)|GO:0006936(muscle contraction)|GO:0007528(neuromuscular junction deve…	Homo sapiens syntrophin alpha 1 (SNTA1), mRNA [NM_003098]	chr20:31996598-31996539	hs|20q11.21
A_33_P3421733	-0.0724775	0.0224257	-3.23189	0.00128615	0.769593	1	EIF3C	FALSE	FALSE	FALSE	NM_003752	NM_003752	NM_003752	Hs.567374	8663	eukaryotic translation initiation factor 3 subunit C	ENST00000331666	THC2589387	GO:0001732(formation of cytoplasmic translation initiation complex)|GO:0003723(RNA binding)|GO:0003743(translation initiation factor activity)|GO:0005515(protein binding)|GO:0005829(cytosol)|GO:0005852(eukaryotic translation initiation factor 3 complex)|GO:0006413(translational initiation)|GO:0016282(eukaryotic 43S preinitiation complex)|GO:0031369(translation initiation factor binding)|GO:003329…	Homo sapiens eukaryotic translation initiation factor 3 subunit C (EIF3C), transcript variant 1, mRNA [NM_003752]	chr16:28726632-28726691	hs|16p11.2
A_21_P0003941	-0.0988102	0.0306289	-3.22604	0.00131322	0.769593	1		FALSE	FALSE	FALSE	ENST00000649304		XR_108596	Hs.745403			ENST00000649304	THC2509767		lung cancer associated transcript 1 [Source:HGNC Symbol;Acc:HGNC:48498] [ENST00000649304]	chr5:90607446-90607387	hs|5q14.3
A_21_P0005382	0.0360208	0.0111737	3.22372	0.00132246	0.769593	1		FALSE	FALSE	FALSE	ENST00000659624						ENST00000659624			novel transcript [ENST00000659624]	chr7:52569636-52569695	hs|7p12.1
A_23_P382811	0.0373254	0.0115923	3.21985	0.00135997	0.769593	1	SNX31	TRUE	FALSE	FALSE	NM_152628	NM_152628	NM_152628	Hs.567758	169166	sorting nexin 31	ENST00000428383	THC2477808	GO:0005515(protein binding)|GO:0005769(early endosome)|GO:0006886(intracellular protein transport)|GO:0032991(protein-containing complex)|GO:0035091(phosphatidylinositol binding)	Homo sapiens sorting nexin 31 (SNX31), transcript variant 1, mRNA [NM_152628]	chr8:101585979-101585920	hs|8q22.2
A_33_P3249076	0.0365262	0.0113548	3.2168	0.00136119	0.769593	1	HOGA1	TRUE	FALSE	FALSE	ENST00000465608				112817	4-hydroxy-2-oxoglutarate aldolase 1	ENST00000465608	THC2487619	GO:0005515(protein binding)|GO:0005739(mitochondrion)|GO:0005759(mitochondrial matrix)|GO:0008700(4-hydroxy-2-oxoglutarate aldolase activity)|GO:0009436(glyoxylate catabolic process)|GO:0019470(4-hydroxyproline catabolic process)|GO:0033609(oxalate metabolic process)|GO:0042803(protein homodimerization activity)|GO:0042866(pyruvate biosynthetic process)|GO:0046487(glyoxylate metabolic process)	4-hydroxy-2-oxoglutarate aldolase 1 [Source:HGNC Symbol;Acc:HGNC:25155] [ENST00000465608]	chr10:99360404-99360463	hs|10q24.2
A_33_P3214466	0.0394793	0.0122992	3.20991	0.00138969	0.769593	1	MESP1	TRUE	FALSE	FALSE	NM_018670	NM_018670	NM_018670	Hs.447531	55897	mesoderm posterior bHLH transcription factor 1	ENST00000300057	THC2474616	GO:0000785(chromatin)|GO:0000976(transcription cis-regulatory region binding)|GO:0000978(RNA polymerase II cis-regulatory region sequence-specific DNA binding)|GO:0000981(DNA-binding transcription factor activity, RNA polymerase II-specific)|GO:0001228(DNA-binding transcription activator activity, RNA polymerase II-specific)|GO:0001707(mesoderm formation)|GO:0001947(heart looping)|GO:0003007(hear…	Homo sapiens mesoderm posterior bHLH transcription factor 1 (MESP1), mRNA [NM_018670]	chr15:90293166-90293107	hs|15q26.1
A_21_P0011968	0.0617546	0.0192565	3.20695	0.00140232	0.769593	1	XLOC_l2_008270	FALSE	FALSE	FALSE	TCONS_l2_00014908									BROAD Institute lincRNA (XLOC_l2_008270), lincRNA [TCONS_l2_00014908]	chr2:132384604-132384486	hs|2q21.1
A_21_P0012815	-0.0406439	0.0126803	-3.20528	0.00141415	0.769593	1	F11-AS1	TRUE	FALSE	FALSE	NR_033901	NR_033901	NR_033901	Hs.481369	285441	F11 antisense RNA 1	ENST00000508110	THC2605787		Homo sapiens F11 antisense RNA 1 (F11-AS1), transcript variant 1, long non-coding RNA [NR_033901]	chr4:187344942-187344883	hs|4q35.2
A_33_P3378216	-0.041645	0.0129946	-3.20479	0.00141826	0.769593	1		FALSE	FALSE	FALSE	ENST00000515779						ENST00000515779			peroxiredoxin 2 pseudogene 3 [Source:HGNC Symbol;Acc:HGNC:44968] [ENST00000515779]	chr5:178999683-178999742	hs|5q35.3
A_33_P3350553	-0.0367615	0.0114738	-3.20395	0.00141883	0.769593	1	UXT	TRUE	FALSE	FALSE	ENST00000376964				8409	ubiquitously expressed prefoldin like chaperone	ENST00000376964	THC2619623	GO:0000122(negative regulation of transcription by RNA polymerase II)|GO:0000226(microtubule cytoskeleton organization)|GO:0000785(chromatin)|GO:0000922(spindle pole)|GO:0003682(chromatin binding)|GO:0003712(transcription coregulator activity)|GO:0003714(transcription corepressor activity)|GO:0005515(protein binding)|GO:0005634(nucleus)|GO:0005654(nucleoplasm)|GO:0005737(cytoplasm)|GO:0005813(cen…	ubiquitously expressed prefoldin like chaperone [Source:HGNC Symbol;Acc:HGNC:12641] [ENST00000376964]	chrX:47516577-47516518	hs|Xp11.23
A_33_P3212360	0.0393256	0.0122679	3.20557	0.00142383	0.769593	1	FAM163B	FALSE	FALSE	FALSE	NM_001080515	NM_001080515	NM_001080515	Hs.741379	642968	family with sequence similarity 163 member B	ENST00000673969		GO:0005515(protein binding)|GO:0016021(integral component of membrane)	Homo sapiens family with sequence similarity 163 member B (FAM163B), transcript variant 1, mRNA [NM_001080515]	chr9:136443225-136443166	hs|9q34.2
A_24_P92267	0.037532	0.011737	3.19776	0.00145653	0.769593	1		FALSE	FALSE	FALSE	ENST00000426330						ENST00000426330			ribosomal protein L27 (RPL27) pseudogene [ENST00000426330]	chr1:159729165-159729224	hs|1q23.2
A_33_P3235098	0.0392566	0.012274	3.19836	0.00145743	0.769593	1	NUTM2D	TRUE	TRUE	FALSE	NM_001009610	NM_001009610	NM_001009610	Hs.701044	728130	NUT family member 2D	ENST00000372321	THC2543079		Homo sapiens NUT family member 2D (NUTM2D), transcript variant 2, mRNA [NM_001009610]	chr10:89127618-89127677	hs|10q23.2
A_21_P0002302	0.0334799	0.0104839	3.19346	0.00147747	0.769593	1		FALSE	FALSE	FALSE	lnc-GPD2-3:1									BROAD Institute lincRNA (XLOC_001716), lincRNA [TCONS_00003910]	chr2:156844305-156844364	hs|2q24.1
A_32_P213661	-0.0484343	0.0151811	-3.19043	0.0014842	0.769593	1	CCDC122	TRUE	TRUE	FALSE	NM_144974	NM_144974	NM_144974	Hs.170849	160857	coiled-coil domain containing 122	ENST00000470137	THC2540609		Homo sapiens coiled-coil domain containing 122 (CCDC122), transcript variant 1, mRNA [NM_144974]	chr13:44433966-44433907	hs|13q14.11
A_21_P0006563	-0.0399258	0.0124837	-3.19823	0.0014852	0.769593	1	ZC3H12B	TRUE	FALSE	FALSE	ENST00000617377	XM_017029482	XM_017029482	Hs.533278	340554	zinc finger CCCH-type containing 12B	ENST00000617377		GO:0003729(mRNA binding)|GO:0004521(endoribonuclease activity)|GO:0005634(nucleus)|GO:0036464(cytoplasmic ribonucleoprotein granule)|GO:0046872(metal ion binding)|GO:0090502(RNA phosphodiester bond hydrolysis, endonucleolytic)	zinc finger CCCH-type containing 12B [Source:HGNC Symbol;Acc:HGNC:17407] [ENST00000617377]	chrX:64588806-64588865	hs|Xq11.2
A_23_P210131	-0.0720526	0.0226151	-3.18603	0.00151749	0.769593	1	ANKRD36C	TRUE	FALSE	FALSE	NM_001393982	NM_001393982	NM_001393982		400986	ankyrin repeat domain 36C	ENST00000619511	THC2568531	GO:0008200(ion channel inhibitor activity)	Homo sapiens ankyrin repeat domain 36C (ANKRD36C), transcript variant 2, mRNA [NM_001393982]	chr2:96657375-96657316	hs|2q11.1
A_19_P00318600	0.0447323	0.0140763	3.17784	0.00155143	0.769593	1	LOC648987	FALSE	FALSE	FALSE	NR_034085	NR_034085	NR_034085	Hs.649468	648987	uncharacterized LOC648987		THC2527068		Homo sapiens uncharacterized LOC648987 (LOC648987), transcript variant 1, long non-coding RNA [NR_034085]	chr5:43016343-43016284	hs|5p12
A_23_P130547	0.0347698	0.0109444	3.17695	0.00155902	0.769593	1	OR7D4	TRUE	TRUE	FALSE	NM_001005191	NM_001005191	NM_001005191	Hs.446910	125958	olfactory receptor family 7 subfamily D member 4	ENST00000308682	THC2623242	GO:0004930(G protein-coupled receptor activity)|GO:0004984(olfactory receptor activity)|GO:0005515(protein binding)|GO:0005886(plasma membrane)|GO:0007186(G protein-coupled receptor signaling pathway)|GO:0016021(integral component of membrane)|GO:0050911(detection of chemical stimulus involved in sensory perception of smell)	Homo sapiens olfactory receptor family 7 subfamily D member 4 (OR7D4), mRNA [NM_001005191]	chr19:9325234-9325175	hs|19p13.2
A_33_P3280044	-0.0707717	0.0223154	-3.17144	0.00158124	0.769593	1	ANKRD11	TRUE	TRUE	FALSE	NM_001256182	NM_001256182	NM_001256182	Hs.740440	29123	ankyrin repeat domain 11	ENST00000613312	THC2466696	GO:0005634(nucleus)|GO:0005654(nucleoplasm)|GO:0005829(cytosol)|GO:0009653(anatomical structure morphogenesis)|GO:0042475(odontogenesis of dentin-containing tooth)|GO:0048705(skeletal system morphogenesis)|GO:0060325(face morphogenesis)	Homo sapiens ankyrin repeat domain 11 (ANKRD11), transcript variant 1, mRNA [NM_001256182]	chr16:89351907-89351848	hs|16q24.3
A_33_P3384900	0.0409672	0.0129173	3.1715	0.00158615	0.769593	1	SNRPD2P2	FALSE	FALSE	FALSE	NR_033826	NR_033826	NR_033826	Hs.382049	645339	small nuclear ribonucleoprotein D2 pseudogene 2	ENST00000473818	THC2606368		Homo sapiens small nuclear ribonucleoprotein D2 pseudogene 2 (SNRPD2P2), non-coding RNA [NR_033826]	chr1:231611762-231611703	hs|1q42.2
A_21_P0006122	-0.0402447	0.0126954	-3.17004	0.00159201	0.769593	1		FALSE	FALSE	FALSE	ENST00000649299						ENST00000649299			novel transcript [ENST00000649299]	chr9:7177892-7177951	hs|9p24.1
A_33_P3257182	-0.0347919	0.0109708	-3.17132	0.00159442	0.769593	1	MYBPC2	TRUE	FALSE	FALSE	NM_004533	NM_004533	NM_004533	Hs.85937	4606	myosin binding protein C2	ENST00000597498	THC2473090	GO:0003779(actin binding)|GO:0005515(protein binding)|GO:0005829(cytosol)|GO:0006936(muscle contraction)|GO:0007155(cell adhesion)|GO:0008307(structural constituent of muscle)|GO:0032982(myosin filament)	Homo sapiens myosin binding protein C2 (MYBPC2), mRNA [NM_004533]	chr19:50967635-50967694	hs|19q13.33
A_24_P94054	-0.0897998	0.0283611	-3.16631	0.00161989	0.769593	1	STK4	TRUE	TRUE	FALSE	NM_006282	NM_006282	NM_006282	Hs.472838	6789	serine/threonine kinase 4	ENST00000474717	THC2470498	GO:0000287(magnesium ion binding)|GO:0000902(cell morphogenesis)|GO:0001569(branching involved in blood vessel morphogenesis)|GO:0001841(neural tube formation)|GO:0001934(positive regulation of protein phosphorylation)|GO:0003157(endocardium development)|GO:0004672(protein kinase activity)|GO:0004674(protein serine/threonine kinase activity)|GO:0005515(protein binding)|GO:0005524(ATP binding)|GO:…	Homo sapiens serine/threonine kinase 4 (STK4), transcript variant 1, mRNA [NM_006282]	chr20:43615912-43623764	hs|20q13.12
A_33_P3257523	-0.0441945	0.0139742	-3.16257	0.00163346	0.769593	1	ZNF451	TRUE	TRUE	FALSE	NM_001257273	NM_001257273	NM_001257273	Hs.485628	26036	zinc finger protein 451	ENST00000370708	THC2529856	GO:0003714(transcription corepressor activity)|GO:0005515(protein binding)|GO:0005634(nucleus)|GO:0010468(regulation of gene expression)|GO:0016605(PML body)|GO:0016925(protein sumoylation)|GO:0030512(negative regulation of transforming growth factor beta receptor signaling pathway)|GO:0045944(positive regulation of transcription by RNA polymerase II)|GO:0046872(metal ion binding)|GO:0060633(nega…	Homo sapiens zinc finger protein 451 (ZNF451), transcript variant 3, mRNA [NM_001257273]	chr6:56966835-56966894	hs|6p12.1
A_33_P3335124	-0.0762968	0.0241737	-3.15619	0.00166529	0.769593	1	RPS2	TRUE	TRUE	FALSE	NM_002952	NM_002952	NM_002952	Hs.356366	6187	ribosomal protein S2	ENST00000468126	THC2551177	GO:0002181(cytoplasmic translation)|GO:0003723(RNA binding)|GO:0003729(mRNA binding)|GO:0003735(structural constituent of ribosome)|GO:0005515(protein binding)|GO:0005634(nucleus)|GO:0005654(nucleoplasm)|GO:0005730(nucleolus)|GO:0005829(cytosol)|GO:0005925(focal adhesion)|GO:0006412(translation)|GO:0016020(membrane)|GO:0017134(fibroblast growth factor binding)|GO:0019899(enzyme binding)|GO:002262…	Homo sapiens ribosomal protein S2 (RPS2), mRNA [NM_002952]	chr16:2014321-2013243	hs|16p13.3
A_33_P3415551	0.114273	0.036232	3.15392	0.001681	0.769593	1	GPAT2	TRUE	FALSE	FALSE	NM_001389639	NM_001389639	NM_001389639	Hs.348629	150763	glycerol-3-phosphate acyltransferase 2, mitochondrial	ENST00000453542	THC2483887	GO:0003841(1-acylglycerol-3-phosphate O-acyltransferase activity)|GO:0004366(glycerol-3-phosphate O-acyltransferase activity)|GO:0005739(mitochondrion)|GO:0005741(mitochondrial outer membrane)|GO:0006072(glycerol-3-phosphate metabolic process)|GO:0006631(fatty acid metabolic process)|GO:0006654(phosphatidic acid biosynthetic process)|GO:0008654(phospholipid biosynthetic process)|GO:0016021(integr…	Homo sapiens glycerol-3-phosphate acyltransferase 2, mitochondrial (GPAT2), transcript variant 9, mRNA; nuclear gene for mitochondrial product [NM_001389639]	chr2:96687836-96687777	hs|2q11.1
A_23_P395582	-0.0329447	0.0104701	-3.14656	0.00172591	0.769593	1	ZFP42	TRUE	FALSE	FALSE	NM_174900	NM_174900	NM_174900	Hs.335787	132625	ZFP42 zinc finger protein	ENST00000509524	THC2477034	GO:0000978(RNA polymerase II cis-regulatory region sequence-specific DNA binding)|GO:0000981(DNA-binding transcription factor activity, RNA polymerase II-specific)|GO:0003700(DNA-binding transcription factor activity)|GO:0005515(protein binding)|GO:0005667(transcription regulator complex)|GO:0005737(cytoplasm)|GO:0006357(regulation of transcription by RNA polymerase II)|GO:0008584(male gonad deve…	Homo sapiens ZFP42 zinc finger protein (ZFP42), transcript variant 1, mRNA [NM_174900]	chr4:188925963-188926022	hs|4q35.2
A_23_P11664	-0.0668859	0.0212756	-3.14379	0.00173643	0.769593	1	SRSF11	TRUE	TRUE	FALSE	NM_004768	NM_004768	NM_004768	Hs.479693	9295	serine and arginine rich splicing factor 11	ENST00000489188	THC2505556	GO:0003723(RNA binding)|GO:0005515(protein binding)|GO:0005634(nucleus)|GO:0005654(nucleoplasm)|GO:0006397(mRNA processing)|GO:0008380(RNA splicing)|GO:0016607(nuclear speck)	Homo sapiens serine and arginine rich splicing factor 11 (SRSF11), transcript variant 1, mRNA [NM_004768]	chr1:70716494-70716553	hs|1p31.1
A_21_P0002172	-0.0323735	0.010292	-3.14549	0.00173781	0.769593	1	LOC105373484	FALSE	FALSE	FALSE	XR_001739294	XR_001739294	XR_001739294		105373484	uncharacterized LOC105373484				PREDICTED: Homo sapiens uncharacterized LOC105373484 (LOC105373484), ncRNA [XR_001739294]	chr2:13353592-13353651	hs|2p24.3
A_21_P0005759	0.0338408	0.0107693	3.14234	0.00175666	0.769593	1		FALSE	FALSE	FALSE	ENST00000660335						ENST00000660335			novel transcript [ENST00000660335]	chr8:125288019-125288357	hs|8q24.13
A_21_P0012864	-0.0369757	0.0117664	-3.14247	0.00175777	0.769593	1		FALSE	FALSE	FALSE	ENST00000506862						ENST00000506862	THC2702081		long intergenic non-protein coding RNA 1411 [Source:HGNC Symbol;Acc:HGNC:50703] [ENST00000506862]	chr5:173959347-173959406	hs|5q35.2
A_33_P3322949	-0.0356536	0.0113546	-3.14	0.0017649	0.769593	1		FALSE	FALSE	FALSE	ENST00000441152	XR_004837515	XR_004837515				ENST00000441152	THC2479154		DIP2C antisense RNA 1 [Source:HGNC Symbol;Acc:HGNC:30724] [ENST00000441152]	chr10:698055-698114	hs|10p15.3
A_21_P0001750	-0.0415626	0.0132357	-3.14019	0.00176673	0.769593	1		FALSE	FALSE	FALSE	lnc-UCHL5-1:2									BROAD Institute lincRNA (XLOC_001134), lincRNA [TCONS_00002545]	chr1:192921948-192921889	hs|1q31.2
A_33_P3278684	0.0468989	0.0149439	3.13834	0.00176859	0.769593	1		FALSE	FALSE	FALSE											chr1:201869056-201869115	hs|1q32.1
A_19_P00316324	0.040004	0.0127657	3.13371	0.00179613	0.769593	1	LINC01132	TRUE	FALSE	FALSE	NR_038856	NR_038856	NR_038856	Hs.586634	100506810	long intergenic non-protein coding RNA 1132	ENST00000437601	THC2618615		Homo sapiens long intergenic non-protein coding RNA 1132 (LINC01132), long non-coding RNA [NR_038856]	chr1:234867145-234867204	hs|1q42.3
A_23_P128641	-0.0429513	0.013725	-3.12941	0.00182582	0.769593	1	USPL1	TRUE	TRUE	FALSE	NM_005800	NM_005800	NM_005800	Hs.533831	10208	ubiquitin specific peptidase like 1	ENST00000255304	THC2462977	GO:0005515(protein binding)|GO:0005615(extracellular space)|GO:0008283(cell population proliferation)|GO:0009301(snRNA transcription)|GO:0015030(Cajal body)|GO:0016926(protein desumoylation)|GO:0030576(Cajal body organization)|GO:0032183(SUMO binding)|GO:0043130(ubiquitin binding)|GO:0070140(SUMO-specific isopeptidase activity)	Homo sapiens ubiquitin specific peptidase like 1 (USPL1), transcript variant 1, mRNA [NM_005800]	chr13:31233106-31233165	hs|13q12.3
A_33_P3345931	0.0427766	0.0136831	3.12623	0.0018475	0.769593	1	FIGNL2-DT	FALSE	FALSE	FALSE	XM_001127575		XM_001127575	Hs.505582	105369971	FIGNL2 divergent transcript				PREDICTED: Homo sapiens uncharacterized LOC728503 (LOC728503), mRNA [XM_001127575]	chr12:52241701-52241760	hs|12q13.13
A_23_P1343	-0.0356665	0.0114101	-3.12587	0.00184976	0.769593	1	STAM	TRUE	FALSE	FALSE	NM_003473	NM_003473	NM_003473	Hs.335391	8027	signal transducing adaptor molecule	ENST00000377524	NP841338	GO:0005515(protein binding)|GO:0005829(cytosol)|GO:0007165(signal transduction)|GO:0016236(macroautophagy)|GO:0031901(early endosome membrane)|GO:0033565(ESCRT-0 complex)|GO:0035091(phosphatidylinositol binding)|GO:0036258(multivesicular body assembly)|GO:0043130(ubiquitin binding)|GO:0043231(intracellular membrane-bounded organelle)|GO:0043328(protein transport to vacuole involved in ubiquitin-d…	Homo sapiens signal transducing adaptor molecule (STAM), transcript variant 1, mRNA [NM_003473]	chr10:17757003-17757062	hs|10p12.33
A_23_P411188	0.0425647	0.0136288	3.12315	0.00186373	0.769593	1	CHRNA10	TRUE	TRUE	FALSE	NM_020402	NM_020402	NM_020402	Hs.732806	57053	cholinergic receptor nicotinic alpha 10 subunit	ENST00000250699	THC2478612	GO:0004888(transmembrane signaling receptor activity)|GO:0005102(signaling receptor binding)|GO:0005262(calcium channel activity)|GO:0005887(integral component of plasma membrane)|GO:0007165(signal transduction)|GO:0007204(positive regulation of cytosolic calcium ion concentration)|GO:0007268(chemical synaptic transmission)|GO:0007271(synaptic transmission, cholinergic)|GO:0016020(membrane)|GO:00…	Homo sapiens cholinergic receptor nicotinic alpha 10 subunit (CHRNA10), transcript variant 1, mRNA [NM_020402]	chr11:3687068-3687009	hs|11p15.4
A_24_P360722	-0.0384246	0.0122999	-3.12399	0.00186817	0.769593	1	DIP2C	TRUE	TRUE	FALSE	NM_014974	NM_014974	NM_014974	Hs.432397	22982	disco interacting protein 2 homolog C	ENST00000280886	THC2560849	GO:0003674(molecular_function)|GO:0005575(cellular_component)|GO:0008150(biological_process)	Homo sapiens disco interacting protein 2 homolog C (DIP2C), mRNA [NM_014974]	chr10:322111-322052	hs|10p15.3
A_33_P3211809	-0.048985	0.0157292	-3.11427	0.00191944	0.769593	1	RUNX1	TRUE	TRUE	FALSE	NM_001122607	NM_001122607	NM_001122607	Hs.149261	861	RUNX family transcription factor 1	ENST00000399237	NP089985	GO:0000122(negative regulation of transcription by RNA polymerase II)|GO:0000785(chromatin)|GO:0000976(transcription cis-regulatory region binding)|GO:0000977(RNA polymerase II transcription regulatory region sequence-specific DNA binding)|GO:0000978(RNA polymerase II cis-regulatory region sequence-specific DNA binding)|GO:0000981(DNA-binding transcription factor activity, RNA polymerase II-speci…	Homo sapiens RUNX family transcription factor 1 (RUNX1), transcript variant 3, mRNA [NM_001122607]	chr21:36231846-36231787	hs|21q22.12
A_21_P0002629	-0.0406451	0.013064	-3.11122	0.00194323	0.769593	1		FALSE	FALSE	FALSE	lnc-CDK5R2-1:1									BROAD Institute lincRNA (XLOC_001866), lincRNA [TCONS_00005018]	chr2:219838986-219839045	hs|2q35
A_33_P3334630	0.0451195	0.0145249	3.10635	0.00197821	0.769593	1	PLP1	TRUE	TRUE	FALSE	NM_001128834	NM_001128834	NM_001128834	Hs.1787	5354	proteolipid protein 1	ENST00000612423	THC2567149	GO:0005198(structural molecule activity)|GO:0005515(protein binding)|GO:0005886(plasma membrane)|GO:0006954(inflammatory response)|GO:0007268(chemical synaptic transmission)|GO:0008366(axon ensheathment)|GO:0010628(positive regulation of gene expression)|GO:0014002(astrocyte development)|GO:0019911(structural constituent of myelin sheath)|GO:0021762(substantia nigra development)|GO:0022010(centra…	Homo sapiens proteolipid protein 1 (PLP1), transcript variant 3, mRNA [NM_001128834]	chrX:103047357-103047416	hs|Xq22.2
A_24_P366749	-0.0523244	0.0168636	-3.10281	0.00199884	0.769593	1	ATP8B2	TRUE	FALSE	FALSE	NM_001005855	NM_001005855	NM_001005855	Hs.435700	57198	ATPase phospholipid transporting 8B2	ENST00000368487	THC2480069	GO:0000287(magnesium ion binding)|GO:0005515(protein binding)|GO:0005524(ATP binding)|GO:0005789(endoplasmic reticulum membrane)|GO:0005794(Golgi apparatus)|GO:0005802(trans-Golgi network)|GO:0005886(plasma membrane)|GO:0005887(integral component of plasma membrane)|GO:0007030(Golgi organization)|GO:0016887(ATP hydrolysis activity)|GO:0034220(ion transmembrane transport)|GO:0045332(phospholipid t…	Homo sapiens ATPase phospholipid transporting 8B2 (ATP8B2), transcript variant 2, mRNA [NM_001005855]	chr1:154305154-154306622	hs|1q21.3
A_33_P3334625	-0.0448332	0.0144754	-3.09719	0.00203476	0.769593	1		FALSE	FALSE	FALSE	AK123321		AK123321	Hs.645461						Homo sapiens cDNA FLJ41327 fis, clone BRAMY2047169 [AK123321]	chr2:242971257-242971316	hs|2q37.3
A_33_P3215848	0.045712	0.0147733	3.09423	0.00205695	0.769593	1	COL17A1	TRUE	FALSE	FALSE	ENST00000393211				1308	collagen type XVII alpha 1 chain	ENST00000393211		GO:0005201(extracellular matrix structural constituent)|GO:0005515(protein binding)|GO:0005576(extracellular region)|GO:0005581(collagen trimer)|GO:0005604(basement membrane)|GO:0005615(extracellular space)|GO:0005788(endoplasmic reticulum lumen)|GO:0005886(plasma membrane)|GO:0005887(integral component of plasma membrane)|GO:0005911(cell-cell junction)|GO:0007160(cell-matrix adhesion)|GO:0008544…	collagen type XVII alpha 1 chain [Source:HGNC Symbol;Acc:HGNC:2194] [ENST00000393211]	chr10:105819179-105819120	hs|10q25.1
A_21_P0010558	-0.0381718	0.0123516	-3.09043	0.00208381	0.769593	1	PDE4DIP	TRUE	FALSE	FALSE	NM_001395297	NM_001395297	NM_001395297	Hs.731111	9659	phosphodiesterase 4D interacting protein	ENST00000369356	THC2491235	GO:0005515(protein binding)|GO:0005634(nucleus)|GO:0005737(cytoplasm)|GO:0005794(Golgi apparatus)|GO:0005813(centrosome)|GO:0019899(enzyme binding)|GO:0030016(myofibril)|GO:0034622(cellular protein-containing complex assembly)|GO:0060090(molecular adaptor activity)|GO:1903358(regulation of Golgi organization)	Homo sapiens phosphodiesterase 4D interacting protein (PDE4DIP), transcript variant 16, mRNA [NM_001395297]	chr1:144854193-144852413	hs|1q21.1
A_23_P9523	0.0446443	0.0144539	3.08875	0.00208898	0.769593	1	RBKS	TRUE	FALSE	FALSE	NM_022128	NM_022128	NM_022128	Hs.11916	64080	ribokinase	ENST00000449378	NP1159617	GO:0004747(ribokinase activity)|GO:0005515(protein binding)|GO:0005524(ATP binding)|GO:0005634(nucleus)|GO:0005829(cytosol)|GO:0006098(pentose-phosphate shunt)|GO:0019303(D-ribose catabolic process)|GO:0042802(identical protein binding)|GO:0046835(carbohydrate phosphorylation)|GO:0046872(metal ion binding)	Homo sapiens ribokinase (RBKS), transcript variant 1, mRNA [NM_022128]	chr2:28004544-28004485	hs|2p23.2
A_21_P0010874	-0.0357487	0.0115664	-3.09073	0.00210499	0.769593	1	XLOC_l2_001960	FALSE	FALSE	FALSE	TCONS_l2_00003544									BROAD Institute lincRNA (XLOC_l2_001960), lincRNA [TCONS_l2_00003544]	chr10:47640653-47640070	hs|10q11.22
A_24_P941505	-0.0715875	0.0232086	-3.08452	0.00211706	0.769593	1	FAM120A	TRUE	FALSE	FALSE	NM_014612	NM_014612	NM_014612	Hs.372003	23196	family with sequence similarity 120A	ENST00000277165	THC2467908	GO:0003723(RNA binding)|GO:0005634(nucleus)|GO:0005829(cytosol)|GO:0005886(plasma membrane)|GO:0016020(membrane)	Homo sapiens family with sequence similarity 120A (FAM120A), transcript variant 1, mRNA [NM_014612]	chr9:96327562-96327621	hs|9q22.31
A_23_P99762	-0.0713463	0.0231314	-3.08439	0.00211833	0.769593	1	RBM25	TRUE	TRUE	FALSE	NM_021239	NM_021239	NM_021239	Hs.531106	58517	RNA binding motif protein 25	ENST00000527449	THC2496755	GO:0000381(regulation of alternative mRNA splicing, via spliceosome)|GO:0003723(RNA binding)|GO:0003729(mRNA binding)|GO:0005515(protein binding)|GO:0005737(cytoplasm)|GO:0006397(mRNA processing)|GO:0008380(RNA splicing)|GO:0016607(nuclear speck)|GO:0042981(regulation of apoptotic process)	Homo sapiens RNA binding motif protein 25 (RBM25), mRNA [NM_021239]	chr14:73587194-73587253	hs|14q24.2
A_23_P74547	-0.0744593	0.0241392	-3.08459	0.00211949	0.769593	1	CD53	TRUE	FALSE	FALSE	NM_001040033	NM_001040033	NM_001040033	Hs.443057	963	CD53 molecule	ENST00000464329	THC2589354	GO:0001772(immunological synapse)|GO:0005515(protein binding)|GO:0005886(plasma membrane)|GO:0005887(integral component of plasma membrane)|GO:0005911(cell-cell junction)|GO:0007165(signal transduction)|GO:0009986(cell surface)|GO:0035579(specific granule membrane)|GO:0042802(identical protein binding)|GO:0070062(extracellular exosome)|GO:0070821(tertiary granule membrane)|GO:1901741(positive reg…	Homo sapiens CD53 molecule (CD53), transcript variant 1, mRNA [NM_001040033]	chr1:111441803-111441862	hs|1p13.3
A_33_P3288569	-0.0404634	0.0131296	-3.08183	0.0021423	0.769593	1	MBIP	TRUE	FALSE	FALSE	NM_001308110	NM_001308110	NM_001308110	Hs.368647	51562	MAP3K12 binding inhibitory protein 1	ENST00000359527	THC2747042	GO:0004860(protein kinase inhibitor activity)|GO:0005515(protein binding)|GO:0005654(nucleoplasm)|GO:0005730(nucleolus)|GO:0005829(cytosol)|GO:0010628(positive regulation of gene expression)|GO:0042802(identical protein binding)|GO:0043086(negative regulation of catalytic activity)|GO:0043966(histone H3 acetylation)|GO:0046330(positive regulation of JNK cascade)	Homo sapiens MAP3K12 binding inhibitory protein 1 (MBIP), transcript variant 3, mRNA [NM_001308110]	chr14:36780839-36780780	hs|14q13.3
A_21_P0006744	-0.0353427	0.0114729	-3.08052	0.00215326	0.769593	1		FALSE	FALSE	FALSE	ENST00000414308						ENST00000414308			ITGB1 adjacent tumor promoting lncRNA [Source:HGNC Symbol;Acc:HGNC:53719] [ENST00000414308]	chr10:33385271-33385212	hs|10p11.22
A_23_P27075	-0.0697351	0.0226505	-3.07875	0.00215984	0.769593	1	GABARAP	TRUE	TRUE	FALSE	NM_007278	NM_007278	NM_007278	Hs.647421	11337	GABA type A receptor-associated protein	ENST00000571253	THC2510345	GO:0000045(autophagosome assembly)|GO:0000139(Golgi membrane)|GO:0000226(microtubule cytoskeleton organization)|GO:0000421(autophagosome membrane)|GO:0000422(autophagy of mitochondrion)|GO:0005515(protein binding)|GO:0005764(lysosome)|GO:0005776(autophagosome)|GO:0005790(smooth endoplasmic reticulum)|GO:0005829(cytosol)|GO:0005874(microtubule)|GO:0005875(microtubule associated complex)|GO:0005886…	Homo sapiens GABA type A receptor-associated protein (GABARAP), mRNA [NM_007278]	chr17:7144673-7144192	hs|17p13.1
A_24_P928604	-0.056268	0.0182725	-3.07937	0.00216371	0.769593	1		FALSE	FALSE	FALSE	ENST00000401937						ENST00000401937			ribosomal protein L18a (RPL18A) pseudogene [ENST00000401937]	chr1:33445625-33445684	hs|1p35.1
A_21_P0014851	0.0345599	0.0112345	3.07622	0.00218579	0.769593	1		FALSE	FALSE	FALSE	THC2589137							THC2589137			chr5:179136954-179136895	hs|5q35.3
A_33_P3328375	-0.0348077	0.0113208	-3.07467	0.00218724	0.769593	1	TTC29	TRUE	TRUE	FALSE	NM_001317806	NM_001317806	NM_001317806	Hs.378893	83894	tetratricopeptide repeat domain 29	ENST00000504425	THC2484327	GO:0003341(cilium movement)|GO:0005737(cytoplasm)|GO:0005856(cytoskeleton)|GO:0036126(sperm flagellum)|GO:0044782(cilium organization)	Homo sapiens tetratricopeptide repeat domain 29 (TTC29), transcript variant 3, mRNA [NM_001317806]	chr4:147788705-147755048	hs|4q31.22
A_21_P0014883	0.0331671	0.0107829	3.07589	0.00218812	0.769593	1		FALSE	FALSE	FALSE	AK130016		AK130016	Hs.677503				THC2485761		Homo sapiens cDNA FLJ26506 fis, clone KDN07105 [AK130016]	chr1:63074838-63074897	hs|1p31.3
A_23_P256244	-0.035355	0.0115062	-3.07269	0.00221581	0.769593	1	OXR1	TRUE	TRUE	FALSE	ENST00000497705				55074	oxidation resistance 1	ENST00000497705	THC2475536	GO:0003674(molecular_function)|GO:0005634(nucleus)|GO:0005730(nucleolus)|GO:0005739(mitochondrion)|GO:0006979(response to oxidative stress)|GO:0007628(adult walking behavior)|GO:0016491(oxidoreductase activity)|GO:0043524(negative regulation of neuron apoptotic process)|GO:0051402(neuron apoptotic process)|GO:0071447(cellular response to hydroperoxide)|GO:1900408(negative regulation of cellular r…	oxidation resistance 1 [Source:HGNC Symbol;Acc:HGNC:15822] [ENST00000497705]	chr8:107719530-107719589	hs|8q23.1
A_21_P0010901	0.0331491	0.0107966	3.07034	0.00223384	0.769593	1		FALSE	FALSE	FALSE	lnc-SORCS1-4:1							THC2691865		BROAD Institute lincRNA (XLOC_l2_002100), lincRNA [TCONS_l2_00004263]	chr10:107249433-107249374	hs|10q25.1
A_33_P3671506	0.0454978	0.0148286	3.06824	0.00223648	0.769593	1	RNF130	TRUE	FALSE	FALSE	ENST00000522208	XM_011534593	XM_011534593	Hs.729004	55819	ring finger protein 130	ENST00000522208	THC2529058	GO:0004842(ubiquitin-protein transferase activity)|GO:0005737(cytoplasm)|GO:0006511(ubiquitin-dependent protein catabolic process)|GO:0006915(apoptotic process)|GO:0012501(programmed cell death)|GO:0016021(integral component of membrane)|GO:0016567(protein ubiquitination)|GO:0046872(metal ion binding)|GO:0061630(ubiquitin protein ligase activity)	ring finger protein 130 [Source:HGNC Symbol;Acc:HGNC:18280] [ENST00000522208]	chr5:179340482-179340423	hs|5q35.3
A_32_P145010	-0.059168	0.0192911	-3.06711	0.0022433	0.769593	1	LOC729683	FALSE	FALSE	FALSE	NR_046273	NR_046273	NR_046273	Hs.534931	729683	uncharacterized LOC729683				Homo sapiens uncharacterized LOC729683 (LOC729683), long non-coding RNA [NR_046273]	chr17:61779010-61779069	hs|17q23.3
A_19_P00319028	-0.0353145	0.0115248	-3.06422	0.00227998	0.769593	1	RFX8	TRUE	FALSE	FALSE	NM_001367510	NM_001367510	NM_001367510	Hs.662488	731220	regulatory factor X8	ENST00000484091	THC2486791	GO:0000785(chromatin)|GO:0000978(RNA polymerase II cis-regulatory region sequence-specific DNA binding)|GO:0000981(DNA-binding transcription factor activity, RNA polymerase II-specific)|GO:0005634(nucleus)|GO:0006357(regulation of transcription by RNA polymerase II)	Homo sapiens regulatory factor X8 (RFX8), transcript variant 4, mRNA [NM_001367510]	chr2:102083316-102083257	hs|2q11.2
A_21_P0008966	0.0346836	0.0113424	3.05787	0.00232552	0.769593	1		FALSE	FALSE	FALSE	lnc-CALB2-1:2									BROAD Institute lincRNA (XLOC_011774), lincRNA [TCONS_00024450]	chr16:71360104-71362502	hs|16q22.2
A_23_P360797	-0.0365467	0.0119625	-3.05509	0.0023451	0.769593	1	NTF3	TRUE	TRUE	FALSE	NM_002527	NM_002527	NM_002527	Hs.99171	4908	neurotrophin 3	ENST00000331010	THC2478595	GO:0002092(positive regulation of receptor internalization)|GO:0005102(signaling receptor binding)|GO:0005163(nerve growth factor receptor binding)|GO:0005515(protein binding)|GO:0005576(extracellular region)|GO:0005615(extracellular space)|GO:0007165(signal transduction)|GO:0007169(transmembrane receptor protein tyrosine kinase signaling pathway)|GO:0007267(cell-cell signaling)|GO:0007399(nervou…	Homo sapiens neurotrophin 3 (NTF3), transcript variant 2, mRNA [NM_002527]	chr12:5604039-5604098	hs|12p13.31
A_24_P118938	-0.0399293	0.0130802	-3.05266	0.00235593	0.769593	1	NOL4L	TRUE	TRUE	TRUE	NM_001256798	NM_001256798	NM_001256798	Hs.516978	140688	nucleolar protein 4 like	ENST00000359676	THC2464167	GO:0005515(protein binding)|GO:0005654(nucleoplasm)|GO:0005829(cytosol)	Homo sapiens nucleolar protein 4 like (NOL4L), transcript variant 1, mRNA [NM_001256798]	chr20:31031812-31031753	hs|20q11.21
A_33_P3411165	-0.0324176	0.01063	-3.04964	0.00240636	0.769593	1	MAGEA2B	FALSE	FALSE	FALSE	NM_001321400	NM_001321400	NM_001321400	Hs.713061	266740	MAGE family member A2B	ENST00000409560	NP646256	GO:0000122(negative regulation of transcription by RNA polymerase II)|GO:0005515(protein binding)|GO:0005634(nucleus)|GO:0016605(PML body)|GO:0031625(ubiquitin protein ligase binding)|GO:0033234(negative regulation of protein sumoylation)|GO:0042826(histone deacetylase binding)|GO:0044257(cellular protein catabolic process)|GO:0051443(positive regulation of ubiquitin-protein transferase activity)…	Homo sapiens MAGE family member A2B (MAGEA2B), transcript variant 1, mRNA [NM_001321400]	chrX:151885589-151885648	hs|Xq28
A_23_P165598	0.0302119	0.00992466	3.04413	0.00243241	0.769593	1	DAPL1	TRUE	TRUE	FALSE	NM_001017920	NM_001017920	NM_001017920	Hs.59761	92196	death associated protein like 1	ENST00000309950	THC2520102	GO:0005515(protein binding)|GO:0010507(negative regulation of autophagy)|GO:0030154(cell differentiation)|GO:0034198(cellular response to amino acid starvation)|GO:0070513(death domain binding)|GO:0097190(apoptotic signaling pathway)	Homo sapiens death associated protein like 1 (DAPL1), mRNA [NM_001017920]	chr2:159672401-159672460	hs|2q24.1
A_32_P865708	0.0336509	0.0110675	3.04051	0.00246229	0.769593	1	FAM24A	TRUE	FALSE	FALSE	NM_001029888	NM_001029888	NM_001029888	Hs.369829	118670	family with sequence similarity 24 member A	ENST00000368894	THC2662231	GO:0005576(extracellular region)	Homo sapiens family with sequence similarity 24 member A (FAM24A), mRNA [NM_001029888]	chr10:124671225-124672286	hs|10q26.13
A_24_P211206	-0.0466001	0.0153358	-3.03865	0.00246371	0.769593	1	TPM3	TRUE	FALSE	FALSE	NM_001043352	NM_001043352	NM_001043352	Hs.644306	7170	tropomyosin 3	ENST00000424846	THC2493835	GO:0001725(stress fiber)|GO:0003674(molecular_function)|GO:0005515(protein binding)|GO:0005829(cytosol)|GO:0005856(cytoskeleton)|GO:0005862(muscle thin filament tropomyosin)|GO:0005884(actin filament)|GO:0006936(muscle contraction)|GO:0007015(actin filament organization)|GO:0015629(actin cytoskeleton)|GO:0051015(actin filament binding)|GO:0070062(extracellular exosome)	Homo sapiens tropomyosin 3 (TPM3), transcript variant Tpm3.7, mRNA [NM_001043352]	chr1:154129925-154129866	hs|1q21.3
A_33_P3256880	0.0338722	0.0111489	3.03817	0.00246628	0.769593	1	EOLA1	FALSE	FALSE	FALSE	NM_001324276	NM_001324276	NM_001324276	Hs.534641	91966	endothelium and lymphocyte associated ASCH domain 1		THC2622733	GO:0005515(protein binding)|GO:0010468(regulation of gene expression)|GO:0032675(regulation of interleukin-6 production)	Homo sapiens endothelium and lymphocyte associated ASCH domain 1 (EOLA1), transcript variant 7, mRNA [NM_001324276]	chrX:148633409-148633468	hs|Xq28
A_33_P3381832	0.0358756	0.0118088	3.03804	0.00247988	0.769593	1	FAM166A	TRUE	FALSE	FALSE	ENST00000471784	XM_024447549	XM_024447549	Hs.522530	401565	family with sequence similarity 166 member A	ENST00000471784	THC2490701	GO:0005515(protein binding)|GO:0005634(nucleus)|GO:0036064(ciliary basal body)	family with sequence similarity 166 member A [Source:HGNC Symbol;Acc:HGNC:33818] [ENST00000471784]	chr9:140139332-140139273	hs|9q34.3
A_24_P349821	-0.0348535	0.0114745	-3.03748	0.00248905	0.769593	1	MTRF1	TRUE	FALSE	FALSE	NM_004294	NM_004294	NM_004294	Hs.382176	9617	mitochondrial translation release factor 1	ENST00000430347	THC2538798	GO:0003747(translation release factor activity)|GO:0005739(mitochondrion)|GO:0006449(regulation of translational termination)|GO:0070126(mitochondrial translational termination)	Homo sapiens mitochondrial translation release factor 1 (MTRF1), transcript variant 5, mRNA; nuclear gene for mitochondrial product [NM_004294]	chr13:41834844-41834785	hs|13q14.11
A_33_P3274768	0.0464648	0.015311	3.03474	0.00249918	0.769593	1	LOC107987070	FALSE	FALSE	FALSE	XR_004837509	XR_004837509	XR_004837509		107987070	uncharacterized LOC107987070		THC2481891		PREDICTED: Homo sapiens uncharacterized LOC107987070 (LOC107987070), ncRNA [XR_004837509]	chr9:70097798-70097857	hs|9q21.11
A_23_P128855	0.0383925	0.0126538	3.03407	0.002521	0.769593	1	SLC39A2	TRUE	FALSE	FALSE	NM_014579	NM_014579	NM_014579	Hs.175783	29986	solute carrier family 39 member 2	ENST00000298681	THC2476392	GO:0005385(zinc ion transmembrane transporter activity)|GO:0005515(protein binding)|GO:0005886(plasma membrane)|GO:0005887(integral component of plasma membrane)|GO:0006829(zinc ion transport)|GO:0016020(membrane)|GO:0031410(cytoplasmic vesicle)|GO:0036464(cytoplasmic ribonucleoprotein granule)|GO:0071577(zinc ion transmembrane transport)	Homo sapiens solute carrier family 39 member 2 (SLC39A2), transcript variant 1, mRNA [NM_014579]	chr14:21469865-21469924	hs|14q11.2
A_33_P3297525	-0.0399574	0.0131767	-3.03243	0.00252234	0.769593	1		FALSE	FALSE	FALSE	ENST00000454116	XR_002956927	XR_002956927	Hs.724217			ENST00000454116	THC2492485		sorting nexin 18 pseudogene 7 [Source:HGNC Symbol;Acc:HGNC:39615] [ENST00000454116]	chr9:33576789-33576848	hs|9p13.3
A_21_P0012917	0.041487	0.0137061	3.02691	0.0025592	0.769593	1	XLOC_l2_012147	FALSE	FALSE	FALSE	TCONS_l2_00023027									BROAD Institute lincRNA (XLOC_l2_012147), lincRNA [TCONS_l2_00023027]	chr5:95170948-95170889	hs|5q15
A_23_P8196	-0.035935	0.0118783	-3.02526	0.00257265	0.769593	1	ME1	TRUE	FALSE	FALSE	NM_002395	NM_002395	NM_002395	Hs.21160	4199	malic enzyme 1	ENST00000369705	THC2602367	GO:0004470(malic enzyme activity)|GO:0004471(malate dehydrogenase (decarboxylating) (NAD+) activity)|GO:0004473(malate dehydrogenase (decarboxylating) (NADP+) activity)|GO:0005739(mitochondrion)|GO:0005829(cytosol)|GO:0005975(carbohydrate metabolic process)|GO:0006090(pyruvate metabolic process)|GO:0006108(malate metabolic process)|GO:0008948(oxaloacetate decarboxylase activity)|GO:0009055(electr…	Homo sapiens malic enzyme 1 (ME1), mRNA [NM_002395]	chr6:83920855-83920796	hs|6q14.2
A_33_P3219095	0.0330011	0.0109113	3.02448	0.00258812	0.769593	1	PCAT18	TRUE	FALSE	FALSE	NR_024259	NR_024259	NR_024259	Hs.170599	728606	prostate cancer associated transcript 18	ENST00000579458	THC2496470	GO:0005730(nucleolus)|GO:0006396(RNA processing)	Homo sapiens prostate cancer associated transcript 18 (PCAT18), long non-coding RNA [NR_024259]	chr18:24267644-24267585	hs|18q11.2
A_23_P100315	0.0490817	0.016246	3.02116	0.00260787	0.769593	1	DECR2	TRUE	TRUE	FALSE	NM_020664	NM_020664	NM_020664	Hs.628831	26063	2,4-dienoyl-CoA reductase 2	ENST00000439661	NP1183543	GO:0005515(protein binding)|GO:0005778(peroxisomal membrane)|GO:0005829(cytosol)|GO:0006636(unsaturated fatty acid biosynthetic process)|GO:0008670(2,4-dienoyl-CoA reductase (NADPH) activity)|GO:0019166(trans-2-enoyl-CoA reductase (NADPH) activity)|GO:0033540(fatty acid beta-oxidation using acyl-CoA oxidase)	Homo sapiens 2,4-dienoyl-CoA reductase 2 (DECR2), mRNA [NM_020664]	chr16:462221-462280	hs|16p13.3
A_23_P422240	-0.0323681	0.0107154	-3.0207	0.00262595	0.769593	1	UROC1	TRUE	TRUE	FALSE	NM_144639	NM_144639	NM_144639	Hs.331148	131669	urocanate hydratase 1	ENST00000383579	NP1242346	GO:0005515(protein binding)|GO:0005829(cytosol)|GO:0006548(histidine catabolic process)|GO:0016153(urocanate hydratase activity)|GO:0019556(histidine catabolic process to glutamate and formamide)|GO:0019557(histidine catabolic process to glutamate and formate)	Homo sapiens urocanate hydratase 1 (UROC1), transcript variant 1, mRNA [NM_144639]	chr3:126201288-126201229	hs|3q21.3
A_21_P0002587	0.0869152	0.0288029	3.01759	0.00264232	0.769593	1		FALSE	FALSE	FALSE	lnc-RASGRP3-5:1									BROAD Institute lincRNA (XLOC_001426), lincRNA [TCONS_00004747]	chr2:35041561-35041620	hs|2p22.3
A_33_P3294162	-0.0371729	0.0123176	-3.01788	0.00264236	0.769593	1	PMPCB	TRUE	TRUE	FALSE	NM_004279	NM_004279	NM_004279	Hs.184211	9512	peptidase, mitochondrial processing subunit beta	ENST00000249269	THC2469727	GO:0004222(metalloendopeptidase activity)|GO:0005739(mitochondrion)|GO:0005743(mitochondrial inner membrane)|GO:0006627(protein processing involved in protein targeting to mitochondrion)|GO:0006851(mitochondrial calcium ion transmembrane transport)|GO:0017087(mitochondrial processing peptidase complex)|GO:0046872(metal ion binding)	Homo sapiens peptidase, mitochondrial processing subunit beta (PMPCB), mRNA; nuclear gene for mitochondrial product [NM_004279]	chr7:102955073-102955132	hs|7q22.1
A_33_P3316485	-0.0337565	0.0111856	-3.01786	0.00265016	0.769593	1		FALSE	FALSE	FALSE	ENST00000402115						ENST00000402115			novel transcript [ENST00000402115]	chr7:3180274-3180215	hs|7p22.2
A_21_P0008384	-0.0398893	0.0132237	-3.01651	0.00266063	0.769593	1	LOC105370653	FALSE	FALSE	FALSE	XR_944188	XR_944188	XR_944188		105370653	uncharacterized LOC105370653				PREDICTED: Homo sapiens uncharacterized LOC105370653 (LOC105370653), transcript variant X1, ncRNA [XR_944188]	chr14:98576617-98576676	hs|14q32.2
A_33_P3372647	-0.114015	0.0378186	-3.01478	0.00266851	0.769593	1		FALSE	FALSE	FALSE	ENST00000390301						ENST00000390301	THC2560012		immunoglobulin lambda variable 1-36 [Source:HGNC Symbol;Acc:HGNC:5876] [ENST00000390301]	chr22:22786597-22786656	hs|22q11.22
A_21_P0012633	-0.0340071	0.011286	-3.0132	0.00268447	0.769593	1	LINC02269	FALSE	FALSE	FALSE	ENST00000665324				101928478	long intergenic non-protein coding RNA 2269	ENST00000665324			long intergenic non-protein coding RNA 2269 [Source:HGNC Symbol;Acc:HGNC:53184] [ENST00000665324]	chr4:174623479-174623538	hs|4q34.1
A_23_P97990	0.0706456	0.0234752	3.00937	0.00270933	0.769593	1	HTRA1	TRUE	TRUE	FALSE	NM_002775	NM_002775	NM_002775	Hs.501280	5654	HtrA serine peptidase 1	ENST00000648167	NP710487	GO:0001890(placenta development)|GO:0004252(serine-type endopeptidase activity)|GO:0005515(protein binding)|GO:0005520(insulin-like growth factor binding)|GO:0005576(extracellular region)|GO:0005615(extracellular space)|GO:0005829(cytosol)|GO:0005886(plasma membrane)|GO:0006508(proteolysis)|GO:0008236(serine-type peptidase activity)|GO:0030512(negative regulation of transforming growth factor bet…	Homo sapiens HtrA serine peptidase 1 (HTRA1), mRNA [NM_002775]	chr10:124274338-124274397	hs|10q26.13
A_19_P00812715	0.0452664	0.015044	3.00893	0.00272079	0.769593	1	XLOC_l2_010118	FALSE	FALSE	FALSE	TCONS_l2_00019181									BROAD Institute lincRNA (XLOC_l2_010118), lincRNA [TCONS_l2_00019181]	chr3:14396700-14396641	hs|3p25.1
A_33_P3390474	-0.0626431	0.0208191	-3.00893	0.00272299	0.769593	1		FALSE	FALSE	FALSE	ENST00000390284						ENST00000390284	THC2553338		immunoglobulin lambda variable 4-60 [Source:HGNC Symbol;Acc:HGNC:5920] [ENST00000390284]	chr22:22516927-22516986	hs|22q11.22
A_21_P0003738	0.0329249	0.010936	3.01069	0.00272326	0.769593	1		FALSE	FALSE	FALSE	lnc-AC021860.1-5:1									BROAD Institute lincRNA (XLOC_003925), lincRNA [TCONS_00008464]	chr4:38195020-38194961	hs|4p14
A_33_P3329428	-0.0329919	0.0109689	-3.00777	0.00272347	0.769593	1	TTN	TRUE	TRUE	FALSE	NM_133379	NM_133379	NM_133379	Hs.134602	7273	titin	ENST00000360870	THC2475577	GO:0000794(condensed nuclear chromosome)|GO:0002020(protease binding)|GO:0003300(cardiac muscle hypertrophy)|GO:0004674(protein serine/threonine kinase activity)|GO:0004713(protein tyrosine kinase activity)|GO:0005509(calcium ion binding)|GO:0005515(protein binding)|GO:0005516(calmodulin binding)|GO:0005524(ATP binding)|GO:0005576(extracellular region)|GO:0005829(cytosol)|GO:0006936(muscle contra…	Homo sapiens titin (TTN), transcript variant novex-3, mRNA [NM_133379]	chr2:179610371-179610312	hs|2q31.2
A_33_P3236686	-0.0360639	0.0119896	-3.00793	0.00272822	0.769593	1	ABCB9	TRUE	FALSE	FALSE	ENST00000541424	XM_011538098	XM_011538098		23457	ATP binding cassette subfamily B member 9	ENST00000541424	NP1212814	GO:0002474(antigen processing and presentation of peptide antigen via MHC class I)|GO:0005515(protein binding)|GO:0005524(ATP binding)|GO:0005764(lysosome)|GO:0005765(lysosomal membrane)|GO:0005769(early endosome)|GO:0005783(endoplasmic reticulum)|GO:0005789(endoplasmic reticulum membrane)|GO:0006518(peptide metabolic process)|GO:0015031(protein transport)|GO:0015421(ABC-type oligopeptide transpo…	ATP binding cassette subfamily B member 9 [Source:HGNC Symbol;Acc:HGNC:50] [ENST00000541424]	chr12:123436226-123436167	hs|12q24.31
A_23_P135778	-0.0452998	0.0150889	-3.0022	0.00277945	0.7718	1	PPP2R2D	TRUE	TRUE	FALSE	NM_018461	NM_018461	NM_018461	Hs.380372	55844	protein phosphatase 2 regulatory subunit Bdelta	ENST00000490777	THC2473240	GO:0000159(protein phosphatase type 2A complex)|GO:0000278(mitotic cell cycle)|GO:0005515(protein binding)|GO:0005829(cytosol)|GO:0010458(exit from mitosis)|GO:0019888(protein phosphatase regulator activity)|GO:0050790(regulation of catalytic activity)|GO:0051301(cell division)|GO:0070262(peptidyl-serine dephosphorylation)	Homo sapiens protein phosphatase 2 regulatory subunit Bdelta (PPP2R2D), transcript variant 1, mRNA [NM_018461]	chr10:133769421-133769480	hs|10q26.3
A_21_P0001009	0.0355953	0.011863	3.00052	0.00280449	0.7718	1		FALSE	FALSE	FALSE	ENST00000445260	XR_001738201	XR_001738201				ENST00000445260			long intergenic non-protein coding RNA 2798 [Source:HGNC Symbol;Acc:HGNC:54323] [ENST00000445260]	chr1:121169863-121169922	hs|1p11.2
A_33_P3381183	0.0370024	0.0123366	2.9994	0.00280755	0.7718	1	EGFEM1P	TRUE	TRUE	FALSE	NR_021485	NR_021485	NR_021485	Hs.478158	93556	EGF like and EMI domain containing 1, pseudogene	ENST00000511230	THC2619553		Homo sapiens EGF like and EMI domain containing 1, pseudogene (EGFEM1P), non-coding RNA [NR_021485]	chr3:168237350-168237409	hs|3q26.2
A_33_P3250263	-0.0374503	0.012499	-2.99627	0.00283947	0.7718	1		FALSE	FALSE	FALSE											chr11:123280100-123280041	hs|11q24.1
A_21_P0014785	0.0416277	0.0138972	2.9954	0.00284527	0.7718	1	VIM-AS1	TRUE	FALSE	FALSE	NR_108061	NR_108061	NR_108061	Hs.740502	100507347	VIM antisense RNA 1	ENST00000605833	THC2537871		Homo sapiens VIM antisense RNA 1 (VIM-AS1), transcript variant 1, long non-coding RNA [NR_108061]	chr10:17271753-17271694	hs|10p13
A_33_P3301955	-0.0657398	0.0219637	-2.99311	0.00285706	0.7718	1	PDE7A	TRUE	FALSE	FALSE	NM_001242318	NM_001242318	NM_001242318	Hs.527119	5150	phosphodiesterase 7A	ENST00000379419	THC2484003	GO:0004114(3',5'-cyclic-nucleotide phosphodiesterase activity)|GO:0004115(3',5'-cyclic-AMP phosphodiesterase activity)|GO:0005829(cytosol)|GO:0006198(cAMP catabolic process)|GO:0007165(signal transduction)|GO:0019933(cAMP-mediated signaling)|GO:0046872(metal ion binding)	Homo sapiens phosphodiesterase 7A (PDE7A), transcript variant 3, mRNA [NM_001242318]	chr8:66635836-66635777	hs|8q13.1
A_33_P3209386	0.0482873	0.0161386	2.99204	0.00287583	0.7718	1	TXNDC17	TRUE	FALSE	FALSE	NM_032731	NM_032731	NM_032731	Hs.408236	84817	thioredoxin domain containing 17	ENST00000250101	THC2602739	GO:0004601(peroxidase activity)|GO:0005515(protein binding)|GO:0005829(cytosol)|GO:0033209(tumor necrosis factor-mediated signaling pathway)|GO:0047134(protein-disulfide reductase (NAD(P)) activity)|GO:0070062(extracellular exosome)|GO:0098869(cellular oxidant detoxification)	Homo sapiens thioredoxin domain containing 17 (TXNDC17), mRNA [NM_032731]	chr17:6547783-6547842	hs|17p13.1
A_21_P0003922	0.0347684	0.0116337	2.98861	0.00290975	0.7718	1		FALSE	FALSE	FALSE	ENST00000510067						ENST00000510067	THC2604864		long intergenic non-protein coding RNA 2199 [Source:HGNC Symbol;Acc:HGNC:53065] [ENST00000510067]	chr5:8873904-8873963	hs|5p15.31
A_23_P80839	0.0494586	0.0165642	2.98587	0.00292374	0.7718	1	MAP6D1	TRUE	FALSE	FALSE	NM_024871	NM_024871	NM_024871	Hs.478465	79929	MAP6 domain containing 1	ENST00000318631	THC2463759	GO:0000226(microtubule cytoskeleton organization)|GO:0005516(calmodulin binding)|GO:0005798(Golgi-associated vesicle)|GO:0005801(cis-Golgi network)|GO:0005874(microtubule)|GO:0007026(negative regulation of microtubule depolymerization)|GO:0008017(microtubule binding)|GO:0018009(N-terminal peptidyl-L-cysteine N-palmitoylation)|GO:0030705(cytoskeleton-dependent intracellular transport)|GO:0070507(r…	Homo sapiens MAP6 domain containing 1 (MAP6D1), mRNA [NM_024871]	chr3:183533854-183533795	hs|3q27.1
A_33_P3386532	-0.0361322	0.0121226	-2.98057	0.00298323	0.7718	1	MRPL38	TRUE	FALSE	FALSE	ENST00000410030				64978	mitochondrial ribosomal protein L38	ENST00000410030	THC2596928	GO:0005515(protein binding)|GO:0005739(mitochondrion)|GO:0005743(mitochondrial inner membrane)|GO:0005762(mitochondrial large ribosomal subunit)	mitochondrial ribosomal protein L38 [Source:HGNC Symbol;Acc:HGNC:14033] [ENST00000410030]	chr17:73900384-73900325	hs|17q25.1
A_33_P3292525	0.0383403	0.0128665	2.97984	0.00298464	0.7718	1	TMEM201	TRUE	FALSE	FALSE	NM_001010866	NM_001010866	NM_001010866	Hs.632365	199953	transmembrane protein 201	ENST00000340305	THC2659711	GO:0000922(spindle pole)|GO:0005521(lamin binding)|GO:0005639(integral component of nuclear inner membrane)|GO:0005737(cytoplasm)|GO:0010761(fibroblast migration)|GO:0030473(nuclear migration along microtubule)|GO:0031965(nuclear membrane)|GO:0051015(actin filament binding)	Homo sapiens transmembrane protein 201 (TMEM201), transcript variant 2, mRNA [NM_001010866]	chr1:9664928-9664987	hs|1p36.22
A_24_P188164	0.0344357	0.0115537	2.98049	0.00298919	0.7718	1	ZBED9	TRUE	TRUE	FALSE	NM_052923	NM_052923	NM_052923	Hs.176980	114821	zinc finger BED-type containing 9	ENST00000452236	THC2477033	GO:0003676(nucleic acid binding)|GO:0005634(nucleus)|GO:0005737(cytoplasm)|GO:0015074(DNA integration)|GO:0045787(positive regulation of cell cycle)|GO:0050679(positive regulation of epithelial cell proliferation)	Homo sapiens zinc finger BED-type containing 9 (ZBED9), transcript variant 1, mRNA [NM_052923]	chr6:28538356-28538312	hs|6p22.1
A_24_P489164	0.0344899	0.011579	2.97867	0.00300107	0.7718	1	LOC100131943	FALSE	FALSE	FALSE	XR_001753087	XR_001753087	XR_001753087	Hs.731838	100131943	uncharacterized LOC100131943		THC2483467		PREDICTED: Homo sapiens uncharacterized LOC100131943 (LOC100131943), ncRNA [XR_001753087]	chr17:19959328-19959387	hs|17p11.2
A_33_P3870056	0.0848281	0.0285201	2.97433	0.00305223	0.7718	1	CASS4	TRUE	FALSE	FALSE	NM_001164116	NM_001164116	NM_001164116	Hs.473144	57091	Cas scaffold protein family member 4	ENST00000546793	NP852821	GO:0005737(cytoplasm)|GO:0005856(cytoskeleton)|GO:0005886(plasma membrane)|GO:0005925(focal adhesion)|GO:0007155(cell adhesion)|GO:0007169(transmembrane receptor protein tyrosine kinase signaling pathway)|GO:0016477(cell migration)|GO:0030335(positive regulation of cell migration)|GO:0051897(positive regulation of protein kinase B signaling)|GO:0061098(positive regulation of protein tyrosine kina…	Homo sapiens Cas scaffold protein family member 4 (CASS4), transcript variant 1, mRNA [NM_001164116]	chr12:053437241-053437182	hs|12q13.13
A_21_P0000568	0.0333237	0.0112177	2.97063	0.00307085	0.7718	1	APOOP5	TRUE	FALSE	FALSE	NR_028471	NR_028471	NR_028471	Hs.250392	644649	apolipoprotein O pseudogene 5				Homo sapiens apolipoprotein O pseudogene 5 (APOOP5), non-coding RNA [NR_028471]	chr16:59788168-59788109	hs|16q21
A_23_P157527	-0.0369651	0.012447	-2.9698	0.00308528	0.7718	1	LRRCC1	TRUE	FALSE	FALSE	NM_033402	NM_033402	NM_033402	Hs.193115	85444	leucine rich repeat and coiled-coil centrosomal protein 1	ENST00000414626	THC2472393	GO:0005737(cytoplasm)|GO:0005813(centrosome)|GO:0005814(centriole)|GO:0007049(cell cycle)|GO:0051301(cell division)	Homo sapiens leucine rich repeat and coiled-coil centrosomal protein 1 (LRRCC1), transcript variant 1, mRNA [NM_033402]	chr8:86057728-86057787	hs|8q21.2
A_23_P256641	0.0416493	0.0140322	2.96813	0.00310076	0.7718	1	KCNE5	TRUE	TRUE	FALSE	NM_012282	NM_012282	NM_012282	Hs.522753	23630	potassium voltage-gated channel subfamily E regulatory subunit 5	ENST00000372101	THC2476059	GO:0005249(voltage-gated potassium channel activity)|GO:0005251(delayed rectifier potassium channel activity)|GO:0005515(protein binding)|GO:0005886(plasma membrane)|GO:0008016(regulation of heart contraction)|GO:0008076(voltage-gated potassium channel complex)|GO:0015459(potassium channel regulator activity)|GO:0044325(transmembrane transporter binding)|GO:0060048(cardiac muscle contraction)|GO:…	Homo sapiens potassium voltage-gated channel subfamily E regulatory subunit 5 (KCNE5), mRNA [NM_012282]	chrX:108867052-108866993	hs|Xq23
A_23_P108492	-0.0200259	0.0067654	-2.96004	0.00318435	0.7718	1	MARS2	TRUE	FALSE	FALSE	NM_138395	NM_138395	NM_138395	Hs.744330	92935	methionyl-tRNA synthetase 2, mitochondrial	ENST00000282276	THC2471280	GO:0004825(methionine-tRNA ligase activity)|GO:0005524(ATP binding)|GO:0005759(mitochondrial matrix)|GO:0006418(tRNA aminoacylation for protein translation)|GO:0006431(methionyl-tRNA aminoacylation)	Homo sapiens methionyl-tRNA synthetase 2, mitochondrial (MARS2), mRNA; nuclear gene for mitochondrial product [NM_138395]	chr2:198571975-198572034	hs|2q33.1
A_33_P3331080	-0.0330603	0.011173	-2.95896	0.00318836	0.7718	1	SEC24A	TRUE	FALSE	FALSE	NM_001252231	NM_001252231	NM_001252231	Hs.595540	10802	SEC24 homolog A, COPII coat complex component	ENST00000322887	THC2515323	GO:0000149(SNARE binding)|GO:0005515(protein binding)|GO:0005789(endoplasmic reticulum membrane)|GO:0005829(cytosol)|GO:0006886(intracellular protein transport)|GO:0006888(endoplasmic reticulum to Golgi vesicle-mediated transport)|GO:0008270(zinc ion binding)|GO:0012507(ER to Golgi transport vesicle membrane)|GO:0030127(COPII vesicle coat)|GO:0070971(endoplasmic reticulum exit site)|GO:0090110(CO…	Homo sapiens SEC24 homolog A, COPII coat complex component (SEC24A), transcript variant 2, mRNA [NM_001252231]	chr5:134028724-134028783	hs|5q31.1
A_21_P0003157	-0.0369263	0.0124864	-2.95732	0.00321733	0.7718	1		FALSE	FALSE	FALSE	ENST00000651058						ENST00000651058			novel transcript [ENST00000651058]	chr3:107757397-107757338	hs|3q13.12
A_21_P0014394	0.033168	0.0112173	2.95687	0.00322184	0.7718	1		FALSE	FALSE	FALSE											chr19:016189067-016189008	hs|19p13.12
A_33_P3213557	-0.0391178	0.013232	-2.95631	0.00322669	0.7718	1	CCZ1B	TRUE	FALSE	FALSE	NM_198097	NM_198097	NM_198097	Hs.567779	221960	CCZ1 homolog B, vacuolar protein trafficking and biogenesis associated	ENST00000453589	THC2543586	GO:0005765(lysosomal membrane)|GO:0016192(vesicle-mediated transport)|GO:0035658(Mon1-Ccz1 complex)|GO:0043231(intracellular membrane-bounded organelle)	Homo sapiens CCZ1 homolog B, vacuolar protein trafficking and biogenesis associated (CCZ1B), mRNA [NM_198097]	chr7:6838612-6838568	hs|7p22.1
A_23_P24104	-0.0889371	0.0301092	-2.95382	0.0032447	0.7718	1	PLAU	TRUE	TRUE	FALSE	NM_002658	NM_002658	NM_002658	Hs.77274	5328	plasminogen activator, urokinase	ENST00000372764	THC2468085	GO:0001666(response to hypoxia)|GO:0004252(serine-type endopeptidase activity)|GO:0005515(protein binding)|GO:0005576(extracellular region)|GO:0005615(extracellular space)|GO:0005886(plasma membrane)|GO:0005925(focal adhesion)|GO:0006508(proteolysis)|GO:0006935(chemotaxis)|GO:0007165(signal transduction)|GO:0007596(blood coagulation)|GO:0009986(cell surface)|GO:0010469(regulation of signaling rec…	Homo sapiens plasminogen activator, urokinase (PLAU), transcript variant 1, mRNA [NM_002658]	chr10:75677050-75677109	hs|10q22.2
A_21_P0014920	-0.0708557	0.0239686	-2.95619	0.00324844	0.7718	1		FALSE	FALSE	FALSE	CX782743		CX782743	Hs.565013				THC2529302		HESC3_16_A11.g1_A036 Human embryonic stem cells Homo sapiens cDNA clone IMAGE:7476792 5', mRNA sequence [CX782743]	chr17:44406125-44406066	hs|17q21.31
A_24_P729905	-0.0677537	0.0229536	-2.95177	0.00326238	0.7718	1	AGAP9	FALSE	FALSE	FALSE	NM_001190810	NM_001190810	NM_001190810	Hs.645346	642517	ArfGAP with GTPase domain, ankyrin repeat and PH domain 9	ENST00000605970	THC2508005	GO:0005096(GTPase activator activity)|GO:0005634(nucleus)|GO:0046872(metal ion binding)|GO:0050790(regulation of catalytic activity)	Homo sapiens ArfGAP with GTPase domain, ankyrin repeat and PH domain 9 (AGAP9), mRNA [NM_001190810]	chr10:48216434-48216493	hs|10q11.22
A_21_P0014135	0.0749042	0.0253805	2.95124	0.00327066	0.7718	1		FALSE	FALSE	FALSE	AV738989		AV738989	Hs.612535				THC2560850		AV738989 CB Homo sapiens cDNA clone CBDAGA04 5', mRNA sequence [AV738989]	chr1:22418370-22418311	hs|1p36.12
A_21_P0008329	0.04531	0.0153571	2.95042	0.00328475	0.7718	1		FALSE	FALSE	FALSE	ENST00000666800						ENST00000666800	THC2681099		novel transcript [ENST00000666800]	chr14:39961890-39961949	hs|14q21.1
A_33_P3405763	-0.036826	0.0124845	-2.94972	0.00329048	0.7718	1	TMPPE	TRUE	FALSE	FALSE	NM_001039770	NM_001039770	NM_001039770	Hs.443031	643853	transmembrane protein with metallophosphoesterase domain	ENST00000342462	THC2479729	GO:0005515(protein binding)|GO:0016021(integral component of membrane)|GO:0016787(hydrolase activity)|GO:0046872(metal ion binding)	Homo sapiens transmembrane protein with metallophosphoesterase domain (TMPPE), transcript variant 1, mRNA [NM_001039770]	chr3:33131976-33131917	hs|3p22.3
A_24_P4334	-0.0352519	0.0119536	-2.94906	0.00330365	0.7718	1	RNF38	TRUE	FALSE	FALSE	NM_194328	NM_194328	NM_194328	Hs.333503	152006	ring finger protein 38	ENST00000377877	NP863281	GO:0005515(protein binding)|GO:0005634(nucleus)|GO:0005654(nucleoplasm)|GO:0008584(male gonad development)|GO:0016567(protein ubiquitination)|GO:0036126(sperm flagellum)|GO:0046872(metal ion binding)|GO:0061630(ubiquitin protein ligase activity)	Homo sapiens ring finger protein 38 (RNF38), transcript variant 2, mRNA [NM_194328]	chr9:36344905-36344846	hs|9p13.2
A_23_P41498	0.0314619	0.0106576	2.95207	0.00331007	0.7718	1	ADH6	TRUE	TRUE	FALSE	NM_000672	NM_000672	NM_000672	Hs.586161	130	alcohol dehydrogenase 6 (class V)	ENST00000237653	THC2602628	GO:0004022(alcohol dehydrogenase (NAD+) activity)|GO:0004024(alcohol dehydrogenase activity, zinc-dependent)|GO:0004745(NAD-retinol dehydrogenase activity)|GO:0005829(cytosol)|GO:0006069(ethanol oxidation)|GO:0008270(zinc ion binding)|GO:0042572(retinol metabolic process)|GO:0042573(retinoic acid metabolic process)|GO:0045471(response to ethanol)|GO:0070062(extracellular exosome)	Homo sapiens alcohol dehydrogenase 6 (class V) (ADH6), transcript variant 2, mRNA [NM_000672]	chr4:100128617-100126176	hs|4q23
A_33_P3232204	-0.0319439	0.010844	-2.94576	0.00333965	0.7718	1		FALSE	FALSE	FALSE	BX648105		BX648105	Hs.675262				THC2484897		Homo sapiens mRNA; cDNA DKFZp686P0427 (from clone DKFZp686P0427) [BX648105]	chr14:105891919-105891978	hs|14q32.33
A_21_P0004520	0.0323718	0.0109945	2.94435	0.00334056	0.7718	1		FALSE	FALSE	FALSE	lnc-C5orf27-1:1							THC2782645		BROAD Institute lincRNA (XLOC_004478), lincRNA [TCONS_00010747]	chr5:95183767-95183826	hs|5q15
A_24_P414952	-0.0446277	0.0151564	-2.94447	0.00334106	0.7718	1	TMEM168	TRUE	FALSE	FALSE	NM_022484	NM_022484	NM_022484	Hs.709689	64418	transmembrane protein 168	ENST00000312814	THC2462572	GO:0016021(integral component of membrane)|GO:0030133(transport vesicle)	Homo sapiens transmembrane protein 168 (TMEM168), transcript variant 2, mRNA [NM_022484]	chr7:112406317-112406258	hs|7q31.1
A_21_P0007528	-0.0319107	0.0108399	-2.94381	0.00335565	0.7718	1		FALSE	FALSE	FALSE	lnc-DERA-1:3									BROAD Institute lincRNA (XLOC_009677), lincRNA [TCONS_00020347]	chr12:16573722-16590354	hs|12p12.3
A_33_P3374076	0.0347304	0.0117978	2.94382	0.00335963	0.7718	1	SEZ6	TRUE	TRUE	FALSE	NM_001098635	NM_001098635	NM_001098635	Hs.21837	124925	seizure related 6 homolog	ENST00000335960	THC2485944	GO:0005515(protein binding)|GO:0005783(endoplasmic reticulum)|GO:0005886(plasma membrane)|GO:0008344(adult locomotory behavior)|GO:0016021(integral component of membrane)|GO:0021680(cerebellar Purkinje cell layer development)|GO:0043025(neuronal cell body)|GO:0043197(dendritic spine)|GO:0043198(dendritic shaft)|GO:0048471(perinuclear region of cytoplasm)|GO:0050773(regulation of dendrite developm…	Homo sapiens seizure related 6 homolog (SEZ6), transcript variant 2, mRNA [NM_001098635]	chr17:27287883-27287824	hs|17q11.2
A_33_P3307663	0.0328349	0.0111582	2.94267	0.00337322	0.7718	1		FALSE	FALSE	FALSE	BX099628		BX099628	Hs.719755						BX099628 NCI_CGAP_Ut2 Homo sapiens cDNA clone IMAGp998I194887, mRNA sequence [BX099628]	chr19:31640984-31641043	hs|19q12
A_23_P209288	-0.0411873	0.0140269	-2.93632	0.00343325	0.7718	1	CUL3	TRUE	FALSE	FALSE	NM_003590	NM_003590	NM_003590	Hs.372286	8452	cullin 3	ENST00000264414		GO:0000082(G1/S transition of mitotic cell cycle)|GO:0000122(negative regulation of transcription by RNA polymerase II)|GO:0000209(protein polyubiquitination)|GO:0000922(spindle pole)|GO:0001831(trophectodermal cellular morphogenesis)|GO:0004842(ubiquitin-protein transferase activity)|GO:0005112(Notch binding)|GO:0005515(protein binding)|GO:0005634(nucleus)|GO:0005654(nucleoplasm)|GO:0005737(cyto…	Homo sapiens cullin 3 (CUL3), transcript variant 1, mRNA [NM_003590]	chr2:225335155-225335096	hs|2q36.2
A_33_P3219514	-0.0312608	0.0106437	-2.93703	0.00343671	0.7718	1	ADAMTS20	TRUE	FALSE	FALSE	ENST00000395541				80070	ADAM metallopeptidase with thrombospondin type 1 motif 20	ENST00000395541	NP1213718	GO:0004222(metalloendopeptidase activity)|GO:0005615(extracellular space)|GO:0006508(proteolysis)|GO:0008270(zinc ion binding)|GO:0009967(positive regulation of signal transduction)|GO:0030198(extracellular matrix organization)|GO:0031012(extracellular matrix)|GO:0043066(negative regulation of apoptotic process)|GO:0045636(positive regulation of melanocyte differentiation)|GO:0062023(collagen-con…	ADAM metallopeptidase with thrombospondin type 1 motif 20 [Source:HGNC Symbol;Acc:HGNC:17178] [ENST00000395541]	chr12:43817560-43817501	hs|12q12
A_21_P0005754	0.0332994	0.0113413	2.93611	0.00344708	0.7718	1	LOC105375712	FALSE	FALSE	FALSE	XR_928552	XR_928552	XR_928552		105375712	uncharacterized LOC105375712				PREDICTED: Homo sapiens uncharacterized LOC105375712 (LOC105375712), transcript variant X1, ncRNA [XR_928552]	chr8:117619695-117619754	hs|8q23.3
A_23_P405878	-0.0321641	0.010964	-2.93361	0.00346876	0.7718	1	C12orf54	TRUE	TRUE	FALSE	NM_152319	NM_152319	NM_152319	Hs.98202	121273	chromosome 12 open reading frame 54	ENST00000380491	NP1073100		Homo sapiens chromosome 12 open reading frame 54 (C12orf54), mRNA [NM_152319]	chr12:48890057-48890116	hs|12q13.11
A_33_P3393684	0.07122	0.0243053	2.93022	0.00349449	0.7718	1	VSIG8	TRUE	TRUE	FALSE	NM_001013661	NM_001013661	NM_001013661	Hs.647718	391123	V-set and immunoglobulin domain containing 8	ENST00000368100	THC2483151	GO:0003723(RNA binding)|GO:0005622(intracellular anatomical structure)|GO:0016021(integral component of membrane)	Homo sapiens V-set and immunoglobulin domain containing 8 (VSIG8), mRNA [NM_001013661]	chr1:159824170-159824111	hs|1q23.2
A_33_P3346610	0.0552478	0.018869	2.92797	0.00352048	0.7718	1		FALSE	FALSE	FALSE											chr17:080786485-080786544	hs|17q25.3
A_21_P0014730	0.0407956	0.0139419	2.92612	0.00354313	0.7718	1	DMTF1-AS1	FALSE	FALSE	FALSE	NR_136252	NR_136252	NR_136252		101927420	DMTF1 antisense RNA 1	ENST00000446309	THC2605797		Homo sapiens uncharacterized LOC101927420 (LOC101927420), transcript variant 1, long non-coding RNA [NR_136252]	chr7:86780818-86780759	hs|7q21.12
A_33_P3296766	-0.0384462	0.0131367	-2.92663	0.00354506	0.7718	1		FALSE	FALSE	FALSE	ENST00000338912						ENST00000338912	THC2561759		immunoglobulin heavy variable 1/OR15-9 (non-functional) [Source:HGNC Symbol;Acc:HGNC:5569] [ENST00000338912]	chr15:20170088-20170029	hs|15q11.1
A_21_P0001077	0.0351121	0.0119974	2.92665	0.00354915	0.7718	1	LOC101927787	FALSE	FALSE	FALSE	ENST00000449012				101927787	uncharacterized LOC101927787	ENST00000449012			novel transcript [ENST00000449012]	chr1:234791927-234816563	hs|1q42.3
A_33_P3301316	-0.0403808	0.0138081	-2.92444	0.00356111	0.7718	1	ZFAND4	TRUE	FALSE	FALSE	NM_001282905	NM_001282905	NM_001282905	Hs.89029	93550	zinc finger AN1-type containing 4	ENST00000497028	NP1142901	GO:0008270(zinc ion binding)	Homo sapiens zinc finger AN1-type containing 4 (ZFAND4), transcript variant 3, mRNA [NM_001282905]	chr10:46147474-46147415	hs|10q11.22
A_33_P3349853	-0.0311541	0.0106522	-2.92465	0.00357386	0.7718	1		FALSE	FALSE	FALSE	ENST00000466902						ENST00000466902			retinoblastoma binding protein 4 (RBBP4) pseudogene [ENST00000466902]	chr3:96285848-96285907	hs|3q11.2
A_23_P252082	0.117971	0.0402762	2.92905	0.00358422	0.7718	1	TMEM176A	TRUE	FALSE	FALSE	NM_018487	NM_018487	NM_018487	Hs.647116	55365	transmembrane protein 176A	ENST00000484928	THC2624423	GO:0005515(protein binding)|GO:0016021(integral component of membrane)|GO:2001199(negative regulation of dendritic cell differentiation)	Homo sapiens transmembrane protein 176A (TMEM176A), mRNA [NM_018487]	chr7:150502028-150502087	hs|7q36.1
A_23_P364478	-0.0353307	0.0120955	-2.92097	0.00361031	0.7718	1	ABRAXAS2	TRUE	FALSE	FALSE	NM_032182	NM_032182	NM_032182	Hs.280695	23172	abraxas 2, BRISC complex subunit	ENST00000298492	THC2461965	GO:0000278(mitotic cell cycle)|GO:0002931(response to ischemia)|GO:0005515(protein binding)|GO:0005634(nucleus)|GO:0005737(cytoplasm)|GO:0005813(centrosome)|GO:0005829(cytosol)|GO:0007059(chromosome segregation)|GO:0008017(microtubule binding)|GO:0008608(attachment of spindle microtubules to kinetochore)|GO:0030496(midbody)|GO:0031593(polyubiquitin modification-dependent protein binding)|GO:00316…	Homo sapiens abraxas 2, BRISC complex subunit (ABRAXAS2), mRNA [NM_032182]	chr10:126524866-126524925	hs|10q26.13
A_21_P0010764	-0.0312911	0.0107224	-2.91828	0.00362936	0.7718	1	SLC44A3-AS1	TRUE	FALSE	FALSE	ENST00000424711				101928079	SLC44A3 antisense RNA 1	ENST00000424711	THC2574213		SLC44A3 antisense RNA 1 [Source:HGNC Symbol;Acc:HGNC:49057] [ENST00000424711]	chr1:95197751-95197692	hs|1p21.3
A_33_P3405429	0.031228	0.0106993	2.91869	0.00364415	0.7718	1	VWA5B1	TRUE	TRUE	FALSE	ENST00000473325				127731	von Willebrand factor A domain containing 5B1	ENST00000473325		GO:0005576(extracellular region)	von Willebrand factor A domain containing 5B1 [Source:HGNC Symbol;Acc:HGNC:26538] [ENST00000473325]	chr1:20665630-20665689	hs|1p36.12
A_33_P3720195	0.0352431	0.0120872	2.91574	0.00367596	0.7718	1	LOC375196	FALSE	FALSE	FALSE	NR_028386	NR_028386	NR_028386	Hs.659035	375196	uncharacterized LOC375196	ENST00000601251	THC2743598		Homo sapiens uncharacterized LOC375196 (LOC375196), long non-coding RNA [NR_028386]	chr2:39186523-39186464	hs|2p22.1
A_21_P0006621	-0.0305378	0.010477	-2.91474	0.00368562	0.7718	1	CALML3-AS1	TRUE	FALSE	FALSE	NR_120496	NR_120496	NR_120496	Hs.738690	100132159	CALML3 antisense RNA 1	ENST00000542093	THC2483495		Homo sapiens CALML3 antisense RNA 1 (CALML3-AS1), transcript variant 1, long non-coding RNA [NR_120496]	chr10:5559367-5559308	hs|10p15.1
A_21_P0010806	0.0783113	0.0268805	2.91331	0.00368775	0.7718	1	XLOC_l2_001496	FALSE	FALSE	FALSE	TCONS_l2_00002904									BROAD Institute lincRNA (XLOC_l2_001496), lincRNA [TCONS_l2_00002904]	chr10:19444062-19444121	hs|10p12.31
A_24_P167338	-0.0391188	0.0134413	-2.91033	0.00372592	0.7718	1	RAB30	TRUE	FALSE	FALSE	NM_014488	NM_014488	NM_014488	Hs.40758	27314	RAB30, member RAS oncogene family	ENST00000533014	THC2476006	GO:0000139(Golgi membrane)|GO:0003924(GTPase activity)|GO:0005515(protein binding)|GO:0005525(GTP binding)|GO:0005795(Golgi stack)|GO:0005801(cis-Golgi network)|GO:0005802(trans-Golgi network)|GO:0007030(Golgi organization)|GO:0031985(Golgi cisterna)|GO:0032482(Rab protein signal transduction)|GO:0043231(intracellular membrane-bounded organelle)	Homo sapiens RAB30, member RAS oncogene family (RAB30), transcript variant 2, mRNA [NM_014488]	chr11:82693332-82693273	hs|11q14.1
A_23_P353149	-0.0337102	0.0115843	-2.90998	0.00374363	0.7718	1	TEX33	TRUE	FALSE	FALSE	NM_178552	NM_178552	NM_178552	Hs.124502	339669	testis expressed 33	ENST00000405091	THC2479341		Homo sapiens testis expressed 33 (TEX33), transcript variant 2, mRNA [NM_178552]	chr22:37387603-37387544	hs|22q12.3
A_33_P3290914	-0.0516197	0.0177509	-2.908	0.00375625	0.7718	1	SMC1A	TRUE	FALSE	FALSE	NM_001281463	NM_001281463	NM_001281463	Hs.211602	8243	structural maintenance of chromosomes 1A	ENST00000463684	THC2655923	GO:0000070(mitotic sister chromatid segregation)|GO:0000775(chromosome, centromeric region)|GO:0000776(kinetochore)|GO:0000794(condensed nuclear chromosome)|GO:0003677(DNA binding)|GO:0003682(chromatin binding)|GO:0003723(RNA binding)|GO:0005515(protein binding)|GO:0005524(ATP binding)|GO:0005634(nucleus)|GO:0005654(nucleoplasm)|GO:0005694(chromosome)|GO:0005829(cytosol)|GO:0006281(DNA repair)|GO…	Homo sapiens structural maintenance of chromosomes 1A (SMC1A), transcript variant 2, mRNA [NM_001281463]	chrX:53440244-53440185	hs|Xp11.22
A_32_P105083	-0.0341767	0.0117682	-2.90416	0.00381187	0.7718	1	FTCDNL1	TRUE	TRUE	FALSE	NM_001350855	NM_001350855	NM_001350855	Hs.734578	348751	formiminotransferase cyclodeaminase N-terminal like	ENST00000642693	THC2613891	GO:0005542(folic acid binding)|GO:0016740(transferase activity)	Homo sapiens formiminotransferase cyclodeaminase N-terminal like (FTCDNL1), transcript variant 3, mRNA [NM_001350855]	chr2:200710883-200710824	hs|2q33.1
A_33_P3243554	-0.070169	0.0241584	-2.90454	0.00383112	0.7718	1	SEPTIN6	FALSE	FALSE	FALSE	NM_145802	NM_145802	NM_145802	Hs.496666	23157	septin 6	ENST00000460411	NP391544	GO:0000281(mitotic cytokinesis)|GO:0000776(kinetochore)|GO:0003924(GTPase activity)|GO:0005515(protein binding)|GO:0005525(GTP binding)|GO:0005819(spindle)|GO:0005940(septin ring)|GO:0007283(spermatogenesis)|GO:0008021(synaptic vesicle)|GO:0015630(microtubule cytoskeleton)|GO:0030154(cell differentiation)|GO:0030496(midbody)|GO:0031105(septin complex)|GO:0032153(cell division site)|GO:0032154(cle…	Homo sapiens septin 6 (SEPTIN6), transcript variant V, mRNA [NM_145802]	chrX:118783960-118783901	hs|Xq24
A_19_P00321110	-0.038431	0.0132487	-2.90073	0.0038417	0.7718	1	TIAM2	TRUE	TRUE	FALSE	ENST00000449545		AK124484	Hs.486886	26230	TIAM Rac1 associated GEF 2	ENST00000449545	THC2605869	GO:0005085(guanyl-nucleotide exchange factor activity)|GO:0005829(cytosol)|GO:0007264(small GTPase mediated signal transduction)|GO:0016020(membrane)|GO:0030027(lamellipodium)|GO:0030175(filopodium)|GO:0030426(growth cone)|GO:0043204(perikaryon)|GO:0045202(synapse)|GO:0050772(positive regulation of axonogenesis)|GO:0051056(regulation of small GTPase mediated signal transduction)|GO:0070062(extrac…	TIAM Rac1 associated GEF 2 [Source:HGNC Symbol;Acc:HGNC:11806] [ENST00000449545]	chr6:155229919-155229978	hs|6q25.2
A_33_P3395008	0.0497484	0.0171567	2.89964	0.00385023	0.7718	1	ACOXL	TRUE	TRUE	FALSE	NM_001142807	NM_001142807	NM_001142807	Hs.253320	55289	acyl-CoA oxidase like	ENST00000439055	THC2529323	GO:0003674(molecular_function)|GO:0003997(acyl-CoA oxidase activity)|GO:0005504(fatty acid binding)|GO:0005575(cellular_component)|GO:0005777(peroxisome)|GO:0005782(peroxisomal matrix)|GO:0008150(biological_process)|GO:0033540(fatty acid beta-oxidation using acyl-CoA oxidase)|GO:0050660(flavin adenine dinucleotide binding)|GO:0055088(lipid homeostasis)|GO:0071949(FAD binding)	Homo sapiens acyl-CoA oxidase like (ACOXL), transcript variant 1, mRNA [NM_001142807]	chr2:111875740-111875799	hs|2q13
A_33_P3364348	0.0319125	0.0110072	2.89923	0.00387318	0.7718	1	JPH1	TRUE	TRUE	FALSE	NM_020647	NM_020647	NM_020647	Hs.657367	56704	junctophilin 1	ENST00000342232	THC2473088	GO:0003674(molecular_function)|GO:0005515(protein binding)|GO:0005654(nucleoplasm)|GO:0005789(endoplasmic reticulum membrane)|GO:0005886(plasma membrane)|GO:0007517(muscle organ development)|GO:0008307(structural constituent of muscle)|GO:0014701(junctional sarcoplasmic reticulum membrane)|GO:0016021(integral component of membrane)|GO:0016529(sarcoplasmic reticulum)|GO:0030018(Z disc)|GO:0030314(…	Homo sapiens junctophilin 1 (JPH1), transcript variant 1, mRNA [NM_020647]	chr8:75147059-75147000	hs|8q21.11
A_24_P294851	-0.0505367	0.0174437	-2.89712	0.00388291	0.7718	1	TRIM38	TRUE	FALSE	FALSE	NM_006355	NM_006355	NM_006355	Hs.584851	10475	tripartite motif containing 38	ENST00000357085	THC2466904	GO:0000209(protein polyubiquitination)|GO:0003713(transcription coactivator activity)|GO:0005515(protein binding)|GO:0005575(cellular_component)|GO:0005654(nucleoplasm)|GO:0005737(cytoplasm)|GO:0005829(cytosol)|GO:0008270(zinc ion binding)|GO:0010468(regulation of gene expression)|GO:0010508(positive regulation of autophagy)|GO:0016567(protein ubiquitination)|GO:0019901(protein kinase binding)|GO…	Homo sapiens tripartite motif containing 38 (TRIM38), mRNA [NM_006355]	chr6:25984697-25984756	hs|6p22.2
A_33_P3339051	0.0589488	0.0203506	2.89666	0.00389459	0.7718	1	ZNF428	TRUE	FALSE	FALSE	NM_182498	NM_182498	NM_182498	Hs.99093	126299	zinc finger protein 428	ENST00000300811	THC2506688	GO:0005515(protein binding)|GO:0046872(metal ion binding)	Homo sapiens zinc finger protein 428 (ZNF428), mRNA [NM_182498]	chr19:44111695-44111636	hs|19q13.31
A_21_P0010405	-0.0451362	0.0155992	-2.89349	0.00393063	0.7718	1	MIATNB	TRUE	FALSE	FALSE	NR_110543	NR_110543	NR_110543		102724827	MIAT neighbor	ENST00000669899	THC2613584		Homo sapiens MIAT neighbor (MIATNB), long non-coding RNA [NR_110543]	chr22:27176237-27176296	hs|22q12.1
A_24_P212024	-0.162291	0.0560983	-2.89298	0.00394457	0.7718	1		FALSE	FALSE	FALSE	ENST00000453673						ENST00000453673	NP1400333		immunoglobulin kappa variable 1/OR2-108 (non-functional) [Source:HGNC Symbol;Acc:HGNC:5767] [ENST00000453673]	chr2:114164302-114164361	hs|2q13
A_21_P0011427	-0.0534633	0.0184858	-2.89213	0.00394499	0.7718	1	XLOC_l2_005179	FALSE	FALSE	FALSE	TCONS_l2_00009676									BROAD Institute lincRNA (XLOC_l2_005179), lincRNA [TCONS_l2_00009676]	chr16:31723382-31723441	hs|16p11.2
A_21_P0014532	0.0353367	0.0122349	2.88818	0.00400997	0.7718	1		FALSE	FALSE	FALSE											chr14:075745728-075745669	hs|14q24.3
A_33_P3281444	-0.136127	0.0471659	-2.88613	0.00404476	0.7718	1		FALSE	FALSE	FALSE	ENST00000468879		DQ100647	Hs.558199			ENST00000468879	THC2561290		immunoglobulin kappa variable 1D-43 [Source:HGNC Symbol;Acc:HGNC:5758] [ENST00000468879]	chr2:90249232-90249291	hs|2p11.2
A_24_P813550	-0.0900758	0.0312282	-2.88444	0.004045	0.7718	1		FALSE	FALSE	FALSE	ENST00000390616	XM_011546198	XM_011546198	Hs.704432			ENST00000390616	NP1077996		immunoglobulin heavy variable 4-34 [Source:HGNC Symbol;Acc:HGNC:5650] [ENST00000390616]	chr14:106829598-106829594	hs|14q32.33
A_21_P0011365	-0.0514879	0.0178668	-2.88176	0.00409186	0.7718	1		FALSE	FALSE	FALSE	ENST00000564702						ENST00000564702	THC2522342		WAS protein homolog associated with actin, golgi membranes and microtubules (WHAMM) pseudogene [ENST00000564702]	chr15:30785805-30785864	hs|15q13.2
A_32_P325823	-0.0294721	0.0102295	-2.8811	0.00411278	0.7718	1	CCDC162P	TRUE	FALSE	FALSE	NR_152435	NR_152435	NR_152435	Hs.652880	221262	coiled-coil domain containing 162, pseudogene	ENST00000640771	THC2482874		Homo sapiens coiled-coil domain containing 162, pseudogene (CCDC162P), non-coding RNA [NR_152435]	chr6:109589059-109591255	hs|6q21
A_23_P343900	-0.0459022	0.0159499	-2.87789	0.00412622	0.7718	1		FALSE	FALSE	FALSE	ENST00000450948		BC002792	Hs.81221			ENST00000450948	NP492590		immunoglobulin heavy variable 5-78 (pseudogene) [Source:HGNC Symbol;Acc:HGNC:5660] [ENST00000450948]	chr14:107259489-107259430	hs|14q32.33
A_23_P212511	-0.0577058	0.020054	-2.87752	0.00412915	0.7718	1	TTC14	TRUE	FALSE	FALSE	NM_001042601	NM_001042601	NM_001042601	Hs.43213	151613	tetratricopeptide repeat domain 14	ENST00000470669	THC2736208	GO:0003676(nucleic acid binding)	Homo sapiens tetratricopeptide repeat domain 14 (TTC14), transcript variant 2, mRNA [NM_001042601]	chr3:180327544-180327603	hs|3q26.33
A_21_P0000155	-0.0501685	0.0174365	-2.87721	0.00413734	0.7718	1	PSMC2	TRUE	TRUE	FALSE	NM_001204453	NM_001204453	NM_001204453	Hs.437366	5701	proteasome 26S subunit, ATPase 2	ENST00000460021	THC2565137	GO:0000502(proteasome complex)|GO:0000932(P-body)|GO:0001649(osteoblast differentiation)|GO:0005515(protein binding)|GO:0005524(ATP binding)|GO:0005576(extracellular region)|GO:0005634(nucleus)|GO:0005654(nucleoplasm)|GO:0005737(cytoplasm)|GO:0005829(cytosol)|GO:0006511(ubiquitin-dependent protein catabolic process)|GO:0008540(proteasome regulatory particle, base subcomplex)|GO:0016020(membrane)|…	Homo sapiens proteasome 26S subunit, ATPase 2 (PSMC2), transcript variant 2, mRNA [NM_001204453]	chr7:103002811-103002870	hs|7q22.1
A_23_P391164	-0.0422777	0.0146709	-2.88174	0.00413884	0.7718	1	ZNF512	TRUE	FALSE	FALSE	NM_032434	NM_032434	NM_032434	Hs.529178	84450	zinc finger protein 512	ENST00000379717	THC2466986	GO:0003677(DNA binding)|GO:0005515(protein binding)|GO:0005634(nucleus)|GO:0046872(metal ion binding)	Homo sapiens zinc finger protein 512 (ZNF512), transcript variant 1, mRNA [NM_032434]	chr2:27845367-27845426	hs|2p23.3
A_33_P3391076	-0.0370364	0.0128772	-2.87612	0.00415511	0.7718	1	MBNL2	TRUE	FALSE	FALSE	NM_001382681	NM_001382681	NM_001382681	Hs.657347	10150	muscleblind like splicing regulator 2	ENST00000469707	THC2571554	GO:0000381(regulation of alternative mRNA splicing, via spliceosome)|GO:0003723(RNA binding)|GO:0005654(nucleoplasm)|GO:0005737(cytoplasm)|GO:0006397(mRNA processing)|GO:0008380(RNA splicing)|GO:0043484(regulation of RNA splicing)|GO:0046872(metal ion binding)|GO:1990837(sequence-specific double-stranded DNA binding)	Homo sapiens muscleblind like splicing regulator 2 (MBNL2), transcript variant 30, mRNA [NM_001382681]	chr13:97999137-97999196	hs|13q32.1
A_21_P0008678	-0.0301929	0.0104997	-2.8756	0.00417015	0.7718	1		FALSE	FALSE	FALSE	ENST00000653095	XR_001751670	XR_001751670				ENST00000653095			novel transcript [ENST00000653095]	chr15:94041901-94041960	hs|15q26.1
A_32_P138628	0.0364384	0.0126757	2.87466	0.00418329	0.7718	1	LOC284933	FALSE	FALSE	FALSE	NR_038917	NR_038917	NR_038917	Hs.159057	284933	uncharacterized LOC284933	ENST00000630584	THC2604156		Homo sapiens uncharacterized LOC284933 (LOC284933), long non-coding RNA [NR_038917]	chr22:48934826-48934767	hs|22q13.32
A_33_P3279019	0.0333712	0.0116095	2.87447	0.00418348	0.7718	1	SERPINB13	TRUE	FALSE	FALSE	NM_001348268	NM_001348268	NM_001348268	Hs.241407	5275	serpin family B member 13	ENST00000344731	THC2476541	GO:0002020(protease binding)|GO:0004867(serine-type endopeptidase inhibitor activity)|GO:0004869(cysteine-type endopeptidase inhibitor activity)|GO:0005515(protein binding)|GO:0005615(extracellular space)|GO:0005654(nucleoplasm)|GO:0005730(nucleolus)|GO:0005737(cytoplasm)|GO:0005829(cytosol)|GO:0009411(response to UV)|GO:0010951(negative regulation of endopeptidase activity)|GO:0016607(nuclear sp…	Homo sapiens serpin family B member 13 (SERPINB13), transcript variant 4, mRNA [NM_001348268]	chr18:61266324-61266383	hs|18q21.33
A_33_P3216192	0.111199	0.0387016	2.87325	0.00418566	0.7718	1		FALSE	FALSE	FALSE	ENST00000497246						ENST00000497246			ribosomal protein L31 (RPL31) pseudogene [ENST00000497246]	chr14:64034968-64035026	hs|14q23.2
A_21_P0009857	-0.033484	0.0116517	-2.87374	0.00418887	0.7718	1		FALSE	FALSE	FALSE	ENST00000661770						ENST00000661770			novel transcript [ENST00000661770]	chr20:51304634-51304693	hs|20q13.2
A_33_P3227920	0.0397748	0.0138504	2.87174	0.00421778	0.7718	1	SLC16A4	TRUE	FALSE	FALSE	NM_004696	NM_004696	NM_004696	Hs.351306	9122	solute carrier family 16 member 4	ENST00000369781	THC2464415	GO:0005887(integral component of plasma membrane)|GO:0008028(monocarboxylic acid transmembrane transporter activity)|GO:0015293(symporter activity)|GO:0015718(monocarboxylic acid transport)|GO:0016020(membrane)|GO:0016021(integral component of membrane)|GO:0055085(transmembrane transport)	Homo sapiens solute carrier family 16 member 4 (SLC16A4), transcript variant 1, mRNA [NM_004696]	chr1:110905674-110905615	hs|1p13.3
A_19_P00321089	0.0418554	0.0145876	2.86925	0.00423597	0.7718	1		FALSE	FALSE	FALSE	ENST00000664811		BI259625	Hs.733195			ENST00000664811	THC2500019		long intergenic non-protein coding RNA 963 [Source:HGNC Symbol;Acc:HGNC:48716] [ENST00000664811]	chr9:132269075-132269134	hs|9q34.11
A_21_P0000807	-0.0438384	0.0152903	-2.86707	0.00426611	0.7718	1	LINC00861	TRUE	FALSE	FALSE	NR_038447	NR_038447	NR_038447	Hs.729642	100130231	long intergenic non-protein coding RNA 861	ENST00000518964	THC2629044		Homo sapiens long intergenic non-protein coding RNA 861 (LINC00861), transcript variant 2, long non-coding RNA [NR_038447]	chr8:126948521-126934770	hs|8q24.13
A_32_P125771	0.0328192	0.0114545	2.86518	0.00428948	0.7718	1	RGS22	TRUE	TRUE	FALSE	NM_015668	NM_015668	NM_015668	Hs.120021	26166	regulator of G protein signaling 22	ENST00000523437	THC2488205	GO:0001650(fibrillar center)|GO:0001965(G-protein alpha-subunit binding)|GO:0005634(nucleus)|GO:0005737(cytoplasm)|GO:0005829(cytosol)|GO:0009968(negative regulation of signal transduction)|GO:0015629(actin cytoskeleton)	Homo sapiens regulator of G protein signaling 22 (RGS22), transcript variant 1, mRNA [NM_015668]	chr8:100974663-100973407	hs|8q22.2
A_33_P3214625	-0.0783295	0.0273442	-2.86458	0.0043178	0.7718	1	INPP4B	TRUE	FALSE	FALSE	NM_001385348	NM_001385348	NM_001385348	Hs.531403	8821	inositol polyphosphate-4-phosphatase type II B	ENST00000262992	THC2527814	GO:0005515(protein binding)|GO:0005737(cytoplasm)|GO:0005829(cytosol)|GO:0006661(phosphatidylinositol biosynthetic process)|GO:0007165(signal transduction)|GO:0016316(phosphatidylinositol-3,4-bisphosphate 4-phosphatase activity)|GO:0017161(inositol-1,3,4-trisphosphate 4-phosphatase activity)|GO:0034597(phosphatidylinositol-4,5-bisphosphate 4-phosphatase activity)|GO:0036092(phosphatidylinositol-3…	Homo sapiens inositol polyphosphate-4-phosphatase type II B (INPP4B), transcript variant 16, mRNA [NM_001385348]	chr4:142949267-142949208	hs|4q31.21
A_23_P137573	-0.0313997	0.0109775	-2.86037	0.0043577	0.7718	1	LEFTY2	TRUE	FALSE	FALSE	NM_003240	NM_003240	NM_003240	Hs.520187	7044	left-right determination factor 2	ENST00000366820	THC2614038	GO:0005125(cytokine activity)|GO:0005160(transforming growth factor beta receptor binding)|GO:0005576(extracellular region)|GO:0005615(extracellular space)|GO:0007179(transforming growth factor beta receptor signaling pathway)|GO:0007275(multicellular organism development)|GO:0008083(growth factor activity)|GO:0010862(positive regulation of pathway-restricted SMAD protein phosphorylation)|GO:0030…	Homo sapiens left-right determination factor 2 (LEFTY2), transcript variant 1, mRNA [NM_003240]	chr1:226125133-226125074	hs|1q42.12
A_21_P0000112	-0.0403243	0.0140997	-2.85994	0.00436748	0.7718	1	ZNF726	TRUE	FALSE	FALSE	NM_001348687	NM_001348687	NM_001348687	Hs.655305	730087	zinc finger protein 726	ENST00000525354	THC2544217	GO:0000978(RNA polymerase II cis-regulatory region sequence-specific DNA binding)|GO:0000981(DNA-binding transcription factor activity, RNA polymerase II-specific)|GO:0005634(nucleus)|GO:0006357(regulation of transcription by RNA polymerase II)|GO:0046872(metal ion binding)	Homo sapiens zinc finger protein 726 (ZNF726), transcript variant 2, mRNA [NM_001348687]	chr19:24102819-24102878	hs|19p12
A_23_P154217	-0.0323297	0.011301	-2.86078	0.00436942	0.7718	1	ITGB6	TRUE	FALSE	FALSE	NM_000888	NM_000888	NM_000888	Hs.470399	3694	integrin subunit beta 6	ENST00000409872	THC2479841	GO:0000902(cell morphogenesis)|GO:0001618(virus receptor activity)|GO:0005178(integrin binding)|GO:0005515(protein binding)|GO:0005654(nucleoplasm)|GO:0005813(centrosome)|GO:0005886(plasma membrane)|GO:0005925(focal adhesion)|GO:0006954(inflammatory response)|GO:0006955(immune response)|GO:0007155(cell adhesion)|GO:0007160(cell-matrix adhesion)|GO:0007179(transforming growth factor beta receptor …	Homo sapiens integrin subunit beta 6 (ITGB6), transcript variant 1, mRNA [NM_000888]	chr2:160964233-160958330	hs|2q24.2
A_33_P3242548	-0.0313949	0.0109761	-2.86028	0.00439801	0.7718	1	PRDM5	TRUE	FALSE	FALSE	NM_001379106	NM_001379106	NM_001379106	Hs.666782	11107	PR/SET domain 5	ENST00000394435	THC2480398	GO:0000122(negative regulation of transcription by RNA polymerase II)|GO:0000278(mitotic cell cycle)|GO:0000976(transcription cis-regulatory region binding)|GO:0000977(RNA polymerase II transcription regulatory region sequence-specific DNA binding)|GO:0000978(RNA polymerase II cis-regulatory region sequence-specific DNA binding)|GO:0001227(DNA-binding transcription repressor activity, RNA polymer…	Homo sapiens PR/SET domain 5 (PRDM5), transcript variant 5, mRNA [NM_001379106]	chr4:121774633-121774574	hs|4q27
A_33_P3224371	0.0406368	0.0142248	2.85676	0.00440841	0.7718	1	PQBP1	TRUE	TRUE	FALSE	NM_001167989	NM_001167989	NM_001167989	Hs.534384	10084	polyglutamine binding protein 1	ENST00000443648	NP1456671	GO:0000380(alternative mRNA splicing, via spliceosome)|GO:0002218(activation of innate immune response)|GO:0002230(positive regulation of defense response to virus by host)|GO:0003677(DNA binding)|GO:0003690(double-stranded DNA binding)|GO:0003713(transcription coactivator activity)|GO:0005515(protein binding)|GO:0005634(nucleus)|GO:0005654(nucleoplasm)|GO:0005737(cytoplasm)|GO:0006355(regulation…	Homo sapiens polyglutamine binding protein 1 (PQBP1), transcript variant 8, mRNA [NM_001167989]	chrX:48759734-48759793	hs|Xp11.23
A_33_P3264394	-0.0271991	0.00952316	-2.8561	0.00444523	0.7718	1	ASPSCR1	TRUE	TRUE	FALSE	ENST00000583693				79058	ASPSCR1 tether for SLC2A4, UBX domain containing	ENST00000583693	THC2647313	GO:0005515(protein binding)|GO:0005654(nucleoplasm)|GO:0005829(cytosol)|GO:0005886(plasma membrane)|GO:0006886(intracellular protein transport)|GO:0009898(cytoplasmic side of plasma membrane)|GO:0012505(endomembrane system)|GO:0012506(vesicle membrane)|GO:0019898(extrinsic component of membrane)|GO:0031401(positive regulation of protein modification process)|GO:0033116(endoplasmic reticulum-Golgi…	ASPSCR1 tether for SLC2A4, UBX domain containing [Source:HGNC Symbol;Acc:HGNC:13825] [ENST00000583693]	chr17:79972217-79972276	hs|17q25.3
A_23_P19182	0.0319362	0.011186	2.85503	0.00444776	0.7718	1	REEP2	TRUE	FALSE	FALSE	NM_016606	NM_016606	NM_016606	Hs.416090	51308	receptor accessory protein 2	ENST00000613650	THC2651387	GO:0005515(protein binding)|GO:0005783(endoplasmic reticulum)|GO:0005789(endoplasmic reticulum membrane)|GO:0005881(cytoplasmic microtubule)|GO:0005887(integral component of plasma membrane)|GO:0008017(microtubule binding)|GO:0016020(membrane)|GO:0031883(taste receptor binding)|GO:0032386(regulation of intracellular transport)|GO:0032596(protein transport into membrane raft)|GO:0050913(sensory pe…	Homo sapiens receptor accessory protein 2 (REEP2), transcript variant 2, mRNA [NM_016606]	chr5:137782577-137782636	hs|5q31.2
A_24_P359322	-0.0336314	0.0117826	-2.85433	0.00445668	0.7718	1	C21orf62-AS1	TRUE	FALSE	FALSE	NR_024622	NR_024622	NR_024622	Hs.54725	54067	C21orf62 antisense RNA 1	ENST00000382378	THC2527016		Homo sapiens C21orf62 antisense RNA 1 (C21orf62-AS1), transcript variant 1, long non-coding RNA [NR_024622]	chr21:34169327-34169386	hs|21q22.11
A_33_P3292602	0.0444134	0.0155704	2.85243	0.00446364	0.7718	1		FALSE	FALSE	FALSE	ENST00000396994						ENST00000396994			ATP synthase peripheral stalk subunit d pseudogene 3 [Source:HGNC Symbol;Acc:HGNC:49625] [ENST00000396994]	chr9:14069186-14069245	hs|9p23
A_21_P0010985	-0.0337642	0.0118416	-2.85132	0.00449154	0.7718	1	XLOC_l2_002355	FALSE	FALSE	FALSE	TCONS_l2_00004592									BROAD Institute lincRNA (XLOC_l2_002355), lincRNA [TCONS_l2_00004592]	chr11:66178468-66178527	hs|11q13.2
A_21_P0010684	-0.0588335	0.0206412	-2.85029	0.00449529	0.7718	1	LINC01409	FALSE	FALSE	FALSE	ENST00000457084				105378580	long intergenic non-protein coding RNA 1409	ENST00000457084	THC2551621		long intergenic non-protein coding RNA 1409 [Source:HGNC Symbol;Acc:HGNC:50701] [ENST00000457084]	chr1:717512-717571	hs|1p36.33
A_21_P0014571	0.0352347	0.0123588	2.85097	0.00449574	0.7718	1		FALSE	FALSE	FALSE	ENST00000550029	XR_944574	XR_944574	Hs.657998			ENST00000550029	THC2518757		novel transcript, antisense to STAB2 [ENST00000550029]	chr12:104157184-104157125	hs|12q23.3
A_21_P0011347	-0.0728924	0.0255576	-2.85208	0.00450445	0.7718	1		FALSE	FALSE	FALSE	ENST00000672016	XM_011543804	XM_011543804	Hs.631647			ENST00000672016	NP660168			chr15:22473017-22472958	hs|15q11.2
A_21_P0004554	0.0327216	0.0114881	2.8483	0.00453714	0.7718	1		FALSE	FALSE	FALSE	lnc-OXCT1-1:1										chr5:42153102-42153043	hs|5p13.1
A_33_P3328772	-0.0314078	0.0110217	-2.84964	0.00456487	0.7718	1	PLEKHA5	TRUE	TRUE	FALSE	NM_001190860	NM_001190860	NM_001190860	Hs.188614	54477	pleckstrin homology domain containing A5	ENST00000540972	THC2478853	GO:0005515(protein binding)|GO:0005654(nucleoplasm)|GO:0005829(cytosol)|GO:0008150(biological_process)|GO:0010314(phosphatidylinositol-5-phosphate binding)|GO:0014069(postsynaptic density)|GO:0016020(membrane)|GO:0032266(phosphatidylinositol-3-phosphate binding)|GO:0061458(reproductive system development)|GO:0070273(phosphatidylinositol-4-phosphate binding)|GO:0080025(phosphatidylinositol-3,5-bis…	Homo sapiens pleckstrin homology domain containing A5 (PLEKHA5), transcript variant 3, mRNA [NM_001190860]	chr12:19354851-19354910	hs|12p12.3
A_21_P0002321	-0.0304692	0.0107087	-2.84528	0.00458723	0.7718	1	LOC105373756	FALSE	FALSE	FALSE	XR_923602	XR_923602	XR_923602		105373756	uncharacterized LOC105373756				PREDICTED: Homo sapiens uncharacterized LOC105373756 (LOC105373756), transcript variant X1, ncRNA [XR_923602]	chr2:177722051-177722631	hs|2q31.1
A_21_P0011318	-0.0287505	0.0101151	-2.84234	0.00460509	0.7718	1	XLOC_l2_004640	FALSE	FALSE	FALSE	TCONS_l2_00008604									BROAD Institute lincRNA (XLOC_l2_004640), lincRNA [TCONS_l2_00008604]	chr15:42931058-42931117	hs|15q15.2
A_24_P204675	-0.067046	0.0235877	-2.84241	0.00460662	0.7718	1	NPIPB12	FALSE	FALSE	FALSE	NM_001355401	NM_001355401	NM_001355401	Hs.720286	440353	nuclear pore complex interacting protein family member B12	ENST00000415833	THC2584167	GO:0005654(nucleoplasm)|GO:0016021(integral component of membrane)	Homo sapiens nuclear pore complex interacting protein family member B12 (NPIPB12), mRNA [NM_001355401]	chr16:29494888-29494855	hs|16p11.2
A_33_P3296592	-0.0421877	0.0148446	-2.84196	0.00461685	0.7718	1	EMSY	TRUE	FALSE	FALSE	NM_001300942	NM_001300942	NM_001300942	Hs.352588	56946	EMSY transcriptional repressor, BRCA2 interacting	ENST00000334736	THC2473950	GO:0005515(protein binding)|GO:0005654(nucleoplasm)|GO:0006281(DNA repair)|GO:0006325(chromatin organization)|GO:0006355(regulation of transcription, DNA-templated)|GO:0042802(identical protein binding)	Homo sapiens EMSY transcriptional repressor, BRCA2 interacting (EMSY), transcript variant 1, mRNA [NM_001300942]	chr11:76262527-76262586	hs|11q13.5
A_23_P353717	-0.0601959	0.0211882	-2.84101	0.0046246	0.7718	1	RMI2	TRUE	TRUE	FALSE	NM_152308	NM_152308	NM_152308	Hs.347524	116028	RecQ mediated genome instability 2	ENST00000572173	THC2508344	GO:0003677(DNA binding)|GO:0005515(protein binding)|GO:0005654(nucleoplasm)|GO:0005829(cytosol)|GO:0006260(DNA replication)|GO:0006281(DNA repair)|GO:0016607(nuclear speck)|GO:0033045(regulation of sister chromatid segregation)|GO:0043007(maintenance of rDNA)|GO:2000042(negative regulation of double-strand break repair via homologous recombination)	Homo sapiens RecQ mediated genome instability 2 (RMI2), transcript variant 1, mRNA [NM_152308]	chr16:11445384-11445443	hs|16p13.13
A_23_P120442	-0.0450859	0.0158688	-2.84116	0.00462623	0.7718	1	NCOA3	TRUE	FALSE	FALSE	NM_181659	NM_181659	NM_181659	Hs.592142	8202	nuclear receptor coactivator 3	ENST00000371997	THC2466716	GO:0000785(chromatin)|GO:0000993(RNA polymerase II complex binding)|GO:0003713(transcription coactivator activity)|GO:0004402(histone acetyltransferase activity)|GO:0005515(protein binding)|GO:0005634(nucleus)|GO:0005654(nucleoplasm)|GO:0005737(cytoplasm)|GO:0005829(cytosol)|GO:0016573(histone acetylation)|GO:0016922(nuclear receptor binding)|GO:0030374(nuclear receptor coactivator activity)|GO:0…	Homo sapiens nuclear receptor coactivator 3 (NCOA3), transcript variant 1, mRNA [NM_181659]	chr20:46283630-46283689	hs|20q13.12
A_23_P166400	0.0473914	0.0166904	2.83945	0.00466026	0.7718	1	RASL10A	TRUE	FALSE	FALSE	NM_006477	NM_006477	NM_006477	Hs.73088	10633	RAS like family 10 member A	ENST00000401450	THC2489722	GO:0003924(GTPase activity)|GO:0003925(G protein activity)|GO:0005525(GTP binding)|GO:0005730(nucleolus)|GO:0005886(plasma membrane)|GO:0007264(small GTPase mediated signal transduction)	Homo sapiens RAS like family 10 member A (RASL10A), mRNA [NM_006477]	chr22:29709034-29708975	hs|22q12.2
A_19_P00320119	-0.0579051	0.0204148	-2.83643	0.00469146	0.7718	1	TUG1	TRUE	FALSE	FALSE	NR_152871	NR_152871	NR_152871	Hs.554829	55000	taurine up-regulated 1	ENST00000569384	THC2504201	GO:0042478(regulation of eye photoreceptor cell development)	Homo sapiens taurine up-regulated 1 (TUG1), transcript variant 8, long non-coding RNA [NR_152871]	chr22:31374005-31374064	hs|22q12.2
A_33_P3372869	-0.0320795	0.0113115	-2.83601	0.00470868	0.7718	1	DDX52	TRUE	FALSE	FALSE	NM_001291476	NM_001291476	NM_001291476	Hs.590937	11056	DExD-box helicase 52	ENST00000616646	THC2634923	GO:0003723(RNA binding)|GO:0003724(RNA helicase activity)|GO:0005524(ATP binding)|GO:0005654(nucleoplasm)|GO:0005730(nucleolus)|GO:0016020(membrane)|GO:0016887(ATP hydrolysis activity)|GO:0030490(maturation of SSU-rRNA)	Homo sapiens DExD-box helicase 52 (DDX52), transcript variant 2, mRNA [NM_001291476]	chr17:35972502-35972443	hs|17q12
A_33_P3374903	0.0465546	0.0164209	2.83508	0.00471383	0.7718	1		FALSE	FALSE	FALSE											chr14:035704538-035704597	hs|14q13.2
A_33_P3322999	0.0722815	0.0255099	2.83347	0.00473355	0.7718	1	C10orf105	TRUE	TRUE	FALSE	NM_001164375	NM_001164375	NM_001164375	Hs.568788	414152	chromosome 10 open reading frame 105	ENST00000398786	THC2601385	GO:0016021(integral component of membrane)	Homo sapiens chromosome 10 open reading frame 105 (C10orf105), transcript variant 1, mRNA [NM_001164375]	chr10:73471541-73471482	hs|10q22.1
A_23_P387057	-0.067711	0.0239005	-2.83304	0.00474329	0.7718	1	TUBB	TRUE	TRUE	FALSE	NM_178014	NM_178014	NM_178014	Hs.636480	203068	tubulin beta class I	ENST00000681421	THC2515734	GO:0000226(microtubule cytoskeleton organization)|GO:0000278(mitotic cell cycle)|GO:0003924(GTPase activity)|GO:0005198(structural molecule activity)|GO:0005200(structural constituent of cytoskeleton)|GO:0005515(protein binding)|GO:0005525(GTP binding)|GO:0005576(extracellular region)|GO:0005634(nucleus)|GO:0005641(nuclear envelope lumen)|GO:0005737(cytoplasm)|GO:0005829(cytosol)|GO:0005856(cytos…	Homo sapiens tubulin beta class I (TUBB), transcript variant 2, mRNA [NM_178014]	chr6:30692522-30692581	hs|6p21.33
A_23_P67466	-0.0509591	0.0179977	-2.83142	0.00476394	0.7718	1	PSMD8	TRUE	FALSE	FALSE	NM_002812	NM_002812	NM_002812	Hs.78466	5714	proteasome 26S subunit, non-ATPase 8	ENST00000592561	THC2737625	GO:0000502(proteasome complex)|GO:0005515(protein binding)|GO:0005634(nucleus)|GO:0005654(nucleoplasm)|GO:0005829(cytosol)|GO:0005838(proteasome regulatory particle)|GO:0008541(proteasome regulatory particle, lid subcomplex)|GO:0022624(proteasome accessory complex)|GO:0043161(proteasome-mediated ubiquitin-dependent protein catabolic process)	Homo sapiens proteasome 26S subunit, non-ATPase 8 (PSMD8), mRNA [NM_002812]	chr19:38871613-38872789	hs|19q13.2
A_33_P3407941	0.0458002	0.0161771	2.83117	0.00477603	0.7718	1		FALSE	FALSE	FALSE											chr16:090231778-090231719	hs|16q24.3
A_21_P0004881	-0.0315441	0.0111455	-2.83021	0.00480235	0.7718	1		FALSE	FALSE	FALSE	lnc-TSPO2-1:1									BROAD Institute lincRNA (XLOC_005286), lincRNA [TCONS_00011812]	chr6:40685453-40685512	hs|6p21.1
A_23_P344037	-0.0347551	0.0122849	-2.82909	0.00481336	0.7718	1	CHFR	TRUE	TRUE	FALSE	NM_018223	NM_018223	NM_018223	Hs.720197	55743	checkpoint with forkhead and ring finger domains	ENST00000544093	THC2483454	GO:0000166(nucleotide binding)|GO:0000209(protein polyubiquitination)|GO:0004842(ubiquitin-protein transferase activity)|GO:0005515(protein binding)|GO:0005634(nucleus)|GO:0006511(ubiquitin-dependent protein catabolic process)|GO:0007093(mitotic cell cycle checkpoint signaling)|GO:0016567(protein ubiquitination)|GO:0016605(PML body)|GO:0019941(modification-dependent protein catabolic process)|GO:…	Homo sapiens checkpoint with forkhead and ring finger domains (CHFR), transcript variant 4, mRNA [NM_018223]	chr12:133417771-133417712	hs|12q24.33
A_21_P0008036	-0.0298813	0.0105623	-2.82905	0.00481495	0.7718	1		FALSE	FALSE	FALSE	lnc-TNFRSF19-5:7									BROAD Institute lincRNA (XLOC_010309), lincRNA [TCONS_00021729]	chr13:24044785-24056616	hs|13q12.12
A_33_P3282252	0.0587622	0.0207843	2.82724	0.00482767	0.7718	1		FALSE	FALSE	FALSE	THC2569478							THC2569478			chr19:050313573-050313632	hs|19q13.33
A_24_P119813	-0.0327891	0.0115937	-2.82817	0.00482787	0.7718	1	FKSG29	FALSE	FALSE	FALSE	NR_024013	NR_024013	NR_024013	Hs.721900	100131561	FKSG29		THC2477000		Homo sapiens FKSG29 (FKSG29), long non-coding RNA [NR_024013]	chr13:100004181-100004240	hs|13q32.3
A_33_P3310070	-0.0317568	0.0112364	-2.82625	0.00485399	0.7718	1	FOXK2	TRUE	TRUE	FALSE	NM_004514	NM_004514	NM_004514	Hs.591140	3607	forkhead box K2	ENST00000527313	NP1174964	GO:0000122(negative regulation of transcription by RNA polymerase II)|GO:0000287(magnesium ion binding)|GO:0000785(chromatin)|GO:0000976(transcription cis-regulatory region binding)|GO:0000978(RNA polymerase II cis-regulatory region sequence-specific DNA binding)|GO:0000981(DNA-binding transcription factor activity, RNA polymerase II-specific)|GO:0001227(DNA-binding transcription repressor activi…	Homo sapiens forkhead box K2 (FOXK2), mRNA [NM_004514]	chr17:80529686-80529745	hs|17q25.3
A_21_P0004947	-0.0293904	0.0103976	-2.82666	0.00486439	0.7718	1	LOC102723633	FALSE	FALSE	FALSE	XR_943051	XR_943051	XR_943051		102723633	uncharacterized LOC102723633				PREDICTED: Homo sapiens uncharacterized LOC102723633 (LOC102723633), transcript variant X2, ncRNA [XR_943051]	chr6:137745653-137745712	hs|6q23.3
A_21_P0006274	0.0438506	0.0155252	2.82449	0.00486875	0.7718	1	LOC105376074	FALSE	FALSE	FALSE	XR_929905	XR_929905	XR_929905		105376074	uncharacterized LOC105376074				PREDICTED: Homo sapiens uncharacterized LOC105376074 (LOC105376074), ncRNA [XR_929905]	chr9:72009284-72009225	hs|9q21.11
A_23_P129312	-0.0346262	0.0122677	-2.82255	0.00491115	0.7718	1	PPP1R14D	TRUE	FALSE	FALSE	NM_017726	NM_017726	NM_017726	Hs.192927	54866	protein phosphatase 1 regulatory inhibitor subunit 14D	ENST00000427255	THC2489123	GO:0004865(protein serine/threonine phosphatase inhibitor activity)|GO:0005737(cytoplasm)|GO:0042325(regulation of phosphorylation)|GO:1905183(negative regulation of protein serine/threonine phosphatase activity)|GO:1905184(positive regulation of protein serine/threonine phosphatase activity)	Homo sapiens protein phosphatase 1 regulatory inhibitor subunit 14D (PPP1R14D), transcript variant 1, mRNA [NM_017726]	chr15:41120799-41120740	hs|15q15.1
A_23_P29067	0.0389653	0.0138133	2.82086	0.00493188	0.7718	1	TMPRSS2	TRUE	FALSE	FALSE	NM_005656	NM_005656	NM_005656	Hs.439309	7113	transmembrane serine protease 2	ENST00000398585	THC2485211	GO:0004252(serine-type endopeptidase activity)|GO:0005044(scavenger receptor activity)|GO:0005515(protein binding)|GO:0005576(extracellular region)|GO:0005654(nucleoplasm)|GO:0005886(plasma membrane)|GO:0005887(integral component of plasma membrane)|GO:0006508(proteolysis)|GO:0006897(endocytosis)|GO:0008236(serine-type peptidase activity)|GO:0016540(protein autoprocessing)|GO:0046598(positive reg…	Homo sapiens transmembrane serine protease 2 (TMPRSS2), transcript variant 2, mRNA [NM_005656]	chr21:42836963-42836904	hs|21q22.3
A_33_P3252099	-0.0308714	0.0109468	-2.82013	0.00494599	0.7718	1	ANKLE1	TRUE	TRUE	FALSE	NM_152363	NM_152363	NM_152363	Hs.721610	126549	ankyrin repeat and LEM domain containing 1	ENST00000404261	THC2479067	GO:0004519(endonuclease activity)|GO:0005515(protein binding)|GO:0005634(nucleus)|GO:0005654(nucleoplasm)|GO:0005737(cytoplasm)|GO:0005829(cytosol)|GO:0006281(DNA repair)|GO:0006611(protein export from nucleus)|GO:0045950(negative regulation of mitotic recombination)|GO:0090305(nucleic acid phosphodiester bond hydrolysis)|GO:1905453(regulation of myeloid progenitor cell differentiation)|GO:190545…	Homo sapiens ankyrin repeat and LEM domain containing 1 (ANKLE1), transcript variant 1, mRNA [NM_152363]	chr19:17396563-17396622	hs|19p13.11
A_24_P910667	0.0396613	0.0140633	2.8202	0.00495462	0.7718	1		FALSE	FALSE	FALSE	AF220235		AF220235	Hs.543647				NP398665		Homo sapiens FGF-2 activity-associated protein 3 (GAFA3) mRNA, complete cds [AF220235]	chr4:37868429-37868370	hs|4p14
A_21_P0014475	-0.0332034	0.0117853	-2.81735	0.00499121	0.7718	1	CSNKA2IP	FALSE	FALSE	FALSE	NM_001368168	NM_001368168	NM_001368168	Hs.146614	111064647	casein kinase 2 subunit alpha' interacting protein	ENST00000637986	THC2619518	GO:0005634(nucleus)	Homo sapiens casein kinase 2 subunit alpha' interacting protein (CSNKA2IP), transcript variant 4, mRNA [NM_001368168]	chr3:88514592-88514651	hs|3p11.1
A_23_P134340	0.0296947	0.0105458	2.81577	0.005023	0.7718	1	NEUROD6	TRUE	TRUE	FALSE	NM_022728	NM_022728	NM_022728	Hs.45152	63974	neuronal differentiation 6	ENST00000297142	THC2628934	GO:0000785(chromatin)|GO:0000978(RNA polymerase II cis-regulatory region sequence-specific DNA binding)|GO:0000981(DNA-binding transcription factor activity, RNA polymerase II-specific)|GO:0001228(DNA-binding transcription activator activity, RNA polymerase II-specific)|GO:0005634(nucleus)|GO:0006357(regulation of transcription by RNA polymerase II)|GO:0021542(dentate gyrus development)|GO:003018…	Homo sapiens neuronal differentiation 6 (NEUROD6), mRNA [NM_022728]	chr7:31378224-31378165	hs|7p14.3
A_33_P3306427	0.0351066	0.01247	2.81528	0.00502672	0.7718	1	OR1J2	FALSE	FALSE	FALSE	NM_054107	NM_054107	NM_054107	Hs.745497	26740	olfactory receptor family 1 subfamily J member 2	ENST00000335302	THC2494304	GO:0004930(G protein-coupled receptor activity)|GO:0004984(olfactory receptor activity)|GO:0005886(plasma membrane)|GO:0007186(G protein-coupled receptor signaling pathway)|GO:0016021(integral component of membrane)|GO:0050911(detection of chemical stimulus involved in sensory perception of smell)	Homo sapiens olfactory receptor family 1 subfamily J member 2 (OR1J2), mRNA [NM_054107]	chr9:125273963-125274022	hs|9q33.2
A_23_P81212	0.0868727	0.0308908	2.81225	0.00505357	0.7718	1	MRPS18C	TRUE	FALSE	FALSE	NM_016067	NM_016067	NM_016067	Hs.436161	51023	mitochondrial ribosomal protein S18C	ENST00000514581	THC2640100	GO:0003735(structural constituent of ribosome)|GO:0005743(mitochondrial inner membrane)|GO:0005763(mitochondrial small ribosomal subunit)|GO:0006412(translation)|GO:0070181(small ribosomal subunit rRNA binding)	Homo sapiens mitochondrial ribosomal protein S18C (MRPS18C), transcript variant 1, mRNA; nuclear gene for mitochondrial product [NM_016067]	chr4:84382182-84382329	hs|4q21.23
A_21_P0011660	-0.0333236	0.0118533	-2.81134	0.00506775	0.7718	1	XLOC_l2_006449	FALSE	FALSE	FALSE	TCONS_l2_00012046							THC2503207		BROAD Institute lincRNA (XLOC_l2_006449), lincRNA [TCONS_l2_00012046]	chr18:29304739-29304680	hs|18q12.1
A_23_P357101	-0.0749118	0.0266468	-2.81129	0.00506964	0.7718	1	APOBEC3F	TRUE	FALSE	FALSE	NM_145298	NM_145298	NM_145298	Hs.659809	200316	apolipoprotein B mRNA editing enzyme catalytic subunit 3F	ENST00000308521	THC2475491	GO:0000932(P-body)|GO:0002230(positive regulation of defense response to virus by host)|GO:0003723(RNA binding)|GO:0004126(cytidine deaminase activity)|GO:0005515(protein binding)|GO:0005634(nucleus)|GO:0005737(cytoplasm)|GO:0008270(zinc ion binding)|GO:0009972(cytidine deamination)|GO:0010529(negative regulation of transposition)|GO:0016553(base conversion or substitution editing)|GO:0016554(cyt…	Homo sapiens apolipoprotein B mRNA editing enzyme catalytic subunit 3F (APOBEC3F), transcript variant 1, mRNA [NM_145298]	chr22:39448588-39448647	hs|22q13.1
A_23_P375566	-0.0398232	0.0141727	-2.80984	0.00510226	0.7718	1	STXBP4	TRUE	FALSE	FALSE	NM_178509	NM_178509	NM_178509	Hs.35199	252983	syntaxin binding protein 4	ENST00000463234	THC2625141	GO:0005515(protein binding)|GO:0006605(protein targeting)|GO:0006974(cellular response to DNA damage stimulus)|GO:0008286(insulin receptor signaling pathway)|GO:0010827(regulation of glucose transmembrane transport)|GO:0010838(positive regulation of keratinocyte proliferation)|GO:0019905(syntaxin binding)|GO:0031410(cytoplasmic vesicle)|GO:0045335(phagocytic vesicle)|GO:0050821(protein stabilizat…	Homo sapiens syntaxin binding protein 4 (STXBP4), mRNA [NM_178509]	chr17:53111534-53111593	hs|17q22
A_21_P0009565	0.0300272	0.0106864	2.80984	0.00511423	0.7718	1		FALSE	FALSE	FALSE	lnc-RNF152-3:1									BROAD Institute lincRNA (XLOC_012861), lincRNA [TCONS_00026538]	chr18:59274102-59259816	hs|18q21.33
A_33_P3281196	0.0398761	0.0141993	2.80832	0.00512018	0.7718	1	MRPS36	TRUE	FALSE	FALSE	NM_033281	NM_033281	NM_033281	Hs.631971	92259	mitochondrial ribosomal protein S36	ENST00000507022	NP302234	GO:0003735(structural constituent of ribosome)|GO:0005739(mitochondrion)|GO:0005743(mitochondrial inner membrane)|GO:0005763(mitochondrial small ribosomal subunit)|GO:0006103(2-oxoglutarate metabolic process)|GO:0006412(translation)|GO:0009353(mitochondrial oxoglutarate dehydrogenase complex)	Homo sapiens mitochondrial ribosomal protein S36 (MRPS36), mRNA; nuclear gene for mitochondrial product [NM_033281]	chr5:68524132-68524191	hs|5q13.2
A_21_P0004229	-0.0325107	0.0115782	-2.80792	0.00512354	0.7718	1		FALSE	FALSE	FALSE	lnc-TRIO-1:1									BROAD Institute lincRNA (XLOC_004297), lincRNA [TCONS_00009876]	chr5:13987096-13987155	hs|5p15.2
A_23_P18798	0.0353547	0.0125945	2.80714	0.00515188	0.7718	1	PCDHB9	TRUE	FALSE	FALSE	NM_019119	NM_019119	NM_019119	Hs.662726	56127	protocadherin beta 9	ENST00000316105	THC2492708	GO:0005509(calcium ion binding)|GO:0005887(integral component of plasma membrane)|GO:0007155(cell adhesion)|GO:0007156(homophilic cell adhesion via plasma membrane adhesion molecules)|GO:0007268(chemical synaptic transmission)|GO:0007416(synapse assembly)|GO:0016021(integral component of membrane)|GO:0016339(calcium-dependent cell-cell adhesion via plasma membrane cell adhesion molecules)|GO:0045…	Homo sapiens protocadherin beta 9 (PCDHB9), mRNA [NM_019119]	chr5:140570085-140570144	hs|5q31.3
A_21_P0007174	-0.0313938	0.0111866	-2.80638	0.00516012	0.7718	1	ZBED5-AS1	TRUE	FALSE	FALSE	ENST00000530344				729013	ZBED5 antisense RNA 1	ENST00000530344			ZBED5 antisense RNA 1 [Source:HGNC Symbol;Acc:HGNC:48646] [ENST00000530344]	chr11:10928230-10928289	hs|11p15.3
A_33_P3305462	-0.0310949	0.0110861	-2.80485	0.00518661	0.7718	1		FALSE	FALSE	FALSE											chr15:078286420-078286479	hs|15q24.3
A_23_P409438	0.0478001	0.017052	2.8032	0.00519749	0.7718	1	IFNL2	TRUE	FALSE	FALSE	NM_172138	NM_172138	NM_172138	Hs.567792	282616	interferon lambda 2	ENST00000331982	THC2481798	GO:0002385(mucosal immune response)|GO:0005102(signaling receptor binding)|GO:0005125(cytokine activity)|GO:0005576(extracellular region)|GO:0005615(extracellular space)|GO:0007259(receptor signaling pathway via JAK-STAT)|GO:0045087(innate immune response)|GO:0050778(positive regulation of immune response)|GO:0051607(defense response to virus)	Homo sapiens interferon lambda 2 (IFNL2), mRNA [NM_172138]	chr19:39760635-39760694	hs|19q13.2
A_21_P0005981	-0.0319612	0.0114082	-2.80161	0.00523373	0.7718	1		FALSE	FALSE	FALSE	lnc-TSTA3-1:1									BROAD Institute lincRNA (XLOC_007253), lincRNA [TCONS_00015543]	chr8:144716955-144716896	hs|8q24.3
A_24_P712562	-0.0400663	0.0143158	-2.79875	0.00527319	0.7718	1	C17orf67	TRUE	TRUE	TRUE	NM_001085430	NM_001085430	NM_001085430	Hs.658949	339210	chromosome 17 open reading frame 67	ENST00000397861	THC2621951	GO:0005515(protein binding)|GO:0005576(extracellular region)	Homo sapiens chromosome 17 open reading frame 67 (C17orf67), mRNA [NM_001085430]	chr17:54869564-54869505	hs|17q22
A_33_P3289248	-0.0660119	0.0235978	-2.79737	0.00529347	0.7718	1		FALSE	FALSE	FALSE	NP868742							NP868742		GB	chr14:106552463-106552404	hs|14q32.33
A_24_P58529	-0.0715691	0.0255961	-2.7961	0.0053126	0.7718	1	TUBA1C	TRUE	TRUE	FALSE	NM_032704	NM_032704	NM_032704	Hs.652390	84790	tubulin alpha 1c	ENST00000530835	THC2574523	GO:0000226(microtubule cytoskeleton organization)|GO:0000278(mitotic cell cycle)|GO:0003924(GTPase activity)|GO:0005198(structural molecule activity)|GO:0005200(structural constituent of cytoskeleton)|GO:0005515(protein binding)|GO:0005525(GTP binding)|GO:0005634(nucleus)|GO:0005737(cytoplasm)|GO:0005874(microtubule)|GO:0005881(cytoplasmic microtubule)|GO:0007017(microtubule-based process)|GO:001…	Homo sapiens tubulin alpha 1c (TUBA1C), transcript variant 5, mRNA [NM_032704]	chr12:49666285-49666344	hs|12q13.12
A_33_P3408137	-0.0332938	0.011911	-2.79522	0.00534029	0.7718	1		FALSE	FALSE	FALSE	ENST00000440018						ENST00000440018	THC2479957		novel pseudogene [ENST00000440018]	chr2:127437803-127437862	hs|2q14.3
A_33_P3346302	-0.0341275	0.0122099	-2.79508	0.00534047	0.7718	1	UBAP2	TRUE	FALSE	FALSE	NM_001370066	NM_001370066	NM_001370066	Hs.493739	55833	ubiquitin associated protein 2	ENST00000684245	THC2624016	GO:0000932(P-body)|GO:0003723(RNA binding)|GO:0005515(protein binding)|GO:0005634(nucleus)|GO:0005737(cytoplasm)|GO:0010468(regulation of gene expression)|GO:0045296(cadherin binding)	Homo sapiens ubiquitin associated protein 2 (UBAP2), transcript variant 6, mRNA [NM_001370066]	chr9:33922469-33922410	hs|9p13.3
A_24_P24142	-0.0624539	0.0223834	-2.79019	0.00541094	0.7718	1		FALSE	FALSE	FALSE	ENST00000433054						ENST00000433054			ribosomal protein S2 pseudogene 18 [Source:HGNC Symbol;Acc:HGNC:36449] [ENST00000433054]	chr2:174162659-174162718	hs|2q31.1
A_33_P3403733	0.047037	0.0168695	2.78829	0.00543947	0.7718	1		FALSE	FALSE	FALSE	ENST00000601199						ENST00000601199				chr1:16999939-16999998	hs|1p36.13
A_24_P936010	-0.0333405	0.0119605	-2.78755	0.00546362	0.7718	1	LASP1	TRUE	FALSE	FALSE	ENST00000579123				3927	LIM and SH3 protein 1	ENST00000579123	THC2484353	GO:0005515(protein binding)|GO:0005737(cytoplasm)|GO:0005925(focal adhesion)|GO:0006811(ion transport)|GO:0015075(ion transmembrane transporter activity)|GO:0030864(cortical actin cytoskeleton)|GO:0034220(ion transmembrane transport)|GO:0045296(cadherin binding)|GO:0046872(metal ion binding)|GO:0051015(actin filament binding)	LIM and SH3 protein 1 [Source:HGNC Symbol;Acc:HGNC:6513] [ENST00000579123]	chr17:37071624-37071683	hs|17q12
A_23_P502350	0.0821155	0.0294771	2.78574	0.00548113	0.7718	1	RFX2	TRUE	FALSE	FALSE	NM_000635	NM_000635	NM_000635	Hs.465709	5990	regulatory factor X2	ENST00000303657	THC2466761	GO:0000785(chromatin)|GO:0000978(RNA polymerase II cis-regulatory region sequence-specific DNA binding)|GO:0000981(DNA-binding transcription factor activity, RNA polymerase II-specific)|GO:0001675(acrosome assembly)|GO:0003677(DNA binding)|GO:0003700(DNA-binding transcription factor activity)|GO:0005515(protein binding)|GO:0005634(nucleus)|GO:0005737(cytoplasm)|GO:0006357(regulation of transcript…	Homo sapiens regulatory factor X2 (RFX2), transcript variant 1, mRNA [NM_000635]	chr19:5993250-5993191	hs|19p13.3
A_21_P0008651	0.0326962	0.0117365	2.78587	0.00549288	0.7718	1		FALSE	FALSE	FALSE	lnc-THSD4-2:1									BROAD Institute lincRNA (XLOC_011298), lincRNA [TCONS_00023452]	chr15:71385830-71385889	hs|15q23
A_24_P488202	-0.0316939	0.0113756	-2.78612	0.00549774	0.7718	1		FALSE	FALSE	FALSE	ENST00000359491						ENST00000359491	THC2495205		novel transcript [ENST00000359491]	chr14:64803136-64803077	hs|14q23.3
A_33_P3310415	-0.0352433	0.0126559	-2.78472	0.00549813	0.7718	1		FALSE	FALSE	FALSE	THC2718927							THC2718927		Q6UXP4_HUMAN (Q6UXP4) FLFF9364, complete [THC2718927]	chr6:014124629-014124688	hs|6p23
A_21_P0000654	0.0322808	0.0115886	2.78557	0.0054996	0.7718	1	LOC646938	FALSE	FALSE	FALSE	NR_036495	NR_036495	NR_036495	Hs.449783	646938	TBC1 domain family member 2B pseudogene		THC2538838		Homo sapiens TBC1 domain family member 2B pseudogene (LOC646938), non-coding RNA [NR_036495]	chr15:79044418-79044477	hs|15q25.1
A_33_P3215123	-0.0389813	0.0139965	-2.78508	0.00550273	0.7718	1	RAP1GDS1	TRUE	TRUE	FALSE	NM_001100426	NM_001100426	NM_001100426	Hs.132858	5910	Rap1 GTPase-GDP dissociation stimulator 1	ENST00000408927	THC2687075	GO:0005096(GTPase activator activity)|GO:0005515(protein binding)|GO:0005739(mitochondrion)|GO:0005783(endoplasmic reticulum)|GO:0005829(cytosol)|GO:0014829(vascular associated smooth muscle contraction)|GO:0031034(myosin filament assembly)|GO:0032471(negative regulation of endoplasmic reticulum calcium ion concentration)|GO:0043547(positive regulation of GTPase activity)|GO:0051561(positive regu…	Homo sapiens Rap1 GTPase-GDP dissociation stimulator 1 (RAP1GDS1), transcript variant 1, mRNA [NM_001100426]	chr4:99363172-99363231	hs|4q23
A_23_P211814	0.0469069	0.0168435	2.78486	0.00550593	0.7718	1	MAP4	TRUE	FALSE	FALSE	NM_002375	NM_002375	NM_002375	Hs.517949	4134	microtubule associated protein 4	ENST00000360240	NP831008	GO:0000226(microtubule cytoskeleton organization)|GO:0003723(RNA binding)|GO:0005198(structural molecule activity)|GO:0005515(protein binding)|GO:0005829(cytosol)|GO:0005874(microtubule)|GO:0005875(microtubule associated complex)|GO:0005886(plasma membrane)|GO:0005930(axoneme)|GO:0007052(mitotic spindle organization)|GO:0008017(microtubule binding)|GO:0015630(microtubule cytoskeleton)|GO:0030424(…	Homo sapiens microtubule associated protein 4 (MAP4), transcript variant 1, mRNA [NM_002375]	chr3:47893446-47893387	hs|3p21.31
A_21_P0004741	0.0291262	0.0104599	2.78456	0.00551713	0.7718	1		FALSE	FALSE	FALSE	ENST00000424868		CR739294	Hs.571121			ENST00000424868	THC2659078		cytidine monophospho-N-acetylneuraminic acid hydroxylase, pseudogene [Source:HGNC Symbol;Acc:HGNC:2098] [ENST00000424868]	chr6:25061915-25061856	hs|6p22.3
A_33_P3405285	-0.0640969	0.0230402	-2.78196	0.00556222	0.7718	1	CD70	TRUE	FALSE	FALSE	NM_001330332	NM_001330332	NM_001330332	Hs.533925	970	CD70 molecule	ENST00000229465	NP1147275	GO:0002020(protease binding)|GO:0002456(T cell mediated immunity)|GO:0005102(signaling receptor binding)|GO:0005125(cytokine activity)|GO:0005164(tumor necrosis factor receptor binding)|GO:0005515(protein binding)|GO:0005886(plasma membrane)|GO:0005887(integral component of plasma membrane)|GO:0007165(signal transduction)|GO:0007267(cell-cell signaling)|GO:0019724(B cell mediated immunity)|GO:003…	Homo sapiens CD70 molecule (CD70), transcript variant 2, mRNA [NM_001330332]	chr19:6582791-6582732	hs|19p13.3
A_23_P334709	0.060982	0.0219276	2.78106	0.00556561	0.7718	1	FKBP9	TRUE	FALSE	FALSE	NM_007270	NM_007270	NM_007270	Hs.103934	11328	FKBP prolyl isomerase 9	ENST00000242209	THC2491872	GO:0000413(protein peptidyl-prolyl isomerization)|GO:0003755(peptidyl-prolyl cis-trans isomerase activity)|GO:0005509(calcium ion binding)|GO:0005783(endoplasmic reticulum)|GO:0006457(protein folding)	Homo sapiens FKBP prolyl isomerase 9 (FKBP9), transcript variant 1, mRNA [NM_007270]	chr7:33046439-33046498	hs|7p14.3
A_33_P3233459	0.0352623	0.0126787	2.78122	0.00556698	0.7718	1	LINC00994	TRUE	FALSE	FALSE	NR_033978	NR_033978	NR_033978	Hs.452789	100287879	long intergenic non-protein coding RNA 994	ENST00000485805	THC2488199		Homo sapiens long intergenic non-protein coding RNA 994 (LINC00994), long non-coding RNA [NR_033978]	chr3:64064096-64064037	hs|3p14.1
A_21_P0013272	-0.0322677	0.0116019	-2.78123	0.00556988	0.7718	1	XLOC_l2_013621	FALSE	FALSE	FALSE	TCONS_l2_00026236									BROAD Institute lincRNA (XLOC_l2_013621), lincRNA [TCONS_l2_00026236]	chr7:136850286-136850345	hs|7q33
A_21_P0005690	0.0290204	0.0104403	2.77965	0.00558375	0.7718	1		FALSE	FALSE	FALSE	lnc-IDO2-1:1									BROAD Institute lincRNA (XLOC_006779), lincRNA [TCONS_00014681]	chr8:39891738-39891797	hs|8p11.21
A_33_P3244643	-0.0357598	0.0128738	-2.77771	0.00563522	0.7718	1	FAM183A	TRUE	TRUE	FALSE	NM_001101376	NM_001101376	NM_001101376	Hs.657614	440585	family with sequence similarity 183 member A	ENST00000335282	THC2526570	GO:0097546(ciliary base)	Homo sapiens family with sequence similarity 183 member A (FAM183A), mRNA [NM_001101376]	chr1:43622002-43622061	hs|1p34.2
A_23_P43369	-0.0706452	0.0254431	-2.77659	0.00563756	0.7718	1	SIT1	TRUE	FALSE	FALSE	NM_014450	NM_014450	NM_014450	Hs.88012	27240	signaling threshold regulating transmembrane adaptor 1	ENST00000474403	THC2662395	GO:0002250(adaptive immune response)|GO:0005515(protein binding)|GO:0005886(plasma membrane)|GO:0005887(integral component of plasma membrane)|GO:0007165(signal transduction)|GO:0019900(kinase binding)|GO:0042169(SH2 domain binding)|GO:0043029(T cell homeostasis)|GO:0050863(regulation of T cell activation)|GO:0070062(extracellular exosome)	Homo sapiens signaling threshold regulating transmembrane adaptor 1 (SIT1), mRNA [NM_014450]	chr9:35649748-35649689	hs|9p13.3
A_23_P101564	-0.0308444	0.0111098	-2.77632	0.00566437	0.7718	1	FGF21	TRUE	FALSE	FALSE	NM_019113	NM_019113	NM_019113	Hs.283015	26291	fibroblast growth factor 21	ENST00000593756	THC2482942	GO:0001934(positive regulation of protein phosphorylation)|GO:0005104(fibroblast growth factor receptor binding)|GO:0005515(protein binding)|GO:0005576(extracellular region)|GO:0005615(extracellular space)|GO:0005737(cytoplasm)|GO:0007165(signal transduction)|GO:0007267(cell-cell signaling)|GO:0008083(growth factor activity)|GO:0008284(positive regulation of cell population proliferation)|GO:0008…	Homo sapiens fibroblast growth factor 21 (FGF21), mRNA [NM_019113]	chr19:49260204-49260263	hs|19q13.33
A_23_P20544	0.028319	0.0102003	2.7763	0.00566754	0.7718	1	TPD52L3	TRUE	FALSE	FALSE	NM_033516	NM_033516	NM_033516	Hs.351815	89882	TPD52 like 3	ENST00000344545	THC2472390	GO:0005515(protein binding)|GO:0005737(cytoplasm)	Homo sapiens TPD52 like 3 (TPD52L3), transcript variant 1, mRNA [NM_033516]	chr9:6329752-6329811	hs|9p24.1
A_33_P3388016	0.103951	0.0374826	2.77331	0.0056933	0.7718	1	TMA7	TRUE	FALSE	FALSE	NM_015933	NM_015933	NM_015933	Hs.356440	51372	translation machinery associated 7 homolog	ENST00000477624	THC2469917	GO:0002181(cytoplasmic translation)	Homo sapiens translation machinery associated 7 homolog (TMA7), transcript variant 1, mRNA [NM_015933]	chr3:48485479-48485537	hs|3p21.31
A_21_P0004065	-0.0316547	0.0114173	-2.77253	0.0057182	0.7718	1		FALSE	FALSE	FALSE	ENST00000511165						ENST00000511165			novel transcript [ENST00000511165]	chr5:135844560-135844619	hs|5q31.1
A_24_P945113	0.0455752	0.0164421	2.77185	0.0057257	0.7718	1	ACVRL1	TRUE	FALSE	FALSE	NM_000020	NM_000020	NM_000020	Hs.591026	94	activin A receptor like type 1	ENST00000550683	THC2602466	GO:0001525(angiogenesis)|GO:0001666(response to hypoxia)|GO:0001701(in utero embryonic development)|GO:0001936(regulation of endothelial cell proliferation)|GO:0001937(negative regulation of endothelial cell proliferation)|GO:0001938(positive regulation of endothelial cell proliferation)|GO:0001946(lymphangiogenesis)|GO:0001955(blood vessel maturation)|GO:0001974(blood vessel remodeling)|GO:00020…	Homo sapiens activin A receptor like type 1 (ACVRL1), transcript variant 1, mRNA [NM_000020]	chr12:52317034-52317093	hs|12q13.13
A_21_P0007617	0.0323446	0.0116775	2.76981	0.00577317	0.7718	1	LOC101929058	FALSE	FALSE	FALSE	ENST00000660400				101929058	uncharacterized LOC101929058	ENST00000660400			novel transcript [ENST00000660400]	chr12:103571914-103571973	hs|12q23.2
A_33_P3358938	0.0319305	0.0115338	2.76843	0.00578971	0.7718	1	CLOCK	TRUE	FALSE	FALSE	NM_001267843	NM_001267843	NM_001267843	Hs.436975	9575	clock circadian regulator	ENST00000381322	THC2472233	GO:0000077(DNA damage checkpoint signaling)|GO:0000785(chromatin)|GO:0000978(RNA polymerase II cis-regulatory region sequence-specific DNA binding)|GO:0000981(DNA-binding transcription factor activity, RNA polymerase II-specific)|GO:0001228(DNA-binding transcription activator activity, RNA polymerase II-specific)|GO:0003677(DNA binding)|GO:0003700(DNA-binding transcription factor activity)|GO:000…	Homo sapiens clock circadian regulator (CLOCK), transcript variant 1, mRNA [NM_001267843]	chr4:56301090-56301031	hs|4q12
A_23_P419239	-0.0590498	0.0213398	-2.76711	0.00580272	0.7718	1	ETNK1	TRUE	FALSE	FALSE	NM_018638	NM_018638	NM_018638	Hs.29464	55500	ethanolamine kinase 1	ENST00000544191	NP1167868	GO:0004305(ethanolamine kinase activity)|GO:0005515(protein binding)|GO:0005524(ATP binding)|GO:0005737(cytoplasm)|GO:0005829(cytosol)|GO:0006646(phosphatidylethanolamine biosynthetic process)|GO:0016020(membrane)|GO:0016310(phosphorylation)	Homo sapiens ethanolamine kinase 1 (ETNK1), transcript variant 1, mRNA [NM_018638]	chr12:22826525-22826584	hs|12p12.1
A_19_P00806883	0.030902	0.011168	2.767	0.00581015	0.7718	1		FALSE	FALSE	FALSE	ENST00000401499						ENST00000401499	THC2510734		novel transcript [ENST00000401499]	chr7:155188745-155188804	hs|7q36.3
A_33_P3413558	-0.0463702	0.0167626	-2.76628	0.00581549	0.7718	1	CD226	TRUE	TRUE	FALSE	NM_001303618	NM_001303618	NM_001303618	Hs.660130	10666	CD226 molecule	ENST00000581982	THC2478288	GO:0001816(cytokine production)|GO:0002729(positive regulation of natural killer cell cytokine production)|GO:0002860(positive regulation of natural killer cell mediated cytotoxicity directed against tumor cell target)|GO:0002891(positive regulation of immunoglobulin mediated immune response)|GO:0005178(integrin binding)|GO:0005515(protein binding)|GO:0005886(plasma membrane)|GO:0005887(integral …	Homo sapiens CD226 molecule (CD226), transcript variant 2, mRNA [NM_001303618]	chr18:67530254-67530195	hs|18q22.2
A_21_P0006719	0.0301149	0.010892	2.76486	0.00584044	0.7718	1	LINC02662	FALSE	FALSE	FALSE	ENST00000418524				105376348	long intergenic non-protein coding RNA 2662	ENST00000418524	THC2775743		long intergenic non-protein coding RNA 2662 [Source:HGNC Symbol;Acc:HGNC:54148] [ENST00000418524]	chr10:2215018-2214959	hs|10p15.3
A_33_P3240182	-0.0479647	0.0173492	-2.76466	0.00584926	0.7718	1		FALSE	FALSE	FALSE	ENST00000390626		AF343403	Hs.704371			ENST00000390626	NP319478		immunoglobulin heavy variable 5-51 [Source:HGNC Symbol;Acc:HGNC:5659] [ENST00000390626]	chr14:107034868-107034809	hs|14q32.33
A_33_P3214988	0.0343398	0.0124276	2.76318	0.00588299	0.7718	1	EFCAB1	TRUE	TRUE	FALSE	NR_157026	NR_157026	NR_157026	Hs.23245	79645	EF-hand calcium binding domain 1	ENST00000433756	THC2716146	GO:0005509(calcium ion binding)	Homo sapiens EF-hand calcium binding domain 1 (EFCAB1), transcript variant 6, non-coding RNA [NR_157026]	chr8:49627533-49627474	hs|8q11.21
A_23_P30091	-0.0319829	0.0115684	-2.76469	0.00589936	0.7718	1	UCP1	TRUE	FALSE	FALSE	NM_021833	NM_021833	NM_021833	Hs.249211	7350	uncoupling protein 1	ENST00000262999	THC2602829	GO:0002024(diet induced thermogenesis)|GO:0005739(mitochondrion)|GO:0005743(mitochondrial inner membrane)|GO:0006357(regulation of transcription by RNA polymerase II)|GO:0009266(response to temperature stimulus)|GO:0009409(response to cold)|GO:0016021(integral component of membrane)|GO:0017077(oxidative phosphorylation uncoupler activity)|GO:0022857(transmembrane transporter activity)|GO:0031667(…	Homo sapiens uncoupling protein 1 (UCP1), mRNA; nuclear gene for mitochondrial product [NM_021833]	chr4:141484492-141484327	hs|4q31.1
A_21_P0011442	-0.0415872	0.0150546	-2.76242	0.00590638	0.7718	1		FALSE	FALSE	FALSE	ENST00000568134	XR_001752227	XR_001752227	Hs.597740			ENST00000568134	THC2714478		novel transcript [ENST00000568134]	chr16:58896469-58896528	hs|16q21
A_33_P3679221	0.0285165	0.0103285	2.76096	0.00590983	0.7718	1	LINC01618	FALSE	FALSE	FALSE	NR_040106	NR_040106	NR_040106	Hs.383806	152578	long intergenic non-protein coding RNA 1618	ENST00000514957	NP1168483		Homo sapiens long intergenic non-protein coding RNA 1618 (LINC01618), long non-coding RNA [NR_040106]	chr4:53681519-53681578	hs|4q12
A_23_P120125	0.0298093	0.0108046	2.75895	0.00594615	0.7718	1	COLEC11	TRUE	TRUE	FALSE	NM_199235	NM_199235	NM_199235	Hs.32603	78989	collectin subfamily member 11	ENST00000403096	THC2471614	GO:0001867(complement activation, lectin pathway)|GO:0003677(DNA binding)|GO:0005509(calcium ion binding)|GO:0005515(protein binding)|GO:0005537(mannose binding)|GO:0005576(extracellular region)|GO:0005581(collagen trimer)|GO:0005615(extracellular space)|GO:0006956(complement activation)|GO:0019730(antimicrobial humoral response)|GO:0032502(developmental process)|GO:0042806(fucose binding)|GO:007…	Homo sapiens collectin subfamily member 11 (COLEC11), transcript variant 2, mRNA [NM_199235]	chr2:3691943-3692002	hs|2p25.3
A_33_P3590279	0.0816217	0.0295876	2.75865	0.00595485	0.7718	1		FALSE	FALSE	FALSE	ENST00000461109						ENST00000461109			ribosomal protein L31 pseudogene 57 [Source:HGNC Symbol;Acc:HGNC:35703] [ENST00000461109]	chr17:62385763-62385704	hs|17q23.3
A_23_P112548	-0.0395852	0.0143493	-2.75869	0.00595841	0.7718	1	HDHD3	TRUE	FALSE	FALSE	NM_031219	NM_031219	NM_031219	Hs.7739	81932	haloacid dehalogenase like hydrolase domain containing 3	ENST00000485934	THC2619126	GO:0005515(protein binding)|GO:0005730(nucleolus)|GO:0043231(intracellular membrane-bounded organelle)	Homo sapiens haloacid dehalogenase like hydrolase domain containing 3 (HDHD3), transcript variant 1, mRNA [NM_031219]	chr9:116136754-116136695	hs|9q32
A_33_P3255964	0.0902828	0.0327481	2.75689	0.00599074	0.7718	1	CYMP	TRUE	FALSE	FALSE	NR_003599	NR_003599	NR_003599	Hs.532720	643160	chymosin, pseudogene	ENST00000420853	THC2684972		Homo sapiens chymosin, pseudogene (CYMP), non-coding RNA [NR_003599]	chr1:111033818-111033877	hs|1p13.3
A_23_P410040	0.0282284	0.0102423	2.75605	0.00601666	0.7718	1	KCNH7	TRUE	TRUE	FALSE	NM_173162	NM_173162	NM_173162	Hs.657413	90134	potassium voltage-gated channel subfamily H member 7	ENST00000621889	THC2490862	GO:0005249(voltage-gated potassium channel activity)|GO:0005886(plasma membrane)|GO:0005887(integral component of plasma membrane)|GO:0034765(regulation of ion transmembrane transport)|GO:0042391(regulation of membrane potential)|GO:0071805(potassium ion transmembrane transport)	Homo sapiens potassium voltage-gated channel subfamily H member 7 (KCNH7), transcript variant 2, mRNA [NM_173162]	chr2:163291767-163291708	hs|2q24.2
A_23_P323272	0.0267551	0.00970597	2.75656	0.00601954	0.7718	1	OSR1	TRUE	TRUE	FALSE	NM_145260	NM_145260	NM_145260	Hs.123933	130497	odd-skipped related transcription factor 1	ENST00000272223	THC2471795	GO:0000122(negative regulation of transcription by RNA polymerase II)|GO:0000785(chromatin)|GO:0000977(RNA polymerase II transcription regulatory region sequence-specific DNA binding)|GO:0000981(DNA-binding transcription factor activity, RNA polymerase II-specific)|GO:0001655(urogenital system development)|GO:0001657(ureteric bud development)|GO:0001823(mesonephros development)|GO:0002062(chondro…	Homo sapiens odd-skipped related transcription factor 1 (OSR1), mRNA [NM_145260]	chr2:19551696-19551637	hs|2p24.1
A_21_P0007282	-0.0299986	0.0108941	-2.75366	0.00604193	0.7718	1		FALSE	FALSE	FALSE	ENST00000658360						ENST00000658360			novel transcript [ENST00000658360]	chr11:119737736-119737795	hs|11q23.3
A_21_P0014634	-0.0283309	0.0102906	-2.75309	0.00605347	0.7718	1		FALSE	FALSE	FALSE
A_32_P18493	-0.0559966	0.0203477	-2.75198	0.00607356	0.7718	1		FALSE	FALSE	FALSE	ENST00000476715						ENST00000476715			ribosomal protein L14 pseudogene 3 [Source:HGNC Symbol;Acc:HGNC:36638] [ENST00000476715]	chr4:141287624-141287565	hs|4q31.1
A_21_P0002654	0.0369392	0.0134214	2.75226	0.00608294	0.7718	1		FALSE	FALSE	FALSE	lnc-TRMT61B-4:1									BROAD Institute lincRNA (XLOC_002032), lincRNA [TCONS_00005118]	chr2:28646291-28646232	hs|2p23.2
A_32_P210202	0.0384721	0.0139783	2.75228	0.00609362	0.7718	1	E2F7	TRUE	TRUE	FALSE	NM_203394	NM_203394	NM_203394	Hs.416375	144455	E2F transcription factor 7	ENST00000322886	THC2602752	GO:0000122(negative regulation of transcription by RNA polymerase II)|GO:0000785(chromatin)|GO:0000978(RNA polymerase II cis-regulatory region sequence-specific DNA binding)|GO:0000981(DNA-binding transcription factor activity, RNA polymerase II-specific)|GO:0000987(cis-regulatory region sequence-specific DNA binding)|GO:0001217(DNA-binding transcription repressor activity)|GO:0001227(DNA-binding…	Homo sapiens E2F transcription factor 7 (E2F7), mRNA [NM_203394]	chr12:77415579-77415520	hs|12q21.2
A_33_P3416142	-0.039204	0.0142498	-2.7512	0.00609942	0.7718	1		FALSE	FALSE	FALSE	ENST00000436880		EF413001	Hs.711077			ENST00000436880			MIR181A1 host gene [Source:HGNC Symbol;Acc:HGNC:48659] [ENST00000436880]	chr1:198868184-198868125	hs|1q32.1
A_23_P115861	-0.0264014	0.00959692	-2.75103	0.00610315	0.7718	1	ZNF485	TRUE	TRUE	FALSE	NM_145312	NM_145312	NM_145312	Hs.147440	220992	zinc finger protein 485	ENST00000374435	THC2474747	GO:0000978(RNA polymerase II cis-regulatory region sequence-specific DNA binding)|GO:0001228(DNA-binding transcription activator activity, RNA polymerase II-specific)|GO:0005515(protein binding)|GO:0005634(nucleus)|GO:0006357(regulation of transcription by RNA polymerase II)|GO:0045944(positive regulation of transcription by RNA polymerase II)|GO:0046872(metal ion binding)	Homo sapiens zinc finger protein 485 (ZNF485), transcript variant 2, mRNA [NM_145312]	chr10:44112506-44112565	hs|10q11.21
A_33_P3371769	0.0665761	0.024202	2.75085	0.00610444	0.7718	1		FALSE	FALSE	FALSE											chr7:102989031-102989090	hs|7q22.1
A_23_P348253	-0.0315484	0.011466	-2.75147	0.0061056	0.7718	1	CDHR3	TRUE	TRUE	FALSE	NM_152750	NM_152750	NM_152750	Hs.150120	222256	cadherin related family member 3	ENST00000466045	THC2472244	GO:0000902(cell morphogenesis)|GO:0001618(virus receptor activity)|GO:0005509(calcium ion binding)|GO:0005515(protein binding)|GO:0005886(plasma membrane)|GO:0005912(adherens junction)|GO:0007043(cell-cell junction assembly)|GO:0007156(homophilic cell adhesion via plasma membrane adhesion molecules)|GO:0007275(multicellular organism development)|GO:0016021(integral component of membrane)|GO:00163…	Homo sapiens cadherin related family member 3 (CDHR3), transcript variant 1, mRNA [NM_152750]	chr7:105673392-105673451	hs|7q22.3
A_21_P0008964	-0.0340487	0.0123735	-2.75174	0.00610733	0.7718	1	CDH3	TRUE	TRUE	FALSE	ENST00000569080	XM_011522800	XM_011522800		1001	cadherin 3	ENST00000569080		GO:0001895(retina homeostasis)|GO:0003674(molecular_function)|GO:0005509(calcium ion binding)|GO:0005737(cytoplasm)|GO:0005886(plasma membrane)|GO:0005912(adherens junction)|GO:0007155(cell adhesion)|GO:0007156(homophilic cell adhesion via plasma membrane adhesion molecules)|GO:0007601(visual perception)|GO:0009410(response to xenobiotic stimulus)|GO:0010628(positive regulation of gene expression…	cadherin 3 [Source:HGNC Symbol;Acc:HGNC:1762] [ENST00000569080]	chr16:68756468-68761063	hs|16q22.1
A_23_P61551	0.0335611	0.0122058	2.7496	0.00612506	0.7718	1	CD2BP2	TRUE	TRUE	FALSE	NM_006110	NM_006110	NM_006110	Hs.202677	10421	CD2 cytoplasmic tail binding protein 2	ENST00000569466	THC2466412	GO:0000244(spliceosomal tri-snRNP complex assembly)|GO:0001650(fibrillar center)|GO:0005515(protein binding)|GO:0005634(nucleus)|GO:0005654(nucleoplasm)|GO:0005682(U5 snRNP)|GO:0005737(cytoplasm)|GO:0005829(cytosol)|GO:0016607(nuclear speck)|GO:0043021(ribonucleoprotein complex binding)|GO:0046540(U4/U6 x U5 tri-snRNP complex)	Homo sapiens CD2 cytoplasmic tail binding protein 2 (CD2BP2), transcript variant 1, mRNA [NM_006110]	chr16:30365059-30365000	hs|16p11.2
A_24_P203678	-0.0340483	0.012383	-2.74959	0.006128	0.7718	1	ACAT1	TRUE	FALSE	FALSE	NM_000019	NM_000019	NM_000019	Hs.232375	38	acetyl-CoA acetyltransferase 1	ENST00000527942	THC2667382	GO:0001889(liver development)|GO:0003985(acetyl-CoA C-acetyltransferase activity)|GO:0005739(mitochondrion)|GO:0005759(mitochondrial matrix)|GO:0006085(acetyl-CoA biosynthetic process)|GO:0006550(isoleucine catabolic process)|GO:0006635(fatty acid beta-oxidation)|GO:0007420(brain development)|GO:0009725(response to hormone)|GO:0014070(response to organic cyclic compound)|GO:0015936(coenzyme A met…	Homo sapiens acetyl-CoA acetyltransferase 1 (ACAT1), transcript variant 2, mRNA; nuclear gene for mitochondrial product [NM_000019]	chr11:108005883-108005942	hs|11q22.3
A_21_P0006104	0.0316569	0.0115143	2.74935	0.00614276	0.7718	1	LOC101928748	FALSE	FALSE	FALSE	NR_110950	NR_110950	NR_110950	Hs.650491	101928748	uncharacterized LOC101928748	ENST00000423637	THC2605889		Homo sapiens uncharacterized LOC101928748 (LOC101928748), long non-coding RNA [NR_110950]	chr9:117881974-117881915	hs|9q33.1
A_24_P307626	-0.044107	0.0160468	-2.74865	0.00614976	0.7718	1	ATP1A4	TRUE	FALSE	FALSE	NM_144699	NM_144699	NM_144699	Hs.662219	480	ATPase Na+/K+ transporting subunit alpha 4	ENST00000477338	NP707844	GO:0005391(P-type sodium:potassium-exchanging transporter activity)|GO:0005515(protein binding)|GO:0005524(ATP binding)|GO:0005886(plasma membrane)|GO:0005887(integral component of plasma membrane)|GO:0005890(sodium:potassium-exchanging ATPase complex)|GO:0006811(ion transport)|GO:0006813(potassium ion transport)|GO:0006814(sodium ion transport)|GO:0006883(cellular sodium ion homeostasis)|GO:0007…	Homo sapiens ATPase Na+/K+ transporting subunit alpha 4 (ATP1A4), transcript variant 1, mRNA [NM_144699]	chr1:160143406-160143465	hs|1q23.2
A_33_P3281363	-0.0423862	0.015428	-2.74736	0.00616888	0.7718	1	TRIP12	TRUE	TRUE	FALSE	ENST00000409677				9320	thyroid hormone receptor interactor 12	ENST00000409677	THC2497066	GO:0000209(protein polyubiquitination)|GO:0005515(protein binding)|GO:0005634(nucleus)|GO:0005654(nucleoplasm)|GO:0005829(cytosol)|GO:0006281(DNA repair)|GO:0006511(ubiquitin-dependent protein catabolic process)|GO:0006974(cellular response to DNA damage stimulus)|GO:0016607(nuclear speck)|GO:0045995(regulation of embryonic development)|GO:0046966(thyroid hormone receptor binding)|GO:0061630(ubiq…	thyroid hormone receptor interactor 12 [Source:HGNC Symbol;Acc:HGNC:12306] [ENST00000409677]	chr2:230695852-230695793	hs|2q36.3
A_21_P0001999	-0.0287731	0.0104716	-2.74772	0.00621053	0.7718	1		FALSE	FALSE	FALSE	ENST00000458264	XR_001739263	XR_001739263				ENST00000458264	THC2765242		long intergenic non-protein coding RNA 1248 [Source:HGNC Symbol;Acc:HGNC:49842] [ENST00000458264]	chr2:5742708-5742649	hs|2p25.2
A_33_P3318661	-0.0296955	0.0108191	-2.74473	0.0062344	0.7718	1	E2F7	TRUE	TRUE	FALSE	NM_203394	NM_203394	NM_203394	Hs.416375	144455	E2F transcription factor 7	ENST00000322886	THC2601781	GO:0000122(negative regulation of transcription by RNA polymerase II)|GO:0000785(chromatin)|GO:0000978(RNA polymerase II cis-regulatory region sequence-specific DNA binding)|GO:0000981(DNA-binding transcription factor activity, RNA polymerase II-specific)|GO:0000987(cis-regulatory region sequence-specific DNA binding)|GO:0001217(DNA-binding transcription repressor activity)|GO:0001227(DNA-binding…	Homo sapiens E2F transcription factor 7 (E2F7), mRNA [NM_203394]	chr12:77417635-77417576	hs|12q21.2
A_23_P118038	-0.0489164	0.0178336	-2.74293	0.00624228	0.7718	1	NUTF2	TRUE	TRUE	FALSE	NM_005796	NM_005796	NM_005796	Hs.356630	10204	nuclear transport factor 2	ENST00000568396	THC2520701	GO:0005515(protein binding)|GO:0005637(nuclear inner membrane)|GO:0005640(nuclear outer membrane)|GO:0005654(nucleoplasm)|GO:0005829(cytosol)|GO:0006606(protein import into nucleus)|GO:0006611(protein export from nucleus)|GO:0006913(nucleocytoplasmic transport)|GO:0017056(structural constituent of nuclear pore)|GO:0031267(small GTPase binding)|GO:0031965(nuclear membrane)|GO:0042307(positive regu…	Homo sapiens nuclear transport factor 2 (NUTF2), transcript variant 1, mRNA [NM_005796]	chr16:67904758-67904817	hs|16q22.1
A_33_P3331178	-0.0517308	0.0188584	-2.74311	0.00624431	0.7718	1		FALSE	FALSE	FALSE	ENST00000390604						ENST00000390604			immunoglobulin heavy variable 3-16 (non-functional) [Source:HGNC Symbol;Acc:HGNC:5583] [ENST00000390604]	chr14:106621986-106621927	hs|14q32.33
A_23_P34396	-0.0680316	0.0248048	-2.74268	0.00624898	0.7718	1	RSRP1	TRUE	FALSE	FALSE	NM_020317	NM_020317	NM_020317	Hs.259412	57035	arginine and serine rich protein 1	ENST00000568212	THC2585138	GO:0005515(protein binding)	Homo sapiens arginine and serine rich protein 1 (RSRP1), transcript variant 2, mRNA [NM_020317]	chr1:25571746-25571687	hs|1p36.11
A_33_P3343182	0.0310653	0.0113273	2.74251	0.00626773	0.772029	1	IQCA1	TRUE	FALSE	FALSE	NM_024726	NM_024726	NM_024726	Hs.591594	79781	IQ motif containing with AAA domain 1	ENST00000254653	NP1467804	GO:0005524(ATP binding)|GO:0005737(cytoplasm)|GO:0005856(cytoskeleton)|GO:0031514(motile cilium)	Homo sapiens IQ motif containing with AAA domain 1 (IQCA1), transcript variant 1, mRNA [NM_024726]	chr2:237233015-237232956	hs|2q37.2
A_21_P0009216	0.0308015	0.0112439	2.73941	0.00632652	0.776162	1		FALSE	FALSE	FALSE	lnc-PFAS-1:2									BROAD Institute lincRNA (XLOC_012099), lincRNA [TCONS_00025294]	chr17:8086455-8086514	hs|17p13.1
A_23_P306956	-0.0315127	0.0115085	-2.73822	0.00634389	0.776162	1	ZNF566	TRUE	FALSE	FALSE	NM_032838	NM_032838	NM_032838	Hs.533939	84924	zinc finger protein 566	ENST00000493391	THC2473917	GO:0000122(negative regulation of transcription by RNA polymerase II)|GO:0000977(RNA polymerase II transcription regulatory region sequence-specific DNA binding)|GO:0000981(DNA-binding transcription factor activity, RNA polymerase II-specific)|GO:0001227(DNA-binding transcription repressor activity, RNA polymerase II-specific)|GO:0005515(protein binding)|GO:0005634(nucleus)|GO:0006357(regulation …	Homo sapiens zinc finger protein 566 (ZNF566), transcript variant 3, mRNA [NM_032838]	chr19:36939236-36939177	hs|19q13.12
A_32_P28223	0.0314578	0.0114933	2.73705	0.00635224	0.776162	1	TSKU-AS1	FALSE	FALSE	FALSE	NR_120561	NR_120561	NR_120561	Hs.656851	101928837	TSKU antisense RNA 1	ENST00000527778	THC2656073		Homo sapiens TSKU antisense RNA 1 (TSKU-AS1), transcript variant 1, long non-coding RNA [NR_120561]	chr11:76493751-76493692	hs|11q13.5
A_33_P3319041	0.0429844	0.0157159	2.73509	0.00640957	0.777998	1	HMGB3	TRUE	TRUE	FALSE	NM_001301228	NM_001301228	NM_001301228	Hs.19114	3149	high mobility group box 3	ENST00000325307	THC2602416	GO:0000400(four-way junction DNA binding)|GO:0003690(double-stranded DNA binding)|GO:0003723(RNA binding)|GO:0005515(protein binding)|GO:0005634(nucleus)|GO:0005694(chromosome)|GO:0005737(cytoplasm)|GO:0006310(DNA recombination)|GO:0006357(regulation of transcription by RNA polymerase II)|GO:0007275(multicellular organism development)|GO:0008301(DNA binding, bending)|GO:0032392(DNA geometric chan…	Homo sapiens high mobility group box 3 (HMGB3), transcript variant 1, mRNA [NM_001301228]	chrX:150159180-150159239	hs|Xq28
A_23_P20392	-0.0298482	0.0109187	-2.73367	0.00643875	0.777998	1	PSD3	TRUE	TRUE	FALSE	NM_015310	NM_015310	NM_015310	Hs.434255	23362	pleckstrin and Sec7 domain containing 3	ENST00000327040	THC2463015	GO:0005085(guanyl-nucleotide exchange factor activity)|GO:0014069(postsynaptic density)|GO:0032012(regulation of ARF protein signal transduction)|GO:0032587(ruffle membrane)|GO:0050790(regulation of catalytic activity)	Homo sapiens pleckstrin and Sec7 domain containing 3 (PSD3), transcript variant 1, mRNA [NM_015310]	chr8:18385112-18385053	hs|8p22
A_24_P374586	-0.0437219	0.0160061	-2.73158	0.00646049	0.777998	1	PMS2	TRUE	FALSE	FALSE	NM_000535	NM_000535	NM_000535	Hs.632637	5395	PMS1 homolog 2, mismatch repair system component	ENST00000529061	NP709264	GO:0003677(DNA binding)|GO:0003697(single-stranded DNA binding)|GO:0004519(endonuclease activity)|GO:0005515(protein binding)|GO:0005524(ATP binding)|GO:0005634(nucleus)|GO:0005654(nucleoplasm)|GO:0005829(cytosol)|GO:0005886(plasma membrane)|GO:0006298(mismatch repair)|GO:0009410(response to xenobiotic stimulus)|GO:0016446(somatic hypermutation of immunoglobulin genes)|GO:0016887(ATP hydrolysis a…	Homo sapiens PMS1 homolog 2, mismatch repair system component (PMS2), transcript variant 1, mRNA [NM_000535]	chr7:6043422-6043363	hs|7p22.1
A_33_P3374338	0.045697	0.0167375	2.73021	0.00649043	0.777998	1	XLOC_l2_013410	FALSE	FALSE	FALSE	TCONS_l2_00025878									BROAD Institute lincRNA (XLOC_l2_013410), lincRNA [TCONS_l2_00025878]	chr7:55808562-55808621	hs|7p11.2
A_21_P0008538	-0.0288553	0.0105712	-2.72961	0.0065234	0.777998	1	LINC01303	FALSE	FALSE	FALSE	NR_110417	NR_110417	NR_110417	Hs.254789	101927780	long intergenic non-protein coding RNA 1303	ENST00000553288	THC2533854		Homo sapiens long intergenic non-protein coding RNA 1303 (LINC01303), transcript variant 2, long non-coding RNA [NR_110417]	chr14:62031907-62031848	hs|14q23.1
A_33_P3296348	-0.0398083	0.0145948	-2.72756	0.00654566	0.777998	1		FALSE	FALSE	FALSE											chr1:144522446-144522505	hs|1q21.1
A_23_P336239	-0.0302017	0.0110797	-2.72585	0.0065695	0.777998	1	TMEM229B	TRUE	TRUE	FALSE	ENST00000555638				161145	transmembrane protein 229B	ENST00000555638	THC2475485	GO:0005515(protein binding)|GO:0016021(integral component of membrane)	transmembrane protein 229B [Source:HGNC Symbol;Acc:HGNC:20130] [ENST00000555638]	chr14:67914243-67914184	hs|14q24.1
A_33_P3210986	-0.0326765	0.0119851	-2.72644	0.0065704	0.777998	1	TYW1	TRUE	TRUE	FALSE	NM_018264	NM_018264	NM_018264	Hs.520917	55253	tRNA-yW synthesizing protein 1 homolog	ENST00000612372	THC2592458	GO:0010181(FMN binding)|GO:0031591(wybutosine biosynthetic process)|GO:0046872(metal ion binding)|GO:0051539(4 iron, 4 sulfur cluster binding)|GO:0102521(tRNA-4-demethylwyosine synthase activity)	Homo sapiens tRNA-yW synthesizing protein 1 homolog (TYW1), transcript variant 1, mRNA [NM_018264]	chr7:66660264-66660323	hs|7q11.21
A_23_P434347	-0.0445505	0.0163456	-2.72553	0.00658364	0.777998	1	ITSN2	TRUE	TRUE	FALSE	NM_147152	NM_147152	NM_147152	Hs.432562	50618	intersectin 2	ENST00000406921	THC2535062	GO:0005085(guanyl-nucleotide exchange factor activity)|GO:0005509(calcium ion binding)|GO:0005515(protein binding)|GO:0005737(cytoplasm)|GO:0005813(centrosome)|GO:0005886(plasma membrane)|GO:0005905(clathrin-coated pit)|GO:0006897(endocytosis)|GO:0016197(endosomal transport)|GO:0030154(cell differentiation)|GO:0042734(presynaptic membrane)|GO:0050790(regulation of catalytic activity)|GO:0060090(m…	Homo sapiens intersectin 2 (ITSN2), transcript variant 2, mRNA [NM_147152]	chr2:24469070-24469011	hs|2p23.3
A_32_P494790	0.0305225	0.011199	2.72547	0.00659739	0.777998	1	LOC646548	FALSE	FALSE	FALSE	NR_135825	NR_135825	NR_135825		646548	ADAM metallopeptidase domain 20 pseudogene	ENST00000619152	THC2634785		Homo sapiens ADAM metallopeptidase domain 20 pseudogene (LOC646548), non-coding RNA [NR_135825]	chr14:70699013-70699072	hs|14q24.2
A_33_P3227551	-0.0408539	0.0149942	-2.72464	0.00660182	0.777998	1	ZNF331	TRUE	TRUE	FALSE	ENST00000509069				55422	zinc finger protein 331	ENST00000509069		GO:0000978(RNA polymerase II cis-regulatory region sequence-specific DNA binding)|GO:0000981(DNA-binding transcription factor activity, RNA polymerase II-specific)|GO:0005634(nucleus)|GO:0006355(regulation of transcription, DNA-templated)|GO:0006357(regulation of transcription by RNA polymerase II)|GO:0008270(zinc ion binding)	zinc finger protein 331 [Source:HGNC Symbol;Acc:HGNC:15489] [ENST00000509069]	chr19:54042719-54042778	hs|19q13.42
A_23_P398172	-0.030628	0.011241	-2.72467	0.00661516	0.777998	1	FAM135A	TRUE	TRUE	TRUE	NM_020819	NM_020819	NM_020819	Hs.211700	57579	family with sequence similarity 135 member A	ENST00000361499	NP1166301	GO:0044255(cellular lipid metabolic process)	Homo sapiens family with sequence similarity 135 member A (FAM135A), transcript variant 2, mRNA [NM_020819]	chr6:71269898-71269957	hs|6q13
A_23_P10858	-0.0370094	0.0135937	-2.72253	0.00663858	0.777998	1	ANKLE2	TRUE	TRUE	FALSE	NM_015114	NM_015114	NM_015114	Hs.654628	23141	ankyrin repeat and LEM domain containing 2	ENST00000539605	THC2491507	GO:0005515(protein binding)|GO:0005783(endoplasmic reticulum)|GO:0005789(endoplasmic reticulum membrane)|GO:0007084(mitotic nuclear membrane reassembly)|GO:0007417(central nervous system development)|GO:0016020(membrane)|GO:0019888(protein phosphatase regulator activity)|GO:0030176(integral component of endoplasmic reticulum membrane)|GO:0035307(positive regulation of protein dephosphorylation)|G…	Homo sapiens ankyrin repeat and LEM domain containing 2 (ANKLE2), mRNA [NM_015114]	chr12:133302989-133302930	hs|12q24.33
A_33_P3415526	-0.0519061	0.0190645	-2.72265	0.00664248	0.777998	1		FALSE	FALSE	FALSE											chr1:092694629-092694570	hs|1p22.1
A_24_P31627	0.0320291	0.011764	2.72262	0.00666131	0.777998	1	KCNB1	TRUE	FALSE	FALSE	NM_004975	NM_004975	NM_004975	Hs.84244	3745	potassium voltage-gated channel subfamily B member 1	ENST00000635465	THC2474080	GO:0001508(action potential)|GO:0005249(voltage-gated potassium channel activity)|GO:0005251(delayed rectifier potassium channel activity)|GO:0005515(protein binding)|GO:0005886(plasma membrane)|GO:0006904(vesicle docking involved in exocytosis)|GO:0007215(glutamate receptor signaling pathway)|GO:0008076(voltage-gated potassium channel complex)|GO:0010701(positive regulation of norepinephrine sec…	Homo sapiens potassium voltage-gated channel subfamily B member 1 (KCNB1), mRNA [NM_004975]	chr20:47988764-47988705	hs|20q13.13
A_23_P61057	-0.0537303	0.0197462	-2.72104	0.00666518	0.777998	1	IL16	TRUE	TRUE	FALSE	NM_004513	NM_004513	NM_004513	Hs.459095	3603	interleukin 16	ENST00000559342	THC2529094	GO:0005125(cytokine activity)|GO:0005576(extracellular region)|GO:0005615(extracellular space)|GO:0005829(cytosol)|GO:0005886(plasma membrane)|GO:0005925(focal adhesion)|GO:0006955(immune response)|GO:0007165(signal transduction)|GO:0016607(nuclear speck)|GO:0030595(leukocyte chemotaxis)|GO:0032730(positive regulation of interleukin-1 alpha production)|GO:0032735(positive regulation of interleuki…	Homo sapiens interleukin 16 (IL16), transcript variant 1, mRNA [NM_004513]	chr15:81598391-81598450	hs|15q25.1
A_33_P3337609	-0.141432	0.0519839	-2.72068	0.00667826	0.777998	1		FALSE	FALSE	FALSE	ENST00000411475						ENST00000411475	NP113779		immunoglobulin kappa variable 1/OR2-3 (pseudogene) [Source:HGNC Symbol;Acc:HGNC:5769] [ENST00000411475]	chr2:97726055-97726114	hs|2q11.2
A_33_P3239332	0.0316227	0.0116216	2.72103	0.00668755	0.777998	1	LINC00907	TRUE	FALSE	FALSE	NR_046454	NR_046454	NR_046454	Hs.652819	284260	long intergenic non-protein coding RNA 907	ENST00000585639	THC2521515		Homo sapiens long intergenic non-protein coding RNA 907 (LINC00907), transcript variant 2, long non-coding RNA [NR_046454]	chr18:40113244-40113303	hs|18q12.3
A_24_P163537	-0.0549267	0.0201992	-2.71925	0.00670332	0.777998	1	TMED4	TRUE	TRUE	FALSE	NM_182547	NM_182547	NM_182547	Hs.598832	222068	transmembrane p24 trafficking protein 4	ENST00000457408	THC2574515	GO:0005783(endoplasmic reticulum)|GO:0005789(endoplasmic reticulum membrane)|GO:0005793(endoplasmic reticulum-Golgi intermediate compartment)|GO:0005794(Golgi apparatus)|GO:0006886(intracellular protein transport)|GO:0006888(endoplasmic reticulum to Golgi vesicle-mediated transport)|GO:0007030(Golgi organization)|GO:0016021(integral component of membrane)|GO:0030134(COPII-coated ER to Golgi trans…	Homo sapiens transmembrane p24 trafficking protein 4 (TMED4), transcript variant 1, mRNA [NM_182547]	chr7:44620742-44619219	hs|7p13
A_21_P0014244	-0.029609	0.0108909	-2.71868	0.00673353	0.777998	1	LINC00703	TRUE	FALSE	FALSE	NR_108054	NR_108054	NR_108054	Hs.158438	100507059	long intergenic non-protein coding RNA 703	ENST00000434902	THC2674370		Homo sapiens long intergenic non-protein coding RNA 703 (LINC00703), transcript variant 1, long non-coding RNA [NR_108054]	chr10:4450886-4450945	hs|10p15.1
A_24_P48791	-0.0317285	0.0116724	-2.71824	0.0067455	0.777998	1	EIF2S2	TRUE	TRUE	FALSE	NM_003908	NM_003908	NM_003908	Hs.429180	8894	eukaryotic translation initiation factor 2 subunit beta	ENST00000374980	THC2470002	GO:0001701(in utero embryonic development)|GO:0001731(formation of translation preinitiation complex)|GO:0001732(formation of cytoplasmic translation initiation complex)|GO:0002176(male germ cell proliferation)|GO:0003723(RNA binding)|GO:0003729(mRNA binding)|GO:0003743(translation initiation factor activity)|GO:0005515(protein binding)|GO:0005634(nucleus)|GO:0005737(cytoplasm)|GO:0005829(cytosol…	Homo sapiens eukaryotic translation initiation factor 2 subunit beta (EIF2S2), transcript variant 1, mRNA [NM_003908]	chr20:32676707-32676648	hs|20q11.22
A_33_P3304998	-0.0279563	0.0102955	-2.71538	0.00677859	0.777998	1		FALSE	FALSE	FALSE	ENST00000452967						ENST00000452967			putative paraneoplastic antigen-like protein 6B-like protein LOC649238 pseudogene [ENST00000452967]	chrX:152197893-152197952	hs|Xq28
A_33_P3494875	-0.0458291	0.0168796	-2.71506	0.00678818	0.777998	1	SLC35F5	TRUE	TRUE	FALSE	NM_001330314	NM_001330314	NM_001330314	Hs.632527	80255	solute carrier family 35 member F5	ENST00000245680	THC2495612	GO:0016021(integral component of membrane)	Homo sapiens solute carrier family 35 member F5 (SLC35F5), transcript variant 3, mRNA [NM_001330314]	chr2:114464807-114464748	hs|2q14.1
A_33_P3309684	-0.0474094	0.0174601	-2.7153	0.0067954	0.777998	1		FALSE	FALSE	FALSE	ENST00000474540						ENST00000474540			ribosomal protein, large, P2 (RPLP2) pseudogene [ENST00000474540]	chr11:107779285-107779344	hs|11q22.3
A_23_P110288	-0.0238972	0.00880975	-2.71259	0.00684596	0.777998	1	GSTCD	TRUE	TRUE	FALSE	NM_024751	NM_024751	NM_024751	Hs.161429	79807	glutathione S-transferase C-terminal domain containing	ENST00000484843	THC2474171	GO:0003674(molecular_function)|GO:0005515(protein binding)|GO:0005737(cytoplasm)|GO:0008150(biological_process)|GO:0070062(extracellular exosome)	Homo sapiens glutathione S-transferase C-terminal domain containing (GSTCD), transcript variant 2, mRNA [NM_024751]	chr4:106744140-106744199	hs|4q24
A_21_P0010015	-0.0294741	0.0108671	-2.71223	0.00687031	0.777998	1	LOC105372564	FALSE	FALSE	FALSE	XR_937340	XR_937340	XR_937340		105372564	uncharacterized LOC105372564				PREDICTED: Homo sapiens uncharacterized LOC105372564 (LOC105372564), transcript variant X1, ncRNA [XR_937340]	chr20:22497643-22497584	hs|20p11.21
A_33_P3302736	-0.0363223	0.0133981	-2.711	0.00687709	0.777998	1	ZSCAN30	TRUE	FALSE	FALSE	NM_001166012	NM_001166012	NM_001166012	Hs.619840	100101467	zinc finger and SCAN domain containing 30	ENST00000639929	THC2475755	GO:0000978(RNA polymerase II cis-regulatory region sequence-specific DNA binding)|GO:0000981(DNA-binding transcription factor activity, RNA polymerase II-specific)|GO:0005515(protein binding)|GO:0005634(nucleus)|GO:0006357(regulation of transcription by RNA polymerase II)|GO:0046872(metal ion binding)	Homo sapiens zinc finger and SCAN domain containing 30 (ZSCAN30), transcript variant 1, mRNA [NM_001166012]	chr18:32833482-32833423	hs|18q12.2
A_33_P3286481	-0.104543	0.0385718	-2.71034	0.00688414	0.777998	1		FALSE	FALSE	FALSE	ENST00000605188						ENST00000605188			SH3 domain binding glutamic acid-rich protein like 3 (SH3BGRL3) pseudogene [ENST00000605188]	chr6:52522393-52522449	hs|6p12.2
A_33_P3565133	0.0385678	0.0142338	2.7096	0.00691367	0.777998	1	LINC00642	TRUE	TRUE	FALSE	NR_033986	NR_033986	NR_033986	Hs.131037	400238	long intergenic non-protein coding RNA 642	ENST00000658034	THC2607603		Homo sapiens long intergenic non-protein coding RNA 642 (LINC00642), long non-coding RNA [NR_033986]	chr14:90925173-90925232	hs|14q32.11
A_33_P3356210	0.0307074	0.0113315	2.70991	0.00692009	0.777998	1	NCR3LG1	TRUE	FALSE	FALSE	NM_001202439	NM_001202439	NM_001202439	Hs.146274	374383	natural killer cell cytotoxicity receptor 3 ligand 1	ENST00000338965	THC2540431	GO:0005515(protein binding)|GO:0005886(plasma membrane)|GO:0016021(integral component of membrane)	Homo sapiens natural killer cell cytotoxicity receptor 3 ligand 1 (NCR3LG1), mRNA [NM_001202439]	chr11:17398685-17398744	hs|11p15.1
A_23_P129014	0.0359233	0.0132623	2.70868	0.00693085	0.777998	1	EFCAB11	TRUE	TRUE	FALSE	NM_145231	NM_145231	NM_145231	Hs.123232	90141	EF-hand calcium binding domain 11	ENST00000553871	THC2474191	GO:0005509(calcium ion binding)|GO:0005515(protein binding)	Homo sapiens EF-hand calcium binding domain 11 (EFCAB11), transcript variant 1, mRNA [NM_145231]	chr14:90263611-90263552	hs|14q32.11
A_21_P0004567	-0.0604778	0.0223449	-2.70656	0.00696595	0.777998	1		FALSE	FALSE	FALSE	ENST00000650273						ENST00000650273			lung cancer associated transcript 1 [Source:HGNC Symbol;Acc:HGNC:48498] [ENST00000650273]	chr5:90607514-90606842	hs|5q14.3
A_33_P3419419	0.0413177	0.0152663	2.70646	0.00697503	0.777998	1	PIK3C2B	TRUE	FALSE	FALSE	ENST00000367184				5287	phosphatidylinositol-4-phosphate 3-kinase catalytic subunit type 2 beta	ENST00000367184	THC2703322	GO:0005515(protein binding)|GO:0005524(ATP binding)|GO:0005654(nucleoplasm)|GO:0005737(cytoplasm)|GO:0005783(endoplasmic reticulum)|GO:0005829(cytosol)|GO:0005886(plasma membrane)|GO:0005942(phosphatidylinositol 3-kinase complex)|GO:0008150(biological_process)|GO:0014065(phosphatidylinositol 3-kinase signaling)|GO:0016020(membrane)|GO:0016303(1-phosphatidylinositol-3-kinase activity)|GO:0016310(p…	phosphatidylinositol-4-phosphate 3-kinase catalytic subunit type 2 beta [Source:HGNC Symbol;Acc:HGNC:8972] [ENST00000367184]	chr1:204435959-204435900	hs|1q32.1
A_23_P252775	0.0503829	0.0186263	2.70494	0.00700767	0.777998	1	APTX	TRUE	TRUE	FALSE	NM_175073	NM_175073	NM_175073	Hs.20158	54840	aprataxin	ENST00000671774	THC2490295	GO:0000012(single strand break repair)|GO:0000785(chromatin)|GO:0003682(chromatin binding)|GO:0003684(damaged DNA binding)|GO:0003690(double-stranded DNA binding)|GO:0003697(single-stranded DNA binding)|GO:0003725(double-stranded RNA binding)|GO:0005515(protein binding)|GO:0005634(nucleus)|GO:0005654(nucleoplasm)|GO:0005730(nucleolus)|GO:0005737(cytoplasm)|GO:0006266(DNA ligation)|GO:0006302(doub…	Homo sapiens aprataxin (APTX), transcript variant 1, mRNA [NM_175073]	chr9:32972664-32972614	hs|9p21.1
A_21_P0011210	-0.0329127	0.0121716	-2.70407	0.00701937	0.777998	1		FALSE	FALSE	FALSE	ENST00000444553		AL832753	Hs.742132			ENST00000444553	THC2649164		PHD finger protein 2 pseudogene 2 [Source:HGNC Symbol;Acc:HGNC:38808] [ENST00000444553]	chr13:19622230-19622171	hs|13q12.11
A_32_P52206	-0.0479844	0.0177485	-2.70357	0.00702726	0.777998	1	TYW1	TRUE	TRUE	FALSE	NM_018264	NM_018264	NM_018264	Hs.520917	55253	tRNA-yW synthesizing protein 1 homolog	ENST00000620995	THC2563083	GO:0010181(FMN binding)|GO:0031591(wybutosine biosynthetic process)|GO:0046872(metal ion binding)|GO:0051539(4 iron, 4 sulfur cluster binding)|GO:0102521(tRNA-4-demethylwyosine synthase activity)	Homo sapiens tRNA-yW synthesizing protein 1 homolog (TYW1), transcript variant 1, mRNA [NM_018264]	chr7:66479444-66479503	hs|7q11.21
A_23_P205031	0.0321323	0.0118913	2.70216	0.00706405	0.777998	1	COL4A2	TRUE	TRUE	FALSE	NM_001846	NM_001846	NM_001846	Hs.508716	1284	collagen type IV alpha 2 chain	ENST00000650225	THC2549560	GO:0001525(angiogenesis)|GO:0005201(extracellular matrix structural constituent)|GO:0005515(protein binding)|GO:0005576(extracellular region)|GO:0005587(collagen type IV trimer)|GO:0005615(extracellular space)|GO:0005788(endoplasmic reticulum lumen)|GO:0006351(transcription, DNA-templated)|GO:0007568(aging)|GO:0014823(response to activity)|GO:0016525(negative regulation of angiogenesis)|GO:003002…	Homo sapiens collagen type IV alpha 2 chain (COL4A2), mRNA [NM_001846]	chr13:111165261-111165320	hs|13q34
A_33_P3420068	-0.0501361	0.0185591	-2.70143	0.00707633	0.777998	1	GOLGA7	TRUE	FALSE	FALSE	NM_001002296	NM_001002296	NM_001002296	Hs.654773	51125	golgin A7	ENST00000418542	THC2615916	GO:0000139(Golgi membrane)|GO:0002178(palmitoyltransferase complex)|GO:0005515(protein binding)|GO:0005576(extracellular region)|GO:0005795(Golgi stack)|GO:0006612(protein targeting to membrane)|GO:0006893(Golgi to plasma membrane transport)|GO:0018230(peptidyl-L-cysteine S-palmitoylation)|GO:0031228(intrinsic component of Golgi membrane)|GO:0043001(Golgi to plasma membrane protein transport)|GO:…	Homo sapiens golgin A7 (GOLGA7), transcript variant 2, mRNA [NM_001002296]	chr8:41363520-41364625	hs|8p11.21
A_33_P3210516	0.0397094	0.0147087	2.69973	0.00712533	0.777998	1	LDAH	TRUE	FALSE	FALSE	ENST00000419825				60526	lipid droplet associated hydrolase	ENST00000419825		GO:0005783(endoplasmic reticulum)|GO:0005811(lipid droplet)|GO:0016042(lipid catabolic process)|GO:0016298(lipase activity)|GO:0019915(lipid storage)	lipid droplet associated hydrolase [Source:HGNC Symbol;Acc:HGNC:26145] [ENST00000419825]	chr2:20988708-20988649	hs|2p24.1
A_32_P103614	-0.0297927	0.0110436	-2.69774	0.0071448	0.777998	1	NEBL-AS1	TRUE	FALSE	FALSE	NR_046283	NR_046283	NR_046283	Hs.635827	100128511	NEBL antisense RNA 1	ENST00000417845			Homo sapiens NEBL antisense RNA 1 (NEBL-AS1), transcript variant 1, long non-coding RNA [NR_046283]	chr10:21463786-21463845	hs|10p12.31
A_23_P67278	-0.0310892	0.0115265	-2.6972	0.00717514	0.777998	1	ZNF443	TRUE	FALSE	FALSE	NM_005815	NM_005815	NM_005815	Hs.720755	10224	zinc finger protein 443	ENST00000301547	THC2470805	GO:0000977(RNA polymerase II transcription regulatory region sequence-specific DNA binding)|GO:0000981(DNA-binding transcription factor activity, RNA polymerase II-specific)|GO:0005634(nucleus)|GO:0006357(regulation of transcription by RNA polymerase II)|GO:0006915(apoptotic process)|GO:0046872(metal ion binding)	Homo sapiens zinc finger protein 443 (ZNF443), mRNA [NM_005815]	chr19:12541400-12541341	hs|19p13.2
A_23_P133236	0.0292505	0.0108535	2.69503	0.00722562	0.777998	1	PCDHB14	TRUE	FALSE	FALSE	NM_018934	NM_018934	NM_018934	Hs.658497	56122	protocadherin beta 14	ENST00000624896	THC2491637	GO:0005509(calcium ion binding)|GO:0005515(protein binding)|GO:0005887(integral component of plasma membrane)|GO:0007155(cell adhesion)|GO:0007156(homophilic cell adhesion via plasma membrane adhesion molecules)|GO:0007268(chemical synaptic transmission)|GO:0007416(synapse assembly)|GO:0016021(integral component of membrane)|GO:0016339(calcium-dependent cell-cell adhesion via plasma membrane cell…	Homo sapiens protocadherin beta 14 (PCDHB14), mRNA [NM_018934]	chr5:140605528-140605587	hs|5q31.3
A_33_P3262470	0.0296262	0.010997	2.69402	0.00725021	0.777998	1	SERP2	TRUE	TRUE	FALSE	NR_144535	NR_144535	NR_144535		387923	stress associated endoplasmic reticulum protein family member 2	ENST00000493476	THC2615322	GO:0005515(protein binding)|GO:0005789(endoplasmic reticulum membrane)|GO:0006486(protein glycosylation)|GO:0015031(protein transport)|GO:0016021(integral component of membrane)|GO:0030968(endoplasmic reticulum unfolded protein response)	Homo sapiens stress associated endoplasmic reticulum protein family member 2 (SERP2), transcript variant 3, non-coding RNA [NR_144535]	chr13:44964502-44964561	hs|13q14.11
A_33_P3269862	0.0275908	0.010244	2.69336	0.00726562	0.777998	1		FALSE	FALSE	FALSE	ENST00000420841						ENST00000420841			dihydrofolate reductase pseudogene 2 [Source:HGNC Symbol;Acc:HGNC:2863] [ENST00000420841]	chr6:31334405-31334346	hs|6p21.33
A_24_P228717	-0.0753423	0.0279979	-2.69099	0.00729135	0.777998	1	RAC2	TRUE	FALSE	FALSE	NM_002872	NM_002872	NM_002872	Hs.517601	5880	Rac family small GTPase 2	ENST00000441619	THC2468436	GO:0003924(GTPase activity)|GO:0005515(protein binding)|GO:0005525(GTP binding)|GO:0005635(nuclear envelope)|GO:0005741(mitochondrial outer membrane)|GO:0005789(endoplasmic reticulum membrane)|GO:0005829(cytosol)|GO:0005856(cytoskeleton)|GO:0005884(actin filament)|GO:0005886(plasma membrane)|GO:0005925(focal adhesion)|GO:0005938(cell cortex)|GO:0007015(actin filament organization)|GO:0007163(esta…	Homo sapiens Rac family small GTPase 2 (RAC2), mRNA [NM_002872]	chr22:37627281-37622795	hs|22q13.1
A_23_P99044	0.0340106	0.0126425	2.69019	0.00732328	0.777998	1	KRT71	TRUE	FALSE	FALSE	NM_033448	NM_033448	NM_033448	Hs.660007	112802	keratin 71	ENST00000267119	THC2478222	GO:0005515(protein binding)|GO:0005829(cytosol)|GO:0031069(hair follicle morphogenesis)|GO:0045095(keratin filament)|GO:0045109(intermediate filament organization)|GO:0070062(extracellular exosome)	Homo sapiens keratin 71 (KRT71), mRNA [NM_033448]	chr12:52937963-52937904	hs|12q13.13
A_33_P3306177	-0.0433509	0.0161179	-2.68962	0.00732659	0.777998	1	TAPT1	TRUE	TRUE	FALSE	NM_153365	NM_153365	NM_153365	Hs.479223	202018	transmembrane anterior posterior transformation 1	ENST00000513782	THC2761412	GO:0001503(ossification)|GO:0005813(centrosome)|GO:0007186(G protein-coupled receptor signaling pathway)|GO:0014032(neural crest cell development)|GO:0016021(integral component of membrane)|GO:0016520(growth hormone-releasing hormone receptor activity)|GO:0030030(cell projection organization)|GO:0030176(integral component of endoplasmic reticulum membrane)|GO:0035437(maintenance of protein locali…	Homo sapiens transmembrane anterior posterior transformation 1 (TAPT1), mRNA [NM_153365]	chr4:16165046-16164987	hs|4p15.32
A_19_P00319413	0.0424199	0.0157724	2.68949	0.00732977	0.777998	1		FALSE	FALSE	FALSE	ENST00000658837	XR_949654	XR_949654				ENST00000658837	THC2650217		novel transcript [ENST00000658837]	chr8:32902019-32902078	hs|8p12
A_32_P193822	-0.0637362	0.0237081	-2.68837	0.00735384	0.777998	1	ZC3H11A	TRUE	TRUE	FALSE	NM_014827	NM_014827	NM_014827	Hs.532399	9877	zinc finger CCCH-type containing 11A	ENST00000367211	NP1160256	GO:0003723(RNA binding)|GO:0003729(mRNA binding)|GO:0005515(protein binding)|GO:0005654(nucleoplasm)|GO:0016973(poly(A)+ mRNA export from nucleus)|GO:0046872(metal ion binding)	Homo sapiens zinc finger CCCH-type containing 11A (ZC3H11A), transcript variant 3, mRNA [NM_014827]	chr1:203797464-203797523	hs|1q32.1
A_24_P145009	-0.0317476	0.0118118	-2.68779	0.00736185	0.777998	1	ZNRF2P1	TRUE	FALSE	FALSE	NR_003502	NR_003502	NR_003502	Hs.510645	441208	zinc and ring finger 2 pseudogene 1		THC2479828		Homo sapiens zinc and ring finger 2 pseudogene 1 (ZNRF2P1), non-coding RNA [NR_003502]	chr7:32769148-32769207	hs|7p14.3
A_24_P178444	-0.0293797	0.0109365	-2.68638	0.00744112	0.777998	1		FALSE	FALSE	FALSE	ENST00000526512						ENST00000526512			argininosuccinate synthetase 1 pseudogene 13 [Source:HGNC Symbol;Acc:HGNC:763] [ENST00000526512]	chr11:107047965-107048024	hs|11q22.3
A_23_P106874	0.0232033	0.00863598	2.68681	0.0074745	0.777998	1	PMFBP1	TRUE	FALSE	FALSE	NM_031293	NM_031293	NM_031293	Hs.714939	83449	polyamine modulated factor 1 binding protein 1	ENST00000379073	NP499772	GO:0003674(molecular_function)|GO:0005737(cytoplasm)|GO:0007283(spermatogenesis)|GO:0097224(sperm connecting piece)	Homo sapiens polyamine modulated factor 1 binding protein 1 (PMFBP1), transcript variant 1, mRNA [NM_031293]	chr16:72153134-72153075	hs|16q22.2
A_23_P27404	-0.0356548	0.013293	-2.68222	0.00749593	0.777998	1	ZNF841	TRUE	TRUE	FALSE	NM_001369825	NM_001369825	NM_001369825	Hs.665751	284371	zinc finger protein 841	ENST00000601738	THC2474698	GO:0000978(RNA polymerase II cis-regulatory region sequence-specific DNA binding)|GO:0001228(DNA-binding transcription activator activity, RNA polymerase II-specific)|GO:0005634(nucleus)|GO:0006357(regulation of transcription by RNA polymerase II)|GO:0045944(positive regulation of transcription by RNA polymerase II)|GO:0046872(metal ion binding)	Homo sapiens zinc finger protein 841 (ZNF841), transcript variant 5, mRNA [NM_001369825]	chr19:52567756-52567718	hs|19q13.41
A_32_P135336	0.0502648	0.0187572	2.67977	0.00753628	0.777998	1	LOC388242	FALSE	FALSE	FALSE	NR_002556	NR_002556	NR_002556	Hs.662549	388242	SAGA complex associated factor 29 pseudogene	ENST00000549950	THC2546736		Homo sapiens SAGA complex associated factor 29 pseudogene (LOC388242), non-coding RNA [NR_002556]	chr16:29476353-29476294	hs|16p11.2
A_24_P417352	-0.13359	0.0498533	-2.67966	0.00753812	0.777998	1		FALSE	FALSE	FALSE	ENST00000390559						ENST00000390559	NP1181174		immunoglobulin heavy constant mu [Source:HGNC Symbol;Acc:HGNC:5541] [ENST00000390559]	chr14:106321243-106321184	hs|14q32.33
A_33_P3224070	0.0436567	0.0162931	2.67946	0.00755353	0.777998	1	CSRNP1	TRUE	FALSE	FALSE	NM_001320559	NM_001320559	NM_001320559	Hs.370950	64651	cysteine and serine rich nuclear protein 1	ENST00000514182	THC2711210	GO:0000785(chromatin)|GO:0000981(DNA-binding transcription factor activity, RNA polymerase II-specific)|GO:0001228(DNA-binding transcription activator activity, RNA polymerase II-specific)|GO:0003674(molecular_function)|GO:0003700(DNA-binding transcription factor activity)|GO:0005515(protein binding)|GO:0005634(nucleus)|GO:0006357(regulation of transcription by RNA polymerase II)|GO:0006915(apopt…	Homo sapiens cysteine and serine rich nuclear protein 1 (CSRNP1), transcript variant 1, mRNA [NM_001320559]	chr3:39184605-39184546	hs|3p22.2
A_24_P400997	-0.0888097	0.0331512	-2.67893	0.00755991	0.777998	1	SMCHD1	TRUE	FALSE	FALSE	NM_015295	NM_015295	NM_015295	Hs.8118	23347	structural maintenance of chromosomes flexible hinge domain containing 1	ENST00000320876	THC2644071	GO:0000781(chromosome, telomeric region)|GO:0001740(Barr body)|GO:0003677(DNA binding)|GO:0005515(protein binding)|GO:0005524(ATP binding)|GO:0006302(double-strand break repair)|GO:0009048(dosage compensation by inactivation of X chromosome)|GO:0016887(ATP hydrolysis activity)|GO:0035861(site of double-strand break)|GO:0042803(protein homodimerization activity)|GO:0043584(nose development)|GO:004…	Homo sapiens structural maintenance of chromosomes flexible hinge domain containing 1 (SMCHD1), mRNA [NM_015295]	chr18:2673319-2674029	hs|18p11.32
A_23_P81912	-0.0503573	0.0187998	-2.67861	0.00756251	0.777998	1	TUBB	TRUE	TRUE	FALSE	NM_178014	NM_178014	NM_178014	Hs.636480	203068	tubulin beta class I	ENST00000681421	THC2584646	GO:0000226(microtubule cytoskeleton organization)|GO:0000278(mitotic cell cycle)|GO:0003924(GTPase activity)|GO:0005198(structural molecule activity)|GO:0005200(structural constituent of cytoskeleton)|GO:0005515(protein binding)|GO:0005525(GTP binding)|GO:0005576(extracellular region)|GO:0005634(nucleus)|GO:0005641(nuclear envelope lumen)|GO:0005737(cytoplasm)|GO:0005829(cytosol)|GO:0005856(cytos…	Homo sapiens tubulin beta class I (TUBB), transcript variant 2, mRNA [NM_178014]	chr6:30691905-30691964	hs|6p21.33
A_21_P0012710	-0.0291966	0.0108965	-2.67946	0.00756407	0.777998	1	LOC105374344	FALSE	FALSE	FALSE	NR_134676	NR_134676	NR_134676		105374344	uncharacterized LOC105374344	ENST00000504969	THC2739390		Homo sapiens uncharacterized LOC105374344 (LOC105374344), long non-coding RNA [NR_134676]	chr4:1126570-1126629	hs|4p16.3
A_33_P3258617	-0.0274469	0.0102509	-2.67751	0.00758611	0.777998	1	PLIN2	TRUE	FALSE	FALSE	ENST00000380464				123	perilipin 2	ENST00000380464	THC2632368	GO:0005515(protein binding)|GO:0005576(extracellular region)|GO:0005634(nucleus)|GO:0005783(endoplasmic reticulum)|GO:0005811(lipid droplet)|GO:0005829(cytosol)|GO:0005886(plasma membrane)|GO:0009410(response to xenobiotic stimulus)|GO:0010890(positive regulation of sequestering of triglyceride)|GO:0014070(response to organic cyclic compound)|GO:0015909(long-chain fatty acid transport)|GO:0019915…	perilipin 2 [Source:HGNC Symbol;Acc:HGNC:248] [ENST00000380464]	chr9:19123462-19123403	hs|9p22.1
A_24_P15898	-0.0284878	0.0106426	-2.67678	0.00763151	0.777998	1	OBSCN-AS1	TRUE	TRUE	FALSE	NR_073155	NR_073155	NR_073155	Hs.650039	574407	OBSCN antisense RNA 1	ENST00000295012	THC2605806		Homo sapiens OBSCN antisense RNA 1 (OBSCN-AS1), transcript variant 2, long non-coding RNA [NR_073155]	chr1:228391363-228391304	hs|1q42.13
A_19_P00318790	0.037256	0.0139057	2.67919	0.00763365	0.777998	1		FALSE	FALSE	FALSE	ENST00000454172						ENST00000454172			long intergenic non-protein coding RNA 1611 [Source:HGNC Symbol;Acc:HGNC:51791] [ENST00000454172]	chr6:85265856-85265797	hs|6q14.3
A_23_P62642	0.0548376	0.0205091	2.67383	0.00766958	0.777998	1	CFAP45	TRUE	TRUE	FALSE	NM_012337	NM_012337	NM_012337	Hs.647705	25790	cilia and flagella associated protein 45	ENST00000475911	THC2474012	GO:0005515(protein binding)|GO:0005576(extracellular region)|GO:0005634(nucleus)|GO:0005654(nucleoplasm)|GO:0005930(axoneme)|GO:0016208(AMP binding)|GO:0030317(flagellated sperm motility)|GO:0060287(epithelial cilium movement involved in determination of left/right asymmetry)|GO:0060296(regulation of cilium beat frequency involved in ciliary motility)|GO:0061966(establishment of left/right asymme…	Homo sapiens cilia and flagella associated protein 45 (CFAP45), mRNA [NM_012337]	chr1:159846444-159846385	hs|1q23.2
A_23_P81676	-0.030397	0.011364	-2.67484	0.00768221	0.777998	1	CCN6	FALSE	FALSE	FALSE	NM_198239	NM_198239	NM_198239	Hs.558428	8838	cellular communication network factor 6	ENST00000368664	NP1459369	GO:0005178(integrin binding)|GO:0005520(insulin-like growth factor binding)|GO:0005615(extracellular space)|GO:0005739(mitochondrion)|GO:0007155(cell adhesion)|GO:0007165(signal transduction)|GO:0007267(cell-cell signaling)|GO:0008083(growth factor activity)|GO:0008201(heparin binding)|GO:0008285(negative regulation of cell population proliferation)|GO:0016525(negative regulation of angiogenesis)…	Homo sapiens cellular communication network factor 6 (CCN6), transcript variant 3, mRNA [NM_198239]	chr6:112389473-112389532	hs|6q21
A_33_P3251144	-0.0324353	0.0121306	-2.67384	0.00768268	0.777998	1	CDCA7L	TRUE	FALSE	FALSE	NM_001127370	NM_001127370	NM_001127370	Hs.744069	55536	cell division cycle associated 7 like	ENST00000465490	THC2606040	GO:0001650(fibrillar center)|GO:0005515(protein binding)|GO:0005634(nucleus)|GO:0005654(nucleoplasm)|GO:0005730(nucleolus)|GO:0005829(cytosol)|GO:0006355(regulation of transcription, DNA-templated)|GO:0008284(positive regulation of cell population proliferation)	Homo sapiens cell division cycle associated 7 like (CDCA7L), transcript variant 2, mRNA [NM_001127370]	chr7:21947808-21947749	hs|7p15.3
A_21_P0014347	0.0292425	0.0109388	2.67327	0.00769955	0.777998	1		FALSE	FALSE	FALSE	ENST00000587534	XR_001752908	XR_001752908	Hs.665543			ENST00000587534	THC2621656		novel transcript, antisense to FMNL1 [ENST00000587534]	chr17:43316003-43315944	hs|17q21.31
A_23_P328237	-0.0370669	0.0138756	-2.67138	0.00772995	0.777998	1	SPTY2D1	TRUE	TRUE	FALSE	NM_194285	NM_194285	NM_194285	Hs.745113	144108	SPT2 chromatin protein domain containing 1	ENST00000336349	THC2493076	GO:0001042(RNA polymerase I core binding)|GO:0003677(DNA binding)|GO:0005654(nucleoplasm)|GO:0005730(nucleolus)|GO:0006334(nucleosome assembly)|GO:0006355(regulation of transcription, DNA-templated)|GO:0010847(regulation of chromatin assembly)|GO:0042393(histone binding)|GO:0043486(histone exchange)	Homo sapiens SPT2 chromatin protein domain containing 1 (SPTY2D1), mRNA [NM_194285]	chr11:18628959-18628900	hs|11p15.1
A_33_P3296366	0.0273255	0.0102314	2.67074	0.00773922	0.777998	1	PODXL2	TRUE	FALSE	FALSE	NM_015720	NM_015720	NM_015720	Hs.591290	50512	podocalyxin like 2	ENST00000342480	THC2612442	GO:0005515(protein binding)|GO:0005539(glycosaminoglycan binding)|GO:0005796(Golgi lumen)|GO:0005887(integral component of plasma membrane)|GO:0050901(leukocyte tethering or rolling)	Homo sapiens podocalyxin like 2 (PODXL2), mRNA [NM_015720]	chr3:127390371-127390430	hs|3q21.3
A_24_P605081	-0.0473707	0.0177375	-2.67065	0.00775482	0.777998	1	CUTALP	TRUE	FALSE	FALSE	NR_152406	NR_152406	NR_152406	Hs.594170	253039	cutA divalent cation tolerance like, pseudogene	ENST00000640327	THC2497790		Homo sapiens cutA divalent cation tolerance like, pseudogene (CUTALP), transcript variant 3, non-coding RNA [NR_152406]	chr9:123615728-123615787	hs|9q33.2
A_21_P0009617	0.0333308	0.0124816	2.67041	0.00776933	0.777998	1	LINC00908	TRUE	FALSE	FALSE	NR_015417	NR_015417	NR_015417	Hs.390287	284276	long intergenic non-protein coding RNA 908	ENST00000584910	THC2601564		Homo sapiens long intergenic non-protein coding RNA 908 (LINC00908), long non-coding RNA [NR_015417]	chr18:74240908-74242387	hs|18q23
A_33_P3246995	0.124965	0.0468378	2.66803	0.00780531	0.777998	1		FALSE	FALSE	FALSE	ENST00000455434						ENST00000455434			ribosomal protein L31 (RPL31) pseudogene [ENST00000455434]	chr7:124940812-124940753	hs|7q31.33
A_33_P3402600	0.0460701	0.0172693	2.66774	0.00781464	0.777998	1		FALSE	FALSE	FALSE											chr4:102269985-102270044	hs|4q24
A_23_P368278	-0.0504259	0.0189036	-2.66754	0.00781897	0.777998	1	FCHSD2	TRUE	FALSE	FALSE	NM_014824	NM_014824	NM_014824	Hs.744959	9873	FCH and double SH3 domains 2	ENST00000409314	THC2534547	GO:0005515(protein binding)|GO:0005547(phosphatidylinositol-3,4,5-trisphosphate binding)|GO:0005886(plasma membrane)|GO:0005905(clathrin-coated pit)|GO:0007274(neuromuscular synaptic transmission)|GO:0015031(protein transport)|GO:0030833(regulation of actin filament polymerization)|GO:0030838(positive regulation of actin filament polymerization)|GO:0031594(neuromuscular junction)|GO:0043325(phosp…	Homo sapiens FCH and double SH3 domains 2 (FCHSD2), mRNA [NM_014824]	chr11:72548112-72548053	hs|11q13.4
A_21_P0003010	0.02841	0.0106504	2.6675	0.00783554	0.777998	1		FALSE	FALSE	FALSE	lnc-GAP43-8:1									BROAD Institute lincRNA (XLOC_002769), lincRNA [TCONS_00006163]	chr3:116651152-116651211	hs|3q13.31
A_33_P3240043	0.0317388	0.0118941	2.66844	0.00784019	0.777998	1		FALSE	FALSE	FALSE	ENST00000399342						ENST00000399342			novel transcript [ENST00000399342]	chr17:10441114-10441173	hs|17p13.1
A_21_P0013565	0.0719352	0.0269822	2.66602	0.007848	0.777998	1	CNTNAP3B	TRUE	FALSE	FALSE	ENST00000479351				728577	contactin associated protein family member 3B	ENST00000479351	THC2480037	GO:0007155(cell adhesion)|GO:0016021(integral component of membrane)	contactin associated protein family member 3B [Source:HGNC Symbol;Acc:HGNC:32035] [ENST00000479351]	chr9:43890466-43890525	hs|9p11.2
A_23_P355364	-0.0323552	0.0121316	-2.66703	0.00784814	0.777998	1	LRCH3	TRUE	TRUE	FALSE	NM_032773	NM_032773	NM_032773	Hs.518414	84859	leucine rich repeats and calponin homology domain containing 3	ENST00000481048	THC2593654	GO:0005515(protein binding)|GO:0005737(cytoplasm)|GO:0005829(cytosol)|GO:0032185(septin cytoskeleton organization)	Homo sapiens leucine rich repeats and calponin homology domain containing 3 (LRCH3), transcript variant 2, mRNA [NM_032773]	chr3:197585744-197592320	hs|3q29
A_33_P3256725	-0.0363127	0.0136245	-2.66525	0.00787248	0.777998	1	PIP5K1B	TRUE	FALSE	FALSE	NM_001376040	NM_001376040	NM_001376040	Hs.534371	8395	phosphatidylinositol-4-phosphate 5-kinase type 1 beta	ENST00000377284	THC2731642	GO:0000285(1-phosphatidylinositol-3-phosphate 5-kinase activity)|GO:0001931(uropod)|GO:0005515(protein binding)|GO:0005524(ATP binding)|GO:0005829(cytosol)|GO:0005886(plasma membrane)|GO:0006661(phosphatidylinositol biosynthetic process)|GO:0012505(endomembrane system)|GO:0014066(regulation of phosphatidylinositol 3-kinase signaling)|GO:0016308(1-phosphatidylinositol-4-phosphate 5-kinase activity…	Homo sapiens phosphatidylinositol-4-phosphate 5-kinase type 1 beta (PIP5K1B), transcript variant 7, mRNA [NM_001376040]	chr9:71491644-71491703	hs|9q21.11
A_33_P3243588	-0.030363	0.0113929	-2.66508	0.00788706	0.777998	1	PEX3	TRUE	TRUE	FALSE	NM_003630	NM_003630	NM_003630	Hs.7277	8504	peroxisomal biogenesis factor 3	ENST00000367592	THC2524874	GO:0005515(protein binding)|GO:0005654(nucleoplasm)|GO:0005777(peroxisome)|GO:0005778(peroxisomal membrane)|GO:0005779(integral component of peroxisomal membrane)|GO:0005783(endoplasmic reticulum)|GO:0005829(cytosol)|GO:0007031(peroxisome organization)|GO:0008289(lipid binding)|GO:0016020(membrane)|GO:0016557(peroxisome membrane biogenesis)|GO:0030674(protein-macromolecule adaptor activity)|GO:00…	Homo sapiens peroxisomal biogenesis factor 3 (PEX3), mRNA [NM_003630]	chr6:143793334-143793393	hs|6q24.2
A_21_P0011202	0.0333723	0.0125265	2.66413	0.00790833	0.777998	1	LINC00459	FALSE	FALSE	FALSE	NR_047038	NR_047038	NR_047038		100874180	long intergenic non-protein coding RNA 459	ENST00000431656	THC2683167		Homo sapiens long intergenic non-protein coding RNA 459 (LINC00459), long non-coding RNA [NR_047038]	chr13:62902907-62902966	hs|13q21.31
A_21_P0000120	0.0565786	0.0212336	2.66457	0.00791364	0.777998	1	KCNJ18	FALSE	FALSE	FALSE	NM_001194958	NM_001194958	NM_001194958	Hs.200629	100134444	potassium inwardly rectifying channel subfamily J member 18	ENST00000567955	THC2609926	GO:0005242(inward rectifier potassium channel activity)|GO:0005515(protein binding)|GO:0005886(plasma membrane)|GO:0016021(integral component of membrane)|GO:0034765(regulation of ion transmembrane transport)|GO:1990573(potassium ion import across plasma membrane)	Homo sapiens potassium inwardly rectifying channel subfamily J member 18 (KCNJ18), mRNA [NM_001194958]	chr17:21320339-21320398	hs|17p11.2
A_23_P218784	-0.089119	0.0334655	-2.66301	0.00792066	0.777998	1	DDX17	TRUE	TRUE	FALSE	NM_006386	NM_006386	NM_006386	Hs.528305	10521	DEAD-box helicase 17	ENST00000432525	THC2671602	GO:0000380(alternative mRNA splicing, via spliceosome)|GO:0000381(regulation of alternative mRNA splicing, via spliceosome)|GO:0001837(epithelial to mesenchymal transition)|GO:0003713(transcription coactivator activity)|GO:0003723(RNA binding)|GO:0003724(RNA helicase activity)|GO:0005515(protein binding)|GO:0005524(ATP binding)|GO:0005634(nucleus)|GO:0005654(nucleoplasm)|GO:0005730(nucleolus)|GO:…	Homo sapiens DEAD-box helicase 17 (DDX17), transcript variant 1, mRNA [NM_006386]	chr22:38889757-38888104	hs|22q13.1
A_33_P3235876	-0.0791486	0.0297392	-2.66142	0.00795487	0.777998	1		FALSE	FALSE	FALSE	ENST00000390632		Z14178	Hs.539832			ENST00000390632	NP1166770		immunoglobulin heavy variable 3-66 [Source:HGNC Symbol;Acc:HGNC:5619] [ENST00000390632]	chr14:107131119-107131060	hs|14q32.33
A_21_P0003296	0.0354146	0.0133085	2.66104	0.00797921	0.777998	1		FALSE	FALSE	FALSE	ENST00000634744						ENST00000634744			novel transcript [ENST00000634744]	chr3:120084906-120084847	hs|3q13.33
A_21_P0007059	0.0289984	0.0108924	2.66226	0.00799149	0.777998	1		FALSE	FALSE	FALSE	lnc-ANTXRL-1:7									BROAD Institute lincRNA (XLOC_008480), lincRNA [TCONS_00018726]	chr10:47696561-47696620	hs|10q11.22
A_32_P200308	-0.0283537	0.0106575	-2.66044	0.00799957	0.777998	1	LINC00977	TRUE	FALSE	FALSE	NR_033916	NR_033916	NR_033916	Hs.49902	728724	long intergenic non-protein coding RNA 977	ENST00000670386	THC2674975		Homo sapiens long intergenic non-protein coding RNA 977 (LINC00977), long non-coding RNA [NR_033916]	chr8:130228878-130228819	hs|8q24.21
A_23_P77669	0.0339537	0.0127676	2.65937	0.00801179	0.777998	1	ZNF821	TRUE	FALSE	FALSE	NM_017530	NM_017530	NM_017530	Hs.744055	55565	zinc finger protein 821	ENST00000565601	THC2502448	GO:0000978(RNA polymerase II cis-regulatory region sequence-specific DNA binding)|GO:0003700(DNA-binding transcription factor activity)|GO:0005515(protein binding)|GO:0005634(nucleus)|GO:0006357(regulation of transcription by RNA polymerase II)|GO:0046872(metal ion binding)|GO:1990837(sequence-specific double-stranded DNA binding)	Homo sapiens zinc finger protein 821 (ZNF821), transcript variant 4, mRNA [NM_017530]	chr16:71893808-71893749	hs|16q22.2
A_21_P0014862	0.0523966	0.0197097	2.65841	0.00803521	0.777998	1		FALSE	FALSE	FALSE											chr14:090871996-090871937	hs|14q32.11
A_33_P3298398	-0.0341463	0.0128451	-2.65831	0.00804399	0.777998	1		FALSE	FALSE	FALSE											chr2:192568150-192568209	hs|2q32.3
A_33_P3224702	0.0298568	0.0112317	2.65827	0.00805519	0.777998	1	PCNX4	TRUE	TRUE	FALSE	ENST00000391611				64430	pecanex 4	ENST00000391611	THC2519378	GO:0005515(protein binding)|GO:0016021(integral component of membrane)	pecanex 4 [Source:HGNC Symbol;Acc:HGNC:20349] [ENST00000391611]	chr14:60575438-60575497	hs|14q23.1
A_21_P0011296	-0.0295396	0.0111151	-2.65761	0.00806186	0.777998	1	XLOC_l2_004594	FALSE	FALSE	FALSE	TCONS_l2_00008478							THC2569926		BROAD Institute lincRNA (XLOC_l2_004594), lincRNA [TCONS_l2_00008478]	chr15:28913537-28913596	hs|15q13.1
A_23_P117298	0.0480775	0.0180937	2.65714	0.00806187	0.777998	1	F7	TRUE	FALSE	FALSE	NM_000131	NM_000131	NM_000131	Hs.36989	2155	coagulation factor VII	ENST00000541084	THC2481575	GO:0001666(response to hypoxia)|GO:0002690(positive regulation of leukocyte chemotaxis)|GO:0004252(serine-type endopeptidase activity)|GO:0005102(signaling receptor binding)|GO:0005509(calcium ion binding)|GO:0005515(protein binding)|GO:0005576(extracellular region)|GO:0005615(extracellular space)|GO:0005788(endoplasmic reticulum lumen)|GO:0005796(Golgi lumen)|GO:0005886(plasma membrane)|GO:00075…	Homo sapiens coagulation factor VII (F7), transcript variant 1, mRNA [NM_000131]	chr13:113773878-113773937	hs|13q34
A_24_P76666	-0.0235541	0.0088632	-2.65751	0.00806352	0.777998	1	CSNK2A1	TRUE	FALSE	FALSE	NM_177559	NM_177559	NM_177559	Hs.644056	1457	casein kinase 2 alpha 1	ENST00000647348	THC2488957	GO:0004674(protein serine/threonine kinase activity)|GO:0005515(protein binding)|GO:0005524(ATP binding)|GO:0005634(nucleus)|GO:0005654(nucleoplasm)|GO:0005829(cytosol)|GO:0005886(plasma membrane)|GO:0005956(protein kinase CK2 complex)|GO:0006468(protein phosphorylation)|GO:0006915(apoptotic process)|GO:0007049(cell cycle)|GO:0007165(signal transduction)|GO:0008284(positive regulation of cell pop…	Homo sapiens casein kinase 2 alpha 1 (CSNK2A1), transcript variant 1, mRNA [NM_177559]	chr20:469405-469346	hs|20p13
A_33_P3286684	-0.0457862	0.0172361	-2.65641	0.00807907	0.777998	1	IKZF1	TRUE	TRUE	FALSE	ENST00000484847				10320	IKAROS family zinc finger 1	ENST00000484847	THC2486423	GO:0000978(RNA polymerase II cis-regulatory region sequence-specific DNA binding)|GO:0003677(DNA binding)|GO:0003700(DNA-binding transcription factor activity)|GO:0005515(protein binding)|GO:0005634(nucleus)|GO:0005654(nucleoplasm)|GO:0005721(pericentric heterochromatin)|GO:0005829(cytosol)|GO:0006325(chromatin organization)|GO:0006357(regulation of transcription by RNA polymerase II)|GO:0007049(…	IKAROS family zinc finger 1 [Source:HGNC Symbol;Acc:HGNC:13176] [ENST00000484847]	chr7:50367412-50367471	hs|7p12.2
A_21_P0002101	-0.0304893	0.0114834	-2.65507	0.00810582	0.777998	1	LINC01941	FALSE	FALSE	FALSE	NR_146970	NR_146970	NR_146970	Hs.555059	105373600	long intergenic non-protein coding RNA 1941	ENST00000455174	THC2645881		Homo sapiens long intergenic non-protein coding RNA 1941 (LINC01941), long non-coding RNA [NR_146970]	chr2:126871594-126870689	hs|2q14.3
A_21_P0004565	-0.0300225	0.0112964	-2.65771	0.00811233	0.777998	1		FALSE	FALSE	FALSE	lnc-MEF2C-3:1		BG218222	Hs.615760						BROAD Institute lincRNA (XLOC_004919), lincRNA [TCONS_00010983]	chr5:88240248-88240189	hs|5q14.3
A_23_P15511	-0.072208	0.0272035	-2.65437	0.00812139	0.777998	1	DDX5	TRUE	TRUE	FALSE	NM_004396	NM_004396	NM_004396	Hs.279806	1655	DEAD-box helicase 5	ENST00000578758	THC2592786	GO:0000122(negative regulation of transcription by RNA polymerase II)|GO:0000380(alternative mRNA splicing, via spliceosome)|GO:0000381(regulation of alternative mRNA splicing, via spliceosome)|GO:0000398(mRNA splicing, via spliceosome)|GO:0000956(nuclear-transcribed mRNA catabolic process)|GO:0001837(epithelial to mesenchymal transition)|GO:0003723(RNA binding)|GO:0003724(RNA helicase activity)|…	Homo sapiens DEAD-box helicase 5 (DDX5), transcript variant 2, mRNA [NM_004396]	chr17:62496344-62496285	hs|17q23.3
A_33_P3242688	-0.0290839	0.0109499	-2.65607	0.0081448	0.777998	1		FALSE	FALSE	FALSE	ENST00000414224						ENST00000414224			dihydrofolate reductase pseudogene 2 [Source:HGNC Symbol;Acc:HGNC:2863] [ENST00000414224]	chr6:31334193-31334134	hs|6p21.33
A_21_P0007432	-0.0296141	0.0111578	-2.65411	0.00815263	0.777998	1		FALSE	FALSE	FALSE	ENST00000656032	XR_931118	XR_931118				ENST00000656032			novel transcript [ENST00000656032]	chr11:22531878-22531937	hs|11p14.3
A_19_P00811430	0.0313268	0.0117924	2.65653	0.0081779	0.777998	1		FALSE	FALSE	FALSE	lnc-SNURF-1:7									BROAD Institute lincRNA (XLOC_011183), lincRNA [TCONS_00023880]	chr15:25259816-25259875	hs|15q11.2
A_33_P3210099	0.0344319	0.0129794	2.65282	0.00818799	0.777998	1	ALPK3	TRUE	FALSE	FALSE	NM_020778	NM_020778	NM_020778	Hs.459183	57538	alpha kinase 3	ENST00000258888	THC2607339	GO:0005524(ATP binding)|GO:0005634(nucleus)|GO:0006468(protein phosphorylation)|GO:0007507(heart development)|GO:0055013(cardiac muscle cell development)|GO:0106310(protein serine kinase activity)	Homo sapiens alpha kinase 3 (ALPK3), mRNA [NM_020778]	chr15:85416651-85416710	hs|15q25.3
A_23_P27005	0.0357519	0.0134841	2.65141	0.00820826	0.777998	1	DHRS11	TRUE	TRUE	FALSE	NM_024308	NM_024308	NM_024308	Hs.462859	79154	dehydrogenase/reductase 11	ENST00000621871	NP287179	GO:0000166(nucleotide binding)|GO:0000253(3-keto sterol reductase activity)|GO:0004303(estradiol 17-beta-dehydrogenase activity)|GO:0005575(cellular_component)|GO:0005576(extracellular region)|GO:0006694(steroid biosynthetic process)|GO:0006703(estrogen biosynthetic process)|GO:0044594(17-beta-hydroxysteroid dehydrogenase (NAD+) activity)|GO:0072555(17-beta-ketosteroid reductase activity)|GO:0072…	Homo sapiens dehydrogenase/reductase 11 (DHRS11), mRNA [NM_024308]	chr17:34956827-34956886	hs|17q12
A_21_P0003947	0.0296392	0.0111746	2.65236	0.00822979	0.777998	1	CTD-2194D22.4	TRUE	FALSE	FALSE	NR_109912	NR_109912	NR_109912	Hs.519180	101929081	uncharacterized LOC101929081	ENST00000514569	THC2608907		Homo sapiens uncharacterized LOC101929081 (CTD-2194D22.4), long non-coding RNA [NR_109912]	chr5:1900084-1900143	hs|5p15.33
A_33_P3290301	-0.0297599	0.0112324	-2.64947	0.00823922	0.777998	1		FALSE	FALSE	FALSE	ENST00000448174						ENST00000448174	NP336059		serine peptidase inhibitor, Kunitz type 5, pseudogene [Source:HGNC Symbol;Acc:HGNC:16161] [ENST00000448174]	chr20:44378654-44378713	hs|20q13.12
A_21_P0014884	-0.0306171	0.0115502	-2.65079	0.00824196	0.777998	1		FALSE	FALSE	FALSE	THC2509527							THC2509527	GO:0000077(DNA damage checkpoint signaling)|GO:0000724(double-strand break repair via homologous recombination)|GO:0000785(chromatin)|GO:0000786(nucleosome)|GO:0001740(Barr body)|GO:0003677(DNA binding)|GO:0003684(damaged DNA binding)|GO:0005634(nucleus)|GO:0005657(replication fork)|GO:0005694(chromosome)|GO:0005700(polytene chromosome)|GO:0006281(DNA repair)|GO:0006310(DNA recombination)|GO:0006…	MMHISTH2A histone H2A.X {Mus musculus} (exp=-1; wgp=0; cg=0), partial (84%) [THC2509527]	chr1:093298184-093298125	hs|1p22.1
A_21_P0014323	0.0306738	0.0115779	2.64933	0.00826255	0.777998	1		FALSE	FALSE	FALSE	ENST00000576336	XM_011545970	XM_011545970				ENST00000576336	THC2628750		novel transcript [ENST00000576336]	chr16:31129871-31130057	hs|16p11.2
A_21_P0011808	-0.0596641	0.0225282	-2.64842	0.00826455	0.777998	1	ANKRD36	TRUE	FALSE	FALSE	NM_001354587	NM_001354587	NM_001354587	Hs.532921	375248	ankyrin repeat domain 36	ENST00000295246	THC2548520		Homo sapiens ankyrin repeat domain 36 (ANKRD36), transcript variant 1, mRNA [NM_001354587]	chr2:97884981-97890599	hs|2q11.2
A_33_P3289218	-0.0533513	0.0201701	-2.64507	0.0083471	0.777998	1	AAK1	TRUE	TRUE	FALSE	NM_014911	NM_014911	NM_014911	Hs.468878	22848	AP2 associated kinase 1	ENST00000409085	THC2492304	GO:0004674(protein serine/threonine kinase activity)|GO:0005112(Notch binding)|GO:0005515(protein binding)|GO:0005524(ATP binding)|GO:0005737(cytoplasm)|GO:0005829(cytosol)|GO:0005905(clathrin-coated pit)|GO:0006468(protein phosphorylation)|GO:0006897(endocytosis)|GO:0019897(extrinsic component of plasma membrane)|GO:0030136(clathrin-coated vesicle)|GO:0031252(cell leading edge)|GO:0032880(regula…	Homo sapiens AP2 associated kinase 1 (AAK1), transcript variant 1, mRNA [NM_014911]	chr2:69686742-69686683	hs|2p13.3
A_33_P3393708	0.0282603	0.0106647	2.64991	0.00835499	0.777998	1		FALSE	FALSE	FALSE											chr10:045736561-045736502	hs|10q11.21
A_23_P205789	-0.0382432	0.01446	-2.64477	0.00836387	0.777998	1	GABPB1	TRUE	TRUE	FALSE	NM_002041	NM_002041	NM_002041	Hs.654350	2553	GA binding protein transcription factor subunit beta 1	ENST00000560825	THC2486756	GO:0000976(transcription cis-regulatory region binding)|GO:0005515(protein binding)|GO:0005634(nucleus)|GO:0005654(nucleoplasm)|GO:0007005(mitochondrion organization)|GO:0036464(cytoplasmic ribonucleoprotein granule)|GO:0045944(positive regulation of transcription by RNA polymerase II)	Homo sapiens GA binding protein transcription factor subunit beta 1 (GABPB1), transcript variant gamma-1, mRNA [NM_002041]	chr15:50578281-50578222	hs|15q21.2
A_33_P3249574	-0.0329527	0.0124628	-2.64408	0.00838584	0.777998	1	SCAMP1	TRUE	TRUE	FALSE	NM_004866	NM_004866	NM_004866	Hs.482587	9522	secretory carrier membrane protein 1	ENST00000621999	THC2493193	GO:0005515(protein binding)|GO:0005802(trans-Golgi network)|GO:0005886(plasma membrane)|GO:0006887(exocytosis)|GO:0006892(post-Golgi vesicle-mediated transport)|GO:0015031(protein transport)|GO:0016021(integral component of membrane)|GO:0030136(clathrin-coated vesicle)|GO:0030672(synaptic vesicle membrane)|GO:0032588(trans-Golgi network membrane)|GO:0035579(specific granule membrane)|GO:0042589(z…	Homo sapiens secretory carrier membrane protein 1 (SCAMP1), transcript variant 1, mRNA [NM_004866]	chr5:77776394-77776453	hs|5q14.1
A_33_P3289621	0.0315919	0.0119431	2.6452	0.0083875	0.777998	1		FALSE	FALSE	FALSE	ENST00000499809		AK090602	Hs.130499			ENST00000499809	THC2514874		long intergenic non-protein coding RNA 900 [Source:HGNC Symbol;Acc:HGNC:27444] [ENST00000499809]	chr11:115625053-115624994	hs|11q23.3
A_33_P3235247	-0.0291882	0.0110404	-2.64377	0.00839799	0.777998	1		FALSE	FALSE	FALSE	ENST00000603694						ENST00000603694			prohibitin pseudogene 20 [Source:HGNC Symbol;Acc:HGNC:51553] [ENST00000603694]	chr15:72743172-72743231	hs|15q24.1
A_21_P0003119	-0.029835	0.0112923	-2.64206	0.00843825	0.777998	1		FALSE	FALSE	FALSE	lnc-RFT1-1:1									BROAD Institute lincRNA (XLOC_003130), lincRNA [TCONS_00006513]	chr3:53119801-53112204	hs|3p21.1
A_32_P139229	-0.0399175	0.0151128	-2.6413	0.00844818	0.777998	1	ZNF543	TRUE	TRUE	FALSE	NM_213598	NM_213598	NM_213598	Hs.202544	125919	zinc finger protein 543	ENST00000321545	THC2475421	GO:0000978(RNA polymerase II cis-regulatory region sequence-specific DNA binding)|GO:0000981(DNA-binding transcription factor activity, RNA polymerase II-specific)|GO:0005515(protein binding)|GO:0005634(nucleus)|GO:0006357(regulation of transcription by RNA polymerase II)|GO:0046872(metal ion binding)	Homo sapiens zinc finger protein 543 (ZNF543), mRNA [NM_213598]	chr19:57841743-57841802	hs|19q13.43
A_21_P0001023	-0.0374237	0.0141708	-2.6409	0.00846734	0.777998	1	SDHC	TRUE	TRUE	FALSE	NM_001035512	NM_001035512	NM_001035512	Hs.444472	6391	succinate dehydrogenase complex subunit C	ENST00000437833	THC2680205	GO:0000104(succinate dehydrogenase activity)|GO:0005515(protein binding)|GO:0005739(mitochondrion)|GO:0005743(mitochondrial inner membrane)|GO:0005749(mitochondrial respiratory chain complex II, succinate dehydrogenase complex (ubiquinone))|GO:0006099(tricarboxylic acid cycle)|GO:0006121(mitochondrial electron transport, succinate to ubiquinone)|GO:0009055(electron transfer activity)|GO:0009060(a…	Homo sapiens succinate dehydrogenase complex subunit C (SDHC), transcript variant 3, mRNA; nuclear gene for mitochondrial product [NM_001035512]	chr1:161341695-161341754	hs|1q23.3
A_23_P68240	0.0723382	0.0274016	2.63992	0.00847288	0.777998	1	GPAT2	TRUE	FALSE	FALSE	NM_207328	NM_207328	NM_207328	Hs.348629	150763	glycerol-3-phosphate acyltransferase 2, mitochondrial	ENST00000453542	THC2606894	GO:0003841(1-acylglycerol-3-phosphate O-acyltransferase activity)|GO:0004366(glycerol-3-phosphate O-acyltransferase activity)|GO:0005739(mitochondrion)|GO:0005741(mitochondrial outer membrane)|GO:0006072(glycerol-3-phosphate metabolic process)|GO:0006631(fatty acid metabolic process)|GO:0006654(phosphatidic acid biosynthetic process)|GO:0008654(phospholipid biosynthetic process)|GO:0016021(integr…	Homo sapiens glycerol-3-phosphate acyltransferase 2, mitochondrial (GPAT2), transcript variant 1, mRNA; nuclear gene for mitochondrial product [NM_207328]	chr2:96687802-96687743	hs|2q11.1
A_23_P41217	-0.0398936	0.0151099	-2.64024	0.00847882	0.777998	1	CD200R1	TRUE	TRUE	FALSE	NM_138806	NM_138806	NM_138806	Hs.309158	131450	CD200 receptor 1	ENST00000295863	THC2630096	GO:0005515(protein binding)|GO:0005576(extracellular region)|GO:0005886(plasma membrane)|GO:0007165(signal transduction)|GO:0009897(external side of plasma membrane)|GO:0009986(cell surface)|GO:0016021(integral component of membrane)|GO:0019763(immunoglobulin receptor activity)|GO:0032715(negative regulation of interleukin-6 production)|GO:0034113(heterotypic cell-cell adhesion)|GO:0035556(intrac…	Homo sapiens CD200 receptor 1 (CD200R1), transcript variant 1, mRNA [NM_138806]	chr3:112642591-112642532	hs|3q13.2
A_21_P0010598	0.0403249	0.0152748	2.63997	0.00848248	0.777998	1		FALSE	FALSE	FALSE	ENST00000443270						ENST00000443270	THC2658309		long intergenic non-protein coding RNA 2782 [Source:HGNC Symbol;Acc:HGNC:54302] [ENST00000443270]	chr1:5146594-5146535	hs|1p36.32
A_23_P257815	-0.0489048	0.0185272	-2.63962	0.00848763	0.777998	1	CD180	TRUE	FALSE	FALSE	NM_005582	NM_005582	NM_005582	Hs.87205	4064	CD180 molecule	ENST00000256447	THC2471609	GO:0002322(B cell proliferation involved in immune response)|GO:0005515(protein binding)|GO:0005615(extracellular space)|GO:0005886(plasma membrane)|GO:0006954(inflammatory response)|GO:0016021(integral component of membrane)|GO:0031012(extracellular matrix)|GO:0031666(positive regulation of lipopolysaccharide-mediated signaling pathway)|GO:0045087(innate immune response)|GO:0071222(cellular resp…	Homo sapiens CD180 molecule (CD180), mRNA [NM_005582]	chr5:66478752-66478693	hs|5q12.3
A_21_P0006392	0.0315228	0.0119406	2.63996	0.00849426	0.777998	1	LOC102724929	FALSE	FALSE	FALSE	ENST00000670605	XR_930298	XR_930298	Hs.104789	102724929	uncharacterized LOC102724929	ENST00000670605	THC2689960		novel transcript [ENST00000670605]	chr9:121450103-121450044	hs|9q33.1
A_21_P0010287	0.0347858	0.0131798	2.63932	0.00850833	0.777998	1	LOC101928255	FALSE	FALSE	FALSE	XR_244322	XR_244322	XR_244322		101928255	uncharacterized LOC101928255				PREDICTED: Homo sapiens uncharacterized LOC101928255 (LOC101928255), transcript variant X1, ncRNA [XR_244322]	chr21:44071874-44071815	hs|21q22.3
A_24_P16143	-0.030005	0.0113833	-2.63588	0.00857262	0.777998	1	CDHR4	TRUE	FALSE	FALSE	NM_001007540	NM_001007540	NM_001007540	Hs.363312	389118	cadherin related family member 4	ENST00000487256	THC2542895	GO:0005509(calcium ion binding)|GO:0005887(integral component of plasma membrane)|GO:0007155(cell adhesion)|GO:0007156(homophilic cell adhesion via plasma membrane adhesion molecules)	Homo sapiens cadherin related family member 4 (CDHR4), mRNA [NM_001007540]	chr3:49836531-49836472	hs|3p21.31
A_33_P3264116	0.0284513	0.0107911	2.63655	0.00857642	0.777998	1	NHLRC1	TRUE	TRUE	FALSE	NM_198586	NM_198586	NM_198586	Hs.348351	378884	NHL repeat containing E3 ubiquitin protein ligase 1	ENST00000340650	THC2478944	GO:0000209(protein polyubiquitination)|GO:0004842(ubiquitin-protein transferase activity)|GO:0005515(protein binding)|GO:0005634(nucleus)|GO:0005783(endoplasmic reticulum)|GO:0005829(cytosol)|GO:0005978(glycogen biosynthetic process)|GO:0006914(autophagy)|GO:0010468(regulation of gene expression)|GO:0031398(positive regulation of protein ubiquitination)|GO:0034976(response to endoplasmic reticulu…	Homo sapiens NHL repeat containing E3 ubiquitin protein ligase 1 (NHLRC1), mRNA [NM_198586]	chr6:18121709-18121650	hs|6p22.3
A_33_P3384477	-0.0367773	0.0139532	-2.63576	0.0085768	0.777998	1	PKP4-AS1	FALSE	FALSE	FALSE	NR_135242	NR_135242	NR_135242	Hs.630724	100129029	PKP4 antisense RNA 1	ENST00000342892	THC2484238		Homo sapiens PKP4 antisense RNA 1 (PKP4-AS1), long non-coding RNA [NR_135242]	chr2:159522553-159522494	hs|2q24.1
A_32_P10272	-0.047134	0.0178834	-2.63562	0.00857917	0.777998	1	PMS2P7	FALSE	FALSE	FALSE	NR_130940	NR_130940	NR_130940	Hs.647025	100101440	PMS1 homolog 2, mismatch repair system component pseudogene 7	ENST00000650609	THC2507794		Homo sapiens PMS1 homolog 2, mismatch repair system component pseudogene 7 (PMS2P7), non-coding RNA [NR_130940]	chr7:72482264-72482323	hs|7q11.23
A_23_P201605	-0.0443067	0.0168096	-2.6358	0.00858018	0.777998	1	DENND1B	TRUE	TRUE	FALSE	NM_144977	NM_144977	NM_144977	Hs.745032	163486	DENN domain containing 1B	ENST00000235453	THC2480977	GO:0005085(guanyl-nucleotide exchange factor activity)|GO:0005829(cytosol)|GO:0006897(endocytosis)|GO:0015031(protein transport)|GO:0016607(nuclear speck)|GO:0030136(clathrin-coated vesicle)|GO:0031267(small GTPase binding)|GO:0032456(endocytic recycling)|GO:0043231(intracellular membrane-bounded organelle)|GO:0043547(positive regulation of GTPase activity)|GO:0050776(regulation of immune respons…	Homo sapiens DENN domain containing 1B (DENND1B), transcript variant 2, mRNA [NM_144977]	chr1:197564380-197552367	hs|1q31.3
A_32_P47157	-0.033201	0.0125961	-2.63583	0.00858519	0.777998	1	TMEM8B	TRUE	FALSE	FALSE	NM_001042590	NM_001042590	NM_001042590	Hs.493808	51754	transmembrane protein 8B	ENST00000643932	THC2601269	GO:0005515(protein binding)|GO:0005634(nucleus)|GO:0005739(mitochondrion)|GO:0005783(endoplasmic reticulum)|GO:0005886(plasma membrane)|GO:0007160(cell-matrix adhesion)|GO:0007346(regulation of mitotic cell cycle)|GO:0009986(cell surface)|GO:0016021(integral component of membrane)|GO:0040008(regulation of growth)	Homo sapiens transmembrane protein 8B (TMEM8B), transcript variant 1, mRNA [NM_001042590]	chr9:35865315-35865374	hs|9p13.3
A_33_P3267731	0.0308735	0.0117131	2.63582	0.00860314	0.777998	1	LINC01502	TRUE	FALSE	FALSE	NR_034016	NR_034016	NR_034016	Hs.550769	100130954	long intergenic non-protein coding RNA 1502	ENST00000447497	THC2625927		Homo sapiens long intergenic non-protein coding RNA 1502 (LINC01502), transcript variant 1, long non-coding RNA [NR_034016]	chr9:138477048-138477107	hs|9q34.3
A_33_P3318027	-0.0465366	0.0176658	-2.63427	0.00861436	0.777998	1	CSNK2B	TRUE	TRUE	FALSE	NM_001320	NM_001320	NM_001320	Hs.73527	1460	casein kinase 2 beta	ENST00000677758	THC2592423	GO:0000785(chromatin)|GO:0003682(chromatin binding)|GO:0004674(protein serine/threonine kinase activity)|GO:0005102(signaling receptor binding)|GO:0005515(protein binding)|GO:0005576(extracellular region)|GO:0005634(nucleus)|GO:0005654(nucleoplasm)|GO:0005737(cytoplasm)|GO:0005829(cytosol)|GO:0005886(plasma membrane)|GO:0005929(cilium)|GO:0005956(protein kinase CK2 complex)|GO:0007165(signal tran…	Homo sapiens casein kinase 2 beta (CSNK2B), transcript variant 1, mRNA [NM_001320]	chr6:31637220-31637279	hs|6p21.33
A_23_P350754	0.0325931	0.0123762	2.63353	0.00863895	0.777998	1	OR7E14P	TRUE	FALSE	FALSE	NR_045002	NR_045002	NR_045002	Hs.523504	10819	olfactory receptor family 7 subfamily E member 14 pseudogene	ENST00000526052	NP088827		Homo sapiens olfactory receptor family 7 subfamily E member 14 pseudogene (OR7E14P), non-coding RNA [NR_045002]	chr11:17074167-17074226	hs|11p15.1
A_33_P3399253	-0.031957	0.0121317	-2.63416	0.00864205	0.777998	1	XLOC_l2_009499	FALSE	FALSE	FALSE	TCONS_l2_00018369			Hs.652491						BROAD Institute lincRNA (XLOC_l2_009499), lincRNA [TCONS_l2_00018369]	chr22:24350312-24350253	hs|22q11.23
A_23_P377819	-0.0429502	0.0163161	-2.63239	0.0086624	0.777998	1	SRSF5	TRUE	TRUE	FALSE	NM_001039465	NM_001039465	NM_001039465	Hs.632326	6430	serine and arginine rich splicing factor 5	ENST00000556647	THC2539172	GO:0000398(mRNA splicing, via spliceosome)|GO:0003723(RNA binding)|GO:0003729(mRNA binding)|GO:0005515(protein binding)|GO:0005654(nucleoplasm)|GO:0005730(nucleolus)|GO:0005829(cytosol)|GO:0006376(mRNA splice site selection)|GO:0006397(mRNA processing)|GO:0016607(nuclear speck)|GO:0032869(cellular response to insulin stimulus)|GO:0033120(positive regulation of RNA splicing)|GO:0043422(protein kin…	Homo sapiens serine and arginine rich splicing factor 5 (SRSF5), transcript variant 1, mRNA [NM_001039465]	chr14:70238133-70238192	hs|14q24.2
A_21_P0000141	-0.032655	0.012403	-2.63283	0.00867313	0.777998	1	RBM4	TRUE	FALSE	FALSE	NM_001198844	NM_001198844	NM_001198844	Hs.523822	5936	RNA binding motif protein 4	ENST00000396053		GO:0000381(regulation of alternative mRNA splicing, via spliceosome)|GO:0000398(mRNA splicing, via spliceosome)|GO:0002190(cap-independent translational initiation)|GO:0002192(IRES-dependent translational initiation of linear mRNA)|GO:0003723(RNA binding)|GO:0003729(mRNA binding)|GO:0003730(mRNA 3'-UTR binding)|GO:0005515(protein binding)|GO:0005634(nucleus)|GO:0005654(nucleoplasm)|GO:0005730(nuc…	Homo sapiens RNA binding motif protein 4 (RBM4), transcript variant 3, mRNA [NM_001198844]	chr11:66435107-66435166	hs|11q13.2
A_23_P164057	0.0339866	0.0129017	2.63428	0.00871921	0.777998	1	MFAP4	TRUE	TRUE	FALSE	NM_002404	NM_002404	NM_002404	Hs.296049	4239	microfibril associated protein 4	ENST00000574313	NP1211437	GO:0001527(microfibril)|GO:0001867(complement activation, lectin pathway)|GO:0003823(antigen binding)|GO:0005102(signaling receptor binding)|GO:0005201(extracellular matrix structural constituent)|GO:0005515(protein binding)|GO:0005576(extracellular region)|GO:0005615(extracellular space)|GO:0007155(cell adhesion)|GO:0009650(UV protection)|GO:0010712(regulation of collagen metabolic process)|GO:0…	Homo sapiens microfibril associated protein 4 (MFAP4), transcript variant 2, mRNA [NM_002404]	chr17:19286872-19286813	hs|17p11.2
A_33_P3780572	0.0314523	0.0119527	2.63139	0.0087222	0.777998	1	LINC01060	TRUE	TRUE	FALSE	ENST00000510832		AK095968	Hs.435756	401164	long intergenic non-protein coding RNA 1060	ENST00000510832	THC2634023		long intergenic non-protein coding RNA 1060 [Source:HGNC Symbol;Acc:HGNC:49081] [ENST00000510832]	chr4:189459645-189459704	hs|4q35.2
A_33_P3357669	-0.0472915	0.0179821	-2.62992	0.00872919	0.777998	1		FALSE	FALSE	FALSE	ENST00000413663						ENST00000413663			ribosomal protein L18a (RPL18A) pseudogene [ENST00000413663]	chr3:43527287-43527228	hs|3p22.1
A_21_P0000528	0.032104	0.0122108	2.62915	0.00874282	0.777998	1		FALSE	FALSE	FALSE	ENST00000381489	XR_004837514	XR_004837514	Hs.587103			ENST00000381489	THC2605172		DIP2C antisense RNA 1 [Source:HGNC Symbol;Acc:HGNC:30724] [ENST00000381489]	chr10:710964-711023	hs|10p15.3
A_21_P0012831	-0.0291341	0.0110815	-2.62907	0.0087556	0.777998	1	DOCK9	TRUE	FALSE	FALSE	NM_001130049	NM_001130049	NM_001130049	Hs.596105	23348	dedicator of cytokinesis 9	ENST00000427887	THC2624934	GO:0005085(guanyl-nucleotide exchange factor activity)|GO:0005515(protein binding)|GO:0005829(cytosol)|GO:0007264(small GTPase mediated signal transduction)|GO:0008150(biological_process)|GO:0012505(endomembrane system)|GO:0016020(membrane)|GO:0043547(positive regulation of GTPase activity)|GO:0045296(cadherin binding)	Homo sapiens dedicator of cytokinesis 9 (DOCK9), transcript variant 3, mRNA [NM_001130049]	chr13:99515656-99515360	hs|13q32.3
A_23_P154234	0.0577484	0.0219692	2.6286	0.00876241	0.777998	1	POLE4	TRUE	FALSE	FALSE	NM_019896	NM_019896	NM_019896	Hs.469060	56655	DNA polymerase epsilon 4, accessory subunit	ENST00000465242	THC2464348	GO:0003677(DNA binding)|GO:0003887(DNA-directed DNA polymerase activity)|GO:0005515(protein binding)|GO:0005634(nucleus)|GO:0005654(nucleoplasm)|GO:0008622(epsilon DNA polymerase complex)|GO:0046982(protein heterodimerization activity)|GO:0071897(DNA biosynthetic process)	Homo sapiens DNA polymerase epsilon 4, accessory subunit (POLE4), mRNA [NM_019896]	chr2:75187247-75196568	hs|2p12
A_21_P0001032	0.0318751	0.0121247	2.62893	0.00877851	0.777998	1	LINC01741	FALSE	FALSE	FALSE	NR_110722	NR_110722	NR_110722	Hs.573792	101928778	long intergenic non-protein coding RNA 1741	ENST00000427173			Homo sapiens long intergenic non-protein coding RNA 1741 (LINC01741), long non-coding RNA [NR_110722]	chr1:177679406-177679465	hs|1q25.2
A_21_P0001607	-0.0321827	0.0122446	-2.62831	0.00878478	0.777998	1		FALSE	FALSE	FALSE	lnc-UCHL5-1:1									BROAD Institute lincRNA (XLOC_001134), lincRNA [TCONS_00001765]	chr1:192921501-192921442	hs|1q31.2
A_33_P3792641	-0.0304313	0.0115873	-2.62626	0.00883571	0.778205	1	LOC100144595	FALSE	FALSE	FALSE	NR_161181	NR_161181	NR_161181	Hs.683952	100144595	uncharacterized LOC100144595	ENST00000434635	THC2487925		Homo sapiens uncharacterized LOC100144595 (LOC100144595), long non-coding RNA [NR_161181]	chr2:155292578-155292519	hs|2q24.1
A_33_P3258008	-0.0297348	0.0113284	-2.6248	0.00886995	0.778205	1	UBE3B	TRUE	TRUE	FALSE	NM_130466	NM_130466	NM_130466	Hs.374067	89910	ubiquitin protein ligase E3B	ENST00000539584	THC2604233	GO:0000209(protein polyubiquitination)|GO:0006511(ubiquitin-dependent protein catabolic process)|GO:0061630(ubiquitin protein ligase activity)	Homo sapiens ubiquitin protein ligase E3B (UBE3B), transcript variant 1, mRNA [NM_130466]	chr12:109954584-109954643	hs|12q24.11
A_21_P0014146	0.0396771	0.015119	2.62432	0.00887648	0.778205	1	lnc-RASA1-5	FALSE	FALSE	FALSE	lnc-RASA1-5:1		AW274973	Hs.436378		lnc-RASA1-5:1				xm63e11.x1 NCI_CGAP_GC6 Homo sapiens cDNA clone IMAGE:2688908 3', mRNA sequence [AW274973]	chr5:87987919-87987978	hs|5q14.3
A_23_P22263	-0.0521494	0.0199039	-2.62006	0.00897688	0.778205	1	BANP	TRUE	TRUE	FALSE	NM_079837	NM_079837	NM_079837	Hs.461705	54971	BTG3 associated nuclear protein	ENST00000626016	THC2500542	GO:0003677(DNA binding)|GO:0005515(protein binding)|GO:0005654(nucleoplasm)|GO:0006325(chromatin organization)|GO:0007049(cell cycle)|GO:0016604(nuclear body)|GO:0034504(protein localization to nucleus)|GO:0042177(negative regulation of protein catabolic process)	Homo sapiens BTG3 associated nuclear protein (BANP), transcript variant 2, mRNA [NM_079837]	chr16:88110663-88110722	hs|16q24.2
A_33_P3404651	0.0462881	0.0176766	2.61861	0.00901863	0.778205	1	TTC7A	TRUE	TRUE	FALSE	NM_001288953	NM_001288953	NM_001288953	Hs.370603	57217	tetratricopeptide repeat domain 7A	ENST00000409245	THC2522550	GO:0005737(cytoplasm)|GO:0005886(plasma membrane)|GO:0006879(cellular iron ion homeostasis)|GO:0030097(hemopoiesis)|GO:0046854(phosphatidylinositol phosphate biosynthetic process)|GO:0072659(protein localization to plasma membrane)	Homo sapiens tetratricopeptide repeat domain 7A (TTC7A), transcript variant 3, mRNA [NM_001288953]	chr2:47301124-47301183	hs|2p21
A_33_P3282374	0.0301	0.0114922	2.61918	0.00903449	0.778205	1	TIAM2	TRUE	TRUE	FALSE	ENST00000535064				26230	TIAM Rac1 associated GEF 2	ENST00000535064	THC2661723	GO:0005085(guanyl-nucleotide exchange factor activity)|GO:0005829(cytosol)|GO:0007264(small GTPase mediated signal transduction)|GO:0016020(membrane)|GO:0030027(lamellipodium)|GO:0030175(filopodium)|GO:0030426(growth cone)|GO:0043204(perikaryon)|GO:0045202(synapse)|GO:0050772(positive regulation of axonogenesis)|GO:0051056(regulation of small GTPase mediated signal transduction)|GO:0070062(extrac…	TIAM Rac1 associated GEF 2 [Source:HGNC Symbol;Acc:HGNC:11806] [ENST00000535064]	chr6:155282554-155282613	hs|6q25.2
A_21_P0014334	0.0544391	0.0208013	2.6171	0.00906608	0.778205	1	LOC101928557	FALSE	FALSE	FALSE	NR_135193	NR_135193	NR_135193		101928557	uncharacterized LOC101928557	ENST00000602617	THC2780969		Homo sapiens uncharacterized LOC101928557 (LOC101928557), long non-coding RNA [NR_135193]	chr16:85826446-85826505	hs|16q24.1
A_21_P0011040	-0.0284654	0.0108848	-2.61515	0.00913132	0.778205	1	XLOC_l2_002894	FALSE	FALSE	FALSE	TCONS_l2_00005523									BROAD Institute lincRNA (XLOC_l2_002894), lincRNA [TCONS_l2_00005523]	chr12:11712398-11712457	hs|12p13.2
A_21_P0010278	-0.0330951	0.0126606	-2.61403	0.00913525	0.778205	1		FALSE	FALSE	FALSE	lnc-PIGP-1:1									BROAD Institute lincRNA (XLOC_014070), lincRNA [TCONS_00029124]	chr21:38411662-38411603	hs|21q22.13
A_33_P3374758	-0.0416779	0.0159501	-2.61301	0.00918833	0.778205	1	DYNC1LI2	TRUE	TRUE	FALSE	NM_006141	NM_006141	NM_006141	Hs.369068	1783	dynein cytoplasmic 1 light intermediate chain 2	ENST00000568180	THC2549859	GO:0000226(microtubule cytoskeleton organization)|GO:0000776(kinetochore)|GO:0005524(ATP binding)|GO:0005764(lysosome)|GO:0005770(late endosome)|GO:0005813(centrosome)|GO:0005829(cytosol)|GO:0005868(cytoplasmic dynein complex)|GO:0005874(microtubule)|GO:0007018(microtubule-based movement)|GO:0016020(membrane)|GO:0042802(identical protein binding)|GO:0045504(dynein heavy chain binding)|GO:0051642(…	Homo sapiens dynein cytoplasmic 1 light intermediate chain 2 (DYNC1LI2), transcript variant 1, mRNA [NM_006141]	chr16:66776401-66776342	hs|16q22.1
A_24_P111054	0.0391835	0.0150026	2.61178	0.00921775	0.778205	1	SLC2A5	TRUE	FALSE	FALSE	NM_001135585	NM_001135585	NM_001135585	Hs.530003	6518	solute carrier family 2 member 5	ENST00000377414	THC2477621	GO:0003044(regulation of systemic arterial blood pressure mediated by a chemical signal)|GO:0005353(fructose transmembrane transporter activity)|GO:0005355(glucose transmembrane transporter activity)|GO:0005515(protein binding)|GO:0005886(plasma membrane)|GO:0005887(integral component of plasma membrane)|GO:0005975(carbohydrate metabolic process)|GO:0009750(response to fructose)|GO:0015755(fructo…	Homo sapiens solute carrier family 2 member 5 (SLC2A5), transcript variant 2, mRNA [NM_001135585]	chr1:9100715-9100656	hs|1p36.23
A_24_P273413	-0.0647649	0.0248081	-2.61063	0.00922743	0.778205	1	EML4	TRUE	TRUE	FALSE	NM_019063	NM_019063	NM_019063	Hs.713173	27436	EMAP like 4	ENST00000409040	THC2489580	GO:0000226(microtubule cytoskeleton organization)|GO:0000278(mitotic cell cycle)|GO:0003674(molecular_function)|GO:0005515(protein binding)|GO:0005737(cytoplasm)|GO:0005815(microtubule organizing center)|GO:0005829(cytosol)|GO:0005874(microtubule)|GO:0007017(microtubule-based process)|GO:0007080(mitotic metaphase plate congression)|GO:0008017(microtubule binding)|GO:0008608(attachment of spindle …	Homo sapiens EMAP like 4 (EML4), transcript variant 1, mRNA [NM_019063]	chr2:42483688-42483747	hs|2p21
A_33_P3226557	0.0306226	0.0117232	2.61214	0.00923365	0.778205	1	PRR23B	TRUE	FALSE	FALSE	NM_001013650	NM_001013650	NM_001013650	Hs.531376	389151	proline rich 23B	ENST00000329447	THC2488464	GO:0005515(protein binding)	Homo sapiens proline rich 23B (PRR23B), mRNA [NM_001013650]	chr3:138738889-138738830	hs|3q23
A_23_P102694	0.0318035	0.0121892	2.60914	0.00928532	0.778205	1	DEFB129	TRUE	FALSE	FALSE	NM_080831	NM_080831	NM_080831	Hs.112087	140881	defensin beta 129	ENST00000246105	THC2479831	GO:0005515(protein binding)|GO:0005576(extracellular region)|GO:0042742(defense response to bacterium)	Homo sapiens defensin beta 129 (DEFB129), mRNA [NM_080831]	chr20:210130-210189	hs|20p13
A_21_P0006983	0.0280041	0.0107316	2.6095	0.00928848	0.778205	1	ZNF438	TRUE	FALSE	FALSE	ENST00000609683		BX093705	Hs.666504	220929	zinc finger protein 438	ENST00000609683	THC2741692	GO:0000978(RNA polymerase II cis-regulatory region sequence-specific DNA binding)|GO:0001228(DNA-binding transcription activator activity, RNA polymerase II-specific)|GO:0005515(protein binding)|GO:0005634(nucleus)|GO:0005654(nucleoplasm)|GO:0005829(cytosol)|GO:0006357(regulation of transcription by RNA polymerase II)|GO:0045944(positive regulation of transcription by RNA polymerase II)|GO:004687…	zinc finger protein 438 [Source:HGNC Symbol;Acc:HGNC:21029] [ENST00000609683]	chr10:31123057-31119045	hs|10p11.23
A_33_P3322769	0.0293999	0.0112657	2.60968	0.00929742	0.778205	1	OR51G2	TRUE	FALSE	FALSE	NM_001005238	NM_001005238	NM_001005238	Hs.542302	81282	olfactory receptor family 51 subfamily G member 2	ENST00000641926	NP1461797	GO:0004930(G protein-coupled receptor activity)|GO:0004984(olfactory receptor activity)|GO:0005886(plasma membrane)|GO:0007186(G protein-coupled receptor signaling pathway)|GO:0016021(integral component of membrane)|GO:0050911(detection of chemical stimulus involved in sensory perception of smell)	Homo sapiens olfactory receptor family 51 subfamily G member 2 (OR51G2), mRNA [NM_001005238]	chr11:4936039-4935980	hs|11p15.4
A_21_P0001771	-0.0539765	0.0206942	-2.6083	0.009307	0.778205	1	LINC00954	TRUE	TRUE	FALSE	ENST00000607100				400946	long intergenic non-protein coding RNA 954	ENST00000607100	THC2497478		long intergenic non-protein coding RNA 954 [Source:HGNC Symbol;Acc:HGNC:48668] [ENST00000607100]	chr2:20076506-20076565	hs|2p24.1
A_23_P356139	-0.031571	0.0121043	-2.60825	0.00931314	0.778205	1	SLF2	TRUE	FALSE	FALSE	NM_018121	NM_018121	NM_018121	Hs.447458	55719	SMC5-SMC6 complex localization factor 2	ENST00000649226	THC2493047	GO:0000785(chromatin)|GO:0005515(protein binding)|GO:0005634(nucleus)|GO:0005654(nucleoplasm)|GO:0006281(DNA repair)|GO:0006974(cellular response to DNA damage stimulus)|GO:0031334(positive regulation of protein-containing complex assembly)|GO:0031625(ubiquitin protein ligase binding)|GO:0034184(positive regulation of maintenance of mitotic sister chromatid cohesion)|GO:0035861(site of double-str…	Homo sapiens SMC5-SMC6 complex localization factor 2 (SLF2), transcript variant 1, mRNA [NM_018121]	chr10:102724369-102724428	hs|10q24.31
A_24_P332482	-0.0487759	0.0187067	-2.6074	0.00932175	0.778205	1		FALSE	FALSE	FALSE	ENST00000482584						ENST00000482584			ribosomal protein L29 (RPL29) pseudogene [ENST00000482584]	chr5:78806278-78806337	hs|5q14.1
A_23_P90845	-0.0421737	0.0161753	-2.60728	0.00933074	0.778205	1	TIA1	TRUE	FALSE	FALSE	NM_022173	NM_022173	NM_022173	Hs.413123	7072	TIA1 cytotoxic granule associated RNA binding protein	ENST00000445587	THC2554276	GO:0001818(negative regulation of cytokine production)|GO:0003723(RNA binding)|GO:0005515(protein binding)|GO:0005634(nucleus)|GO:0005654(nucleoplasm)|GO:0005737(cytoplasm)|GO:0005829(cytosol)|GO:0006915(apoptotic process)|GO:0008143(poly(A) binding)|GO:0010494(cytoplasmic stress granule)|GO:0017148(negative regulation of translation)|GO:0035925(mRNA 3'-UTR AU-rich region binding)|GO:0048024(regu…	Homo sapiens TIA1 cytotoxic granule associated RNA binding protein (TIA1), transcript variant 2, mRNA [NM_022173]	chr2:70439815-70439756	hs|2p13.3
A_33_P3368905	-0.0285849	0.0109649	-2.60696	0.00934963	0.778205	1		FALSE	FALSE	FALSE	ENST00000622328		AK097058	Hs.713362			ENST00000622328	THC2663066		long intergenic non-protein coding RNA 1138 [Source:HGNC Symbol;Acc:HGNC:49454] [ENST00000622328]	chr1:143647716-143647657	hs|1q21.1
A_33_P3233005	-0.0472175	0.0181182	-2.60608	0.00935204	0.778205	1	MBTD1	TRUE	FALSE	FALSE	NM_017643	NM_017643	NM_017643	Hs.656803	54799	mbt domain containing 1	ENST00000376381	THC2486165	GO:0003682(chromatin binding)|GO:0005515(protein binding)|GO:0005634(nucleus)|GO:0006325(chromatin organization)|GO:0008270(zinc ion binding)|GO:0035064(methylated histone binding)|GO:0042393(histone binding)|GO:0045892(negative regulation of transcription, DNA-templated)|GO:0048706(embryonic skeletal system development)	Homo sapiens mbt domain containing 1 (MBTD1), mRNA [NM_017643]	chr17:49270257-49270198	hs|17q21.33
A_24_P91991	0.0286251	0.0109796	2.60712	0.00935351	0.778205	1	NAT8L	TRUE	FALSE	FALSE	NM_178557	NM_178557	NM_178557	Hs.318529	339983	N-acetyltransferase 8 like	ENST00000423729	THC2472555	GO:0005515(protein binding)|GO:0005737(cytoplasm)|GO:0005739(mitochondrion)|GO:0005759(mitochondrial matrix)|GO:0008080(N-acetyltransferase activity)|GO:0009066(aspartate family amino acid metabolic process)|GO:0016021(integral component of membrane)|GO:0017188(aspartate N-acetyltransferase activity)|GO:0030867(rough endoplasmic reticulum membrane)|GO:0031966(mitochondrial membrane)	Homo sapiens N-acetyltransferase 8 like (NAT8L), mRNA [NM_178557]	chr4:2067569-2067628	hs|4p16.3
A_33_P3239084	0.0345621	0.0132621	2.60609	0.00935843	0.778205	1	EEF2KMT	TRUE	FALSE	FALSE	NM_201400	NM_201400	NM_201400	Hs.406461	196483	eukaryotic elongation factor 2 lysine methyltransferase	ENST00000585436	THC2495519	GO:0005515(protein binding)|GO:0005737(cytoplasm)|GO:0005829(cytosol)|GO:0006479(protein methylation)|GO:0016279(protein-lysine N-methyltransferase activity)|GO:0018023(peptidyl-lysine trimethylation)|GO:0032991(protein-containing complex)	Homo sapiens eukaryotic elongation factor 2 lysine methyltransferase (EEF2KMT), transcript variant 1, mRNA [NM_201400]	chr16:5134996-5134937	hs|16p13.3
A_21_P0010307	0.110083	0.0422712	2.60421	0.00940249	0.778205	1	LINC01697	FALSE	FALSE	FALSE	NR_126010	NR_126010	NR_126010	Hs.651964	284825	long intergenic non-protein coding RNA 1697	ENST00000426534	THC2518712		Homo sapiens long intergenic non-protein coding RNA 1697 (LINC01697), transcript variant 1, long non-coding RNA [NR_126010]	chr21:29475033-29502852	hs|21q21.3
A_21_P0012418	0.0277971	0.0106616	2.60721	0.00944804	0.778205	1	XLOC_l2_010029	FALSE	FALSE	FALSE	TCONS_l2_00019040									BROAD Institute lincRNA (XLOC_l2_010029), lincRNA [TCONS_l2_00019040]	chr3:185693734-185693793	hs|3q27.2
A_19_P00316602	0.0290651	0.0111564	2.60524	0.0094491	0.778205	1	LOC441204	FALSE	FALSE	FALSE	NR_148504	NR_148504	NR_148504		441204	uncharacterized LOC441204	ENST00000658860	THC2546331		Homo sapiens uncharacterized LOC441204 (LOC441204), transcript variant 6, long non-coding RNA [NR_148504]	chr7:26535442-26535501	hs|7p15.2
A_33_P3338968	0.0428913	0.0164837	2.60204	0.00945859	0.778205	1		FALSE	FALSE	FALSE	ENST00000396994						ENST00000396994			ATP synthase peripheral stalk subunit d pseudogene 3 [Source:HGNC Symbol;Acc:HGNC:49625] [ENST00000396994]	chr9:14069158-14069217	hs|9p23
A_23_P49768	0.0470076	0.0180678	2.60173	0.00947122	0.778205	1	MRPL27	TRUE	FALSE	FALSE	NM_016504	NM_016504	NM_016504	Hs.7736	51264	mitochondrial ribosomal protein L27	ENST00000511860	THC2472245	GO:0003723(RNA binding)|GO:0003735(structural constituent of ribosome)|GO:0005515(protein binding)|GO:0005739(mitochondrion)|GO:0005743(mitochondrial inner membrane)|GO:0005762(mitochondrial large ribosomal subunit)|GO:0006412(translation)	Homo sapiens mitochondrial ribosomal protein L27 (MRPL27), mRNA; nuclear gene for mitochondrial product [NM_016504]	chr17:48445492-48445433	hs|17q21.33
A_21_P0000055	0.0457723	0.017596	2.60128	0.00948017	0.778205	1	LYRM4	TRUE	TRUE	FALSE	NM_001164840	NM_001164840	NM_001164840	Hs.387755	57128	LYR motif containing 4	ENST00000500576		GO:0005515(protein binding)|GO:0005739(mitochondrion)|GO:0005759(mitochondrial matrix)|GO:0016226(iron-sulfur cluster assembly)|GO:0016604(nuclear body)|GO:1990221(L-cysteine desulfurase complex)	Homo sapiens LYR motif containing 4 (LYRM4), transcript variant 2, mRNA [NM_001164840]	chr6:5186896-5186837	hs|6p25.1
A_33_P3287610	-0.070376	0.0270399	-2.60267	0.00949152	0.778205	1		FALSE	FALSE	FALSE	ENST00000390313						ENST00000390313	NP1087705		immunoglobulin lambda variable 3-12 [Source:HGNC Symbol;Acc:HGNC:5898] [ENST00000390313]	chr22:23114823-23114882	hs|22q11.22
A_33_P3414187	0.0292083	0.011232	2.60046	0.0095042	0.778205	1	MRGPRX2	TRUE	TRUE	FALSE	NM_001303615	NM_001303615	NM_001303615	Hs.350566	117194	MAS related GPR family member X2	ENST00000329773	THC2484174	GO:0004930(G protein-coupled receptor activity)|GO:0005886(plasma membrane)|GO:0007186(G protein-coupled receptor signaling pathway)|GO:0016021(integral component of membrane)|GO:0019233(sensory perception of pain)|GO:0030431(sleep)|GO:0032467(positive regulation of cytokinesis)|GO:0042923(neuropeptide binding)|GO:0043303(mast cell degranulation)|GO:0045576(mast cell activation)|GO:1990595(mast c…	Homo sapiens MAS related GPR family member X2 (MRGPRX2), transcript variant 1, mRNA [NM_001303615]	chr11:19076119-19076060	hs|11p15.1
A_24_P205019	-0.0316142	0.0121553	-2.60085	0.00950786	0.778205	1	ZNF250	TRUE	FALSE	FALSE	NM_021061	NM_021061	NM_021061	Hs.532277	58500	zinc finger protein 250	ENST00000417550	THC2479603	GO:0000978(RNA polymerase II cis-regulatory region sequence-specific DNA binding)|GO:0000981(DNA-binding transcription factor activity, RNA polymerase II-specific)|GO:0005634(nucleus)|GO:0006357(regulation of transcription by RNA polymerase II)|GO:0046872(metal ion binding)|GO:1990837(sequence-specific double-stranded DNA binding)	Homo sapiens zinc finger protein 250 (ZNF250), transcript variant 1, mRNA [NM_021061]	chr8:146106827-146106768	hs|8q24.3
A_23_P371824	0.0514438	0.019785	2.60014	0.00950974	0.778205	1	TUFT1	TRUE	TRUE	FALSE	NM_020127	NM_020127	NM_020127	Hs.489922	7286	tuftelin 1	ENST00000353024	NP862223	GO:0005515(protein binding)|GO:0005576(extracellular region)|GO:0005622(intracellular anatomical structure)|GO:0005737(cytoplasm)|GO:0030282(bone mineralization)|GO:0030345(structural constituent of tooth enamel)|GO:0035556(intracellular signal transduction)|GO:0042476(odontogenesis)	Homo sapiens tuftelin 1 (TUFT1), transcript variant 1, mRNA [NM_020127]	chr1:151555864-151555923	hs|1q21.3
A_33_P3219138	0.031223	0.0120061	2.60059	0.00952101	0.778205	1	KALRN	TRUE	TRUE	TRUE	ENST00000683827				8997	kalirin RhoGEF kinase	ENST00000683827		GO:0004674(protein serine/threonine kinase activity)|GO:0005085(guanyl-nucleotide exchange factor activity)|GO:0005524(ATP binding)|GO:0005654(nucleoplasm)|GO:0005829(cytosol)|GO:0006468(protein phosphorylation)|GO:0007165(signal transduction)|GO:0007399(nervous system development)|GO:0007411(axon guidance)|GO:0007417(central nervous system development)|GO:0015629(actin cytoskeleton)|GO:0016192(v…	kalirin RhoGEF kinase [Source:HGNC Symbol;Acc:HGNC:4814] [ENST00000683827]	chr3:124129168-124129227	hs|3q21.2
A_24_P126484	-0.0268584	0.0103284	-2.60043	0.00952799	0.778205	1	PBLD	TRUE	TRUE	FALSE	ENST00000277795				64081	phenazine biosynthesis like protein domain containing	ENST00000277795	THC2484788	GO:0003674(molecular_function)|GO:0005515(protein binding)|GO:0005737(cytoplasm)|GO:0009058(biosynthetic process)|GO:0016853(isomerase activity)|GO:0030277(maintenance of gastrointestinal epithelium)|GO:0030512(negative regulation of transforming growth factor beta receptor signaling pathway)|GO:0042802(identical protein binding)|GO:0060392(negative regulation of SMAD protein signal transduction)…	phenazine biosynthesis like protein domain containing [Source:HGNC Symbol;Acc:HGNC:23301] [ENST00000277795]	chr10:70047264-70047205	hs|10q21.3
A_33_P3735158	-0.0375061	0.0144492	-2.59571	0.00963889	0.778205	1		FALSE	FALSE	FALSE	AK093004		AK093004	Hs.648390				THC2497963		Homo sapiens cDNA FLJ35685 fis, clone SPLEN2019257 [AK093004]	chr9:69135853-69135912	hs|9q21.11
A_33_P3371954	-0.0378165	0.014569	-2.59569	0.00964129	0.778205	1	IGSF8	TRUE	TRUE	FALSE	NM_052868	NM_052868	NM_052868	Hs.332012	93185	immunoglobulin superfamily member 8	ENST00000614243	NP405327	GO:0005515(protein binding)|GO:0005886(plasma membrane)|GO:0007338(single fertilization)|GO:0007399(nervous system development)|GO:0007519(skeletal muscle tissue development)|GO:0016020(membrane)|GO:0016021(integral component of membrane)|GO:0043231(intracellular membrane-bounded organelle)|GO:0048870(cell motility)|GO:0070062(extracellular exosome)	Homo sapiens immunoglobulin superfamily member 8 (IGSF8), transcript variant 1, mRNA [NM_052868]	chr1:160062223-160062164	hs|1q23.2
A_33_P3401753	0.0375939	0.0144839	2.59556	0.0096539	0.778205	1	GPR42	FALSE	FALSE	FALSE	NM_001348195	NM_001348195	NM_001348195	Hs.248055	2866	G protein-coupled receptor 42	ENST00000597214	THC2478484	GO:0004930(G protein-coupled receptor activity)|GO:0005515(protein binding)|GO:0005887(integral component of plasma membrane)|GO:0007186(G protein-coupled receptor signaling pathway)	Homo sapiens G protein-coupled receptor 42 (GPR42), mRNA [NM_001348195]	chr19:35863239-35863298	hs|19q13.12
A_33_P3212754	0.0452645	0.0174448	2.59472	0.00966038	0.778205	1	NUTM2G	FALSE	FALSE	FALSE	NM_001170741	NM_001170741	NM_001170741	Hs.652383	441457	NUT family member 2G	ENST00000341207			Homo sapiens NUT family member 2G (NUTM2G), transcript variant 2, mRNA [NM_001170741]	chr9:99701641-99701698	hs|9q22.33
A_24_P40978	-0.0399601	0.0154151	-2.59227	0.00972913	0.778205	1	CYHR1	TRUE	FALSE	FALSE	NM_138496	NM_138496	NM_138496	Hs.459379	50626	cysteine and histidine rich 1	ENST00000526887	THC2560517	GO:0005515(protein binding)|GO:0005654(nucleoplasm)|GO:0008270(zinc ion binding)|GO:0048471(perinuclear region of cytoplasm)	Homo sapiens cysteine and histidine rich 1 (CYHR1), transcript variant 1, mRNA [NM_138496]	chr8:145677764-145676117	hs|8q24.3
A_23_P61810	0.033936	0.0130949	2.59155	0.00976129	0.778205	1	BAIAP2	TRUE	TRUE	FALSE	NM_017450	NM_017450	NM_017450	Hs.128316	10458	BAR/IMD domain containing adaptor protein 2	ENST00000575841	THC2699275	GO:0001221(transcription coregulator binding)|GO:0001726(ruffle)|GO:0005515(protein binding)|GO:0005654(nucleoplasm)|GO:0005737(cytoplasm)|GO:0005791(rough endoplasmic reticulum)|GO:0005794(Golgi apparatus)|GO:0005829(cytosol)|GO:0005874(microtubule)|GO:0005886(plasma membrane)|GO:0005912(adherens junction)|GO:0007009(plasma membrane organization)|GO:0007409(axonogenesis)|GO:0007420(brain develop…	Homo sapiens BAR/IMD domain containing adaptor protein 2 (BAIAP2), transcript variant 1, mRNA [NM_017450]	chr17:79084117-79084176	hs|17q25.3
A_21_P0008361	0.0320432	0.0123645	2.59154	0.00977179	0.778205	1		FALSE	FALSE	FALSE	lnc-NRXN3-1:1									BROAD Institute lincRNA (XLOC_010883), lincRNA [TCONS_00022564]	chr14:80412413-80412472	hs|14q31.1
A_32_P90483	-0.0391021	0.0150884	-2.59153	0.00977592	0.778205	1	STXBP4	TRUE	FALSE	FALSE	NM_178509	NM_178509	NM_178509	Hs.35199	252983	syntaxin binding protein 4	ENST00000376352	THC2603423	GO:0005515(protein binding)|GO:0006605(protein targeting)|GO:0006974(cellular response to DNA damage stimulus)|GO:0008286(insulin receptor signaling pathway)|GO:0010827(regulation of glucose transmembrane transport)|GO:0010838(positive regulation of keratinocyte proliferation)|GO:0019905(syntaxin binding)|GO:0031410(cytoplasmic vesicle)|GO:0045335(phagocytic vesicle)|GO:0050821(protein stabilizat…	Homo sapiens syntaxin binding protein 4 (STXBP4), mRNA [NM_178509]	chr17:53240764-53240823	hs|17q22
A_23_P52031	0.0448711	0.0173149	2.59147	0.00977721	0.778205	1	PGM1	TRUE	TRUE	FALSE	NM_002633	NM_002633	NM_002633	Hs.1869	5236	phosphoglucomutase 1	ENST00000650546	THC2470245	GO:0000287(magnesium ion binding)|GO:0004614(phosphoglucomutase activity)|GO:0005515(protein binding)|GO:0005576(extracellular region)|GO:0005737(cytoplasm)|GO:0005829(cytosol)|GO:0005975(carbohydrate metabolic process)|GO:0006006(glucose metabolic process)|GO:0006094(gluconeogenesis)|GO:0006096(glycolytic process)|GO:0070062(extracellular exosome)|GO:1904724(tertiary granule lumen)|GO:1904813(fi…	Homo sapiens phosphoglucomutase 1 (PGM1), transcript variant 1, mRNA [NM_002633]	chr1:64125582-64125641	hs|1p31.3
A_33_P3321801	-0.0459526	0.0177427	-2.58995	0.00979339	0.778205	1	DGCR5	TRUE	TRUE	FALSE	NR_024159	NR_024159	NR_024159	Hs.106311	26220	DiGeorge syndrome critical region gene 5	ENST00000675978	THC2473298		Homo sapiens DiGeorge syndrome critical region gene 5 (DGCR5), long non-coding RNA [NR_024159]	chr22:19005633-19005691	hs|22q11.21
A_23_P31273	0.0283308	0.0109372	2.59031	0.00981156	0.778205	1	AMPH	TRUE	TRUE	FALSE	NM_001635	NM_001635	NM_001635	Hs.592182	273	amphiphysin	ENST00000356264	THC2674953	GO:0005515(protein binding)|GO:0005543(phospholipid binding)|GO:0005829(cytosol)|GO:0005886(plasma membrane)|GO:0006897(endocytosis)|GO:0007268(chemical synaptic transmission)|GO:0008021(synaptic vesicle)|GO:0015629(actin cytoskeleton)|GO:0030672(synaptic vesicle membrane)|GO:0031256(leading edge membrane)|GO:0048488(synaptic vesicle endocytosis)	Homo sapiens amphiphysin (AMPH), transcript variant 1, mRNA [NM_001635]	chr7:38423860-38423801	hs|7p14.1
A_21_P0006422	0.0308374	0.0119081	2.58961	0.00982563	0.778205	1		FALSE	FALSE	FALSE	ENST00000366224						ENST00000366224			novel transcript [ENST00000366224]	chrX:47157318-47157377	hs|Xp11.23
A_21_P0001398	0.0314678	0.0121563	2.58861	0.00983089	0.778205	1		FALSE	FALSE	FALSE	ENST00000658878	XR_001738335	XR_001738335				ENST00000658878			novel transcript [ENST00000658878]	chr1:184634736-184634795	hs|1q25.3
A_21_P0012192	-0.0298397	0.011526	-2.58891	0.00983432	0.778205	1	LINC00158	TRUE	FALSE	FALSE	ENST00000664370				54072	long intergenic non-protein coding RNA 158	ENST00000664370			long intergenic non-protein coding RNA 158 [Source:HGNC Symbol;Acc:HGNC:1283] [ENST00000664370]	chr21:26757889-26757830	hs|21q21.2
A_33_P3289745	0.0423969	0.0163789	2.58851	0.00983682	0.778205	1	LOC399900	FALSE	FALSE	FALSE	XR_247232	XR_247232	XR_247232	Hs.528437	399900	uncharacterized LOC399900				PREDICTED: Homo sapiens uncharacterized LOC399900 (LOC399900), ncRNA [XR_247232]	chr11:61736625-61736684	hs|11q12.3
A_24_P244470	-0.0332994	0.012866	-2.58816	0.00985442	0.778205	1	RNF41	TRUE	TRUE	FALSE	NM_194358	NM_194358	NM_194358	Hs.524502	10193	ring finger protein 41	ENST00000615206	THC2481941	GO:0000209(protein polyubiquitination)|GO:0004842(ubiquitin-protein transferase activity)|GO:0005515(protein binding)|GO:0005829(cytosol)|GO:0006914(autophagy)|GO:0008270(zinc ion binding)|GO:0008285(negative regulation of cell population proliferation)|GO:0010498(proteasomal protein catabolic process)|GO:0016567(protein ubiquitination)|GO:0019904(protein domain specific binding)|GO:0030336(negat…	Homo sapiens ring finger protein 41 (RNF41), transcript variant 2, mRNA [NM_194358]	chr12:56598774-56598715	hs|12q13.2
A_24_P291231	-0.0305021	0.0117876	-2.58764	0.00987417	0.778205	1	PER3	TRUE	TRUE	FALSE	NM_016831	NM_016831	NM_016831	Hs.162200	8863	period circadian regulator 3	ENST00000613533	THC2491400	GO:0000122(negative regulation of transcription by RNA polymerase II)|GO:0000976(transcription cis-regulatory region binding)|GO:0001222(transcription corepressor binding)|GO:0005515(protein binding)|GO:0005634(nucleus)|GO:0005737(cytoplasm)|GO:0019900(kinase binding)|GO:0031625(ubiquitin protein ligase binding)|GO:0032922(circadian regulation of gene expression)|GO:0043153(entrainment of circadi…	Homo sapiens period circadian regulator 3 (PER3), transcript variant 4, mRNA [NM_016831]	chr1:7904641-7904700	hs|1p36.23
A_33_P3411097	0.0360377	0.0139293	2.58719	0.00988581	0.778205	1	GRID2IP	TRUE	TRUE	FALSE	NM_001145118	NM_001145118	NM_001145118	Hs.512174	392862	Grid2 interacting protein	ENST00000457091	THC2663212	GO:0045211(postsynaptic membrane)|GO:0060292(long-term synaptic depression)	Homo sapiens Grid2 interacting protein (GRID2IP), transcript variant 1, mRNA [NM_001145118]	chr7:6541472-6541413	hs|7p22.1
A_33_P3373850	0.0374703	0.0144876	2.58637	0.00989451	0.778205	1	WDR24	TRUE	FALSE	FALSE	NM_032259	NM_032259	NM_032259	Hs.459632	84219	WD repeat domain 24	ENST00000647644	THC2678254	GO:0005515(protein binding)|GO:0005765(lysosomal membrane)|GO:0005829(cytosol)|GO:0006914(autophagy)|GO:0010506(regulation of autophagy)|GO:0032008(positive regulation of TOR signaling)|GO:0034198(cellular response to amino acid starvation)|GO:0043231(intracellular membrane-bounded organelle)|GO:0061700(GATOR2 complex)	Homo sapiens WD repeat domain 24 (WDR24), mRNA [NM_032259]	chr16:734761-734702	hs|16p13.3
A_33_P3231252	0.0648979	0.0250866	2.58696	0.00989515	0.778205	1	NHLH2	TRUE	TRUE	FALSE	NM_005599	NM_005599	NM_005599	Hs.46296	4808	nescient helix-loop-helix 2	ENST00000369506	THC2601021	GO:0000785(chromatin)|GO:0000978(RNA polymerase II cis-regulatory region sequence-specific DNA binding)|GO:0000981(DNA-binding transcription factor activity, RNA polymerase II-specific)|GO:0001228(DNA-binding transcription activator activity, RNA polymerase II-specific)|GO:0005515(protein binding)|GO:0005634(nucleus)|GO:0005667(transcription regulator complex)|GO:0006357(regulation of transcripti…	Homo sapiens nescient helix-loop-helix 2 (NHLH2), transcript variant 1, mRNA [NM_005599]	chr1:116379373-116379314	hs|1p13.1
A_21_P0013441	-0.03458	0.0133782	-2.58481	0.00995114	0.778205	1	RABGEF1	TRUE	FALSE	FALSE	NM_001367740	NM_001367740	NM_001367740	Hs.530053	27342	RAB guanine nucleotide exchange factor 1	ENST00000428370	THC2493810	GO:0003677(DNA binding)|GO:0005085(guanyl-nucleotide exchange factor activity)|GO:0005515(protein binding)|GO:0005730(nucleolus)|GO:0005769(early endosome)|GO:0005829(cytosol)|GO:0006612(protein targeting to membrane)|GO:0006897(endocytosis)|GO:0008270(zinc ion binding)|GO:0031267(small GTPase binding)|GO:0031901(early endosome membrane)|GO:0050790(regulation of catalytic activity)|GO:0055037(rec…	Homo sapiens RAB guanine nucleotide exchange factor 1 (RABGEF1), transcript variant 24, mRNA [NM_001367740]	chr7:66270303-66270362	hs|7q11.21
A_33_P3265564	0.0317823	0.012292	2.58562	0.00995253	0.778205	1		FALSE	FALSE	FALSE	ENST00000522657						ENST00000522657	THC2738856		erythrocyte membrane protein band 4.1 like 5 (EPB41L5) pseudogene [ENST00000522657]	chr8:49826771-49826830	hs|8q11.21
A_21_P0006252	0.029564	0.0114375	2.58482	0.00996	0.778205	1		FALSE	FALSE	FALSE	ENST00000656028	XR_929462	XR_929462				ENST00000656028			novel transcript [ENST00000656028]	chr9:7925602-7924817	hs|9p24.1
A_24_P291588	-0.0356845	0.0138078	-2.58437	0.00996279	0.778205	1	DVL3	TRUE	TRUE	FALSE	NM_004423	NM_004423	NM_004423	Hs.388116	1857	dishevelled segment polarity protein 3	ENST00000313143		GO:0000785(chromatin)|GO:0001934(positive regulation of protein phosphorylation)|GO:0002020(protease binding)|GO:0005102(signaling receptor binding)|GO:0005109(frizzled binding)|GO:0005515(protein binding)|GO:0005829(cytosol)|GO:0008013(beta-catenin binding)|GO:0009410(response to xenobiotic stimulus)|GO:0031267(small GTPase binding)|GO:0035556(intracellular signal transduction)|GO:0035567(non-ca…	Homo sapiens dishevelled segment polarity protein 3 (DVL3), mRNA [NM_004423]	chr3:183890582-183890641	hs|3q27.1
A_21_P0006431	-0.0279686	0.0108133	-2.58651	0.00996342	0.778205	1	LINC01285	TRUE	TRUE	FALSE	ENST00000657695		AK057519	Hs.496647	101928287	long intergenic non-protein coding RNA 1285	ENST00000657695	THC2506907		long intergenic non-protein coding RNA 1285 [Source:HGNC Symbol;Acc:HGNC:50344] [ENST00000657695]	chrX:117990886-117990945	hs|Xq24
A_23_P19650	0.0308608	0.0119401	2.58463	0.00996997	0.778205	1	VIP	TRUE	FALSE	FALSE	NM_003381	NM_003381	NM_003381	Hs.53973	7432	vasoactive intestinal peptide	ENST00000367244	THC2473190	GO:0001938(positive regulation of endothelial cell proliferation)|GO:0005179(hormone activity)|GO:0005184(neuropeptide hormone activity)|GO:0005515(protein binding)|GO:0005576(extracellular region)|GO:0007186(G protein-coupled receptor signaling pathway)|GO:0007189(adenylate cyclase-activating G protein-coupled receptor signaling pathway)|GO:0007200(phospholipase C-activating G protein-coupled re…	Homo sapiens vasoactive intestinal peptide (VIP), transcript variant 1, mRNA [NM_003381]	chr6:153077296-153077355	hs|6q25.2
A_23_P29830	-0.0305158	0.0118015	-2.58576	0.00997561	0.778205	1	CBLB	TRUE	TRUE	FALSE	NM_170662	NM_170662	NM_170662	Hs.430589	868	Cbl proto-oncogene B	ENST00000405772	NP091053	GO:0001784(phosphotyrosine residue binding)|GO:0002669(positive regulation of T cell anergy)|GO:0005509(calcium ion binding)|GO:0005515(protein binding)|GO:0005654(nucleoplasm)|GO:0005829(cytosol)|GO:0005886(plasma membrane)|GO:0006607(NLS-bearing protein import into nucleus)|GO:0006955(immune response)|GO:0007165(signal transduction)|GO:0007175(negative regulation of epidermal growth factor-acti…	Homo sapiens Cbl proto-oncogene B (CBLB), transcript variant 2, mRNA [NM_170662]	chr3:105400640-105400581	hs|3q13.11
A_21_P0012301	0.0267921	0.0103663	2.58454	0.00997721	0.778205	1		FALSE	FALSE	FALSE	ENST00000629261		DT932569	Hs.690738			ENST00000629261	THC2581884		ccytochrome P450 family 2 subfamily D member 8, pseudogene [Source:HGNC Symbol;Acc:HGNC:2628] [ENST00000629261]	chr22:42550864-42549185	hs|22q13.2
A_33_P3421209	-0.0315543	0.0122093	-2.58445	0.00997768	0.778205	1	FMN2	TRUE	TRUE	FALSE	NM_001348094	NM_001348094	NM_001348094	Hs.24889	56776	formin 2	ENST00000441342	THC2788314	GO:0003674(molecular_function)|GO:0003779(actin binding)|GO:0005634(nucleus)|GO:0005730(nucleolus)|GO:0005737(cytoplasm)|GO:0005783(endoplasmic reticulum)|GO:0005789(endoplasmic reticulum membrane)|GO:0005829(cytosol)|GO:0005886(plasma membrane)|GO:0005938(cell cortex)|GO:0006974(cellular response to DNA damage stimulus)|GO:0015031(protein transport)|GO:0015629(actin cytoskeleton)|GO:0016192(vesi…	Homo sapiens formin 2 (FMN2), transcript variant 3, mRNA [NM_001348094]	chr1:240492406-240492465	hs|1q43
A_33_P3231447	-0.0562642	0.021779	-2.58342	0.00998775	0.778205	1	ITGA6	TRUE	TRUE	FALSE	NM_000210	NM_000210	NM_000210	Hs.133397	3655	integrin subunit alpha 6	ENST00000409532	THC2608054	GO:0005515(protein binding)|GO:0005886(plasma membrane)|GO:0005912(adherens junction)|GO:0005925(focal adhesion)|GO:0007044(cell-substrate junction assembly)|GO:0007229(integrin-mediated signaling pathway)|GO:0009986(cell surface)|GO:0010668(ectodermal cell differentiation)|GO:0010811(positive regulation of cell-substrate adhesion)|GO:0010976(positive regulation of neuron projection development)|…	Homo sapiens integrin subunit alpha 6 (ITGA6), transcript variant 2, mRNA [NM_000210]	chr2:173369203-173369262	hs|2q31.1
A_24_P400044	-0.0267738	0.0103631	-2.58357	0.00999548	0.778205	1	NUDT10	TRUE	TRUE	FALSE	NM_153183	NM_153183	NM_153183	Hs.375178	170685	nudix hydrolase 10	ENST00000376006	THC2476742	GO:0000298(endopolyphosphatase activity)|GO:0005515(protein binding)|GO:0005634(nucleus)|GO:0005737(cytoplasm)|GO:0005829(cytosol)|GO:0008486(diphosphoinositol-polyphosphate diphosphatase activity)|GO:0034431(bis(5'-adenosyl)-hexaphosphatase activity)|GO:0034432(bis(5'-adenosyl)-pentaphosphatase activity)|GO:0046872(metal ion binding)|GO:0050072(m7G(5')pppN diphosphatase activity)|GO:0052840(inos…	Homo sapiens nudix hydrolase 10 (NUDT10), transcript variant 1, mRNA [NM_153183]	chrX:51079455-51079514	hs|Xp11.22
A_33_P3231357	0.032325	0.0125147	2.58297	0.0100015	0.778205	1	KISS1R	TRUE	FALSE	FALSE	BC141812		BC141812	Hs.208229	84634	KISS1 receptor		THC2480278	GO:0005515(protein binding)|GO:0005886(plasma membrane)|GO:0005887(integral component of plasma membrane)|GO:0005929(cilium)|GO:0007186(G protein-coupled receptor signaling pathway)|GO:0007218(neuropeptide signaling pathway)|GO:0008188(neuropeptide receptor activity)|GO:0008528(G protein-coupled peptide receptor activity)|GO:0009986(cell surface)|GO:0016021(integral component of membrane)|GO:0043…	Homo sapiens KISS1 receptor, mRNA (cDNA clone MGC:164830 IMAGE:40147721), complete cds [BC141812]	chr19:920955-921014	hs|19p13.3
A_33_P3239242	0.0289983	0.0112251	2.58334	0.0100033	0.778205	1	SPATA6	TRUE	FALSE	FALSE	NM_019073	NM_019073	NM_019073	Hs.538103	54558	spermatogenesis associated 6	ENST00000396199	THC2474383	GO:0005576(extracellular region)|GO:0007283(spermatogenesis)|GO:0030154(cell differentiation)|GO:0032027(myosin light chain binding)|GO:0044458(motile cilium assembly)|GO:0097224(sperm connecting piece)	Homo sapiens spermatogenesis associated 6 (SPATA6), transcript variant 1, mRNA [NM_019073]	chr1:48771530-48771471	hs|1p33
A_33_P3328626	0.0318772	0.0123406	2.58312	0.0100091	0.778205	1		FALSE	FALSE	FALSE	THC2692397							THC2692397		Q3ZCJ0_BOVIN (Q3ZCJ0) RPL36A protein, partial (46%) [THC2692397]	chr1:093656715-093656656	hs|1p22.1
A_23_P425752	-0.0644943	0.0249727	-2.58259	0.01001	0.778205	1	TRIM14	TRUE	FALSE	FALSE	NM_033219	NM_033219	NM_033219	Hs.575631	9830	tripartite motif containing 14	ENST00000342043	THC2481022	GO:0000209(protein polyubiquitination)|GO:0003713(transcription coactivator activity)|GO:0005515(protein binding)|GO:0005654(nucleoplasm)|GO:0005737(cytoplasm)|GO:0005741(mitochondrial outer membrane)|GO:0005829(cytosol)|GO:0008270(zinc ion binding)|GO:0010468(regulation of gene expression)|GO:0010508(positive regulation of autophagy)|GO:0016567(protein ubiquitination)|GO:0019901(protein kinase b…	Homo sapiens tripartite motif containing 14 (TRIM14), transcript variant 2, mRNA [NM_033219]	chr9:100849857-100849798	hs|9q22.33
A_23_P428849	0.0405486	0.0157017	2.58243	0.0100132	0.778205	1	CHCHD4	TRUE	FALSE	FALSE	NM_144636	NM_144636	NM_144636	Hs.517815	131474	coiled-coil-helix-coiled-coil-helix domain containing 4	ENST00000295767	THC2471565	GO:0005515(protein binding)|GO:0005739(mitochondrion)|GO:0005758(mitochondrial intermembrane space)|GO:0015035(protein-disulfide reductase activity)|GO:0018171(peptidyl-cysteine oxidation)|GO:0022417(protein maturation by protein folding)|GO:0033108(mitochondrial respiratory chain complex assembly)|GO:0045041(protein import into mitochondrial intermembrane space)|GO:0051084('de novo' posttranslat…	Homo sapiens coiled-coil-helix-coiled-coil-helix domain containing 4 (CHCHD4), transcript variant 2, mRNA; nuclear gene for mitochondrial product [NM_144636]	chr3:14153820-14153761	hs|3p25.1
A_33_P3228612	0.052279	0.0202684	2.57933	0.0100996	0.778634	1	CACNA1E	TRUE	TRUE	FALSE	NM_001205293	NM_001205293	NM_001205293	Hs.437444	777	calcium voltage-gated channel subunit alpha1 E	ENST00000367570	THC2621810	GO:0005245(voltage-gated calcium channel activity)|GO:0005509(calcium ion binding)|GO:0005886(plasma membrane)|GO:0005891(voltage-gated calcium channel complex)|GO:0006816(calcium ion transport)|GO:0007268(chemical synaptic transmission)|GO:0022843(voltage-gated cation channel activity)|GO:0034765(regulation of ion transmembrane transport)|GO:0045202(synapse)|GO:0070509(calcium ion import)|GO:007…	Homo sapiens calcium voltage-gated channel subunit alpha1 E (CACNA1E), transcript variant 1, mRNA [NM_001205293]	chr1:181770655-181770714	hs|1q25.3
A_23_P4754	-0.0383516	0.0148719	-2.57879	0.0101142	0.778634	1	CLPP	TRUE	FALSE	FALSE	NM_006012	NM_006012	NM_006012	Hs.515092	8192	caseinolytic mitochondrial matrix peptidase proteolytic subunit	ENST00000596605	THC2618084	GO:0004175(endopeptidase activity)|GO:0004176(ATP-dependent peptidase activity)|GO:0004252(serine-type endopeptidase activity)|GO:0005515(protein binding)|GO:0005739(mitochondrion)|GO:0005759(mitochondrial matrix)|GO:0006515(protein quality control for misfolded or incompletely synthesized proteins)|GO:0008233(peptidase activity)|GO:0009368(endopeptidase Clp complex)|GO:0033619(membrane protein p…	Homo sapiens caseinolytic mitochondrial matrix peptidase proteolytic subunit (CLPP), mRNA; nuclear gene for mitochondrial product [NM_006012]	chr19:6368801-6368860	hs|19p13.3
A_24_P143440	-0.0443382	0.0171984	-2.57805	0.0101366	0.778634	1	DYNLRB1	TRUE	FALSE	FALSE	NM_014183	NM_014183	NM_014183	Hs.593920	83658	dynein light chain roadblock-type 1	ENST00000664852	THC2576375	GO:0003777(microtubule motor activity)|GO:0005515(protein binding)|GO:0005737(cytoplasm)|GO:0005813(centrosome)|GO:0005868(cytoplasmic dynein complex)|GO:0005874(microtubule)|GO:0005929(cilium)|GO:0007018(microtubule-based movement)|GO:0007632(visual behavior)|GO:0016020(membrane)|GO:0045505(dynein intermediate chain binding)|GO:0097542(ciliary tip)	Homo sapiens dynein light chain roadblock-type 1 (DYNLRB1), transcript variant 1, mRNA [NM_014183]	chr20:33114088-33114147	hs|20q11.22
A_24_P345822	-0.0429838	0.0166741	-2.57788	0.0101494	0.778634	1	TFG	TRUE	TRUE	FALSE	NM_006070	NM_006070	NM_006070	Hs.518123	10342	trafficking from ER to golgi regulator	ENST00000675591	THC2765005	GO:0005515(protein binding)|GO:0005737(cytoplasm)|GO:0005829(cytosol)|GO:0006888(endoplasmic reticulum to Golgi vesicle-mediated transport)|GO:0042802(identical protein binding)|GO:0043123(positive regulation of I-kappaB kinase/NF-kappaB signaling)|GO:0043231(intracellular membrane-bounded organelle)|GO:0048208(COPII vesicle coating)|GO:0070971(endoplasmic reticulum exit site)	Homo sapiens trafficking from ER to golgi regulator (TFG), transcript variant 1, mRNA [NM_006070]	chr3:100463745-100467021	hs|3q12.2
A_33_P3335391	-0.0295364	0.0114607	-2.57719	0.0101918	0.778634	1	FAM83G	TRUE	FALSE	FALSE	NM_001039999	NM_001039999	NM_001039999	Hs.710727	644815	family with sequence similarity 83 member G	ENST00000345041	THC2526487	GO:0005515(protein binding)|GO:0005634(nucleus)|GO:0005829(cytosol)|GO:0007165(signal transduction)|GO:0019901(protein kinase binding)|GO:0030509(BMP signaling pathway)	Homo sapiens family with sequence similarity 83 member G (FAM83G), mRNA [NM_001039999]	chr17:18874792-18874733	hs|17p11.2
A_24_P129417	-0.0276984	0.0107506	-2.57645	0.01021	0.778634	1	BMP1	TRUE	TRUE	FALSE	NM_001199	NM_001199	NM_001199	Hs.1274	649	bone morphogenetic protein 1	ENST00000471755	THC2477847	GO:0001501(skeletal system development)|GO:0001502(cartilage condensation)|GO:0001503(ossification)|GO:0004222(metalloendopeptidase activity)|GO:0004252(serine-type endopeptidase activity)|GO:0005125(cytokine activity)|GO:0005509(calcium ion binding)|GO:0005515(protein binding)|GO:0005576(extracellular region)|GO:0005615(extracellular space)|GO:0005794(Golgi apparatus)|GO:0006508(proteolysis)|GO:…	Homo sapiens bone morphogenetic protein 1 (BMP1), transcript variant 1, mRNA [NM_001199]	chr8:22054314-22054772	hs|8p21.3
A_24_P323148	0.0328872	0.0127701	2.57533	0.0102518	0.778634	1	LYPD5	TRUE	TRUE	FALSE	NM_182573	NM_182573	NM_182573	Hs.44289	284348	LY6/PLAUR domain containing 5	ENST00000414615	THC2471313	GO:0005515(protein binding)|GO:0005576(extracellular region)|GO:0005886(plasma membrane)|GO:0031225(anchored component of membrane)	Homo sapiens LY6/PLAUR domain containing 5 (LYPD5), transcript variant B, mRNA [NM_182573]	chr19:44300535-44300476	hs|19q13.31
A_32_P19840	0.0425807	0.0165438	2.57382	0.0102582	0.778634	1	LOC100507507	FALSE	FALSE	FALSE	NR_161353	NR_161353	NR_161353	Hs.626125	100507507	uncharacterized LOC100507507	ENST00000429630			Homo sapiens uncharacterized LOC100507507 (LOC100507507), long non-coding RNA [NR_161353]	chr7:143076846-143076787	hs|7q34
A_33_P3232339	0.0294462	0.011438	2.57443	0.0102779	0.778634	1	LINC02259	FALSE	FALSE	FALSE	NR_135685	NR_135685	NR_135685		102723640	long intergenic non-protein coding RNA 2259	ENST00000565543	THC2567287		Homo sapiens long intergenic non-protein coding RNA 2259 (LINC02259), transcript variant 2, long non-coding RNA [NR_135685]	chr15:72900881-72900822	hs|15q24.1
A_21_P0012621	-0.0290408	0.0112836	-2.5737	0.0102909	0.778634	1	REELD1	FALSE	FALSE	FALSE	XM_024454031	XM_024454031	XM_024454031		345051	reeler domain containing 1			GO:0016021(integral component of membrane)	PREDICTED: Homo sapiens reeler domain containing 1 (REELD1), transcript variant X2, mRNA [XM_024454031]	chr4:147150164-147150223	hs|4q31.22
A_32_P79115	0.0460938	0.0179209	2.57206	0.0103099	0.778634	1	LOC112268236	FALSE	FALSE	FALSE	XR_002958358	XR_002958358	XR_002958358		112268236	uncharacterized LOC112268236				PREDICTED: Homo sapiens uncharacterized LOC112268236 (LOC112268236), misc_RNA [XR_002958358]	chr1:149287832-149287773	hs|1q21.2
A_21_P0011398	-0.0297298	0.0115554	-2.5728	0.0103133	0.778634	1		FALSE	FALSE	FALSE	ENST00000622062						ENST00000622062	THC2511826		WAS protein homolog associated with actin, golgi membranes and microtubules pseudogene 3 [Source:HGNC Symbol;Acc:HGNC:27892] [ENST00000622062]	chr15:23198354-23198295	hs|15q11.2
A_21_P0007027	0.0285491	0.0110977	2.57252	0.0103202	0.778634	1		FALSE	FALSE	FALSE	lnc-C10orf120-1:1									BROAD Institute lincRNA (XLOC_008975), lincRNA [TCONS_00018622]	chr10:124133410-124130703	hs|10q26.13
A_23_P24244	-0.0457632	0.0178114	-2.56932	0.010391	0.778634	1	TASOR2	FALSE	FALSE	FALSE	NM_001387328	NM_001387328	NM_001387328	Hs.610717	54906	transcription activation suppressor family member 2	ENST00000645567	THC2502108	GO:0005515(protein binding)|GO:0005654(nucleoplasm)|GO:0005829(cytosol)	Homo sapiens transcription activation suppressor family member 2 (TASOR2), transcript variant 6, mRNA [NM_001387328]	chr10:5805350-5805406	hs|10p15.1
A_33_P3382746	-0.0605517	0.0235676	-2.56928	0.0104	0.778634	1	LCK	TRUE	TRUE	FALSE	NM_005356	NM_005356	NM_005356	Hs.470627	3932	LCK proto-oncogene, Src family tyrosine kinase	ENST00000469765	NP1180168	GO:0000242(pericentriolar material)|GO:0001772(immunological synapse)|GO:0001784(phosphotyrosine residue binding)|GO:0004713(protein tyrosine kinase activity)|GO:0004714(transmembrane receptor protein tyrosine kinase activity)|GO:0004715(non-membrane spanning protein tyrosine kinase activity)|GO:0004722(protein serine/threonine phosphatase activity)|GO:0005102(signaling receptor binding)|GO:00055…	Homo sapiens LCK proto-oncogene, Src family tyrosine kinase (LCK), transcript variant 2, mRNA [NM_005356]	chr1:32745711-32745770	hs|1p35.1
A_33_P3257027	-0.0321348	0.0125097	-2.56879	0.0104173	0.778634	1	FGF7	TRUE	FALSE	FALSE	NM_002009	NM_002009	NM_002009	Hs.567268	2252	fibroblast growth factor 7	ENST00000377614	THC2471188	GO:0001934(positive regulation of protein phosphorylation)|GO:0005104(fibroblast growth factor receptor binding)|GO:0005111(type 2 fibroblast growth factor receptor binding)|GO:0005515(protein binding)|GO:0005576(extracellular region)|GO:0005615(extracellular space)|GO:0005737(cytoplasm)|GO:0005794(Golgi apparatus)|GO:0007165(signal transduction)|GO:0008083(growth factor activity)|GO:0008201(hepa…	Homo sapiens fibroblast growth factor 7 (FGF7), mRNA [NM_002009]	chr15:49776810-49776869	hs|15q21.2
A_21_P0006260	0.0263546	0.0102582	2.56913	0.0104208	0.778634	1	LOC105376011	FALSE	FALSE	FALSE	XR_929545	XR_929545	XR_929545		105376011	uncharacterized LOC105376011				PREDICTED: Homo sapiens uncharacterized LOC105376011 (LOC105376011), transcript variant X5, ncRNA [XR_929545]	chr9:31913702-31909977	hs|9p21.1
A_33_P3413945	-0.0287177	0.0111813	-2.56837	0.0104429	0.778634	1		FALSE	FALSE	FALSE
A_24_P322474	0.0685001	0.0266802	2.56745	0.0104469	0.778634	1	PDE4A	TRUE	TRUE	FALSE	NM_006202	NM_006202	NM_006202	Hs.89901	5141	phosphodiesterase 4A	ENST00000380702	THC2470913	GO:0004114(3',5'-cyclic-nucleotide phosphodiesterase activity)|GO:0004115(3',5'-cyclic-AMP phosphodiesterase activity)|GO:0005515(protein binding)|GO:0005634(nucleus)|GO:0005654(nucleoplasm)|GO:0005829(cytosol)|GO:0005886(plasma membrane)|GO:0006198(cAMP catabolic process)|GO:0007165(signal transduction)|GO:0007186(G protein-coupled receptor signaling pathway)|GO:0007608(sensory perception of sme…	Homo sapiens phosphodiesterase 4A (PDE4A), transcript variant 4, mRNA [NM_006202]	chr19:10580226-10580285	hs|19p13.2
A_21_P0003109	-0.0274381	0.0106848	-2.56796	0.0104516	0.778634	1		FALSE	FALSE	FALSE	lnc-GADL1-1:1									BROAD Institute lincRNA (XLOC_003075), lincRNA [TCONS_00006465]	chr3:30563409-30553387	hs|3p24.1
A_21_P0000759	-0.0574605	0.0223838	-2.56706	0.010468	0.778634	1	ITGB2-AS1	TRUE	TRUE	FALSE	NR_038311	NR_038311	NR_038311	Hs.661035	100505746	ITGB2 antisense RNA 1	ENST00000441379	THC2551968		Homo sapiens ITGB2 antisense RNA 1 (ITGB2-AS1), transcript variant 1, long non-coding RNA [NR_038311]	chr21:46348646-46348705	hs|21q22.3
A_23_P313828	0.0303477	0.0118211	2.56725	0.0104797	0.778634	1	CENPV	TRUE	FALSE	FALSE	NM_181716	NM_181716	NM_181716	Hs.433422	201161	centromere protein V	ENST00000299736	THC2465103	GO:0000776(kinetochore)|GO:0001667(ameboidal-type cell migration)|GO:0003674(molecular_function)|GO:0005515(protein binding)|GO:0005634(nucleus)|GO:0005654(nucleoplasm)|GO:0005829(cytosol)|GO:0007049(cell cycle)|GO:0015630(microtubule cytoskeleton)|GO:0016846(carbon-sulfur lyase activity)|GO:0030496(midbody)|GO:0031508(pericentric heterochromatin assembly)|GO:0031965(nuclear membrane)|GO:0032467(…	Homo sapiens centromere protein V (CENPV), mRNA [NM_181716]	chr17:16253255-16251951	hs|17p11.2
A_21_P0003049	0.0281603	0.0109728	2.56638	0.0104799	0.778634	1		FALSE	FALSE	FALSE	ENST00000653103	XR_924607	XR_924607				ENST00000653103	THC2767373		novel transcript [ENST00000653103]	chr3:155576057-155576116	hs|3q25.31
A_33_P3507270	0.0279812	0.0109045	2.56602	0.0104904	0.778634	1	EFCAB5	TRUE	FALSE	FALSE	NM_198529	NM_198529	NM_198529	Hs.662411	374786	EF-hand calcium binding domain 5	ENST00000588978	NP850708	GO:0005509(calcium ion binding)	Homo sapiens EF-hand calcium binding domain 5 (EFCAB5), transcript variant 1, mRNA [NM_198529]	chr17:28435265-28435324	hs|17q11.2
A_24_P306561	-0.0534162	0.0208256	-2.56493	0.0105227	0.778634	1	TCF25	TRUE	TRUE	FALSE	NM_014972	NM_014972	NM_014972	Hs.415342	22980	transcription factor 25	ENST00000565196	THC2632198	GO:0000122(negative regulation of transcription by RNA polymerase II)|GO:0003677(DNA binding)|GO:0003714(transcription corepressor activity)|GO:0005515(protein binding)|GO:0005634(nucleus)|GO:0007507(heart development)|GO:1990112(RQC complex)	Homo sapiens transcription factor 25 (TCF25), mRNA [NM_014972]	chr16:89940253-89949803	hs|16q24.3
A_24_P62783	-0.0296127	0.0115491	-2.56407	0.010547	0.778634	1	FABP3	TRUE	FALSE	FALSE	NM_004102	NM_004102	NM_004102	Hs.657242	2170	fatty acid binding protein 3	ENST00000482018	THC2536415	GO:0005324(long-chain fatty acid transporter activity)|GO:0005515(protein binding)|GO:0005615(extracellular space)|GO:0005829(cytosol)|GO:0006631(fatty acid metabolic process)|GO:0008092(cytoskeletal protein binding)|GO:0008285(negative regulation of cell population proliferation)|GO:0009410(response to xenobiotic stimulus)|GO:0015909(long-chain fatty acid transport)|GO:0016528(sarcoplasm)|GO:003…	Homo sapiens fatty acid binding protein 3 (FABP3), transcript variant 2, mRNA [NM_004102]	chr1:31842266-31840317	hs|1p35.2
A_24_P383356	-0.0293997	0.0114668	-2.56389	0.0105565	0.778634	1	SLC39A14	TRUE	TRUE	FALSE	NM_015359	NM_015359	NM_015359	Hs.491232	23516	solute carrier family 39 member 14	ENST00000517370	THC2474762	GO:0002062(chondrocyte differentiation)|GO:0005381(iron ion transmembrane transporter activity)|GO:0005384(manganese ion transmembrane transporter activity)|GO:0005385(zinc ion transmembrane transporter activity)|GO:0005765(lysosomal membrane)|GO:0005886(plasma membrane)|GO:0005887(integral component of plasma membrane)|GO:0006094(gluconeogenesis)|GO:0006882(cellular zinc ion homeostasis)|GO:0008…	Homo sapiens solute carrier family 39 member 14 (SLC39A14), transcript variant 2, mRNA [NM_015359]	chr8:22272367-22273292	hs|8p21.3
A_21_P0014466	0.0602189	0.0234823	2.56444	0.0105569	0.778634	1		FALSE	FALSE	FALSE	ENST00000608142	XR_245037	XR_245037				ENST00000608142			novel transcript [ENST00000608142]	chr2:87777086-87777027	hs|2p11.2
A_33_P3329740	-0.0659392	0.0257169	-2.56404	0.010582	0.778634	1		FALSE	FALSE	FALSE											chrX:040749868-040749809	hs|Xp11.4
A_21_P0005068	-0.029423	0.0114806	-2.56285	0.0105838	0.778634	1		FALSE	FALSE	FALSE	ENST00000652976						ENST00000652976			novel transcript [ENST00000652976]	chr6:148476390-148476331	hs|6q24.3
A_21_P0000142	-0.0473839	0.0184936	-2.56218	0.0106157	0.778634	1	RNF103	TRUE	FALSE	FALSE	NM_001198952	NM_001198952	NM_001198952	Hs.469199	7844	ring finger protein 103	ENST00000465629	THC2605002	GO:0004842(ubiquitin-protein transferase activity)|GO:0005515(protein binding)|GO:0005783(endoplasmic reticulum)|GO:0005789(endoplasmic reticulum membrane)|GO:0007417(central nervous system development)|GO:0016021(integral component of membrane)|GO:0016567(protein ubiquitination)|GO:0030433(ubiquitin-dependent ERAD pathway)|GO:0044322(endoplasmic reticulum quality control compartment)|GO:0046872(…	Homo sapiens ring finger protein 103 (RNF103), transcript variant 3, mRNA [NM_001198952]	chr2:86843657-86843598	hs|2p11.2
A_33_P3219121	0.142098	0.0554861	2.56096	0.0106452	0.778634	1	KALRN	TRUE	TRUE	TRUE	ENST00000393501				8997	kalirin RhoGEF kinase	ENST00000393501	THC2478236	GO:0004674(protein serine/threonine kinase activity)|GO:0005085(guanyl-nucleotide exchange factor activity)|GO:0005524(ATP binding)|GO:0005654(nucleoplasm)|GO:0005829(cytosol)|GO:0006468(protein phosphorylation)|GO:0007165(signal transduction)|GO:0007399(nervous system development)|GO:0007411(axon guidance)|GO:0007417(central nervous system development)|GO:0015629(actin cytoskeleton)|GO:0016192(v…	kalirin RhoGEF kinase [Source:HGNC Symbol;Acc:HGNC:4814] [ENST00000393501]	chr3:124207525-124207584	hs|3q21.2
A_23_P61280	0.0309205	0.0120709	2.56157	0.0106515	0.778634	1	COPG2	TRUE	TRUE	FALSE	NM_012133	NM_012133	NM_012133	Hs.6421	26958	COPI coat complex subunit gamma 2	ENST00000617523	THC2507287	GO:0000139(Golgi membrane)|GO:0005198(structural molecule activity)|GO:0005783(endoplasmic reticulum)|GO:0005789(endoplasmic reticulum membrane)|GO:0005793(endoplasmic reticulum-Golgi intermediate compartment)|GO:0005829(cytosol)|GO:0006886(intracellular protein transport)|GO:0006888(endoplasmic reticulum to Golgi vesicle-mediated transport)|GO:0006890(retrograde vesicle-mediated transport, Golgi…	Homo sapiens COPI coat complex subunit gamma 2 (COPG2), transcript variant 1, mRNA [NM_012133]	chr7:130146447-130146388	hs|7q32.2
A_33_P3613688	0.0386275	0.0150846	2.56072	0.0106625	0.778634	1	FER1L6-AS2	TRUE	FALSE	FALSE	BE729513		BE729513	Hs.662360	157376	FER1L6 antisense RNA 2				601564882F1 NIH_MGC_20 Homo sapiens cDNA clone IMAGE:3925989 5', mRNA sequence [BE729513]	chr8:125072215-125072156	hs|8q24.13
A_33_P3317797	0.0288582	0.0112621	2.56242	0.0106671	0.778634	1	SLC2A5	TRUE	FALSE	FALSE	NM_001135585	NM_001135585	NM_001135585	Hs.530003	6518	solute carrier family 2 member 5	ENST00000377414	THC2477621	GO:0003044(regulation of systemic arterial blood pressure mediated by a chemical signal)|GO:0005353(fructose transmembrane transporter activity)|GO:0005355(glucose transmembrane transporter activity)|GO:0005515(protein binding)|GO:0005886(plasma membrane)|GO:0005887(integral component of plasma membrane)|GO:0005975(carbohydrate metabolic process)|GO:0009750(response to fructose)|GO:0015755(fructo…	Homo sapiens solute carrier family 2 member 5 (SLC2A5), transcript variant 2, mRNA [NM_001135585]	chr1:9101486-9101427	hs|1p36.23
A_19_P00320579	-0.0478944	0.018707	-2.56024	0.0106684	0.778634	1	LINC-PINT	TRUE	TRUE	FALSE	NR_109855	NR_109855	NR_109855	Hs.744176	378805	long intergenic non-protein coding RNA, p53 induced transcript	ENST00000423414	THC2586849		Homo sapiens long intergenic non-protein coding RNA, p53 induced transcript (LINC-PINT), transcript variant 8, long non-coding RNA [NR_109855]	chr7:130792595-130792536	hs|7q32.3
A_21_P0000164	0.0369811	0.0144449	2.56016	0.0106781	0.778634	1	PRSS46P	TRUE	FALSE	FALSE	NR_147121	NR_147121	NR_147121	Hs.673244	100287362	serine protease 46, pseudogene	ENST00000463091		GO:0004252(serine-type endopeptidase activity)|GO:0005615(extracellular space)|GO:0006508(proteolysis)	Homo sapiens serine protease 46, pseudogene (PRSS46P), non-coding RNA [NR_147121]	chr3:46761132-46761073	hs|3p21.31
A_21_P0001363	0.0293984	0.0114825	2.56028	0.0107362	0.778634	1		FALSE	FALSE	FALSE	lnc-UBL4B-1:1									BROAD Institute lincRNA (XLOC_000340), lincRNA [TCONS_00001092]	chr1:110652787-110652846	hs|1p13.3
A_23_P167030	-0.0286098	0.0111863	-2.55758	0.0107441	0.778634	1	PTH1R	TRUE	TRUE	FALSE	NM_000316	NM_000316	NM_000316	Hs.1019	5745	parathyroid hormone 1 receptor	ENST00000427125	THC2547820	GO:0001501(skeletal system development)|GO:0001701(in utero embryonic development)|GO:0002062(chondrocyte differentiation)|GO:0002076(osteoblast development)|GO:0004991(parathyroid hormone receptor activity)|GO:0005515(protein binding)|GO:0005634(nucleus)|GO:0005737(cytoplasm)|GO:0005886(plasma membrane)|GO:0005887(integral component of plasma membrane)|GO:0006874(cellular calcium ion homeostasis…	Homo sapiens parathyroid hormone 1 receptor (PTH1R), transcript variant 1, mRNA [NM_000316]	chr3:46944115-46944255	hs|3p21.31
A_21_P0011938	-0.0678015	0.0265102	-2.55757	0.0107457	0.778634	1	ANKRD36C	TRUE	FALSE	FALSE	NM_001393982	NM_001393982	NM_001393982	Hs.532921	400986	ankyrin repeat domain 36C	ENST00000528268	THC2493309	GO:0008200(ion channel inhibitor activity)	Homo sapiens ankyrin repeat domain 36C (ANKRD36C), transcript variant 2, mRNA [NM_001393982]	chr2:96648099-96648040	hs|2q11.1
A_21_P0002718	-0.0302465	0.0118248	-2.55788	0.0107542	0.778634	1	LINC02006	FALSE	FALSE	FALSE	NR_146713	NR_146713	NR_146713	Hs.638002	105374165	long intergenic non-protein coding RNA 2006	ENST00000492569	THC2632715		Homo sapiens long intergenic non-protein coding RNA 2006 (LINC02006), long non-coding RNA [NR_146713]	chr3:153102782-153102723	hs|3q25.2
A_33_P3416286	-0.0589747	0.023067	-2.55667	0.0107756	0.778634	1	RBM12	TRUE	TRUE	FALSE	NM_006047	NM_006047	NM_006047	Hs.700188	10137	RNA binding motif protein 12	ENST00000359646	THC2505779	GO:0003723(RNA binding)|GO:0005515(protein binding)|GO:0005654(nucleoplasm)|GO:0043484(regulation of RNA splicing)|GO:1990904(ribonucleoprotein complex)	Homo sapiens RNA binding motif protein 12 (RBM12), transcript variant 1, mRNA [NM_006047]	chr20:34238408-34238349	hs|20q11.22
A_33_P3510335	-0.0511165	0.0200026	-2.55549	0.010817	0.778634	1	WNK1	TRUE	TRUE	FALSE	NM_213655	NM_213655	NM_213655	Hs.744906	65125	WNK lysine deficient protein kinase 1	ENST00000574679	THC2608477	GO:0000287(magnesium ion binding)|GO:0002028(regulation of sodium ion transport)|GO:0003084(positive regulation of systemic arterial blood pressure)|GO:0004672(protein kinase activity)|GO:0004674(protein serine/threonine kinase activity)|GO:0005515(protein binding)|GO:0005524(ATP binding)|GO:0005737(cytoplasm)|GO:0005829(cytosol)|GO:0006468(protein phosphorylation)|GO:0006811(ion transport)|GO:00…	Homo sapiens WNK lysine deficient protein kinase 1 (WNK1), transcript variant 3, mRNA [NM_213655]	chr12:978138-978197	hs|12p13.33
A_33_P3336822	-0.123313	0.0482754	-2.55436	0.0108479	0.778634	1		FALSE	FALSE	FALSE	ENST00000390297						ENST00000390297	NP426024		immunoglobulin lambda variable 1-44 [Source:HGNC Symbol;Acc:HGNC:5879] [ENST00000390297]	chr22:22735478-22735537	hs|22q11.22
A_21_P0006817	0.0264546	0.0103539	2.55503	0.0108495	0.778634	1		FALSE	FALSE	FALSE	ENST00000667089						ENST00000667089			novel transcript [ENST00000667089]	chr10:4094946-4095005	hs|10p15.1
A_21_P0004770	-0.0392335	0.0153574	-2.55469	0.0108672	0.778634	1		FALSE	FALSE	FALSE	ENST00000445974	XR_001744312	XR_001744312	Hs.715476			ENST00000445974			novel transcript [ENST00000445974]	chr6:113683841-113683782	hs|6q21
A_21_P0012429	0.0298696	0.0116928	2.55453	0.010873	0.778634	1	XLOC_l2_010075	FALSE	FALSE	FALSE	TCONS_l2_00019107									BROAD Institute lincRNA (XLOC_l2_010075), lincRNA [TCONS_l2_00019107]	chr3:196192453-196192512	hs|3q29
A_21_P0014337	-0.0309947	0.0121362	-2.55391	0.0108736	0.778634	1	LOC100289580	FALSE	FALSE	FALSE	NR_103774	NR_103774	NR_103774	Hs.437712	100289580	uncharacterized LOC100289580	ENST00000440406			Homo sapiens uncharacterized LOC100289580 (LOC100289580), long non-coding RNA [NR_103774]	chr16:88805420-88805479	hs|16q24.3
A_33_P3273233	0.0268619	0.0105212	2.55312	0.0108831	0.778634	1	LOC100129215	FALSE	FALSE	FALSE	ENST00000538868	XR_109334	XR_109334	Hs.678171	100129215	uncharacterized LOC100129215	ENST00000538868	THC2483273		novel transcript [ENST00000538868]	chr16:87728930-87728871	hs|16q24.2
A_33_P3210423	-0.0388099	0.0152042	-2.55258	0.0109131	0.778634	1	MED1	TRUE	TRUE	FALSE	NM_004774	NM_004774	NM_004774	Hs.643754	5469	mediator complex subunit 1	ENST00000394287	THC2472138	GO:0000122(negative regulation of transcription by RNA polymerase II)|GO:0000151(ubiquitin ligase complex)|GO:0000785(chromatin)|GO:0000902(cell morphogenesis)|GO:0000978(RNA polymerase II cis-regulatory region sequence-specific DNA binding)|GO:0001525(angiogenesis)|GO:0001889(liver development)|GO:0001892(embryonic placenta development)|GO:0002088(lens development in camera-type eye)|GO:0002154(…	Homo sapiens mediator complex subunit 1 (MED1), mRNA [NM_004774]	chr17:37571339-37571280	hs|17q12
A_21_P0012911	-0.0362763	0.0142145	-2.55207	0.0109229	0.778634	1	XLOC_l2_012081	FALSE	FALSE	FALSE	TCONS_l2_00022946							THC2506893		BROAD Institute lincRNA (XLOC_l2_012081), lincRNA [TCONS_l2_00022946]	chr5:70516123-70513967	hs|5q13.2
A_23_P57534	-0.050597	0.0198281	-2.55179	0.0109231	0.778634	1	DDX17	TRUE	TRUE	FALSE	NM_006386	NM_006386	NM_006386	Hs.528305	10521	DEAD-box helicase 17	ENST00000216019	THC2594131	GO:0000380(alternative mRNA splicing, via spliceosome)|GO:0000381(regulation of alternative mRNA splicing, via spliceosome)|GO:0001837(epithelial to mesenchymal transition)|GO:0003713(transcription coactivator activity)|GO:0003723(RNA binding)|GO:0003724(RNA helicase activity)|GO:0005515(protein binding)|GO:0005524(ATP binding)|GO:0005634(nucleus)|GO:0005654(nucleoplasm)|GO:0005730(nucleolus)|GO:…	Homo sapiens DEAD-box helicase 17 (DDX17), transcript variant 1, mRNA [NM_006386]	chr22:38882199-38882140	hs|22q13.1
A_24_P74981	-0.0314971	0.0123424	-2.55195	0.0109388	0.778634	1	KDM1A	TRUE	FALSE	FALSE	NM_015013	NM_015013	NM_015013	Hs.591518	23028	lysine demethylase 1A	ENST00000494920	THC2677522	GO:0000122(negative regulation of transcription by RNA polymerase II)|GO:0000380(alternative mRNA splicing, via spliceosome)|GO:0000781(chromosome, telomeric region)|GO:0000785(chromatin)|GO:0002039(p53 binding)|GO:0002052(positive regulation of neuroblast proliferation)|GO:0003682(chromatin binding)|GO:0005515(protein binding)|GO:0005634(nucleus)|GO:0005654(nucleoplasm)|GO:0005667(transcription …	Homo sapiens lysine demethylase 1A (KDM1A), transcript variant 2, mRNA [NM_015013]	chr1:23405495-23405554	hs|1p36.12
A_21_P0012980	-0.0344542	0.0135061	-2.551	0.0109623	0.778634	1		FALSE	FALSE	FALSE	ENST00000508395						ENST00000508395			Putative beta-glucuronidase-like protein FLJ75287 pseudogene [ENST00000508395]	chr5:34200985-34200926	hs|5p13.2
A_21_P0004423	-0.0688934	0.0270123	-2.55045	0.0109688	0.778634	1		FALSE	FALSE	FALSE	lnc-ARRDC3-1:1									BROAD Institute lincRNA (XLOC_004924), lincRNA [TCONS_00010404]	chr5:90602415-90602356	hs|5q14.3
A_23_P66402	0.0365276	0.0143209	2.55066	0.0109811	0.778634	1	MED9	TRUE	TRUE	FALSE	NM_018019	NM_018019	NM_018019	Hs.244595	55090	mediator complex subunit 9	ENST00000268711	THC2675850	GO:0003712(transcription coregulator activity)|GO:0005515(protein binding)|GO:0006357(regulation of transcription by RNA polymerase II)|GO:0016592(mediator complex)	Homo sapiens mediator complex subunit 9 (MED9), mRNA [NM_018019]	chr17:17396235-17396294	hs|17p11.2
A_23_P27346	-0.0422881	0.0165872	-2.54945	0.011005	0.778634	1	SMAD4	TRUE	FALSE	FALSE	NM_005359	NM_005359	NM_005359	Hs.75862	4089	SMAD family member 4	ENST00000586253	THC2467121	GO:0000122(negative regulation of transcription by RNA polymerase II)|GO:0000785(chromatin)|GO:0000976(transcription cis-regulatory region binding)|GO:0000978(RNA polymerase II cis-regulatory region sequence-specific DNA binding)|GO:0000981(DNA-binding transcription factor activity, RNA polymerase II-specific)|GO:0001223(transcription coactivator binding)|GO:0001228(DNA-binding transcription acti…	Homo sapiens SMAD family member 4 (SMAD4), mRNA [NM_005359]	chr18:48605060-48605119	hs|18q21.2
A_21_P0013251	-0.0502576	0.0197179	-2.54883	0.0110163	0.778634	1	PMS2	TRUE	FALSE	FALSE	NM_001322013	NM_001322013	NM_001322013	Hs.632637	5395	PMS1 homolog 2, mismatch repair system component	ENST00000579700	NP709264	GO:0003677(DNA binding)|GO:0003697(single-stranded DNA binding)|GO:0004519(endonuclease activity)|GO:0005515(protein binding)|GO:0005524(ATP binding)|GO:0005634(nucleus)|GO:0005654(nucleoplasm)|GO:0005829(cytosol)|GO:0005886(plasma membrane)|GO:0006298(mismatch repair)|GO:0009410(response to xenobiotic stimulus)|GO:0016446(somatic hypermutation of immunoglobulin genes)|GO:0016887(ATP hydrolysis a…	Homo sapiens PMS1 homolog 2, mismatch repair system component (PMS2), transcript variant 12, mRNA [NM_001322013]	chr7:074710825-074710766	hs|7q11.23
A_23_P55515	-0.0472643	0.0185448	-2.54865	0.011024	0.778634	1	RNMT	TRUE	TRUE	FALSE	NM_003799	NM_003799	NM_003799	Hs.592347	8731	RNA guanine-7 methyltransferase	ENST00000589866	THC2476422	GO:0001650(fibrillar center)|GO:0003723(RNA binding)|GO:0004482(mRNA (guanine-N7-)-methyltransferase activity)|GO:0005515(protein binding)|GO:0005634(nucleus)|GO:0005654(nucleoplasm)|GO:0005845(mRNA cap binding complex)|GO:0006370(7-methylguanosine mRNA capping)|GO:0031533(mRNA cap methyltransferase complex)|GO:0043235(receptor complex)|GO:0106005(RNA 5'-cap (guanine-N7)-methylation)|GO:1990830(c…	Homo sapiens RNA guanine-7 methyltransferase (RNMT), transcript variant 2, mRNA [NM_003799]	chr18:13742604-13746230	hs|18p11.21
A_23_P31414	0.0408089	0.0160176	2.54775	0.0110576	0.778946	1	ORC5	TRUE	FALSE	FALSE	NM_002553	NM_002553	NM_002553	Hs.432948	5001	origin recognition complex subunit 5	ENST00000422497	THC2464322	GO:0000166(nucleotide binding)|GO:0000781(chromosome, telomeric region)|GO:0000785(chromatin)|GO:0000808(origin recognition complex)|GO:0003674(molecular_function)|GO:0003688(DNA replication origin binding)|GO:0005515(protein binding)|GO:0005524(ATP binding)|GO:0005634(nucleus)|GO:0005654(nucleoplasm)|GO:0005664(nuclear origin of replication recognition complex)|GO:0005829(cytosol)|GO:0006260(DNA…	Homo sapiens origin recognition complex subunit 5 (ORC5), transcript variant 1, mRNA [NM_002553]	chr7:103767006-103766947	hs|7q22.1
A_24_P148811	-0.0321469	0.0126199	-2.54731	0.0110625	0.778946	1	RUVBL1	TRUE	TRUE	FALSE	NM_003707	NM_003707	NM_003707	Hs.272822	8607	RuvB like AAA ATPase 1	ENST00000472125	THC2540325	GO:0000492(box C/D snoRNP assembly)|GO:0000812(Swr1 complex)|GO:0001094(TFIID-class transcription factor complex binding)|GO:0003678(DNA helicase activity)|GO:0003713(transcription coactivator activity)|GO:0005515(protein binding)|GO:0005524(ATP binding)|GO:0005634(nucleus)|GO:0005654(nucleoplasm)|GO:0005815(microtubule organizing center)|GO:0005829(cytosol)|GO:0006281(DNA repair)|GO:0006310(DNA …	Homo sapiens RuvB like AAA ATPase 1 (RUVBL1), transcript variant 1, mRNA [NM_003707]	chr3:127819515-127819456	hs|3q21.3
A_33_P3221999	-0.070179	0.0275543	-2.54693	0.0111037	0.779211	1	GSDMB	TRUE	FALSE	FALSE	NM_001388420	NM_001388420	NM_001388420	Hs.306777	55876	gasdermin B	ENST00000394179	NP1072682	GO:0001786(phosphatidylserine binding)|GO:0003674(molecular_function)|GO:0005546(phosphatidylinositol-4,5-bisphosphate binding)|GO:0005575(cellular_component)|GO:0005737(cytoplasm)|GO:0005886(plasma membrane)|GO:0016021(integral component of membrane)|GO:0019835(cytolysis)|GO:0042742(defense response to bacterium)|GO:0070269(pyroptosis)|GO:0070273(phosphatidylinositol-4-phosphate binding)	Homo sapiens gasdermin B (GSDMB), transcript variant 6, mRNA [NM_001388420]	chr17:38060909-38060850	hs|17q12
A_23_P310560	0.0415196	0.0163244	2.5434	0.0111931	0.779211	1	NUDT16	TRUE	FALSE	FALSE	NM_152395	NM_152395	NM_152395	Hs.282050	131870	nudix hydrolase 16	ENST00000521288	THC2609942	GO:0000287(magnesium ion binding)|GO:0003729(mRNA binding)|GO:0005525(GTP binding)|GO:0005634(nucleus)|GO:0005654(nucleoplasm)|GO:0005730(nucleolus)|GO:0005737(cytoplasm)|GO:0006382(adenosine to inosine editing)|GO:0006402(mRNA catabolic process)|GO:0006508(proteolysis)|GO:0008235(metalloexopeptidase activity)|GO:0016077(sno(s)RNA catabolic process)|GO:0016311(dephosphorylation)|GO:0030145(mangan…	Homo sapiens nudix hydrolase 16 (NUDT16), transcript variant 2, mRNA [NM_152395]	chr3:131104865-131104924	hs|3q22.1
A_33_P3418917	0.0373031	0.0146681	2.54315	0.0112028	0.779211	1	RUSC1-AS1	TRUE	TRUE	FALSE	NR_145426	NR_145426	NR_145426	Hs.650801	284618	RUSC1 antisense RNA 1	ENST00000450199	THC2481103	GO:0005515(protein binding)	Homo sapiens RUSC1 antisense RNA 1 (RUSC1-AS1), transcript variant 3, long non-coding RNA [NR_145426]	chr1:155290323-155290264	hs|1q22
A_23_P375922	-0.0390992	0.0153767	-2.54276	0.0112119	0.779211	1	COL19A1	TRUE	FALSE	FALSE	NM_001858	NM_001858	NM_001858	Hs.444842	1310	collagen type XIX alpha 1 chain	ENST00000620364		GO:0001501(skeletal system development)|GO:0005201(extracellular matrix structural constituent)|GO:0005576(extracellular region)|GO:0005581(collagen trimer)|GO:0005615(extracellular space)|GO:0005788(endoplasmic reticulum lumen)|GO:0007155(cell adhesion)|GO:0007519(skeletal muscle tissue development)|GO:0030020(extracellular matrix structural constituent conferring tensile strength)|GO:0030154(ce…	Homo sapiens collagen type XIX alpha 1 chain (COL19A1), mRNA [NM_001858]	chr6:70921408-70921467	hs|6q13
A_21_P0008981	-0.0265454	0.0104378	-2.54319	0.0112293	0.779211	1	LOC105371378	FALSE	FALSE	FALSE	XR_933826	XR_933826	XR_933826		105371378	uncharacterized LOC105371378				PREDICTED: Homo sapiens uncharacterized LOC105371378 (LOC105371378), transcript variant X5, ncRNA [XR_933826]	chr16:84819018-84819077	hs|16q24.1
A_24_P102920	-0.0290379	0.0114203	-2.54265	0.0112361	0.779211	1	WDR33	TRUE	TRUE	FALSE	NM_001006622	NM_001006622	NM_001006622	Hs.554831	55339	WD repeat domain 33	ENST00000409658	THC2470897	GO:0001650(fibrillar center)|GO:0003723(RNA binding)|GO:0005581(collagen trimer)|GO:0005634(nucleus)|GO:0005654(nucleoplasm)|GO:0005847(mRNA cleavage and polyadenylation specificity factor complex)|GO:0006301(postreplication repair)|GO:0006378(mRNA polyadenylation)|GO:0007283(spermatogenesis)	Homo sapiens WD repeat domain 33 (WDR33), transcript variant 2, mRNA [NM_001006622]	chr2:128521238-128521179	hs|2q14.3
A_21_P0012627	0.0525558	0.020687	2.54053	0.0112774	0.779211	1	XLOC_l2_010908	FALSE	FALSE	FALSE	TCONS_l2_00020844			Hs.333764				THC2714641		BROAD Institute lincRNA (XLOC_l2_010908), lincRNA [TCONS_l2_00020844]	chr4:156931423-156931482	hs|4q32.1
A_33_P3226492	0.0395275	0.015567	2.53919	0.011323	0.779211	1		FALSE	FALSE	FALSE	BM457260		BM457260	Hs.15738						AGENCOURT_6406847 NIH_MGC_92 Homo sapiens cDNA clone IMAGE:5583544 5', mRNA sequence [BM457260]	chr3:128532812-128532753	hs|3q21.3
A_33_P3408962	0.0349894	0.0137943	2.53652	0.0114108	0.779211	1	SCN8A	TRUE	TRUE	FALSE	NM_001330260	NM_001330260	NM_001330260	Hs.436550	6334	sodium voltage-gated channel alpha subunit 8	ENST00000354534	THC2475169	GO:0001518(voltage-gated sodium channel complex)|GO:0005244(voltage-gated ion channel activity)|GO:0005248(voltage-gated sodium channel activity)|GO:0005515(protein binding)|GO:0005524(ATP binding)|GO:0005886(plasma membrane)|GO:0006814(sodium ion transport)|GO:0007399(nervous system development)|GO:0007422(peripheral nervous system development)|GO:0016021(integral component of membrane)|GO:00192…	Homo sapiens sodium voltage-gated channel alpha subunit 8 (SCN8A), transcript variant 3, mRNA [NM_001330260]	chr12:52205200-52205259	hs|12q13.13
A_21_P0002679	0.0262863	0.0103622	2.53676	0.0114141	0.779211	1		FALSE	FALSE	FALSE	lnc-PLA2R1-1:2		CD512363	Hs.572666						BROAD Institute lincRNA (XLOC_002368), lincRNA [TCONS_00005259]	chr2:160781364-160781305	hs|2q24.2
A_23_P114774	0.0435365	0.0171654	2.53629	0.0114224	0.779211	1	PMVK	TRUE	TRUE	FALSE	NM_006556	NM_006556	NM_006556	Hs.30954	10654	phosphomevalonate kinase	ENST00000368467	THC2512583	GO:0004631(phosphomevalonate kinase activity)|GO:0005515(protein binding)|GO:0005524(ATP binding)|GO:0005777(peroxisome)|GO:0005829(cytosol)|GO:0006695(cholesterol biosynthetic process)|GO:0016020(membrane)|GO:0016126(sterol biosynthetic process)|GO:0016310(phosphorylation)|GO:0019287(isopentenyl diphosphate biosynthetic process, mevalonate pathway)|GO:0070062(extracellular exosome)|GO:0070723(re…	Homo sapiens phosphomevalonate kinase (PMVK), transcript variant 1, mRNA [NM_006556]	chr1:154897457-154897398	hs|1q21.3
A_33_P3270228	-0.0296469	0.0116873	-2.53668	0.0114236	0.779211	1	CLCN6	TRUE	FALSE	FALSE	ENST00000376497				1185	chloride voltage-gated channel 6	ENST00000376497		GO:0005247(voltage-gated chloride channel activity)|GO:0005524(ATP binding)|GO:0005765(lysosomal membrane)|GO:0006821(chloride transport)|GO:0006884(cell volume homeostasis)|GO:0007165(signal transduction)|GO:0009612(response to mechanical stimulus)|GO:0010008(endosome membrane)|GO:0015108(chloride transmembrane transporter activity)|GO:0015297(antiporter activity)|GO:0016021(integral component o…	chloride voltage-gated channel 6 [Source:HGNC Symbol;Acc:HGNC:2024] [ENST00000376497]	chr1:11880499-11880558	hs|1p36.22
A_23_P45338	0.0297265	0.0117232	2.53569	0.0114328	0.779211	1	EFHC2	TRUE	TRUE	FALSE	NM_025184	NM_025184	NM_025184	Hs.521953	80258	EF-hand domain containing 2	ENST00000343571	THC2486822	GO:0000281(mitotic cytokinesis)|GO:0005509(calcium ion binding)|GO:0005515(protein binding)|GO:0005874(microtubule)|GO:0005930(axoneme)|GO:0007052(mitotic spindle organization)|GO:0010975(regulation of neuron projection development)|GO:0036064(ciliary basal body)|GO:0043014(alpha-tubulin binding)|GO:0060285(cilium-dependent cell motility)|GO:0072686(mitotic spindle)|GO:1990830(cellular response t…	Homo sapiens EF-hand domain containing 2 (EFHC2), mRNA [NM_025184]	chrX:44007474-44007415	hs|Xp11.3
A_23_P35576	-0.0621452	0.0245109	-2.53541	0.0114488	0.779211	1	ZNF518A	TRUE	TRUE	FALSE	NM_014803	NM_014803	NM_014803	Hs.600823	9849	zinc finger protein 518A	ENST00000316045	THC2601110	GO:0000977(RNA polymerase II transcription regulatory region sequence-specific DNA binding)|GO:0000981(DNA-binding transcription factor activity, RNA polymerase II-specific)|GO:0005634(nucleus)|GO:0006325(chromatin organization)|GO:0006357(regulation of transcription by RNA polymerase II)|GO:0046872(metal ion binding)	Homo sapiens zinc finger protein 518A (ZNF518A), transcript variant 2, mRNA [NM_014803]	chr10:97920015-97920074	hs|10q24.1
A_23_P89799	0.0567277	0.0223832	2.53439	0.01148	0.779211	1	ACAA2	TRUE	FALSE	FALSE	NM_006111	NM_006111	NM_006111	Hs.200136	10449	acetyl-CoA acyltransferase 2	ENST00000591171	THC2469571	GO:0003723(RNA binding)|GO:0003985(acetyl-CoA C-acetyltransferase activity)|GO:0003986(acetyl-CoA hydrolase activity)|GO:0003988(acetyl-CoA C-acyltransferase activity)|GO:0005515(protein binding)|GO:0005739(mitochondrion)|GO:0005759(mitochondrial matrix)|GO:0006635(fatty acid beta-oxidation)|GO:0006695(cholesterol biosynthetic process)|GO:0016290(palmitoyl-CoA hydrolase activity)|GO:0047617(acyl-…	Homo sapiens acetyl-CoA acyltransferase 2 (ACAA2), mRNA; nuclear gene for mitochondrial product [NM_006111]	chr18:47309991-47309932	hs|18q21.1
A_33_P3401068	0.0288353	0.0113757	2.53482	0.0114896	0.779211	1		FALSE	FALSE	FALSE											chr1:120858671-120858612	hs|1p11.2
A_21_P0009405	-0.026824	0.0105862	-2.53387	0.0114919	0.779211	1	LHX1-DT	FALSE	FALSE	FALSE	NR_135668	NR_135668	NR_135668	Hs.722453	102723471	LHX1 divergent transcript	ENST00000669023	THC2614283		Homo sapiens LHX1 divergent transcript (LHX1-DT), transcript variant 1, long non-coding RNA [NR_135668]	chr17:35290377-35290318	hs|17q12
A_24_P10226	-0.0262277	0.0103503	-2.534	0.0115272	0.779211	1	SEMA6D	TRUE	TRUE	FALSE	NM_024966	NM_024966	NM_024966	Hs.511265	80031	semaphorin 6D	ENST00000389425	THC2482716	GO:0001755(neural crest cell migration)|GO:0005615(extracellular space)|GO:0005794(Golgi apparatus)|GO:0005886(plasma membrane)|GO:0005887(integral component of plasma membrane)|GO:0007411(axon guidance)|GO:0014911(positive regulation of smooth muscle cell migration)|GO:0014912(negative regulation of smooth muscle cell migration)|GO:0021591(ventricular system development)|GO:0030215(semaphorin re…	Homo sapiens semaphorin 6D (SEMA6D), transcript variant 6, mRNA [NM_024966]	chr15:48056173-48056232	hs|15q21.1
A_24_P314534	-0.0290976	0.0114883	-2.53281	0.0115466	0.779211	1	KRTAP13-2	TRUE	FALSE	FALSE	NM_181621	NM_181621	NM_181621	Hs.58152	337959	keratin associated protein 13-2	ENST00000399889	THC2483148	GO:0005515(protein binding)|GO:0005829(cytosol)|GO:0005882(intermediate filament)	Homo sapiens keratin associated protein 13-2 (KRTAP13-2), mRNA [NM_181621]	chr21:31744070-31744011	hs|21q22.11
A_23_P383915	0.0298798	0.0117957	2.53311	0.0115485	0.779211	1	BTBD16	TRUE	FALSE	FALSE	NM_144587	NM_144587	NM_144587	Hs.422466	118663	BTB domain containing 16	ENST00000260723	THC2481480		Homo sapiens BTB domain containing 16 (BTBD16), transcript variant 2, mRNA [NM_144587]	chr10:124097550-124097609	hs|10q26.13
A_21_P0009165	0.0295569	0.0116622	2.53442	0.0115516	0.779211	1		FALSE	FALSE	FALSE	ENST00000444464	XR_002958137	XR_002958137	Hs.615628			ENST00000444464	THC2674252		novel transcript [ENST00000444464]	chr17:31233543-31233602	hs|17q11.2
A_23_P51699	-0.0381458	0.0150683	-2.53153	0.0115808	0.779211	1	ARHGEF2	TRUE	FALSE	FALSE	NM_004723	NM_004723	NM_004723	Hs.743352	9181	Rho/Rac guanine nucleotide exchange factor 2	ENST00000368315	THC2466712	GO:0000902(cell morphogenesis)|GO:0005085(guanyl-nucleotide exchange factor activity)|GO:0005515(protein binding)|GO:0005737(cytoplasm)|GO:0005794(Golgi apparatus)|GO:0005819(spindle)|GO:0005829(cytosol)|GO:0005856(cytoskeleton)|GO:0005874(microtubule)|GO:0005923(bicellular tight junction)|GO:0005925(focal adhesion)|GO:0006886(intracellular protein transport)|GO:0007015(actin filament organizatio…	Homo sapiens Rho/Rac guanine nucleotide exchange factor 2 (ARHGEF2), transcript variant 3, mRNA [NM_004723]	chr1:155917401-155917342	hs|1q22
A_33_P3238032	0.0265636	0.0104912	2.53198	0.0115911	0.779211	1	CCDC158	TRUE	FALSE	FALSE	NM_001042784	NM_001042784	NM_001042784	Hs.529680	339965	coiled-coil domain containing 158	ENST00000434846	THC2485244		Homo sapiens coiled-coil domain containing 158 (CCDC158), transcript variant 2, mRNA [NM_001042784]	chr4:77305347-77305288	hs|4q21.1
A_33_P3310784	-0.0488212	0.0193001	-2.52959	0.0116376	0.779211	1	TM6SF1	TRUE	TRUE	FALSE	NM_001353882	NM_001353882	NM_001353882	Hs.513094	53346	transmembrane 6 superfamily member 1	ENST00000379384	THC2478123	GO:0003674(molecular_function)|GO:0005765(lysosomal membrane)|GO:0008150(biological_process)|GO:0016021(integral component of membrane)	Homo sapiens transmembrane 6 superfamily member 1 (TM6SF1), transcript variant 8, mRNA [NM_001353882]	chr15:83805706-83805765	hs|15q25.2
A_23_P500998	0.0365091	0.014433	2.52956	0.0116382	0.779211	1	HOXA9	TRUE	TRUE	FALSE	NM_152739	NM_152739	NM_152739	Hs.659350	3205	homeobox A9	ENST00000497089	THC2676883	GO:0000785(chromatin)|GO:0000978(RNA polymerase II cis-regulatory region sequence-specific DNA binding)|GO:0000981(DNA-binding transcription factor activity, RNA polymerase II-specific)|GO:0001228(DNA-binding transcription activator activity, RNA polymerase II-specific)|GO:0003700(DNA-binding transcription factor activity)|GO:0005515(protein binding)|GO:0005634(nucleus)|GO:0005654(nucleoplasm)|GO…	Homo sapiens homeobox A9 (HOXA9), mRNA [NM_152739]	chr7:27202647-27202588	hs|7p15.2
A_21_P0005686	-0.0316872	0.0125279	-2.52932	0.0116406	0.779211	1	LOC105379369	FALSE	FALSE	FALSE	XR_949664	XR_949664	XR_949664		105379369	uncharacterized LOC105379369				PREDICTED: Homo sapiens uncharacterized LOC105379369 (LOC105379369), transcript variant X1, ncRNA [XR_949664]	chr8:34951053-34951112	hs|8p12
A_33_P3314356	-0.0421239	0.016654	-2.52935	0.0116411	0.779211	1	PPM1K	TRUE	FALSE	FALSE	ENST00000506423				152926	protein phosphatase, Mg2+/Mn2+ dependent 1K	ENST00000506423	THC2750259	GO:0005515(protein binding)|GO:0005739(mitochondrion)|GO:0005759(mitochondrial matrix)|GO:0006470(protein dephosphorylation)|GO:0046872(metal ion binding)|GO:0106306(protein serine phosphatase activity)|GO:0106307(protein threonine phosphatase activity)	protein phosphatase, Mg2+/Mn2+ dependent 1K [Source:HGNC Symbol;Acc:HGNC:25415] [ENST00000506423]	chr4:89192240-89192181	hs|4q22.1
A_33_P3369663	-0.0430421	0.0170206	-2.52882	0.0116648	0.779211	1	SUN1	TRUE	TRUE	FALSE	NM_001171945	NM_001171945	NM_001171945	Hs.438072	23353	Sad1 and UNC84 domain containing 1	ENST00000450538	THC2513445	GO:0001503(ossification)|GO:0005515(protein binding)|GO:0005521(lamin binding)|GO:0005635(nuclear envelope)|GO:0005639(integral component of nuclear inner membrane)|GO:0005737(cytoplasm)|GO:0006998(nuclear envelope organization)|GO:0007129(homologous chromosome pairing at meiosis)|GO:0007283(spermatogenesis)|GO:0009612(response to mechanical stimulus)|GO:0021817(nucleokinesis involved in cell mot…	Homo sapiens Sad1 and UNC84 domain containing 1 (SUN1), transcript variant 4, mRNA [NM_001171945]	chr7:881707-881766	hs|7p22.3
A_21_P0003133	0.0287877	0.0113803	2.52961	0.0116685	0.779211	1		FALSE	FALSE	FALSE	lnc-GBE1-5:2									BROAD Institute lincRNA (XLOC_003167), lincRNA [TCONS_00006547]	chr3:80810450-80810391	hs|3p12.2
A_33_P3367642	-0.0346643	0.0137114	-2.52814	0.0116879	0.779211	1	LMF2	TRUE	TRUE	FALSE	NM_001363816	NM_001363816	NM_001363816	Hs.150540	91289	lipase maturation factor 2	ENST00000216080	NP852554	GO:0005515(protein binding)|GO:0005789(endoplasmic reticulum membrane)|GO:0016020(membrane)|GO:0016021(integral component of membrane)|GO:0051604(protein maturation)	Homo sapiens lipase maturation factor 2 (LMF2), transcript variant 2, mRNA [NM_001363816]	chr22:50941440-50941381	hs|22q13.33
A_21_P0008200	-0.0281242	0.0111233	-2.5284	0.011705	0.779211	1		FALSE	FALSE	FALSE	lnc-TGDS-1:2									BROAD Institute lincRNA (XLOC_010693), lincRNA [TCONS_00022086]	chr13:95157090-95157031	hs|13q32.1
A_21_P0008443	0.0318217	0.0125926	2.52702	0.0117412	0.779211	1		FALSE	FALSE	FALSE	lnc-RP11-1085N6.3.1-2:2									BROAD Institute lincRNA (XLOC_011038), lincRNA [TCONS_00022755]	chr14:56980730-56980671	hs|14q22.3
A_33_P3816280	0.0264703	0.0104749	2.52703	0.0117458	0.779211	1	LINC02135	FALSE	FALSE	FALSE	NR_038438	NR_038438	NR_038438	Hs.434338	146513	long intergenic non-protein coding RNA 2135	ENST00000599486	THC2610110		Homo sapiens long intergenic non-protein coding RNA 2135 (LINC02135), long non-coding RNA [NR_038438]	chr16:86326933-86326992	hs|16q24.1
A_33_P3246598	0.0344841	0.0136523	2.52588	0.0117749	0.779211	1	NUGGC	TRUE	FALSE	FALSE	NM_001010906	NM_001010906	NM_001010906	Hs.370129	389643	nuclear GTPase, germinal center associated	ENST00000413272	THC2484701	GO:0003924(GTPase activity)|GO:0005525(GTP binding)|GO:0016607(nuclear speck)|GO:0033262(regulation of nuclear cell cycle DNA replication)|GO:0043066(negative regulation of apoptotic process)|GO:0071222(cellular response to lipopolysaccharide)	Homo sapiens nuclear GTPase, germinal center associated (NUGGC), mRNA [NM_001010906]	chr8:27880017-27879958	hs|8p21.1
A_21_P0011359	-0.0435421	0.0172436	-2.52511	0.0117818	0.779211	1	GOLGA8M	TRUE	FALSE	FALSE	ENST00000568033		DA949922	Hs.744785	653720	golgin A8 family member M	ENST00000568033		GO:0000137(Golgi cis cisterna)|GO:0005801(cis-Golgi network)|GO:0007030(Golgi organization)|GO:0032580(Golgi cisterna membrane)|GO:0051225(spindle assembly)	golgin A8 family member M [Source:HGNC Symbol;Acc:HGNC:44404] [ENST00000568033]	chr15:28964938-28964879	hs|15q13.1
A_33_P3257538	0.0318113	0.0125854	2.52763	0.0117826	0.779211	1	HYKK	TRUE	FALSE	FALSE	NM_001083612	NM_001083612	NM_001083612	Hs.307962	123688	hydroxylysine kinase	ENST00000408962	THC2655629	GO:0005759(mitochondrial matrix)|GO:0006554(lysine catabolic process)|GO:0016310(phosphorylation)|GO:0019202(amino acid kinase activity)|GO:0047992(hydroxylysine kinase activity)	Homo sapiens hydroxylysine kinase (HYKK), transcript variant 2, mRNA [NM_001083612]	chr15:78807389-78807448	hs|15q25.1
A_33_P3414113	0.0607794	0.0240747	2.52462	0.0117966	0.779211	1	FAAHP1	TRUE	FALSE	FALSE	NR_045483	NR_045483	NR_045483	Hs.170205	729041	fatty acid amide hydrolase pseudogene 1		THC2616644		Homo sapiens fatty acid amide hydrolase pseudogene 1 (FAAHP1), non-coding RNA [NR_045483]	chr1:46911227-46911286	hs|1p33
A_23_P404536	-0.0333102	0.0131952	-2.52442	0.0118234	0.779211	1	ENPP3	TRUE	FALSE	FALSE	NM_005021	NM_005021	NM_005021	Hs.486489	5169	ectonucleotide pyrophosphatase/phosphodiesterase 3	ENST00000358229	THC2736140	GO:0002276(basophil activation involved in immune response)|GO:0003676(nucleic acid binding)|GO:0004528(phosphodiesterase I activity)|GO:0005509(calcium ion binding)|GO:0006220(pyrimidine nucleotide metabolic process)|GO:0006796(phosphate-containing compound metabolic process)|GO:0008270(zinc ion binding)|GO:0009143(nucleoside triphosphate catabolic process)|GO:0009897(external side of plasma mem…	Homo sapiens ectonucleotide pyrophosphatase/phosphodiesterase 3 (ENPP3), transcript variant 1, mRNA [NM_005021]	chr6:132061520-132067984	hs|6q23.2
A_21_P0000143	-0.0269971	0.0106787	-2.52813	0.0118336	0.779211	1	DCTN5	TRUE	FALSE	FALSE	NM_001199011	NM_001199011	NM_001199011	Hs.435941	84516	dynactin subunit 5	ENST00000568272	THC2532291	GO:0000776(kinetochore)|GO:0003281(ventricular septum development)|GO:0005515(protein binding)|GO:0005654(nucleoplasm)|GO:0005813(centrosome)|GO:0005829(cytosol)|GO:0031965(nuclear membrane)|GO:0035904(aorta development)|GO:0060976(coronary vasculature development)	Homo sapiens dynactin subunit 5 (DCTN5), transcript variant 2, mRNA [NM_001199011]	chr16:23662286-23662345	hs|16p12.2
A_33_P3365750	-0.032235	0.01277	-2.52428	0.0118402	0.779211	1	EML5	TRUE	FALSE	FALSE	NM_183387	NM_183387	NM_183387	Hs.325846	161436	EMAP like 5	ENST00000553526	THC2477629	GO:0003674(molecular_function)|GO:0003824(catalytic activity)|GO:0005737(cytoplasm)|GO:0005874(microtubule)|GO:0008017(microtubule binding)|GO:0008150(biological_process)|GO:0070062(extracellular exosome)	Homo sapiens EMAP like 5 (EML5), transcript variant 1, mRNA [NM_183387]	chr14:89081388-89081329	hs|14q31.3
A_21_P0006701	0.0270566	0.0107182	2.52437	0.0118408	0.779211	1	LINC02624	FALSE	FALSE	FALSE	NR_134330	NR_134330	NR_134330		105378470	long intergenic non-protein coding RNA 2624	ENST00000452286	THC2671618		Homo sapiens long intergenic non-protein coding RNA 2624 (LINC02624), transcript variant 2, long non-coding RNA [NR_134330]	chr10:107946745-107948333	hs|10q25.1
A_33_P3390107	-0.138161	0.0547639	-2.52285	0.0118687	0.779211	1	RNA18SN5	FALSE	FALSE	FALSE	NR_003286	NR_003286	NR_003286		100008588	RNA, 18S ribosomal N5		THC2518326	GO:0003735(structural constituent of ribosome)|GO:0005840(ribosome)	Homo sapiens RNA, 18S ribosomal N5 (RNA18SN5), ribosomal RNA [NR_003286]	chrUn_gl000220:154856-154915
A_21_P0004622	0.0437497	0.0173426	2.52268	0.0118779	0.779211	1		FALSE	FALSE	FALSE	lnc-AL035696.1-5:1									BROAD Institute lincRNA (XLOC_005116), lincRNA [TCONS_00011249]	chr6:156548-156607	hs|6p25.3
A_32_P18159	-0.0310841	0.0123228	-2.52248	0.0118889	0.779211	1	LYRM7	TRUE	FALSE	FALSE	NM_181705	NM_181705	NM_181705	Hs.115467	90624	LYR motif containing 7	ENST00000379380	THC2470738	GO:0005515(protein binding)|GO:0005759(mitochondrial matrix)|GO:0031966(mitochondrial membrane)|GO:0034551(mitochondrial respiratory chain complex III assembly)|GO:0045333(cellular respiration)	Homo sapiens LYR motif containing 7 (LYRM7), transcript variant 1, mRNA [NM_181705]	chr5:130535987-130536046	hs|5q23.3
A_33_P3351510	0.0280576	0.0111215	2.52283	0.0118942	0.779211	1	IL1RAPL1	TRUE	FALSE	FALSE	NM_014271	NM_014271	NM_014271	Hs.658912	11141	interleukin 1 receptor accessory protein like 1	ENST00000378993	THC2477594	GO:0005102(signaling receptor binding)|GO:0005515(protein binding)|GO:0005737(cytoplasm)|GO:0005886(plasma membrane)|GO:0007157(heterophilic cell-cell adhesion via plasma membrane cell adhesion molecules)|GO:0007165(signal transduction)|GO:0009986(cell surface)|GO:0010975(regulation of neuron projection development)|GO:0016021(integral component of membrane)|GO:0019966(interleukin-1 binding)|GO:0…	Homo sapiens interleukin 1 receptor accessory protein like 1 (IL1RAPL1), mRNA [NM_014271]	chrX:29973954-29974013	hs|Xp21.2
A_21_P0012348	0.0283982	0.0112554	2.52308	0.0119086	0.779211	1	CES5A	TRUE	FALSE	FALSE	NM_145024	NM_145024	NM_145024	Hs.350800	221223	carboxylesterase 5A	ENST00000424029	NP1076118	GO:0005576(extracellular region)|GO:0080030(methyl indole-3-acetate esterase activity)	Homo sapiens carboxylesterase 5A (CES5A), transcript variant 2, mRNA [NM_145024]	chr16:55899994-55899935	hs|16q12.2
A_21_P0014304	-0.0284608	0.0112884	-2.52125	0.0119087	0.779211	1	ALDH1A3-AS1	FALSE	FALSE	FALSE	NR_135831	NR_135831	NR_135831	Hs.659224	101927751	ALDH1A3 antisense RNA 1	ENST00000560068	THC2627691		Homo sapiens ALDH1A3 antisense RNA 1 (ALDH1A3-AS1), transcript variant 3, long non-coding RNA [NR_135831]	chr15:101454094-101454035	hs|15q26.3
A_33_P3298661	-0.0435434	0.0172766	-2.52036	0.0119602	0.779211	1	ZNF148	TRUE	FALSE	FALSE	NM_001348424	NM_001348424	NM_001348424	Hs.592591	7707	zinc finger protein 148	ENST00000497929	THC2463850	GO:0000122(negative regulation of transcription by RNA polymerase II)|GO:0000978(RNA polymerase II cis-regulatory region sequence-specific DNA binding)|GO:0001227(DNA-binding transcription repressor activity, RNA polymerase II-specific)|GO:0003700(DNA-binding transcription factor activity)|GO:0005515(protein binding)|GO:0005654(nucleoplasm)|GO:0005794(Golgi apparatus)|GO:0006357(regulation of tra…	Homo sapiens zinc finger protein 148 (ZNF148), transcript variant 1, mRNA [NM_001348424]	chr3:124952272-124952213	hs|3q21.2
A_21_P0010717	0.0300552	0.0119234	2.5207	0.0119615	0.779211	1	H3P4	FALSE	FALSE	FALSE	NR_160940	NR_160940	NR_160940	Hs.742189	106479023	H3 histone pseudogene 4	ENST00000430394	THC2505486		Homo sapiens H3 histone pseudogene 4 (H3P4), transcript variant 1, non-coding RNA [NR_160940]	chr1:120914783-120914842	hs|1p11.2
A_19_P00315551	0.0622911	0.0247209	2.51978	0.0119697	0.779211	1	LINC02381	FALSE	FALSE	FALSE	NR_026656	NR_026656	NR_026656	Hs.19193	400043	long intergenic non-protein coding RNA 2381	ENST00000508564	THC2606672		Homo sapiens long intergenic non-protein coding RNA 2381 (LINC02381), long non-coding RNA [NR_026656]	chr12:54525888-54525947	hs|12q13.13
A_21_P0008665	-0.0309188	0.01227	-2.51988	0.011977	0.779211	1		FALSE	FALSE	FALSE	lnc-FAM103A1-2:1									BROAD Institute lincRNA (XLOC_011335), lincRNA [TCONS_00023489]	chr15:83682487-83683005	hs|15q25.2
A_21_P0005087	-0.0263143	0.0104434	-2.51969	0.0119935	0.779211	1		FALSE	FALSE	FALSE	lnc-GPR31-1:1									BROAD Institute lincRNA (XLOC_005921), lincRNA [TCONS_00012361]	chr6:167647944-167647885	hs|6q27
A_23_P360079	-0.0374082	0.0148516	-2.51879	0.0120157	0.779211	1	NCKAP5	TRUE	TRUE	FALSE	NM_207363	NM_207363	NM_207363	Hs.537329	344148	NCK associated protein 5	ENST00000409213	THC2602476	GO:0001578(microtubule bundle formation)|GO:0005575(cellular_component)|GO:0007019(microtubule depolymerization)|GO:0008150(biological_process)|GO:0035371(microtubule plus-end)	Homo sapiens NCK associated protein 5 (NCKAP5), transcript variant 1, mRNA [NM_207363]	chr2:133483287-133483228	hs|2q21.2
A_32_P144908	-0.103503	0.041112	-2.51758	0.0120363	0.779211	1	ZNF254	TRUE	FALSE	FALSE	NM_203282	NM_203282	NM_203282	Hs.729302	9534	zinc finger protein 254	ENST00000613065	THC2471463	GO:0000122(negative regulation of transcription by RNA polymerase II)|GO:0000978(RNA polymerase II cis-regulatory region sequence-specific DNA binding)|GO:0000981(DNA-binding transcription factor activity, RNA polymerase II-specific)|GO:0005634(nucleus)|GO:0006357(regulation of transcription by RNA polymerase II)|GO:0046872(metal ion binding)	Homo sapiens zinc finger protein 254 (ZNF254), transcript variant 4, mRNA [NM_203282]	chr19:24309844-24309903	hs|19p12
A_33_P3337134	0.0286051	0.0113579	2.51852	0.012046	0.779211	1	ABLIM2	TRUE	TRUE	FALSE	NM_001130083	NM_001130083	NM_001130083	Hs.233404	84448	actin binding LIM protein family member 2	ENST00000341937	NP1277327	GO:0005737(cytoplasm)|GO:0006351(transcription, DNA-templated)|GO:0015629(actin cytoskeleton)|GO:0030032(lamellipodium assembly)|GO:0030036(actin cytoskeleton organization)|GO:0046872(metal ion binding)|GO:0051015(actin filament binding)	Homo sapiens actin binding LIM protein family member 2 (ABLIM2), transcript variant 1, mRNA [NM_001130083]	chr4:7968094-7968035	hs|4p16.1
A_23_P152818	-0.0446344	0.0177312	-2.51728	0.0120562	0.779211	1	KAT7	TRUE	TRUE	FALSE	NM_007067	NM_007067	NM_007067	Hs.21907	11143	lysine acetyltransferase 7	ENST00000675278	THC2679826	GO:0000123(histone acetyltransferase complex)|GO:0000775(chromosome, centromeric region)|GO:0001779(natural killer cell differentiation)|GO:0003688(DNA replication origin binding)|GO:0003712(transcription coregulator activity)|GO:0004402(histone acetyltransferase activity)|GO:0005515(protein binding)|GO:0005634(nucleus)|GO:0005654(nucleoplasm)|GO:0005694(chromosome)|GO:0005730(nucleolus)|GO:00058…	Homo sapiens lysine acetyltransferase 7 (KAT7), transcript variant 1, mRNA [NM_007067]	chr17:47905690-47905749	hs|17q21.33
A_21_P0013826	-0.030094	0.0119556	-2.51716	0.0120687	0.779211	1		FALSE	FALSE	FALSE	ENST00000412509						ENST00000412509			CTDSPL2 pseudogene 1 [Source:HGNC Symbol;Acc:HGNC:55031] [ENST00000412509]	chrX:99405934-99405875	hs|Xq22.1
A_21_P0011902	0.0264664	0.0105179	2.51633	0.0120906	0.779211	1	LOC101929551	FALSE	FALSE	FALSE	ENST00000416607				101929551	uncharacterized LOC101929551	ENST00000416607			novel transcript [ENST00000416607]	chr2:8029623-8029564	hs|2p25.1
A_33_P3319161	-0.035158	0.0139741	-2.51595	0.0120926	0.779211	1	FXN	TRUE	FALSE	FALSE	NM_181425	NM_181425	NM_181425	Hs.20685	2395	frataxin	ENST00000396366	THC2486159	GO:0004322(ferroxidase activity)|GO:0005515(protein binding)|GO:0005739(mitochondrion)|GO:0005759(mitochondrial matrix)|GO:0005829(cytosol)|GO:0006119(oxidative phosphorylation)|GO:0006783(heme biosynthetic process)|GO:0006811(ion transport)|GO:0006879(cellular iron ion homeostasis)|GO:0007005(mitochondrion organization)|GO:0007628(adult walking behavior)|GO:0008198(ferrous iron binding)|GO:00081…	Homo sapiens frataxin (FXN), transcript variant 2, mRNA; nuclear gene for mitochondrial product [NM_181425]	chr9:71679899-71679958	hs|9q21.11
A_21_P0009631	0.0264325	0.0105038	2.51648	0.0121103	0.779211	1		FALSE	FALSE	FALSE	lnc-TCF4-4:1									BROAD Institute lincRNA (XLOC_012851), lincRNA [TCONS_00026719]	chr18:53727866-53727807	hs|18q21.2
A_33_P3232995	0.0318611	0.0126691	2.51487	0.0121407	0.779211	1	TDRD1	TRUE	FALSE	FALSE	NM_001395205	NM_001395205	NM_001395205	Hs.333132	56165	tudor domain containing 1	ENST00000251864	THC2475419	GO:0005737(cytoplasm)|GO:0007281(germ cell development)|GO:0007283(spermatogenesis)|GO:0031047(gene silencing by RNA)|GO:0033391(chromatoid body)|GO:0034587(piRNA metabolic process)|GO:0043046(DNA methylation involved in gamete generation)|GO:0043186(P granule)|GO:0046872(metal ion binding)|GO:0051321(meiotic cell cycle)|GO:0071546(pi-body)|GO:1990904(ribonucleoprotein complex)	Homo sapiens tudor domain containing 1 (TDRD1), transcript variant 13, mRNA [NM_001395205]	chr10:115991963-115992022	hs|10q25.3
A_23_P80008	0.0286527	0.0114073	2.51178	0.0122493	0.779211	1	MYLK2	TRUE	TRUE	FALSE	NM_033118	NM_033118	NM_033118	Hs.86092	85366	myosin light chain kinase 2	ENST00000375985	THC2475656	GO:0004683(calmodulin-dependent protein kinase activity)|GO:0004687(myosin light chain kinase activity)|GO:0005515(protein binding)|GO:0005516(calmodulin binding)|GO:0005524(ATP binding)|GO:0005634(nucleus)|GO:0005737(cytoplasm)|GO:0006941(striated muscle contraction)|GO:0007274(neuromuscular synaptic transmission)|GO:0010628(positive regulation of gene expression)|GO:0014816(skeletal muscle sate…	Homo sapiens myosin light chain kinase 2 (MYLK2), mRNA [NM_033118]	chr20:30422410-30422469	hs|20q11.21
A_23_P130343	0.0376912	0.0150102	2.51104	0.0122745	0.779211	1	KCTD1	TRUE	TRUE	FALSE	NM_198991	NM_198991	NM_198991	Hs.526630	284252	potassium channel tetramerization domain containing 1	ENST00000408011	THC2629899	GO:0003714(transcription corepressor activity)|GO:0005515(protein binding)|GO:0005634(nucleus)|GO:0005654(nucleoplasm)|GO:0005730(nucleolus)|GO:0005829(cytosol)|GO:0008134(transcription factor binding)|GO:0034451(centriolar satellite)|GO:0042802(identical protein binding)|GO:0045171(intercellular bridge)|GO:0045892(negative regulation of transcription, DNA-templated)|GO:0051260(protein homooligom…	Homo sapiens potassium channel tetramerization domain containing 1 (KCTD1), transcript variant 2, mRNA [NM_198991]	chr18:24035570-24035511	hs|18q11.2
A_23_P105545	-0.0224844	0.00895485	-2.51086	0.0122762	0.779211	1	VAMP1	TRUE	FALSE	FALSE	NM_016830	NM_016830	NM_016830	Hs.20021	6843	vesicle associated membrane protein 1	ENST00000539047	THC2527610	GO:0005484(SNAP receptor activity)|GO:0005515(protein binding)|GO:0005741(mitochondrial outer membrane)|GO:0005829(cytosol)|GO:0005886(plasma membrane)|GO:0005887(integral component of plasma membrane)|GO:0006906(vesicle fusion)|GO:0019905(syntaxin binding)|GO:0030285(integral component of synaptic vesicle membrane)|GO:0030672(synaptic vesicle membrane)|GO:0031201(SNARE complex)|GO:0035493(SNARE …	Homo sapiens vesicle associated membrane protein 1 (VAMP1), transcript variant 3, mRNA [NM_016830]	chr12:6575075-6575016	hs|12p13.31
A_33_P3274560	0.049648	0.0197771	2.51038	0.0122921	0.779211	1	SLC19A3	TRUE	TRUE	FALSE	ENST00000409456	XM_011511933	XM_011511933		80704	solute carrier family 19 member 3	ENST00000409456		GO:0005515(protein binding)|GO:0005886(plasma membrane)|GO:0015234(thiamine transmembrane transporter activity)|GO:0016021(integral component of membrane)|GO:0042723(thiamine-containing compound metabolic process)|GO:0055085(transmembrane transport)|GO:0071934(thiamine transmembrane transport)	solute carrier family 19 member 3 [Source:HGNC Symbol;Acc:HGNC:16266] [ENST00000409456]	chr2:228567379-228567320	hs|2q36.3
A_24_P74559	-0.046266	0.0184345	-2.50975	0.0123025	0.779211	1	CYTH4	TRUE	TRUE	FALSE	NM_013385	NM_013385	NM_013385	Hs.170944	27128	cytohesin 4	ENST00000457992	NP167777	GO:0000139(Golgi membrane)|GO:0005085(guanyl-nucleotide exchange factor activity)|GO:0005515(protein binding)|GO:0005829(cytosol)|GO:0005886(plasma membrane)|GO:0008289(lipid binding)|GO:0032012(regulation of ARF protein signal transduction)|GO:0034451(centriolar satellite)|GO:0045171(intercellular bridge)|GO:0050790(regulation of catalytic activity)	Homo sapiens cytohesin 4 (CYTH4), transcript variant 1, mRNA [NM_013385]	chr22:37690702-37690761	hs|22q13.1
A_21_P0007039	0.0436467	0.0173897	2.50991	0.0123032	0.779211	1		FALSE	FALSE	FALSE	lnc-BNIP3-2:1									BROAD Institute lincRNA (XLOC_009000), lincRNA [TCONS_00018649]	chr10:133730187-133730128	hs|10q26.3
A_33_P3387931	0.0404188	0.0161076	2.50929	0.0123184	0.779211	1	CENPP	TRUE	TRUE	FALSE	NM_001286969	NM_001286969	NM_001286969	Hs.713775	401541	centromere protein P	ENST00000375576	THC2479956	GO:0000775(chromosome, centromeric region)|GO:0005515(protein binding)|GO:0005634(nucleus)|GO:0005654(nucleoplasm)|GO:0005730(nucleolus)|GO:0005829(cytosol)|GO:0034080(CENP-A containing nucleosome assembly)	Homo sapiens centromere protein P (CENPP), transcript variant 2, mRNA [NM_001286969]	chr9:95377376-95377435	hs|9q22.31
A_24_P145911	-0.0516919	0.0206029	-2.50897	0.0123291	0.779211	1	TRA2B	TRUE	FALSE	FALSE	ENST00000342294	XM_005247703	XM_005247703	Hs.533122	6434	transformer 2 beta homolog	ENST00000342294	THC2546917	GO:0000302(response to reactive oxygen species)|GO:0000375(RNA splicing, via transesterification reactions)|GO:0000381(regulation of alternative mRNA splicing, via spliceosome)|GO:0000398(mRNA splicing, via spliceosome)|GO:0003723(RNA binding)|GO:0003729(mRNA binding)|GO:0005515(protein binding)|GO:0005634(nucleus)|GO:0005637(nuclear inner membrane)|GO:0005654(nucleoplasm)|GO:0005681(spliceosomal…	transformer 2 beta homolog [Source:HGNC Symbol;Acc:HGNC:10781] [ENST00000342294]	chr3:185649620-185649561	hs|3q27.2
A_23_P359457	0.0267652	0.0106706	2.50831	0.0123499	0.779211	1	DNAH2	TRUE	TRUE	FALSE	NM_001303270	NM_001303270	NM_001303270		146754	dynein axonemal heavy chain 2	ENST00000570791	THC2484342	GO:0003777(microtubule motor activity)|GO:0005524(ATP binding)|GO:0005858(axonemal dynein complex)|GO:0005874(microtubule)|GO:0005930(axoneme)|GO:0007018(microtubule-based movement)|GO:0008569(minus-end-directed microtubule motor activity)|GO:0030286(dynein complex)|GO:0031514(motile cilium)|GO:0036126(sperm flagellum)|GO:0045505(dynein intermediate chain binding)|GO:0051959(dynein light intermed…	Homo sapiens dynein axonemal heavy chain 2 (DNAH2), transcript variant 2, mRNA [NM_001303270]	chr17:7646539-7646598	hs|17p13.1
A_23_P49988	-0.0360257	0.0143703	-2.50696	0.0124042	0.779211	1	KRTAP4-2	TRUE	FALSE	FALSE	NM_033062	NM_033062	NM_033062	Hs.380165	85291	keratin associated protein 4-2	ENST00000377726	THC2490240	GO:0005515(protein binding)|GO:0005829(cytosol)|GO:0042802(identical protein binding)|GO:0045095(keratin filament)	Homo sapiens keratin associated protein 4-2 (KRTAP4-2), mRNA [NM_033062]	chr17:39333880-39333821	hs|17q21.2
A_23_P27822	-0.0439314	0.0175384	-2.50486	0.0124716	0.779211	1	GPATCH1	TRUE	TRUE	FALSE	NM_018025	NM_018025	NM_018025	Hs.466436	55094	G-patch domain containing 1	ENST00000170564	THC2470473	GO:0000398(mRNA splicing, via spliceosome)|GO:0003723(RNA binding)|GO:0005634(nucleus)|GO:0071013(catalytic step 2 spliceosome)	Homo sapiens G-patch domain containing 1 (GPATCH1), transcript variant 1, mRNA [NM_018025]	chr19:33603510-33604722	hs|19q13.11
A_33_P3363655	-0.0354599	0.0141545	-2.50521	0.0124776	0.779211	1	ANAPC1	TRUE	FALSE	FALSE	NM_022662	NM_022662	NM_022662	Hs.436527	64682	anaphase promoting complex subunit 1	ENST00000628342	THC2604715	GO:0005654(nucleoplasm)|GO:0005680(anaphase-promoting complex)|GO:0005829(cytosol)|GO:0007091(metaphase/anaphase transition of mitotic cell cycle)|GO:0031145(anaphase-promoting complex-dependent catabolic process)|GO:0051301(cell division)|GO:0060090(molecular adaptor activity)|GO:0070979(protein K11-linked ubiquitination)	Homo sapiens anaphase promoting complex subunit 1 (ANAPC1), mRNA [NM_022662]	chr2:112636447-112636388	hs|2q13
A_33_P3333156	-0.0261362	0.0104288	-2.50617	0.0124803	0.779211	1	CFAP300	TRUE	FALSE	FALSE	NM_001195005	NM_001195005	NM_001195005	Hs.98328	85016	cilia and flagella associated protein 300	ENST00000534360	THC2482962	GO:0005515(protein binding)|GO:0005737(cytoplasm)|GO:0005856(cytoskeleton)|GO:0031514(motile cilium)	Homo sapiens cilia and flagella associated protein 300 (CFAP300), transcript variant 2, mRNA [NM_001195005]	chr11:101929623-101929682	hs|11q22.1
A_23_P92552	0.0302496	0.0120784	2.50444	0.0125116	0.779211	1	GATB	TRUE	TRUE	FALSE	NM_004564	NM_004564	NM_004564	Hs.119316	5188	glutamyl-tRNA amidotransferase subunit B	ENST00000513504	THC2492704	GO:0005515(protein binding)|GO:0005524(ATP binding)|GO:0005739(mitochondrion)|GO:0030956(glutamyl-tRNA(Gln) amidotransferase complex)|GO:0032543(mitochondrial translation)|GO:0050567(glutaminyl-tRNA synthase (glutamine-hydrolyzing) activity)|GO:0070681(glutaminyl-tRNAGln biosynthesis via transamidation)	Homo sapiens glutamyl-tRNA amidotransferase subunit B (GATB), transcript variant 1, mRNA; nuclear gene for mitochondrial product [NM_004564]	chr4:152593934-152592416	hs|4q31.3
A_23_P63751	-0.0597088	0.0238496	-2.50355	0.0125174	0.779211	1	PRDX3	TRUE	FALSE	FALSE	NM_006793	NM_006793	NM_006793	Hs.523302	10935	peroxiredoxin 3	ENST00000298510	THC2782087	GO:0001893(maternal placenta development)|GO:0005515(protein binding)|GO:0005737(cytoplasm)|GO:0005739(mitochondrion)|GO:0005759(mitochondrial matrix)|GO:0005769(early endosome)|GO:0005829(cytosol)|GO:0006915(apoptotic process)|GO:0006979(response to oxidative stress)|GO:0007005(mitochondrion organization)|GO:0008022(protein C-terminus binding)|GO:0008284(positive regulation of cell population pr…	Homo sapiens peroxiredoxin 3 (PRDX3), transcript variant 1, mRNA; nuclear gene for mitochondrial product [NM_006793]	chr10:120931976-120931917	hs|10q26.11
A_24_P6449	0.037744	0.0150743	2.50387	0.0125655	0.779211	1	SAMD7	TRUE	FALSE	FALSE	NM_182610	NM_182610	NM_182610	Hs.439922	344658	sterile alpha motif domain containing 7	ENST00000487910	THC2485083	GO:0003682(chromatin binding)|GO:0005515(protein binding)|GO:0005634(nucleus)|GO:0005737(cytoplasm)|GO:0010629(negative regulation of gene expression)|GO:0042393(histone binding)|GO:0045892(negative regulation of transcription, DNA-templated)	Homo sapiens sterile alpha motif domain containing 7 (SAMD7), transcript variant 2, mRNA [NM_182610]	chr3:169656192-169656251	hs|3q26.2
A_24_P91405	-0.0417345	0.0166794	-2.50216	0.0125711	0.779211	1	ZNF709	TRUE	TRUE	FALSE	NM_152601	NM_152601	NM_152601	Hs.631623	163051	zinc finger protein 709	ENST00000428311	THC2477395	GO:0000977(RNA polymerase II transcription regulatory region sequence-specific DNA binding)|GO:0000981(DNA-binding transcription factor activity, RNA polymerase II-specific)|GO:0005634(nucleus)|GO:0006357(regulation of transcription by RNA polymerase II)|GO:0046872(metal ion binding)	Homo sapiens zinc finger protein 709 (ZNF709), mRNA [NM_152601]	chr19:12575490-12575431	hs|19p13.2
A_33_P3312897	-0.0324134	0.0129609	-2.50085	0.0126343	0.779211	1		FALSE	FALSE	FALSE	ENST00000433072						ENST00000433072	NP208059		immunoglobulin heavy variable 3-72 [Source:HGNC Symbol;Acc:HGNC:5622] [ENST00000433072]	chr14:107199076-107199017	hs|14q32.33
A_33_P3251205	-0.081083	0.0324167	-2.50127	0.0126413	0.779211	1		FALSE	FALSE	FALSE	ENST00000390316		AJ698336	Hs.716213			ENST00000390316	NP078180		immunoglobulin lambda variable 3-9 [Source:HGNC Symbol;Acc:HGNC:5918] [ENST00000390316]	chr22:23162022-23162081	hs|22q11.22
A_21_P0014729	-0.0602199	0.0241164	-2.49705	0.0127516	0.779211	1		FALSE	FALSE	FALSE	BC108268		BC108268	Hs.573343				THC2496437		Homo sapiens cDNA clone IMAGE:4751428 [BC108268]	chr7:66742853-66742794	hs|7q11.21
A_21_P0002264	0.0275992	0.0110534	2.49689	0.0127529	0.779211	1		FALSE	FALSE	FALSE	lnc-MRPS9-1:1									BROAD Institute lincRNA (XLOC_001607), lincRNA [TCONS_00003808]	chr2:105720179-105720238	hs|2q12.1
A_24_P374461	-0.0275091	0.0110164	-2.49709	0.0127768	0.779211	1	ZNF804B	TRUE	TRUE	FALSE	NM_181646	NM_181646	NM_181646	Hs.684410	219578	zinc finger protein 804B	ENST00000611114	THC2601457	GO:0005634(nucleus)|GO:0046872(metal ion binding)	Homo sapiens zinc finger protein 804B (ZNF804B), mRNA [NM_181646]	chr7:88965639-88965698	hs|7q21.13
A_23_P251342	-0.0505903	0.0202661	-2.49631	0.0127838	0.779211	1	GSK3B	TRUE	FALSE	FALSE	NM_002093	NM_002093	NM_002093	Hs.445733	2932	glycogen synthase kinase 3 beta	ENST00000678561	NP481608	GO:0001837(epithelial to mesenchymal transition)|GO:0001954(positive regulation of cell-matrix adhesion)|GO:0002020(protease binding)|GO:0002039(p53 binding)|GO:0004672(protein kinase activity)|GO:0004674(protein serine/threonine kinase activity)|GO:0005515(protein binding)|GO:0005524(ATP binding)|GO:0005634(nucleus)|GO:0005654(nucleoplasm)|GO:0005737(cytoplasm)|GO:0005739(mitochondrion)|GO:00058…	Homo sapiens glycogen synthase kinase 3 beta (GSK3B), transcript variant 1, mRNA [NM_002093]	chr3:119582401-119582342	hs|3q13.33
A_24_P321634	-0.0304976	0.0122184	-2.49603	0.0128025	0.779211	1	ZMYM5	TRUE	TRUE	FALSE	NM_001039650	NM_001039650	NM_001039650	Hs.530988	9205	zinc finger MYM-type containing 5	ENST00000467542	NP185977	GO:0000122(negative regulation of transcription by RNA polymerase II)|GO:0005515(protein binding)|GO:0005634(nucleus)|GO:0008270(zinc ion binding)	Homo sapiens zinc finger MYM-type containing 5 (ZMYM5), transcript variant 1, mRNA [NM_001039650]	chr13:20412841-20411904	hs|13q12.11
A_33_P3527721	0.037234	0.0149181	2.49589	0.0128118	0.779211	1		FALSE	FALSE	FALSE	AK094436		AK094436	Hs.657510				THC2615581		Homo sapiens cDNA FLJ37117 fis, clone BRACE2022270 [AK094436]	chr18:8767695-8767754	hs|18p11.22
A_33_P3395396	0.03885	0.01557	2.49519	0.0128163	0.779211	1	ZNF420	TRUE	TRUE	FALSE	NM_001329515	NM_001329515	NM_001329515	Hs.444992	147923	zinc finger protein 420	ENST00000304239	THC2485296	GO:0000978(RNA polymerase II cis-regulatory region sequence-specific DNA binding)|GO:0000981(DNA-binding transcription factor activity, RNA polymerase II-specific)|GO:0005515(protein binding)|GO:0005634(nucleus)|GO:0005654(nucleoplasm)|GO:0006357(regulation of transcription by RNA polymerase II)|GO:0046872(metal ion binding)	Homo sapiens zinc finger protein 420 (ZNF420), transcript variant 1, mRNA [NM_001329515]	chr19:37621153-37621212	hs|19q13.12
A_23_P144549	-0.0263083	0.0105451	-2.49485	0.0128251	0.779211	1	IBSP	TRUE	FALSE	FALSE	NM_004967	NM_004967	NM_004967	Hs.518726	3381	integrin binding sialoprotein	ENST00000226284	THC2481285	GO:0001649(osteoblast differentiation)|GO:0003674(molecular_function)|GO:0005178(integrin binding)|GO:0005515(protein binding)|GO:0005576(extracellular region)|GO:0005615(extracellular space)|GO:0007155(cell adhesion)|GO:0016020(membrane)|GO:0030198(extracellular matrix organization)|GO:0030282(bone mineralization)|GO:0031982(vesicle)|GO:0045785(positive regulation of cell adhesion)|GO:0071363(ce…	Homo sapiens integrin binding sialoprotein (IBSP), mRNA [NM_004967]	chr4:88731881-88732537	hs|4q22.1
A_32_P18470	0.0460623	0.0184589	2.4954	0.0128265	0.779211	1	TCEAL5	TRUE	FALSE	FALSE	NM_001012979	NM_001012979	NM_001012979	Hs.403462	340543	transcription elongation factor A like 5	ENST00000372680	THC2476868	GO:0005515(protein binding)|GO:0005634(nucleus)|GO:0050699(WW domain binding)	Homo sapiens transcription elongation factor A like 5 (TCEAL5), mRNA [NM_001012979]	chrX:102528719-102528660	hs|Xq22.1
A_33_P3221164	0.0284237	0.011389	2.49571	0.0128312	0.779211	1	UTP23	TRUE	TRUE	FALSE	ENST00000521071	XR_002956724	XR_002956724		84294	UTP23 small subunit processome component	ENST00000521071	THC2526094	GO:0000480(endonucleolytic cleavage in 5'-ETS of tricistronic rRNA transcript (SSU-rRNA, 5.8S rRNA, LSU-rRNA))|GO:0003723(RNA binding)|GO:0003730(mRNA 3'-UTR binding)|GO:0005515(protein binding)|GO:0005730(nucleolus)|GO:0032040(small-subunit processome)|GO:0048027(mRNA 5'-UTR binding)|GO:0070181(small ribosomal subunit rRNA binding)	UTP23 small subunit processome component [Source:HGNC Symbol;Acc:HGNC:28224] [ENST00000521071]	chr8:117798757-117798816	hs|8q24.11
A_21_P0014043	-0.0258487	0.0103624	-2.49446	0.012845	0.779211	1	EFCAB8	TRUE	FALSE	FALSE	NM_001143967	NM_001143967	NM_001143967		388795	EF-hand calcium binding domain 8	ENST00000400522		GO:0005509(calcium ion binding)	Homo sapiens EF-hand calcium binding domain 8 (EFCAB8), mRNA [NM_001143967]	chr20:31531487-31531546	hs|20q11.21
A_24_P100996	0.0268179	0.0107528	2.49404	0.0128897	0.779211	1	ANO5	TRUE	TRUE	FALSE	NM_213599	NM_213599	NM_213599	Hs.154329	203859	anoctamin 5	ENST00000324559	THC2600946	GO:0005229(intracellular calcium activated chloride channel activity)|GO:0005254(chloride channel activity)|GO:0005789(endoplasmic reticulum membrane)|GO:0005886(plasma membrane)|GO:0006821(chloride transport)|GO:0016021(integral component of membrane)|GO:0031982(vesicle)|GO:0034220(ion transmembrane transport)|GO:0046983(protein dimerization activity)|GO:0055085(transmembrane transport)|GO:19024…	Homo sapiens anoctamin 5 (ANO5), transcript variant 1, mRNA [NM_213599]	chr11:22304318-22304377	hs|11p14.3
A_24_P273043	0.0280873	0.0112612	2.49416	0.0129021	0.779211	1		FALSE	FALSE	FALSE	ENST00000405027						ENST00000405027			glutaredoxin 3 pseudogene 2 [Source:HGNC Symbol;Acc:HGNC:49788] [ENST00000405027]	chr6:3978834-3978894	hs|6p25.2
A_23_P379071	-0.0588722	0.0236263	-2.49181	0.012941	0.779211	1	FBXL13	TRUE	TRUE	FALSE	NM_145032	NM_145032	NM_145032	Hs.660029	222235	F-box and leucine rich repeat protein 13	ENST00000455112	NP1073117	GO:0005829(cytosol)|GO:0005856(cytoskeleton)|GO:0019005(SCF ubiquitin ligase complex)|GO:0031146(SCF-dependent proteasomal ubiquitin-dependent protein catabolic process)|GO:0031514(motile cilium)	Homo sapiens F-box and leucine rich repeat protein 13 (FBXL13), transcript variant 1, mRNA [NM_145032]	chr7:102462615-102462556	hs|7q22.1
A_21_P0004899	-0.0284424	0.0114122	-2.49227	0.0129548	0.779211	1		FALSE	FALSE	FALSE	lnc-MYO6-2:1		AW303563	Hs.544542						BROAD Institute lincRNA (XLOC_005354), lincRNA [TCONS_00011862]	chr6:77296190-77296249	hs|6q14.1
A_19_P00321597	-0.0408259	0.0163655	-2.49464	0.0129718	0.779211	1	LINC01550	TRUE	FALSE	FALSE	NR_152749	NR_152749	NR_152749		388011	long intergenic non-protein coding RNA 1550	ENST00000652825	THC2510042		Homo sapiens long intergenic non-protein coding RNA 1550 (LINC01550), transcript variant 5, long non-coding RNA [NR_152749]	chr14:98399956-98399897	hs|14q32.2
A_23_P128067	0.09314	0.0373976	2.49053	0.0129803	0.779211	1	RPL41	TRUE	TRUE	FALSE	NM_001035267	NM_001035267	NM_001035267	Hs.157160	6171	ribosomal protein L41	ENST00000552314	THC2574959	GO:0002181(cytoplasmic translation)|GO:0003723(RNA binding)|GO:0003730(mRNA 3'-UTR binding)|GO:0003735(structural constituent of ribosome)|GO:0005515(protein binding)|GO:0005783(endoplasmic reticulum)|GO:0005829(cytosol)|GO:0006412(translation)|GO:0022625(cytosolic large ribosomal subunit)|GO:0042788(polysomal ribosome)|GO:0048027(mRNA 5'-UTR binding)	Homo sapiens ribosomal protein L41 (RPL41), transcript variant 2, mRNA [NM_001035267]	chr12:56511329-56511388	hs|12q13.2
A_21_P0010917	0.0266132	0.0106896	2.48964	0.0130146	0.779211	1		FALSE	FALSE	FALSE	ENST00000419779						ENST00000419779	THC2679489		cyclin Y like 4 (pseudogene) [Source:HGNC Symbol;Acc:HGNC:54655] [ENST00000419779]	chr10:38466872-38466931	hs|10p11.1
A_24_P942211	-0.0571464	0.0229642	-2.4885	0.0130539	0.779211	1	SLC35E2B	TRUE	TRUE	FALSE	NM_001290264	NM_001290264	NM_001290264	Hs.744864	728661	solute carrier family 35 member E2B	ENST00000611123	THC2596423	GO:0001835(blastocyst hatching)|GO:0005794(Golgi apparatus)|GO:0015297(antiporter activity)|GO:0016021(integral component of membrane)|GO:0055085(transmembrane transport)	Homo sapiens solute carrier family 35 member E2B (SLC35E2B), transcript variant 1, mRNA [NM_001290264]	chr1:1593473-1593414	hs|1p36.33
A_23_P217178	0.0408029	0.0163914	2.48928	0.0130583	0.779211	1	MAGEC1	TRUE	FALSE	FALSE	NM_005462	NM_005462	NM_005462	Hs.132194	9947	MAGE family member C1	ENST00000285879	THC2474252	GO:0000122(negative regulation of transcription by RNA polymerase II)|GO:0005515(protein binding)|GO:0005634(nucleus)	Homo sapiens MAGE family member C1 (MAGEC1), mRNA [NM_005462]	chrX:140996897-140996956	hs|Xq27.2
A_33_P3267356	-0.0725624	0.0291648	-2.48801	0.0130898	0.779211	1	GLS	TRUE	FALSE	FALSE	NM_001256310	NM_001256310	NM_001256310	Hs.116448	2744	glutaminase	ENST00000338435	THC2462768	GO:0001967(suckling behavior)|GO:0002087(regulation of respiratory gaseous exchange by nervous system process)|GO:0004359(glutaminase activity)|GO:0005515(protein binding)|GO:0005739(mitochondrion)|GO:0005759(mitochondrial matrix)|GO:0005829(cytosol)|GO:0006537(glutamate biosynthetic process)|GO:0006543(glutamine catabolic process)|GO:0007268(chemical synaptic transmission)|GO:0045202(synapse)|GO…	Homo sapiens glutaminase (GLS), transcript variant 2, mRNA; nuclear gene for mitochondrial product [NM_001256310]	chr2:191797529-191797588	hs|2q32.2
A_33_P3335057	0.0296525	0.0119172	2.48821	0.0130901	0.779211	1	OR8U8	FALSE	FALSE	FALSE	NM_001013356	NM_001013356	NM_001013356		504189	olfactory receptor family 8 subfamily U member 8	ENST00000627176		GO:0004930(G protein-coupled receptor activity)|GO:0004984(olfactory receptor activity)|GO:0005549(odorant binding)|GO:0005886(plasma membrane)|GO:0007186(G protein-coupled receptor signaling pathway)|GO:0007608(sensory perception of smell)|GO:0016021(integral component of membrane)|GO:0050911(detection of chemical stimulus involved in sensory perception of smell)	Homo sapiens olfactory receptor family 8 subfamily U member 8 (OR8U8), mRNA [NM_001013356]
A_23_P367013	0.0368247	0.0148004	2.48809	0.0130962	0.779211	1	TAS2R60	TRUE	FALSE	FALSE	NM_177437	NM_177437	NM_177437	Hs.688222	338398	taste 2 receptor member 60	ENST00000332690	THC2603052	GO:0001580(detection of chemical stimulus involved in sensory perception of bitter taste)|GO:0004930(G protein-coupled receptor activity)|GO:0005886(plasma membrane)|GO:0007186(G protein-coupled receptor signaling pathway)|GO:0016021(integral component of membrane)|GO:0033038(bitter taste receptor activity)|GO:0050913(sensory perception of bitter taste)	Homo sapiens taste 2 receptor member 60 (TAS2R60), mRNA [NM_177437]	chr7:143140735-143140794	hs|7q35
A_21_P0013868	0.0332236	0.0133535	2.48801	0.0130996	0.779211	1	AKAP17BP	FALSE	FALSE	FALSE	NR_171575	NR_171575	NR_171575		139516	A-kinase anchoring protein 17B, pseudogene	ENST00000431706	THC2686626		Homo sapiens A-kinase anchoring protein 17B, pseudogene (AKAP17BP), non-coding RNA [NR_171575]	chrX:118390922-118388805	hs|Xq24
A_21_P0001338	0.0283052	0.0113787	2.48755	0.0131086	0.779211	1	LINC01763	FALSE	FALSE	FALSE	NR_146610	NR_146610	NR_146610	Hs.624157	105378854	long intergenic non-protein coding RNA 1763	ENST00000425185	THC2673113		Homo sapiens long intergenic non-protein coding RNA 1763 (LINC01763), long non-coding RNA [NR_146610]	chr1:91320208-91320267	hs|1p22.2
A_23_P346900	0.0533057	0.0214393	2.48635	0.013135	0.779211	1	CACNA2D2	TRUE	FALSE	FALSE	NM_001005505	NM_001005505	NM_001005505	Hs.476273	9254	calcium voltage-gated channel auxiliary subunit alpha2delta 2	ENST00000483620	NP1201149	GO:0005245(voltage-gated calcium channel activity)|GO:0005886(plasma membrane)|GO:0005891(voltage-gated calcium channel complex)|GO:0034765(regulation of ion transmembrane transport)|GO:0046872(metal ion binding)|GO:0070588(calcium ion transmembrane transport)	Homo sapiens calcium voltage-gated channel auxiliary subunit alpha2delta 2 (CACNA2D2), transcript variant 1, mRNA [NM_001005505]	chr3:50400526-50400467	hs|3p21.31
A_21_P0007958	-0.0258994	0.010418	-2.48602	0.013144	0.779211	1	LINC00363	FALSE	FALSE	FALSE	NR_126360	NR_126360	NR_126360		104326053	long intergenic non-protein coding RNA 363	ENST00000660073			Homo sapiens long intergenic non-protein coding RNA 363 (LINC00363), long non-coding RNA [NR_126360]	chr13:93710089-93710148	hs|13q31.3
A_21_P0007934	-0.0718779	0.0289105	-2.48623	0.0131466	0.779211	1	LINC00407	TRUE	FALSE	FALSE	NR_149082	NR_149082	NR_149082		106144541	long intergenic non-protein coding RNA 407	ENST00000426509			Homo sapiens long intergenic non-protein coding RNA 407 (LINC00407), long non-coding RNA [NR_149082]	chr13:45275093-45275152	hs|13q14.12
A_21_P0004859	0.0366751	0.0147535	2.48585	0.0131501	0.779211	1	BTN2A1	TRUE	FALSE	FALSE	NM_001197234	NM_001197234	NM_001197234	Hs.159028	11120	butyrophilin subfamily 2 member A1	ENST00000480218	THC2672726	GO:0001817(regulation of cytokine production)|GO:0003674(molecular_function)|GO:0005102(signaling receptor binding)|GO:0005886(plasma membrane)|GO:0005887(integral component of plasma membrane)|GO:0006629(lipid metabolic process)|GO:0009897(external side of plasma membrane)|GO:0050852(T cell receptor signaling pathway)	Homo sapiens butyrophilin subfamily 2 member A1 (BTN2A1), transcript variant 4, mRNA [NM_001197234]	chr6:26476635-26476694	hs|6p22.2
A_33_P3305458	0.053082	0.0213513	2.48612	0.0131541	0.779211	1	ATF6B	TRUE	TRUE	FALSE	NM_004381	NM_004381	NM_004381	Hs.42853	1388	activating transcription factor 6 beta	ENST00000375203	THC2461800	GO:0000785(chromatin)|GO:0000976(transcription cis-regulatory region binding)|GO:0000978(RNA polymerase II cis-regulatory region sequence-specific DNA binding)|GO:0000981(DNA-binding transcription factor activity, RNA polymerase II-specific)|GO:0001228(DNA-binding transcription activator activity, RNA polymerase II-specific)|GO:0003700(DNA-binding transcription factor activity)|GO:0005515(protein…	Homo sapiens activating transcription factor 6 beta (ATF6B), transcript variant 1, mRNA [NM_004381]	chr6:32083106-32083047	hs|6p21.33
A_32_P113066	-0.0263405	0.0105973	-2.48558	0.0131791	0.779211	1	LRAT	TRUE	TRUE	FALSE	NM_004744	NM_004744	NM_004744	Hs.658427	9227	lecithin retinol acyltransferase	ENST00000510733	THC2744775	GO:0001523(retinoid metabolic process)|GO:0001972(retinoic acid binding)|GO:0005515(protein binding)|GO:0005771(multivesicular body)|GO:0005783(endoplasmic reticulum)|GO:0005789(endoplasmic reticulum membrane)|GO:0005791(rough endoplasmic reticulum)|GO:0006776(vitamin A metabolic process)|GO:0007601(visual perception)|GO:0009617(response to bacterium)|GO:0016021(integral component of membrane)|GO…	Homo sapiens lecithin retinol acyltransferase (LRAT), transcript variant 1, mRNA [NM_004744]	chr4:155673785-155673844	hs|4q32.1
A_24_P450285	0.0507254	0.0204136	2.48489	0.0131855	0.779211	1	CCDC153	TRUE	FALSE	FALSE	NM_001145018	NM_001145018	NM_001145018	Hs.114777	283152	coiled-coil domain containing 153	ENST00000415318	THC2483707	GO:0005515(protein binding)	Homo sapiens coiled-coil domain containing 153 (CCDC153), mRNA [NM_001145018]	chr11:119061446-119061130	hs|11q23.3
A_24_P410100	0.0305259	0.0122822	2.48538	0.0131894	0.779211	1		FALSE	FALSE	FALSE											chr17:058356431-058356490	hs|17q23.2
A_21_P0008192	-0.0275004	0.0110632	-2.48576	0.0131907	0.779211	1		FALSE	FALSE	FALSE	lnc-SLITRK6-6:2									BROAD Institute lincRNA (XLOC_010676), lincRNA [TCONS_00022073]	chr13:85456724-85456665	hs|13q31.1
A_24_P179044	-0.0284342	0.0114401	-2.4855	0.0131958	0.779211	1	SNX9	TRUE	TRUE	FALSE	NM_016224	NM_016224	NM_016224	Hs.191213	51429	sorting nexin 9	ENST00000680015	THC2780937	GO:0000281(mitotic cytokinesis)|GO:0001726(ruffle)|GO:0005515(protein binding)|GO:0005545(1-phosphatidylinositol binding)|GO:0005737(cytoplasm)|GO:0005802(trans-Golgi network)|GO:0005829(cytosol)|GO:0005886(plasma membrane)|GO:0006886(intracellular protein transport)|GO:0006897(endocytosis)|GO:0006898(receptor-mediated endocytosis)|GO:0016197(endosomal transport)|GO:0030136(clathrin-coated vesicl…	Homo sapiens sorting nexin 9 (SNX9), mRNA [NM_016224]	chr6:158330798-158330974	hs|6q25.3
A_19_P00809747	-0.0261568	0.0105242	-2.4854	0.0131997	0.779211	1	STRIT1	FALSE	FALSE	FALSE	NM_001352129	NM_001352129	NM_001352129		100507537	small transmembrane regulator of ion transport 1	ENST00000489090	THC2637350	GO:0005515(protein binding)|GO:0008047(enzyme activator activity)|GO:0016021(integral component of membrane)|GO:0031449(regulation of slow-twitch skeletal muscle fiber contraction)|GO:0033017(sarcoplasmic reticulum membrane)|GO:0050790(regulation of catalytic activity)|GO:1901894(regulation of ATPase-coupled calcium transmembrane transporter activity)|GO:1902082(positive regulation of calcium ion…	Homo sapiens small transmembrane regulator of ion transport 1 (STRIT1), mRNA [NM_001352129]	chr3:155008588-155008529	hs|3q25.31
A_21_P0012318	-0.0375985	0.0151352	-2.48417	0.0132186	0.779211	1	LINC01659	FALSE	FALSE	FALSE	NR_110538	NR_110538	NR_110538		101929374	long intergenic non-protein coding RNA 1659	ENST00000449711			Homo sapiens long intergenic non-protein coding RNA 1659 (LINC01659), long non-coding RNA [NR_110538]	chr22:23777125-23777184	hs|22q11.23
A_32_P56143	0.0378551	0.0152403	2.48389	0.0132253	0.779211	1		FALSE	FALSE	FALSE	THC2582065							THC2582065	GO:0000786(nucleosome)|GO:0003677(DNA binding)|GO:0006333(chromatin assembly or disassembly)|GO:0006334(nucleosome assembly)|GO:0009507(chloroplast)	AF323993 histone H3.3 {Trichinella pseudospiralis} (exp=-1; wgp=0; cg=0), partial (71%) [THC2582065]	chrX:122648510-122648451	hs|Xq25
A_33_P3316118	-0.0272037	0.0109479	-2.48485	0.0132322	0.779211	1	SNAP91	TRUE	FALSE	FALSE	NM_001376715	NM_001376715	NM_001376715	Hs.368046	9892	synaptosome associated protein 91	ENST00000521743	THC2610850	GO:0000149(SNARE binding)|GO:0005515(protein binding)|GO:0005545(1-phosphatidylinositol binding)|GO:0005546(phosphatidylinositol-4,5-bisphosphate binding)|GO:0005905(clathrin-coated pit)|GO:0006900(vesicle budding from membrane)|GO:0008021(synaptic vesicle)|GO:0015031(protein transport)|GO:0016185(synaptic vesicle budding from presynaptic endocytic zone membrane)|GO:0019901(protein kinase binding…	Homo sapiens synaptosome associated protein 91 (SNAP91), transcript variant 49, mRNA [NM_001376715]	chr6:84262672-84262613	hs|6q14.2
A_23_P71867	-0.0492115	0.0198161	-2.48342	0.0132463	0.779211	1	IL11RA	TRUE	FALSE	FALSE	NM_001142784	NM_001142784	NM_001142784	Hs.591088	3590	interleukin 11 receptor subunit alpha	ENST00000602473	NP1212280	GO:0004888(transmembrane signaling receptor activity)|GO:0004896(cytokine receptor activity)|GO:0004921(interleukin-11 receptor activity)|GO:0005515(protein binding)|GO:0005576(extracellular region)|GO:0005886(plasma membrane)|GO:0005887(integral component of plasma membrane)|GO:0008284(positive regulation of cell population proliferation)|GO:0009897(external side of plasma membrane)|GO:0019221(c…	Homo sapiens interleukin 11 receptor subunit alpha (IL11RA), transcript variant 3, mRNA [NM_001142784]	chr9:34660510-34660569	hs|9p13.3
A_33_P3562810	0.0275187	0.0110823	2.48312	0.0132727	0.779211	1	MIR3150BHG	FALSE	FALSE	FALSE	NR_132986	NR_132986	NR_132986	Hs.665518	105375650	MIR3150B host gene	ENST00000501164	THC2618341		Homo sapiens MIR3150B host gene (MIR3150BHG), transcript variant 1, long non-coding RNA [NR_132986]	chr8:96079120-96079061	hs|8q22.1
A_33_P3271176	-0.0248986	0.0100292	-2.48261	0.0133045	0.779211	1		FALSE	FALSE	FALSE	AK128528		AK128528	Hs.689458				THC2487245		Homo sapiens cDNA FLJ46686 fis, clone TRACH3011454 [AK128528]	chr16:50589989-50590048	hs|16q12.1
A_23_P361940	-0.049081	0.0197776	-2.48165	0.0133047	0.779211	1	CD84	TRUE	TRUE	FALSE	NM_003874	NM_003874	NM_003874	Hs.398093	8832	CD84 molecule	ENST00000368054	THC2471284	GO:0002250(adaptive immune response)|GO:0005515(protein binding)|GO:0005886(plasma membrane)|GO:0005887(integral component of plasma membrane)|GO:0006914(autophagy)|GO:0006952(defense response)|GO:0007156(homophilic cell adhesion via plasma membrane adhesion molecules)|GO:0009897(external side of plasma membrane)|GO:0032685(negative regulation of granulocyte macrophage colony-stimulating factor p…	Homo sapiens CD84 molecule (CD84), transcript variant 2, mRNA [NM_003874]	chr1:160516632-160516573	hs|1q23.3
A_32_P64038	0.0885742	0.0356899	2.48177	0.0133083	0.779211	1	LOC107984974	FALSE	FALSE	FALSE	NR_171382	NR_171382	NR_171382	Hs.558901	107984974	SMAD specific E3 ubiquitin protein ligase 2 (SMURF2) pseudogene		THC2587510		Homo sapiens SMAD specific E3 ubiquitin protein ligase 2 (SMURF2) pseudogene (LOC107984974), transcript variant 4, non-coding RNA [NR_171382]	chr17:29361561-29361620	hs|17q11.2
A_33_P3273459	0.0435557	0.0175641	2.47981	0.0133749	0.779211	1	SPATA21	TRUE	TRUE	FALSE	NR_148413	NR_148413	NR_148413	Hs.661864	374955	spermatogenesis associated 21	ENST00000466212	THC2486659	GO:0005509(calcium ion binding)	Homo sapiens spermatogenesis associated 21 (SPATA21), transcript variant 3, non-coding RNA [NR_148413]	chr1:16722288-16722229	hs|1p36.13
A_23_P46539	0.0350881	0.0141506	2.47961	0.0133817	0.779211	1	PSRC1	TRUE	TRUE	FALSE	NM_032636	NM_032636	NM_032636	Hs.405925	84722	proline and serine rich coiled-coil 1	ENST00000369903	THC2567951	GO:0000922(spindle pole)|GO:0001578(microtubule bundle formation)|GO:0005515(protein binding)|GO:0005654(nucleoplasm)|GO:0005737(cytoplasm)|GO:0005819(spindle)|GO:0005829(cytosol)|GO:0005876(spindle microtubule)|GO:0007080(mitotic metaphase plate congression)|GO:0008017(microtubule binding)|GO:0015630(microtubule cytoskeleton)|GO:0030308(negative regulation of cell growth)|GO:0030496(midbody)|GO:…	Homo sapiens proline and serine rich coiled-coil 1 (PSRC1), transcript variant 1, mRNA [NM_032636]	chr1:109822518-109822459	hs|1p13.3
A_21_P0000254	0.0627569	0.025324	2.47816	0.0134358	0.779211	1	SNORD31	FALSE	FALSE	FALSE	NR_002560	NR_002560	NR_002560		9298	small nucleolar RNA, C/D box 31	ENST00000540865	THC2522481	GO:0005730(nucleolus)|GO:0006396(RNA processing)	Homo sapiens small nucleolar RNA, C/D box 31 (SNORD31), small nucleolar RNA [NR_002560]	chr11:62620857-62620798	hs|11q12.3
A_21_P0011964	-0.0255423	0.01029	-2.48224	0.0134402	0.779211	1		FALSE	FALSE	FALSE	ENST00000444030		XR_132701	Hs.447654			ENST00000444030	THC2538414		fatty acyl-CoA reductase 2 pseudogene 1 [Source:HGNC Symbol;Acc:HGNC:49284] [ENST00000444030]	chr2:130769794-130769735	hs|2q21.1
A_33_P3551349	0.0481731	0.0194395	2.4781	0.0134407	0.779211	1	ZNF487	TRUE	TRUE	FALSE	ENST00000596267				642819	zinc finger protein 487	ENST00000596267	THC2613847	GO:0000122(negative regulation of transcription by RNA polymerase II)|GO:0000785(chromatin)|GO:0000977(RNA polymerase II transcription regulatory region sequence-specific DNA binding)|GO:0000981(DNA-binding transcription factor activity, RNA polymerase II-specific)|GO:0001227(DNA-binding transcription repressor activity, RNA polymerase II-specific)|GO:0005634(nucleus)|GO:0006357(regulation of tra…	zinc finger protein 487 [Source:HGNC Symbol;Acc:HGNC:23488] [ENST00000596267]	chr10:43950036-43950095	hs|10q11.21
A_33_P3390097	-0.0274993	0.0110939	-2.47877	0.013446	0.779211	1		FALSE	FALSE	FALSE											chr12:121146122-121146063	hs|12q24.31
A_24_P246351	0.0257402	0.0103832	2.47901	0.0134489	0.779211	1	FAM71E1	TRUE	FALSE	FALSE	NM_138411	NM_138411	NM_138411	Hs.448941	112703	family with sequence similarity 71 member E1	ENST00000599206	THC2473594		Homo sapiens family with sequence similarity 71 member E1 (FAM71E1), transcript variant 2, mRNA [NM_138411]	chr19:50970163-50970104	hs|19q13.33
A_21_P0012667	0.0275024	0.0110963	2.47852	0.0134574	0.779211	1	LOC101927237	FALSE	FALSE	FALSE	NR_110747	NR_110747	NR_110747	Hs.435644	101927237	uncharacterized LOC101927237	ENST00000652065	THC2625956		Homo sapiens uncharacterized LOC101927237 (LOC101927237), long non-coding RNA [NR_110747]	chr4:68284495-68284436	hs|4q13.2
A_33_P3290040	0.0281736	0.0113594	2.48019	0.0134658	0.779211	1	CPT1C	TRUE	TRUE	FALSE	NM_001378482	NM_001378482	NM_001378482	Hs.112195	126129	carnitine palmitoyltransferase 1C	ENST00000598072	THC2471264	GO:0004095(carnitine O-palmitoyltransferase activity)|GO:0005515(protein binding)|GO:0005739(mitochondrion)|GO:0005741(mitochondrial outer membrane)|GO:0005783(endoplasmic reticulum)|GO:0006631(fatty acid metabolic process)|GO:0006635(fatty acid beta-oxidation)|GO:0009437(carnitine metabolic process)|GO:0030176(integral component of endoplasmic reticulum membrane)|GO:0030424(axon)|GO:0030425(dend…	Homo sapiens carnitine palmitoyltransferase 1C (CPT1C), transcript variant 6, mRNA [NM_001378482]	chr19:50216867-50216926	hs|19q13.33
A_24_P393958	-0.0278759	0.0112394	-2.4802	0.0134873	0.779211	1	DNAJB4	TRUE	TRUE	FALSE	NM_007034	NM_007034	NM_007034	Hs.13852	11080	DnaJ heat shock protein family (Hsp40) member B4	ENST00000370763	THC2742662	GO:0001671(ATPase activator activity)|GO:0005515(protein binding)|GO:0005654(nucleoplasm)|GO:0005829(cytosol)|GO:0005886(plasma membrane)|GO:0006986(response to unfolded protein)|GO:0009408(response to heat)|GO:0050790(regulation of catalytic activity)|GO:0051082(unfolded protein binding)|GO:0051085(chaperone cofactor-dependent protein refolding)|GO:0051087(chaperone binding)	Homo sapiens DnaJ heat shock protein family (Hsp40) member B4 (DNAJB4), transcript variant 1, mRNA [NM_007034]	chr1:78482033-78482092	hs|1p31.1
A_21_P0005576	0.030721	0.0124017	2.47717	0.0135049	0.779211	1		FALSE	FALSE	FALSE	lnc-AC009365.3.1-1:2									BROAD Institute lincRNA (XLOC_006254), lincRNA [TCONS_00014215]	chr7:132344143-132344202	hs|7q32.3
A_23_P302634	-0.0258793	0.0104493	-2.47665	0.01352	0.779211	1	OTOGL	TRUE	TRUE	FALSE	NM_173591	NM_173591	NM_173591	Hs.723594	283310	otogelin like	ENST00000642294	NP1460193	GO:0005515(protein binding)|GO:0005615(extracellular space)|GO:0007605(sensory perception of sound)|GO:0031012(extracellular matrix)|GO:0046373(L-arabinose metabolic process)|GO:0046556(alpha-L-arabinofuranosidase activity)	Homo sapiens otogelin like (OTOGL), transcript variant 1, mRNA [NM_173591]	chr12:80772177-80772236	hs|12q21.31
A_21_P0014344	0.0289439	0.0116885	2.47628	0.0135261	0.779211	1	CCDC144NL-AS1	TRUE	FALSE	FALSE	NR_160710	NR_160710	NR_160710		440416	CCDC144NL antisense RNA 1	ENST00000443508	THC2527306		Homo sapiens CCDC144NL antisense RNA 1 (CCDC144NL-AS1), transcript variant 2, long non-coding RNA [NR_160710]	chr17:20833079-20833138	hs|17p11.2
A_21_P0010043	-0.032871	0.0132722	-2.47667	0.0135331	0.779211	1		FALSE	FALSE	FALSE	lnc-WFDC8-1:1									BROAD Institute lincRNA (XLOC_013759), lincRNA [TCONS_00028408]	chr20:44216840-44216781	hs|20q13.12
A_23_P218486	-0.0443633	0.0179239	-2.47509	0.0135506	0.779211	1	WDR83OS	TRUE	FALSE	FALSE	NM_016145	NM_016145	NM_016145	Hs.108969	51398	WD repeat domain 83 opposite strand	ENST00000222190	THC2500525	GO:0005515(protein binding)|GO:0006457(protein folding)|GO:0030176(integral component of endoplasmic reticulum membrane)|GO:0044183(protein folding chaperone)|GO:0045048(protein insertion into ER membrane)	Homo sapiens WD repeat domain 83 opposite strand (WDR83OS), mRNA [NM_016145]	chr19:12779350-12779197	hs|19p13.2
A_21_P0014465	0.0379243	0.0153248	2.47471	0.0135679	0.779211	1		FALSE	FALSE	FALSE	ENST00000455309						ENST00000455309			serous ovarian cancer associated RNA [Source:HGNC Symbol;Acc:HGNC:54421] [ENST00000455309]	chr2:112268516-112268575	hs|2q13
A_24_P922849	0.0269778	0.0109017	2.47465	0.0135984	0.779211	1	ANHX	FALSE	FALSE	FALSE	NM_001372060	NM_001372060	NM_001372060	Hs.703008	647589	anomalous homeobox	ENST00000673940	THC2481977	GO:0000978(RNA polymerase II cis-regulatory region sequence-specific DNA binding)|GO:0000981(DNA-binding transcription factor activity, RNA polymerase II-specific)|GO:0001654(eye development)|GO:0005634(nucleus)|GO:0005667(transcription regulator complex)|GO:0006357(regulation of transcription by RNA polymerase II)	Homo sapiens anomalous homeobox (ANHX), transcript variant 1, mRNA [NM_001372060]	chr12:133795311-133795252	hs|12q24.33
A_23_P54649	-0.0442234	0.0178802	-2.47332	0.0136212	0.779211	1	TRADD	TRUE	TRUE	FALSE	NM_003789	NM_003789	NM_003789	Hs.460996	8717	TNFRSF1A associated via death domain	ENST00000486556	THC2464036	GO:0002947(tumor necrosis factor receptor superfamily complex)|GO:0005068(transmembrane receptor protein tyrosine kinase adaptor activity)|GO:0005164(tumor necrosis factor receptor binding)|GO:0005515(protein binding)|GO:0005634(nucleus)|GO:0005737(cytoplasm)|GO:0005829(cytosol)|GO:0005856(cytoskeleton)|GO:0005886(plasma membrane)|GO:0006915(apoptotic process)|GO:0007165(signal transduction)|GO:0…	Homo sapiens TNFRSF1A associated via death domain (TRADD), transcript variant 1, mRNA [NM_003789]	chr16:67188251-67188192	hs|16q22.1
A_21_P0012808	-0.0263676	0.0106581	-2.47396	0.0136342	0.779211	1	IQCM	FALSE	FALSE	FALSE	ENST00000508106				285423	IQ motif containing M	ENST00000508106			IQ motif containing M [Source:HGNC Symbol;Acc:HGNC:53443] [ENST00000508106]	chr4:150701409-150656578	hs|4q31.23
A_24_P15388	-0.0970607	0.0392328	-2.47397	0.0136374	0.779211	1		FALSE	FALSE	FALSE	ENST00000424969		BG771903	Hs.595878			ENST00000424969	NP508738		immunoglobulin heavy variable 3-74 [Source:HGNC Symbol;Acc:HGNC:5624] [ENST00000424969]	chr14:107218747-107218688	hs|14q32.33
A_21_P0011982	-0.0261991	0.0105897	-2.47403	0.0136377	0.779211	1	LINC01473	TRUE	TRUE	FALSE	NR_110218	NR_110218	NR_110218	Hs.130011	101927217	long intergenic non-protein coding RNA 1473	ENST00000671599	THC2735510		Homo sapiens long intergenic non-protein coding RNA 1473 (LINC01473), long non-coding RNA [NR_110218]	chr2:186947887-186946091	hs|2q32.1
A_33_P3346972	-0.0476189	0.0192597	-2.47246	0.013661	0.779211	1		FALSE	FALSE	FALSE	ENST00000390371						ENST00000390371	NP285383		T cell receptor beta variable 6-6 [Source:HGNC Symbol;Acc:HGNC:12231] [ENST00000390371]	chr7:142162077-142162018	hs|7q34
A_32_P47988	-0.0485765	0.0196436	-2.47289	0.0136628	0.779211	1	CAMK2D	TRUE	TRUE	TRUE	NM_001221	NM_001221	NM_001221	Hs.144114	817	calcium/calmodulin dependent protein kinase II delta	ENST00000508738	THC2532666	GO:0001558(regulation of cell growth)|GO:0002026(regulation of the force of heart contraction)|GO:0003254(regulation of membrane depolarization)|GO:0004674(protein serine/threonine kinase activity)|GO:0004683(calmodulin-dependent protein kinase activity)|GO:0005515(protein binding)|GO:0005516(calmodulin binding)|GO:0005524(ATP binding)|GO:0005634(nucleus)|GO:0005654(nucleoplasm)|GO:0005737(cytopl…	Homo sapiens calcium/calmodulin dependent protein kinase II delta (CAMK2D), transcript variant 3, mRNA [NM_001221]	chr4:114680477-114582871	hs|4q26
A_24_P168510	-0.0474497	0.0192003	-2.4713	0.0136983	0.779211	1	KXD1	TRUE	FALSE	FALSE	NM_024069	NM_024069	NM_024069	Hs.714548	79036	KxDL motif containing 1	ENST00000598830	THC2579554	GO:0005515(protein binding)|GO:0005765(lysosomal membrane)|GO:0016192(vesicle-mediated transport)|GO:0032418(lysosome localization)|GO:0099078(BORC complex)	Homo sapiens KxDL motif containing 1 (KXD1), transcript variant 2, mRNA [NM_024069]	chr19:18675774-18677943	hs|19p13.11
A_23_P52885	-0.0317901	0.0128635	-2.47133	0.0137155	0.779211	1	MSANTD2	TRUE	FALSE	FALSE	NM_024631	NM_024631	NM_024631	Hs.146079	79684	Myb/SANT DNA binding domain containing 2	ENST00000650095	THC2478076		Homo sapiens Myb/SANT DNA binding domain containing 2 (MSANTD2), transcript variant 1, mRNA [NM_024631]	chr11:124637239-124637180	hs|11q24.2
A_23_P17955	0.0274604	0.0111152	2.47053	0.013723	0.779211	1	FBXL2	TRUE	TRUE	TRUE	NM_012157	NM_012157	NM_012157	Hs.475872	25827	F-box and leucine rich repeat protein 2	ENST00000283627	THC2472951	GO:0005515(protein binding)|GO:0005516(calmodulin binding)|GO:0005737(cytoplasm)|GO:0006464(cellular protein modification process)|GO:0006508(proteolysis)|GO:0006513(protein monoubiquitination)|GO:0010506(regulation of autophagy)|GO:0014066(regulation of phosphatidylinositol 3-kinase signaling)|GO:0016020(membrane)|GO:0016567(protein ubiquitination)|GO:0019005(SCF ubiquitin ligase complex)|GO:001…	Homo sapiens F-box and leucine rich repeat protein 2 (FBXL2), transcript variant 1, mRNA [NM_012157]	chr3:33427777-33427836	hs|3p22.3
A_23_P19291	0.17523	0.0708326	2.47386	0.0137379	0.779211	1	TUBB2A	TRUE	FALSE	FALSE	NM_001069	NM_001069	NM_001069	Hs.654543	7280	tubulin beta 2A class IIa	ENST00000680967	THC2495718	GO:0000226(microtubule cytoskeleton organization)|GO:0000278(mitotic cell cycle)|GO:0001764(neuron migration)|GO:0003924(GTPase activity)|GO:0005200(structural constituent of cytoskeleton)|GO:0005515(protein binding)|GO:0005525(GTP binding)|GO:0005634(nucleus)|GO:0005737(cytoplasm)|GO:0005874(microtubule)|GO:0070062(extracellular exosome)|GO:1903561(extracellular vesicle)	Homo sapiens tubulin beta 2A class IIa (TUBB2A), transcript variant 1, mRNA [NM_001069]	chr6:3154094-3154035	hs|6p25.2
A_33_P3244083	-0.0464296	0.0187952	-2.47029	0.0137441	0.779211	1	KIF13B	TRUE	TRUE	FALSE	NM_015254	NM_015254	NM_015254	Hs.444767	23303	kinesin family member 13B	ENST00000523968	THC2508063	GO:0003777(microtubule motor activity)|GO:0005515(protein binding)|GO:0005524(ATP binding)|GO:0005737(cytoplasm)|GO:0005829(cytosol)|GO:0005871(kinesin complex)|GO:0005874(microtubule)|GO:0005902(microvillus)|GO:0006605(protein targeting)|GO:0007018(microtubule-based movement)|GO:0007165(signal transduction)|GO:0008017(microtubule binding)|GO:0016887(ATP hydrolysis activity)|GO:0019901(protein ki…	Homo sapiens kinesin family member 13B (KIF13B), mRNA [NM_015254]	chr8:29037752-29037693	hs|8p12
A_21_P0001518	0.0362683	0.0146816	2.47033	0.013748	0.779211	1	LOC105378794	FALSE	FALSE	FALSE	XR_947501	XR_947501	XR_947501		105378794	uncharacterized LOC105378794				PREDICTED: Homo sapiens uncharacterized LOC105378794 (LOC105378794), transcript variant X2, ncRNA [XR_947501]	chr1:71110725-71110666	hs|1p31.1
A_21_P0011180	-0.0262372	0.0106182	-2.47097	0.0137578	0.779211	1		FALSE	FALSE	FALSE	ENST00000457591						ENST00000457591			ankyrin repeat domain 20 family member A10, pseudogene [Source:HGNC Symbol;Acc:HGNC:39707] [ENST00000457591]	chr13:25325825-25325766	hs|13q12.12
A_33_P3288357	-0.0316896	0.0128243	-2.47105	0.0137614	0.779211	1	CFAP157	TRUE	TRUE	FALSE	NM_001012502	NM_001012502	NM_001012502	Hs.652519	286207	cilia and flagella associated protein 157	ENST00000373293	THC2478438	GO:0005829(cytosol)|GO:0005886(plasma membrane)|GO:0007288(sperm axoneme assembly)|GO:0008017(microtubule binding)|GO:0036064(ciliary basal body)|GO:0043231(intracellular membrane-bounded organelle)	Homo sapiens cilia and flagella associated protein 157 (CFAP157), transcript variant 1, mRNA [NM_001012502]	chr9:130477680-130477739	hs|9q34.11
A_21_P0009079	0.0307861	0.0124671	2.46938	0.0138074	0.779211	1		FALSE	FALSE	FALSE	lnc-GINS2-1:1									BROAD Institute lincRNA (XLOC_012038), lincRNA [TCONS_00024754]	chr16:85723226-85723167	hs|16q24.1
A_21_P0014907	0.055445	0.022461	2.4685	0.0138272	0.779211	1		FALSE	FALSE	FALSE											chr6:030461187-030461128	hs|6p21.33
A_23_P49082	-0.0403984	0.0163725	-2.46746	0.0138399	0.779211	1	NUBP2	TRUE	TRUE	FALSE	NM_012225	NM_012225	NM_012225	Hs.256549	10101	nucleotide binding protein 2	ENST00000562263	THC2506921	GO:0000166(nucleotide binding)|GO:0005515(protein binding)|GO:0005524(ATP binding)|GO:0005634(nucleus)|GO:0005814(centriole)|GO:0005829(cytosol)|GO:0005929(cilium)|GO:0016226(iron-sulfur cluster assembly)|GO:0030030(cell projection organization)|GO:0031616(spindle pole centrosome)|GO:0046872(metal ion binding)|GO:0051536(iron-sulfur cluster binding)|GO:0051539(4 iron, 4 sulfur cluster binding)	Homo sapiens nucleotide binding protein 2 (NUBP2), transcript variant 1, mRNA [NM_012225]	chr16:1837977-1838036	hs|16p13.3
A_33_P3280451	0.0290694	0.0117787	2.46796	0.0138457	0.779211	1		FALSE	FALSE	FALSE											chr6:126080948-126080889	hs|6q22.31
A_23_P163353	-0.0505833	0.0205038	-2.46702	0.0138578	0.779211	1	PIAS1	TRUE	FALSE	FALSE	NM_016166	NM_016166	NM_016166	Hs.162458	8554	protein inhibitor of activated STAT 1	ENST00000545237	THC2775000	GO:0000082(G1/S transition of mitotic cell cycle)|GO:0000122(negative regulation of transcription by RNA polymerase II)|GO:0003677(DNA binding)|GO:0003712(transcription coregulator activity)|GO:0003714(transcription corepressor activity)|GO:0005515(protein binding)|GO:0005634(nucleus)|GO:0005654(nucleoplasm)|GO:0006357(regulation of transcription by RNA polymerase II)|GO:0007259(receptor signalin…	Homo sapiens protein inhibitor of activated STAT 1 (PIAS1), transcript variant 2, mRNA [NM_016166]	chr15:68468820-68468879	hs|15q23
A_32_P198990	-0.0411237	0.0166742	-2.4663	0.0138936	0.779211	1		FALSE	FALSE	FALSE	AK126439		AK126439	Hs.651436				THC2682328		Homo sapiens cDNA FLJ44475 fis, clone UTERU2031521 [AK126439]	chr7:104641977-104641920	hs|7q22.3
A_33_P3338733	0.0419943	0.0170285	2.46612	0.0138997	0.779211	1	MITF	TRUE	TRUE	FALSE	NM_001354607	NM_001354607	NM_001354607	Hs.166017	4286	melanocyte inducing transcription factor	ENST00000394351	THC2477888	GO:0000122(negative regulation of transcription by RNA polymerase II)|GO:0000785(chromatin)|GO:0000978(RNA polymerase II cis-regulatory region sequence-specific DNA binding)|GO:0000981(DNA-binding transcription factor activity, RNA polymerase II-specific)|GO:0001227(DNA-binding transcription repressor activity, RNA polymerase II-specific)|GO:0001228(DNA-binding transcription activator activity, R…	Homo sapiens melanocyte inducing transcription factor (MITF), transcript variant 12, mRNA [NM_001354607]	chr3:70014715-70014774	hs|3p13
A_33_P3365720	0.118344	0.0479963	2.46569	0.0139119	0.779211	1	LINC00955	TRUE	FALSE	FALSE	NR_040045	NR_040045	NR_040045	Hs.145563	285492	long intergenic non-protein coding RNA 955	ENST00000514422	THC2486152		Homo sapiens long intergenic non-protein coding RNA 955 (LINC00955), long non-coding RNA [NR_040045]	chr4:3590841-3590900	hs|4p16.3
A_24_P255845	-0.0274534	0.0111324	-2.46608	0.013922	0.779211	1		FALSE	FALSE	FALSE	ENST00000537175						ENST00000537175			SPT16 homolog, facilitates chromatin remodeling subunit pseudogene 1 [Source:HGNC Symbol;Acc:HGNC:31388] [ENST00000537175]	chr12:16552223-16552208	hs|12p12.3
A_21_P0001089	-0.0261499	0.0106035	-2.46614	0.0139296	0.779211	1		FALSE	FALSE	FALSE	ENST00000457440						ENST00000457440	THC2762269		novel transcript [ENST00000457440]	chr1:2728474-2728415	hs|1p36.32
A_23_P342751	0.0292447	0.011861	2.46562	0.0139437	0.779211	1	LOC102723968	FALSE	FALSE	FALSE	NR_130763	NR_130763	NR_130763	Hs.551671	102723968	uncharacterized LOC102723968	ENST00000607822	NP498559		Homo sapiens uncharacterized LOC102723968 (LOC102723968), long non-coding RNA [NR_130763]	chr13:64403089-64403030	hs|13q21.31
A_24_P153576	-0.0465884	0.0188992	-2.4651	0.013955	0.779211	1	SHPRH	TRUE	FALSE	FALSE	NM_173082	NM_173082	NM_173082	Hs.723297	257218	SNF2 histone linker PHD RING helicase	ENST00000367503	THC2605641	GO:0000209(protein polyubiquitination)|GO:0000786(nucleosome)|GO:0003677(DNA binding)|GO:0004386(helicase activity)|GO:0004842(ubiquitin-protein transferase activity)|GO:0005515(protein binding)|GO:0005524(ATP binding)|GO:0005654(nucleoplasm)|GO:0006281(DNA repair)|GO:0006334(nucleosome assembly)|GO:0006974(cellular response to DNA damage stimulus)|GO:0016567(protein ubiquitination)|GO:0016787(hy…	Homo sapiens SNF2 histone linker PHD RING helicase (SHPRH), transcript variant 2, mRNA [NM_173082]	chr6:146266660-146266601	hs|6q24.3
A_21_P0004084	-0.0349902	0.0142005	-2.46402	0.0139806	0.779211	1		FALSE	FALSE	FALSE	ENST00000504573						ENST00000504573	THC2674979		novel transcript [ENST00000504573]	chr5:179720299-179720358	hs|5q35.3
A_33_P3281435	-0.120399	0.0488508	-2.46462	0.0139966	0.779211	1		FALSE	FALSE	FALSE	ENST00000628219						ENST00000628219	THC2548990		immunoglobulin kappa variable 1D-8 [Source:HGNC Symbol;Acc:HGNC:5759] [ENST00000628219]	chr2:90260191-90260250	hs|2p11.2
A_23_P26358	-0.0793807	0.0322275	-2.46314	0.0140056	0.779211	1	SMG1	TRUE	FALSE	FALSE	NM_015092	NM_015092	NM_015092	Hs.460179	23049	SMG1 nonsense mediated mRNA decay associated PI3K related kinase	ENST00000522480	THC2498432	GO:0000184(nuclear-transcribed mRNA catabolic process, nonsense-mediated decay)|GO:0003723(RNA binding)|GO:0004672(protein kinase activity)|GO:0004674(protein serine/threonine kinase activity)|GO:0004697(protein kinase C activity)|GO:0005515(protein binding)|GO:0005524(ATP binding)|GO:0005634(nucleus)|GO:0005654(nucleoplasm)|GO:0005737(cytoplasm)|GO:0005829(cytosol)|GO:0006281(DNA repair)|GO:0006…	Homo sapiens SMG1 nonsense mediated mRNA decay associated PI3K related kinase (SMG1), mRNA [NM_015092]	chr16:18872071-18872012	hs|16p12.3
A_33_P3685297	-0.0273517	0.0111023	-2.4636	0.0140193	0.779211	1		FALSE	FALSE	FALSE	AJ276252		AJ276252	Hs.684572				NP1167700		Homo sapiens partial mRNA, clone c3-1a19 [AJ276252]	chr11:57514438-57514497	hs|11q12.1
A_21_P0008550	0.0435052	0.0176732	2.46164	0.014069	0.779211	1	LOC105370660	FALSE	FALSE	FALSE	XR_001750880	XR_001750880	XR_001750880		105370660	uncharacterized LOC105370660				PREDICTED: Homo sapiens uncharacterized LOC105370660 (LOC105370660), transcript variant X1, ncRNA [XR_001750880]	chr14:99751043-99750984	hs|14q32.2
A_33_P3258557	-0.0282733	0.0114836	-2.46207	0.0140809	0.779211	1	REXO1L2P	FALSE	FALSE	FALSE	NR_003594	NR_003594	NR_003594	Hs.535056	100288527	REXO1 like 2, pseudogene	ENST00000622202	THC2603070		Homo sapiens REXO1 like 2, pseudogene (REXO1L2P), non-coding RNA [NR_003594]	chr8:86775619-86775560	hs|8q21.2
A_33_P3238978	0.0290994	0.0118211	2.46165	0.014087	0.779211	1	TGIF2LY	FALSE	FALSE	FALSE	NM_139214	NM_139214	NM_139214	Hs.112148	90655	TGFB induced factor homeobox 2 like Y-linked	ENST00000559055	THC2477846	GO:0000785(chromatin)|GO:0000978(RNA polymerase II cis-regulatory region sequence-specific DNA binding)|GO:0000981(DNA-binding transcription factor activity, RNA polymerase II-specific)|GO:0005515(protein binding)|GO:0005634(nucleus)|GO:0006357(regulation of transcription by RNA polymerase II)|GO:1990837(sequence-specific double-stranded DNA binding)	Homo sapiens TGFB induced factor homeobox 2 like Y-linked (TGIF2LY), mRNA [NM_139214]	chrY:3447857-3447916	hs|Yp11.2
A_33_P3383900	0.0301878	0.012266	2.4611	0.0141117	0.779211	1		FALSE	FALSE	FALSE											chr4:184362597-184362538	hs|4q35.1
A_24_P272352	-0.055522	0.0225693	-2.46006	0.014149	0.779211	1		FALSE	FALSE	FALSE	ENST00000521432						ENST00000521432			ARP2 actin-related protein 2 homolog (yeast) (ACTR2) pseudogene [ENST00000521432]	chr19:20369737-20369796	hs|19p12
A_33_P3234138	0.0285791	0.0116192	2.45964	0.0141688	0.779211	1	FAM172BP	FALSE	FALSE	FALSE	NR_036433	NR_036433	NR_036433	Hs.518125	131909	family with sequence similarity 172 member B, pseudogene		THC2632224	GO:0005634(nucleus)|GO:0016021(integral component of membrane)|GO:0031048(heterochromatin assembly by small RNA)|GO:0035197(siRNA binding)	Homo sapiens family with sequence similarity 172 member B, pseudogene (FAM172BP), non-coding RNA [NR_036433]	chr3:101242655-101242714	hs|3q12.3
A_33_P3315149	-0.0277983	0.011305	-2.45893	0.014209	0.779211	1	HEXA-AS1	TRUE	TRUE	FALSE	NR_027262	NR_027262	NR_027262	Hs.591113	80072	HEXA antisense RNA 1	ENST00000567598	THC2486612		Homo sapiens HEXA antisense RNA 1 (HEXA-AS1), long non-coding RNA [NR_027262]	chr15:72669262-72669321	hs|15q23
A_21_P0001129	-0.0267832	0.0108943	-2.45846	0.0142236	0.779211	1		FALSE	FALSE	FALSE	ENST00000455238						ENST00000455238			novel transcript [ENST00000455238]	chr1:48547868-48544691	hs|1p33
A_24_P99046	-0.0309725	0.0126006	-2.45802	0.0142281	0.779211	1	STK38L	TRUE	FALSE	FALSE	NM_015000	NM_015000	NM_015000	Hs.184523	23012	serine/threonine kinase 38 like	ENST00000389032	THC2511352	GO:0000287(magnesium ion binding)|GO:0003779(actin binding)|GO:0004674(protein serine/threonine kinase activity)|GO:0005515(protein binding)|GO:0005524(ATP binding)|GO:0005737(cytoplasm)|GO:0005829(cytosol)|GO:0006468(protein phosphorylation)|GO:0015629(actin cytoskeleton)|GO:0016020(membrane)|GO:0018105(peptidyl-serine phosphorylation)|GO:0035556(intracellular signal transduction)|GO:0051128(reg…	Homo sapiens serine/threonine kinase 38 like (STK38L), mRNA [NM_015000]	chr12:27478395-27478454	hs|12p11.23
A_32_P14850	-0.0587516	0.0239091	-2.45729	0.0142366	0.779211	1	NPIPB15	FALSE	FALSE	FALSE	NM_001306094	NM_001306094	NM_001306094	Hs.745019	440348	nuclear pore complex interacting protein family member B15	ENST00000429990	THC2549472	GO:0005576(extracellular region)|GO:0005654(nucleoplasm)	Homo sapiens nuclear pore complex interacting protein family member B15 (NPIPB15), transcript variant 2, mRNA [NM_001306094]	chr16:74425436-74425495	hs|16q23.1
A_23_P94762	-0.0407564	0.0165855	-2.45735	0.0142516	0.779211	1	ZNF354B	TRUE	FALSE	FALSE	NM_058230	NM_058230	NM_058230	Hs.724051	117608	zinc finger protein 354B	ENST00000322434	THC2475788	GO:0000122(negative regulation of transcription by RNA polymerase II)|GO:0000978(RNA polymerase II cis-regulatory region sequence-specific DNA binding)|GO:0000981(DNA-binding transcription factor activity, RNA polymerase II-specific)|GO:0003682(chromatin binding)|GO:0005634(nucleus)|GO:0006357(regulation of transcription by RNA polymerase II)|GO:0046872(metal ion binding)	Homo sapiens zinc finger protein 354B (ZNF354B), mRNA [NM_058230]	chr5:178311237-178311296	hs|5q35.3
A_33_P3227260	-0.0256325	0.010444	-2.45429	0.0143868	0.779211	1		FALSE	FALSE	FALSE											chrX:135529786-135529727	hs|Xq26.3
A_23_P424269	-0.0347075	0.0141434	-2.45397	0.0143902	0.779211	1	ERCC6L2	TRUE	FALSE	FALSE	NM_020207	NM_020207	NM_020207	Hs.732570	375748	ERCC excision repair 6 like 2	ENST00000659728	THC2474027	GO:0003677(DNA binding)|GO:0004386(helicase activity)|GO:0005515(protein binding)|GO:0005524(ATP binding)|GO:0005634(nucleus)|GO:0005737(cytoplasm)|GO:0005739(mitochondrion)|GO:0005813(centrosome)|GO:0016787(hydrolase activity)|GO:0019901(protein kinase binding)|GO:0032991(protein-containing complex)|GO:0034614(cellular response to reactive oxygen species)|GO:0036297(interstrand cross-link repair…	Homo sapiens ERCC excision repair 6 like 2 (ERCC6L2), transcript variant 1, mRNA [NM_020207]	chr9:98775835-98775894	hs|9q22.32
A_24_P330796	0.0274354	0.0111816	2.45363	0.0143992	0.779211	1	MKS1	TRUE	TRUE	FALSE	NM_017777	NM_017777	NM_017777	Hs.408843	54903	MKS transition zone complex subunit 1	ENST00000581761	THC2480212	GO:0001843(neural tube closure)|GO:0003271(smoothened signaling pathway involved in regulation of secondary heart field cardioblast proliferation)|GO:0005515(protein binding)|GO:0005737(cytoplasm)|GO:0005813(centrosome)|GO:0005814(centriole)|GO:0005829(cytosol)|GO:0007368(determination of left/right symmetry)|GO:0010669(epithelial structure maintenance)|GO:0016020(membrane)|GO:0036038(MKS complex…	Homo sapiens MKS transition zone complex subunit 1 (MKS1), transcript variant 1, mRNA [NM_017777]	chr17:56288363-56288049	hs|17q22
A_23_P63521	0.0268288	0.0109341	2.45368	0.014416	0.779211	1	LCE2C	TRUE	FALSE	FALSE	NM_178429	NM_178429	NM_178429	Hs.553713	353140	late cornified envelope 2C	ENST00000368783		GO:0005515(protein binding)|GO:0031424(keratinization)|GO:0042802(identical protein binding)	Homo sapiens late cornified envelope 2C (LCE2C), mRNA [NM_178429]	chr1:152648941-152648999	hs|1q21.3
A_21_P0006404	0.0288598	0.0117669	2.45262	0.0144279	0.779211	1	LINC01204	FALSE	FALSE	FALSE	NR_104644	NR_104644	NR_104644	Hs.550772	101927528	long intergenic non-protein coding RNA 1204	ENST00000609127	THC2518512		Homo sapiens long intergenic non-protein coding RNA 1204 (LINC01204), transcript variant 1, long non-coding RNA [NR_104644]	chrX:45386425-45386484	hs|Xp11.3
A_21_P0006517	0.0277232	0.011302	2.45295	0.0144389	0.779211	1		FALSE	FALSE	FALSE	lnc-FAM127A-1:1							THC2671943		BROAD Institute lincRNA (XLOC_008072), lincRNA [TCONS_00017250]	chrX:134174382-134174441	hs|Xq26.3
A_33_P3233754	-0.0297639	0.0121354	-2.45266	0.0144869	0.779211	1	ZNF154	TRUE	FALSE	FALSE	NM_001085384	NM_001085384	NM_001085384	Hs.646378	7710	zinc finger protein 154	ENST00000512439	THC2758984	GO:0000978(RNA polymerase II cis-regulatory region sequence-specific DNA binding)|GO:0000981(DNA-binding transcription factor activity, RNA polymerase II-specific)|GO:0005634(nucleus)|GO:0006357(regulation of transcription by RNA polymerase II)|GO:0046872(metal ion binding)	Homo sapiens zinc finger protein 154 (ZNF154), transcript variant 1, mRNA [NM_001085384]	chr19:58211870-58211811	hs|19q13.43
A_21_P0009812	-0.026173	0.010675	-2.4518	0.0144887	0.779211	1	LOC105372637	FALSE	FALSE	FALSE	XR_936795	XR_936795	XR_936795	Hs.550704	105372637	uncharacterized LOC105372637		THC2498723		PREDICTED: Homo sapiens uncharacterized LOC105372637 (LOC105372637), transcript variant X6, ncRNA [XR_936795]	chr20:46589182-46589241	hs|20q13.13
A_23_P358394	-0.0437844	0.0178679	-2.45045	0.0145055	0.779211	1	RIPOR2	TRUE	TRUE	FALSE	NM_015864	NM_015864	NM_015864	Hs.559459	9750	RHO family interacting cell polarization regulator 2	ENST00000644621	THC2473399	GO:0005515(protein binding)|GO:0005737(cytoplasm)|GO:0005856(cytoskeleton)|GO:0006935(chemotaxis)|GO:0007155(cell adhesion)|GO:0007162(negative regulation of cell adhesion)|GO:0007605(sensory perception of sound)|GO:0016324(apical plasma membrane)|GO:0030175(filopodium)|GO:0032420(stereocilium)|GO:0035024(negative regulation of Rho protein signal transduction)|GO:0045663(positive regulation of my…	Homo sapiens RHO family interacting cell polarization regulator 2 (RIPOR2), transcript variant 2, mRNA [NM_015864]	chr6:24843154-24843095	hs|6p22.3
A_33_P3404097	-0.0855375	0.0349067	-2.45046	0.0145066	0.779211	1	PGM5P2	TRUE	FALSE	FALSE	NR_002836	NR_002836	NR_002836	Hs.571593	595135	phosphoglucomutase 5 pseudogene 2	ENST00000613141	THC2492238		Homo sapiens phosphoglucomutase 5 pseudogene 2 (PGM5P2), non-coding RNA [NR_002836]	chr9:69080401-69080342	hs|9q21.11
A_33_P3290338	-0.0645341	0.0263411	-2.44994	0.0145261	0.779211	1	PARP1	TRUE	FALSE	FALSE	NM_001618	NM_001618	NM_001618	Hs.177766	142	poly(ADP-ribose) polymerase 1	ENST00000366792	THC2701571	GO:0000122(negative regulation of transcription by RNA polymerase II)|GO:0000723(telomere maintenance)|GO:0000781(chromosome, telomeric region)|GO:0003677(DNA binding)|GO:0003723(RNA binding)|GO:0003950(NAD+ ADP-ribosyltransferase activity)|GO:0005515(protein binding)|GO:0005634(nucleus)|GO:0005635(nuclear envelope)|GO:0005654(nucleoplasm)|GO:0005667(transcription regulator complex)|GO:0005730(nu…	Homo sapiens poly(ADP-ribose) polymerase 1 (PARP1), mRNA [NM_001618]	chr1:226590004-226589945	hs|1q42.12
A_33_P3279193	0.0288491	0.0117741	2.45021	0.0145373	0.779211	1		FALSE	FALSE	FALSE	ENST00000533247						ENST00000533247			tripartite motif-containing pseudogene [ENST00000533247]	chr11:55648566-55648625	hs|11q11
A_23_P70818	0.0268871	0.0109756	2.44972	0.0145679	0.779211	1	SMO	TRUE	TRUE	FALSE	NM_005631	NM_005631	NM_005631	Hs.437846	6608	smoothened, frizzled class receptor	ENST00000655644	NP710754	GO:0000122(negative regulation of transcription by RNA polymerase II)|GO:0001570(vasculogenesis)|GO:0001649(osteoblast differentiation)|GO:0001701(in utero embryonic development)|GO:0001708(cell fate specification)|GO:0001755(neural crest cell migration)|GO:0001947(heart looping)|GO:0002052(positive regulation of neuroblast proliferation)|GO:0002053(positive regulation of mesenchymal cell prolife…	Homo sapiens smoothened, frizzled class receptor (SMO), mRNA [NM_005631]	chr7:128853237-128853296	hs|7q32.1
A_33_P3217609	-0.0320553	0.0130873	-2.44935	0.0145808	0.779211	1	TBC1D22A	TRUE	TRUE	TRUE	NR_104292	NR_104292	NR_104292		25771	TBC1 domain family member 22A	ENST00000441162	THC2603800	GO:0005096(GTPase activator activity)|GO:0005515(protein binding)|GO:0006886(intracellular protein transport)|GO:0042803(protein homodimerization activity)|GO:0071889(14-3-3 protein binding)|GO:0090630(activation of GTPase activity)|GO:1902017(regulation of cilium assembly)	Homo sapiens TBC1 domain family member 22A (TBC1D22A), transcript variant 5, non-coding RNA [NR_104292]	chr22:47309271-47309330	hs|22q13.31
A_33_P3346638	0.0399977	0.0163311	2.44917	0.0145868	0.779211	1		FALSE	FALSE	FALSE	ENST00000603850						ENST00000603850			leucine rich repeat containing 37 member A9, pseudogene [Source:HGNC Symbol;Acc:HGNC:43813] [ENST00000603850]	chr17:34242059-34242000	hs|17q12
A_23_P105307	-0.082422	0.0336656	-2.44826	0.0145937	0.779211	1	DGKA	TRUE	TRUE	FALSE	NM_201444	NM_201444	NM_201444	Hs.524488	1606	diacylglycerol kinase alpha	ENST00000550957	THC2764478	GO:0003951(NAD+ kinase activity)|GO:0004143(diacylglycerol kinase activity)|GO:0005509(calcium ion binding)|GO:0005524(ATP binding)|GO:0005829(cytosol)|GO:0005886(plasma membrane)|GO:0006654(phosphatidic acid biosynthetic process)|GO:0007205(protein kinase C-activating G protein-coupled receptor signaling pathway)|GO:0008289(lipid binding)|GO:0016020(membrane)|GO:0016301(kinase activity)|GO:00301…	Homo sapiens diacylglycerol kinase alpha (DGKA), transcript variant 1, mRNA [NM_201444]	chr12:56346854-56346913	hs|12q13.2
A_21_P0011548	0.0268238	0.0109532	2.44894	0.0146052	0.779211	1	HELZ-AS1	FALSE	FALSE	FALSE	NR_136398	NR_136398	NR_136398		101928021	HELZ antisense RNA 1				Homo sapiens HELZ antisense RNA 1 (HELZ-AS1), long non-coding RNA [NR_136398]	chr17:65258077-65258136	hs|17q24.2
A_23_P339954	-0.0584176	0.0238658	-2.44776	0.0146162	0.779211	1	NPIPB9	FALSE	FALSE	FALSE	NM_001287251	NM_001287251	NM_001287251	Hs.710214	100507607	nuclear pore complex interacting protein family member B9	ENST00000357796	THC2516834	GO:0005654(nucleoplasm)	Homo sapiens nuclear pore complex interacting protein family member B9 (NPIPB9), transcript variant 2, mRNA [NM_001287251]	chr16:28783619-28783678	hs|16p11.2
A_21_P0012044	0.0285908	0.01167	2.44994	0.0146241	0.779211	1	CT75	FALSE	FALSE	FALSE	ENST00000439237				440934	cancer/testis associated transcript 75	ENST00000439237	THC2689015		cancer/testis associated transcript 75 [Source:HGNC Symbol;Acc:HGNC:37174] [ENST00000439237]	chr2:223186121-223186180	hs|2q36.1
A_23_P25475	0.0427431	0.0174645	2.44743	0.0146292	0.779211	1	SOAT2	TRUE	TRUE	FALSE	NM_003578	NM_003578	NM_003578	Hs.656544	8435	sterol O-acyltransferase 2	ENST00000301466	THC2480345	GO:0000062(fatty-acyl-CoA binding)|GO:0004772(sterol O-acyltransferase activity)|GO:0005515(protein binding)|GO:0005783(endoplasmic reticulum)|GO:0005789(endoplasmic reticulum membrane)|GO:0005903(brush border)|GO:0008203(cholesterol metabolic process)|GO:0008374(O-acyltransferase activity)|GO:0010742(macrophage derived foam cell differentiation)|GO:0015485(cholesterol binding)|GO:0016021(integra…	Homo sapiens sterol O-acyltransferase 2 (SOAT2), mRNA [NM_003578]	chr12:53518152-53518211	hs|12q13.13
A_21_P0002690	-0.0256736	0.0104766	-2.45056	0.0146295	0.779211	1		FALSE	FALSE	FALSE	lnc-KLF7-1:8									BROAD Institute lincRNA (XLOC_002473), lincRNA [TCONS_00005329]	chr2:208051003-208050944	hs|2q33.3
A_33_P3394978	0.0277625	0.0113422	2.44772	0.0146388	0.779211	1	LINC02731	FALSE	FALSE	FALSE	NR_027276	NR_027276	NR_027276	Hs.423734	100128239	long intergenic non-protein coding RNA 2731	ENST00000662392	THC2769168		Homo sapiens long intergenic non-protein coding RNA 2731 (LINC02731), long non-coding RNA [NR_027276]	chr11:133902477-133902536	hs|11q25
A_33_P3293958	-0.0326075	0.0133264	-2.44683	0.0146671	0.779211	1		FALSE	FALSE	FALSE											chr6:003154804-003154863	hs|6p25.2
A_33_P3378737	-0.0272001	0.011115	-2.44715	0.0146741	0.779211	1		FALSE	FALSE	FALSE											chr9:015183440-015183381	hs|9p22.3
A_24_P926760	-0.0574522	0.023488	-2.44603	0.0146909	0.779211	1	NKTR	TRUE	FALSE	FALSE	NM_001349126	NM_001349126	NM_001349126	Hs.529509	4820	natural killer cell triggering receptor	ENST00000466553	THC2536356	GO:0000413(protein peptidyl-prolyl isomerization)|GO:0003755(peptidyl-prolyl cis-trans isomerase activity)|GO:0005634(nucleus)|GO:0005737(cytoplasm)|GO:0005886(plasma membrane)|GO:0006457(protein folding)|GO:0016018(cyclosporin A binding)|GO:0043231(intracellular membrane-bounded organelle)	Homo sapiens natural killer cell triggering receptor (NKTR), transcript variant 5, mRNA [NM_001349126]	chr3:42672047-42672701	hs|3p22.1
A_19_P00318915	0.0360327	0.0147341	2.44552	0.0147078	0.779211	1		FALSE	FALSE	FALSE	ENST00000522875						ENST00000522875	THC2570003		Pvt1 oncogene [Source:HGNC Symbol;Acc:HGNC:9709] [ENST00000522875]	chr8:129082470-129082529	hs|8q24.21
A_21_P0012663	-0.0327658	0.0133943	-2.44625	0.0147183	0.779211	1	XLOC_l2_011102	FALSE	FALSE	FALSE	TCONS_l2_00021110									BROAD Institute lincRNA (XLOC_l2_011102), lincRNA [TCONS_l2_00021110]	chr4:38607654-38607595	hs|4p14
A_21_P0008787	0.0261384	0.010686	2.44605	0.0147199	0.779211	1		FALSE	FALSE	FALSE	ENST00000659461						ENST00000659461			novel transcript [ENST00000659461]	chr15:95635270-95635211	hs|15q26.2
A_21_P0010903	0.0258035	0.0105498	2.44587	0.0147278	0.779211	1	XLOC_l2_002110	FALSE	FALSE	FALSE	TCONS_l2_00003766									BROAD Institute lincRNA (XLOC_l2_002110), lincRNA [TCONS_l2_00003766]	chr10:114070815-114070756	hs|10q25.2
A_32_P193288	-0.0492634	0.0201482	-2.44506	0.0147344	0.779211	1	RPL18A	TRUE	TRUE	FALSE	NM_000980	NM_000980	NM_000980	Hs.337766	6142	ribosomal protein L18a	ENST00000456046	THC2581327	GO:0002181(cytoplasmic translation)|GO:0003723(RNA binding)|GO:0003735(structural constituent of ribosome)|GO:0005515(protein binding)|GO:0005829(cytosol)|GO:0006412(translation)|GO:0014069(postsynaptic density)|GO:0016020(membrane)|GO:0022625(cytosolic large ribosomal subunit)|GO:0022626(cytosolic ribosome)|GO:0042788(polysomal ribosome)|GO:0097327(response to antineoplastic agent)	Homo sapiens ribosomal protein L18a (RPL18A), mRNA [NM_000980]	chr19:17972198-17972257	hs|19p13.11
A_23_P38457	-0.0554949	0.0227059	-2.44407	0.0147654	0.779211	1	TAOK1	TRUE	FALSE	FALSE	NM_020791	NM_020791	NM_020791	Hs.597434	57551	TAO kinase 1	ENST00000536202	THC2729126	GO:0000165(MAPK cascade)|GO:0000226(microtubule cytoskeleton organization)|GO:0004672(protein kinase activity)|GO:0004674(protein serine/threonine kinase activity)|GO:0005515(protein binding)|GO:0005524(ATP binding)|GO:0005737(cytoplasm)|GO:0005829(cytosol)|GO:0006281(DNA repair)|GO:0006468(protein phosphorylation)|GO:0006974(cellular response to DNA damage stimulus)|GO:0007026(negative regulatio…	Homo sapiens TAO kinase 1 (TAOK1), transcript variant 1, mRNA [NM_020791]	chr17:27871269-27871328	hs|17q11.2
A_23_P29153	0.0444745	0.0182047	2.44302	0.0148099	0.779211	1	RSPH14	TRUE	TRUE	FALSE	NM_014433	NM_014433	NM_014433	Hs.526920	27156	radial spoke head 14 homolog	ENST00000216036	THC2476489	GO:0003674(molecular_function)|GO:0005515(protein binding)|GO:0005575(cellular_component)|GO:0008150(biological_process)	Homo sapiens radial spoke head 14 homolog (RSPH14), mRNA [NM_014433]	chr22:23401668-23401609	hs|22q11.22
A_33_P3242323	0.0258392	0.0105791	2.44248	0.0148619	0.779211	1	TAF5L	TRUE	FALSE	FALSE	ENST00000366674				27097	TATA-box binding protein associated factor 5 like	ENST00000366674		GO:0000123(histone acetyltransferase complex)|GO:0000124(SAGA complex)|GO:0003713(transcription coactivator activity)|GO:0005515(protein binding)|GO:0005634(nucleus)|GO:0005669(transcription factor TFIID complex)|GO:0006355(regulation of transcription, DNA-templated)|GO:0006366(transcription by RNA polymerase II)|GO:0016573(histone acetylation)|GO:0016607(nuclear speck)|GO:0033276(transcription f…	TATA-box binding protein associated factor 5 like [Source:HGNC Symbol;Acc:HGNC:17304] [ENST00000366674]	chr1:229749969-229749910	hs|1q42.13
A_21_P0004846	-0.0294098	0.0120429	-2.44207	0.0148684	0.779211	1		FALSE	FALSE	FALSE	lnc-MYLIP-1:1									BROAD Institute lincRNA (XLOC_005185), lincRNA [TCONS_00011706]	chr6:16152957-16153016	hs|6p22.3
A_21_P0000435	0.0261367	0.0107012	2.44241	0.014871	0.779211	1	SNORD113-8	TRUE	FALSE	FALSE	NR_003236	NR_003236	NR_003236		767568	small nucleolar RNA, C/D box 113-8	ENST00000667814		GO:0005730(nucleolus)|GO:0006396(RNA processing)	Homo sapiens small nucleolar RNA, C/D box 113-8 (SNORD113-8), small nucleolar RNA [NR_003236]	chr14:101409801-101409860	hs|14q32.31
A_21_P0002428	-0.0270113	0.0110646	-2.44122	0.0148996	0.779211	1	COX7A2L	TRUE	TRUE	FALSE	ENST00000423797	XR_940002	XR_940002	Hs.736930	9167	cytochrome c oxidase subunit 7A2 like	ENST00000423797		GO:0002082(regulation of oxidative phosphorylation)|GO:0004129(cytochrome-c oxidase activity)|GO:0005730(nucleolus)|GO:0005739(mitochondrion)|GO:0005743(mitochondrial inner membrane)|GO:0005746(mitochondrial respirasome)|GO:0005751(mitochondrial respiratory chain complex IV)|GO:0006123(mitochondrial electron transport, cytochrome c to oxygen)|GO:0097250(mitochondrial respirasome assembly)|GO:1902…	cytochrome c oxidase subunit 7A2 like [Source:HGNC Symbol;Acc:HGNC:2289] [ENST00000423797]	chr2:42642671-42640890	hs|2p21
[truncated: 1,861 more rows]

## Sheet: 14 TWAS H_140 90 Twin pair
ProbeID	Estimate	Std.Error	t.value	pval	FDR	Bonferroni	GeneSymbol	Overlap	Overlap_omics_a1_pval_0.05	Overlap_omics_twin_b1_pval_0.05	PrimaryAccession	RefSeqAccession	GenbankAccession	UniGeneID	EntrezGeneID	GeneName	EnsemblID	TIGRID	GO	Description	GenomicCoordinates	Cytoband
[truncated: 1,363 more rows]

[truncated: 2 more sheets: 15. EWAS H_140 90 Individual, 16. EWAS H_140 90 Twin pair]
