# Supplementary material for: Epigenomics and transcriptomics association study of blood pressure and incident diagnosis of hypertension in twins
Source: Hypertens Res. 2025 Feb 19;48(4):1599–612. doi: 10.1038/s41440-025-02164-5 (PMC11972964; doi:10.1038/s41440-025-02164-5)
Supplement: Supplementary file 5 — Supplementary Information [file 41440_2025_2164_MOESM5_ESM.xlsx]

## Sheet: Content
Sheet	Sheet name	Description	In figure 1
1	Content	--
2	Tabel S1 - Overview	Overview of results -- see table legends
3	2. All unique overlapping genes	All genes in overlap between DNAm and gene expression data
4	3. 10 list of a1 and a2	EWAS-TWAS individual-level overlap (a1) and EWAS-TWAS Twin pair-level overlap (a2)	a1 and a2
5	4. 6 lists of b1	EWAS-TWAS overlap (b1)	b
6	5. GSEA	Results of gene set enrichment analyses of Systolic and Diastolic
7	6. Node Degree	Genes connections in the interaction networks
8	7. IH Network	Incident hypertension Interaction network
9	8. Systolic Network	Systolic Interaction network
10	9. Diastolic Network	Diastolic Interaction network
11	10. H_140_90 Network	Hypertension 140/90 Interaction network
12	11. H_130_80 Network	Hypertension 130/80 Interaction network

## Sheet: 1. Tabel S1 - Overview
Phenotype	Model	p value <0.05	FDR <0.05	Number of unique genes p values <0.05	Number of genes in Figure 1: aa	Number of genes in Figure 1: bb
Incident hypertension	TWAS Individual-level	2437	8	1844	1017	108
	EWAS Individual-level	35413	87	17580
	TWAS Twin pair-level	1402	0	1040	607
	EWAS Twin pair-level	40719	0	19422
Systolic BP	TWAS Individual-level	4116	23	3037	1554	182
	EWAS Individual-level	30281	0	15802
	TWAS Twin pair-level	3015	1	2228	886
	EWAS Twin pair-level	19229	0	12817
Diastolic BP	TWAS Individual-level	4416	11	3322	1460	223
	EWAS Individual-level	22274	0	13453
	TWAS Twin pair-level	3269	0	2443	888
	EWAS Twin pair-level	16330	0	11436
Measured hypertension	TWAS Individual-level	2728	0	1976	749	31
	EWAS Individual-level	19265	1	12326
	TWAS Twin pair-level	1363	0	1029	434
	EWAS Twin pair-level	20393	0	13109
Measured hypertension	TWAS Individual-level	2518	0	1852	766	24
	EWAS Individual-level	19447	0	12860
	TWAS Twin pair-level	726	0	542	260
	EWAS Twin pair-level	23292	0	14811
Supplementary Table S1: Overview of results
Notes: a Genes in overlap between either the individual-level EWAS and individual-level TWAS analyses or the twin pair-level EWAS and twin pair-level TWAS with p values below 0.05 (corresponding to a1 and a2 in Figure 1, respectively).
b Genes in overlap with p values below 0.05 identified in all analyses (individual-level EWAS, individual-level TWAS, twin pair-level EWAS, and twin pair-level TWAS) (corresponding to in Figure 1)
Abbreviations: BP: blood pressure, EWAS: epigenome-wide association studies, TWAS: transcriptome-wide association studies.

## Sheet: 2. All unique overlapping genes
A1BG
A1BG-AS1
A1CF
A2M
A2M-AS1
A2ML1
A2MP1
A3GALT2
A4GALT
A4GNT
ABAT
ABCA1
ABCA10
ABCA11P
ABCA12
ABCA13
ABCA17P
ABCA2
ABCA3
ABCA4
ABCA5
ABCA6
ABCA7
ABCA8
ABCA9
ABCB1
ABCB10
ABCB11
ABCB4
ABCB5
ABCB6
ABCB7
ABCB8
ABCB9
ABCC1
ABCC10
ABCC11
ABCC12
ABCC13
ABCC2
ABCC3
ABCC4
ABCC5
ABCC6
ABCC6P1
ABCC8
ABCC9
ABCD1
ABCD2
ABCD3
ABCD4
ABCE1
ABCF1
ABCF3
ABCG1
ABCG2
ABCG4
ABCG5
ABCG8
ABHD1
ABHD10
ABHD11
ABHD11-AS1
ABHD12
ABHD12B
ABHD13
ABHD14A
ABHD14B
ABHD15
ABHD16B
ABHD17A
ABHD17B
ABHD17C
ABHD18
ABHD2
ABHD3
ABHD4
ABHD5
ABHD6
ABHD8
ABI1
ABI2
ABI3
ABI3BP
ABL1
ABL2
ABLIM1
ABLIM2
ABLIM3
ABO
ABR
ABRA
ABRACL
ABRAXAS1
ABRAXAS2
ABT1
ABTB1
ABTB2
ACACA
ACACB
ACAD10
ACAD11
ACAD8
ACAD9
ACADL
ACADM
ACADS
ACADSB
ACADVL
ACAN
ACAP1
ACAP2
ACAP3
ACAT1
ACAT2
ACBD3
ACBD4
ACBD5
ACBD7
ACCS
ACCSL
ACD
ACE
ACE2
ACER1
ACER2
ACER3
ACHE
ACIN1
ACKR1
ACKR2
ACKR3
ACKR4
ACLY
ACMSD
ACO1
ACO2
ACOT1
ACOT11
ACOT12
ACOT13
ACOT4
ACOT6
ACOT7
ACOT8
ACOT9
ACOX1
ACOX2
ACOX3
ACOXL
ACP1
ACP2
ACP4
ACP5
ACP6
ACP7
ACR
ACRBP
ACRV1
ACSBG1
ACSBG2
ACSF2
ACSF3
ACSL1
ACSL3
ACSL4
ACSL5
ACSL6
ACSM1
ACSM2A
ACSM3
ACSM4
ACSM5
ACSM6
ACSS1
ACSS2
ACSS3
ACTA1
ACTA2
ACTA2-AS1
ACTB
ACTBL2
ACTC1
ACTG1
ACTG1P4
ACTG2
ACTL10
ACTL6A
ACTL6B
ACTL7A
ACTL7B
ACTL8
ACTL9
ACTN1
ACTN2
ACTN3
ACTN4
ACTR10
ACTR1A
ACTR1B
ACTR2
ACTR3
ACTR3B
ACTR3C
ACTR5
ACTR6
ACTR8
ACTRT1
ACTRT2
ACTRT3
ACVR1
ACVR1B
ACVR1C
ACVR2A
ACVR2B
ACVR2B-AS1
ACVRL1
ACY1
ACY3
ACYP1
ACYP2
ACAA1
ACAA2
ADA
ADA2
ADAD1
ADAD2
ADAL
ADAM10
ADAM11
ADAM12
ADAM15
ADAM17
ADAM18
ADAM19
ADAM2
ADAM20
ADAM21
ADAM22
ADAM23
ADAM28
ADAM29
ADAM30
ADAM32
ADAM33
ADAM5
ADAM6
ADAM7
ADAM8
ADAM9
ADAMDEC1
ADAMTS1
ADAMTS10
ADAMTS12
ADAMTS13
ADAMTS14
ADAMTS15
ADAMTS16
ADAMTS17
ADAMTS18
ADAMTS19
ADAMTS2
ADAMTS20
ADAMTS3
ADAMTS4
ADAMTS5
ADAMTS6
ADAMTS7
ADAMTS8
ADAMTS9
ADAMTS9-AS1
ADAMTS9-AS2
ADAMTSL1
ADAMTSL2
ADAMTSL3
ADAMTSL4
ADAMTSL5
ADAP1
ADAP2
ADAR
ADARB1
ADARB2
ADAT1
ADAT2
ADAT3
ADCK1
ADCK2
ADCK5
ADCY1
ADCY10
ADCY10P1
ADCY2
ADCY3
ADCY4
ADCY5
ADCY6
ADCY7
ADCY8
ADCY9
ADCYAP1
ADCYAP1R1
ADD1
ADD2
ADD3
ADD3-AS1
ADGB
ADGRA1
ADGRA2
ADGRA3
ADGRB1
ADGRB2
ADGRB3
ADGRD1
ADGRD2
ADGRE1
ADGRE2
ADGRE3
ADGRE4P
ADGRE5
ADGRF1
ADGRF2
ADGRF3
ADGRF4
ADGRF5
ADGRG1
ADGRG2
ADGRG3
ADGRG4
ADGRG5
ADGRG6
ADGRG7
ADGRL1
ADGRL2
ADGRL3
ADGRL4
ADGRV1
ADH1A
ADH1B
ADH1C
ADH4
ADH5
ADH6
ADH7
ADHFE1
ADI1
ADIG
ADIPOQ
ADIPOR1
ADIPOR2
ADIRF
ADIRF-AS1
ADK
ADM
ADM2
ADNP
ADNP2
ADO
ADORA1
ADORA2A
ADORA2A-AS1
ADORA2B
ADORA3
ADPGK
ADPGK-AS1
ADPRH
ADPRHL1
ADPRM
ADRA1A
ADRA1B
ADRA1D
ADRA2A
ADRA2B
ADRA2C
ADRB1
ADRB2
ADRB3
ADRM1
ADSL
ADTRP
AEBP1
AEBP2
AEN
AFAP1
AFAP1-AS1
AFAP1L1
AFAP1L2
AFDN
AFDN-DT
AFF1
AFF2
AFF3
AFF4
AFG1L
AFG3L1P
AFG3L2
AFM
AFMID
AFP
AFTPH
AGA
AGAP1
AGAP2
AGAP2-AS1
AGAP3
AGBL1
AGBL2
AGBL3
AGBL4
AGBL5
AGER
AGFG1
AGFG2
AGGF1
AGK
AGL
AGMAT
AGMO
AGO1
AGO2
AGO3
AGO4
AGPAT1
AGPAT2
AGPAT3
AGPAT4
AGPAT4-IT1
AGPAT5
AGPS
AGR2
AGR3
AGRN
AGRP
AGT
AGTPBP1
AGTR1
AGTR2
AGTRAP
AGXT
AGXT2
AHCTF1
AHCY
AHCYL1
AHCYL2
AHDC1
AHI1
AHNAK
AHNAK2
AHR
AHRR
AHSA1
AHSA2P
AHSG
AHSP
AICDA
AIDA
AIF1
AIF1L
AIFM1
AIFM2
AIFM3
AIG1
AIM2
AIMP1
AIMP2
AIP
AIPL1
AIRE
AJAP1
AJM1
AJUBA
AK1
AK2
AK3
AK4
AK5
AK7
AK8
AK9
AKAIN1
AKAP1
AKAP10
AKAP11
AKAP12
AKAP13
AKAP14
AKAP3
AKAP4
AKAP5
AKAP6
AKAP7
AKAP8
AKAP8L
AKAP9
AKIP1
AKIRIN1
AKIRIN2
AKNA
AKNAD1
AKR1A1
AKR1B1
AKR1B10
AKR1B15
AKR1C1
AKR1C3
AKR1C4
AKR1C6P
AKR1C8P
AKR1D1
AKR1E2
AKR7A2
AKR7A2P1
AKR7A3
AKR7L
AKT1
AKT1S1
AKT2
AKT3
AKTIP
ALAD
ALAS1
ALAS2
ALB
ALCAM
ALDH16A1
ALDH18A1
ALDH1A1
ALDH1A2
ALDH1A3
ALDH1B1
ALDH1L1
ALDH1L2
ALDH2
ALDH3A1
ALDH3A2
ALDH3B1
ALDH3B2
ALDH4A1
ALDH5A1
ALDH6A1
ALDH7A1
ALDH8A1
ALDH9A1
ALDOB
ALDOC
ALG1
ALG10
ALG10B
ALG11
ALG12
ALG13
ALG14
ALG1L2
ALG2
ALG3
ALG5
ALG6
ALG8
ALG9
ALK
ALKAL1
ALKAL2
ALKBH1
ALKBH2
ALKBH3
ALKBH3-AS1
ALKBH4
ALKBH5
ALKBH6
ALKBH7
ALKBH8
ALLC
ALMS1
ALMS1P1
ALOX12
ALOX12-AS1
ALOX12B
ALOX12P2
ALOX15
ALOX15B
ALOX5
ALOX5AP
ALOXE3
ALPG
ALPI
ALPK1
ALPK2
ALPK3
ALPL
ALPP
ALS2
ALS2CL
ALX1
ALX3
ALX4
ALYREF
AMACR
AMBN
AMBP
AMBRA1
AMD1
AMDHD1
AMDHD2
AMELX
AMER1
AMER2
AMER3
AMFR
AMH
AMHR2
AMIGO1
AMIGO2
AMIGO3
AMMECR1
AMMECR1L
AMN
AMN1
AMOT
AMOTL1
AMOTL2
AMPD1
AMPD2
AMPD3
AMPH
AMT
AMTN
AMZ1
AMZ2
AMZ2P1
ANAPC1
ANAPC10
ANAPC11
ANAPC13
ANAPC15
ANAPC16
ANAPC1P1
ANAPC2
ANAPC4
ANAPC5
ANAPC7
ANG
ANGEL1
ANGEL2
ANGPT1
ANGPT2
ANGPT4
ANGPTL1
ANGPTL2
ANGPTL3
ANGPTL4
ANGPTL5
ANGPTL6
ANGPTL7
ANGPTL8
ANK1
ANK2
ANK3
ANKAR
ANKDD1A
ANKDD1B
ANKEF1
ANKFN1
ANKFY1
ANKH
ANKHD1
ANKHD1-EIF4EBP3
ANKIB1
ANKK1
ANKLE1
ANKLE2
ANKMY1
ANKMY2
ANKRA2
ANKRD1
ANKRD10
ANKRD11
ANKRD12
ANKRD13A
ANKRD13B
ANKRD13C
ANKRD13D
ANKRD16
ANKRD17
ANKRD18A
ANKRD18DP
ANKRD19P
ANKRD2
ANKRD20A1
ANKRD20A11P
ANKRD20A19P
ANKRD20A5P
ANKRD20A8P
ANKRD20A9P
ANKRD22
ANKRD23
ANKRD24
ANKRD26
ANKRD26P1
ANKRD26P3
ANKRD27
ANKRD28
ANKRD29
ANKRD30A
ANKRD30B
ANKRD30BL
ANKRD30BP3
ANKRD31
ANKRD33
ANKRD33B
ANKRD34A
ANKRD34B
ANKRD34C
ANKRD34C-AS1
ANKRD35
ANKRD36
ANKRD36B
ANKRD36BP1
ANKRD36BP2
ANKRD36C
ANKRD37
ANKRD39
ANKRD40
ANKRD40CL
ANKRD42
ANKRD44
ANKRD45
ANKRD46
ANKRD49
ANKRD50
ANKRD52
ANKRD53
ANKRD54
ANKRD55
ANKRD6
ANKRD60
ANKRD61
ANKRD62
ANKRD63
ANKRD65
ANKRD66
ANKRD7
ANKRD9
ANKS1A
ANKS1B
ANKS3
ANKS4B
ANKS6
ANKUB1
ANKZF1
ANLN
ANO1
ANO10
ANO2
ANO3
ANO4
ANO5
ANO6
ANO7
ANO8
ANO9
ANOS1
ANP32A
ANP32B
ANP32C
ANP32D
ANP32E
ANPEP
ANTXR1
ANTXR2
ANTXRL
ANXA1
ANXA11
ANXA13
ANXA2
ANXA2P1
ANXA2R
ANXA3
ANXA4
ANXA5
ANXA6
ANXA7
ANXA8L1
ANXA9
AOAH
AOC1
AOC2
AOC3
AOC4P
AOX1
AP1AR
AP1B1
AP1G1
AP1G2
AP1M1
AP1M2
AP1S1
AP1S2
AP1S3
AP2A1
AP2A2
AP2B1
AP2M1
AP2S1
AP3B1
AP3B2
AP3D1
AP3M1
AP3M2
AP3S1
AP3S2
AP4B1
AP4E1
AP4M1
AP4S1
AP5B1
AP5M1
AP5S1
AP5Z1
APAF1
APBA1
APBA2
APBA3
APBB1
APBB1IP
APBB2
APBB3
APC
APC2
APCDD1
APCDD1L
APCDD1L-DT
APCS
APEH
APELA
APEX1
APEX2
APH1A
APH1B
API5
APIP
APLF
APLN
APLNR
APLP1
APLP2
APMAP
APOA1
APOA2
APOA4
APOA5
APOB
APOBEC1
APOBEC2
APOBEC3A
APOBEC3B
APOBEC3C
APOBEC3D
APOBEC3F
APOBEC3G
APOBEC3H
APOBEC4
APOBR
APOC1
APOC2
APOC3
APOC4
APOD
APOE
APOF
APOH
APOL1
APOL2
APOL3
APOL4
APOL5
APOL6
APOLD1
APOM
APOO
APOOL
APOOP5
APP
APPBP2
APPL1
APPL2
APRT
APTR
APTX
AQP1
AQP10
AQP11
AQP12A
AQP2
AQP3
AQP4
AQP5
AQP6
AQP7
AQP8
AQP9
AQR
AR
ARAF
ARAP1
ARAP2
ARAP3
ARC
ARCN1
AREG
AREL1
ARF1
ARF3
ARF4
ARF5
ARF6
ARFGAP1
ARFGAP2
ARFGAP3
ARFGEF1
ARFGEF2
ARFGEF3
ARFIP1
ARFIP2
ARFRP1
ARG1
ARG2
ARGFXP2
ARGLU1
ARHGAP1
ARHGAP10
ARHGAP11A
ARHGAP11B
ARHGAP12
ARHGAP15
ARHGAP17
ARHGAP18
ARHGAP19
ARHGAP20
ARHGAP21
ARHGAP22
ARHGAP23
ARHGAP24
ARHGAP25
ARHGAP26
ARHGAP27
ARHGAP28
ARHGAP29
ARHGAP30
ARHGAP31
ARHGAP32
ARHGAP33
ARHGAP35
ARHGAP36
ARHGAP39
ARHGAP4
ARHGAP40
ARHGAP42
ARHGAP44
ARHGAP45
ARHGAP5
ARHGAP5-AS1
ARHGAP6
ARHGAP8
ARHGAP9
ARHGDIA
ARHGDIB
ARHGDIG
ARHGEF1
ARHGEF10
ARHGEF10L
ARHGEF11
ARHGEF12
ARHGEF15
ARHGEF16
ARHGEF17
ARHGEF18
ARHGEF19
ARHGEF2
ARHGEF25
ARHGEF26
ARHGEF26-AS1
ARHGEF28
ARHGEF3
ARHGEF33
ARHGEF37
ARHGEF38
ARHGEF39
ARHGEF4
ARHGEF40
ARHGEF5
ARHGEF6
ARHGEF7
ARHGEF9
ARID1A
ARID1B
ARID2
ARID3A
ARID3B
ARID3C
ARID4A
ARID4B
ARID5A
ARID5B
ARIH1
ARIH2
ARIH2OS
ARL1
ARL10
ARL11
ARL13A
ARL13B
ARL14
ARL14EP
ARL15
ARL16
ARL17A
ARL2
ARL2BP
ARL3
ARL4A
ARL4C
ARL4D
ARL5A
ARL5B
ARL5C
ARL6
ARL6IP1
ARL6IP4
ARL6IP5
ARL6IP6
ARL8A
ARL8B
ARL9
ARMC1
ARMC10
ARMC12
ARMC2
ARMC3
ARMC5
ARMC6
ARMC7
ARMC8
ARMC9
ARMCX1
ARMCX2
ARMCX3
ARMCX4
ARMCX5
ARMCX6
ARMH1
ARMH3
ARMH4
ARMS2
ARMT1
ARNT
ARNT2
ARNTL
ARNTL2
ARPC1A
ARPC1B
ARPC2
ARPC3
ARPC4
ARPC4-TTLL3
ARPC5
ARPC5L
ARPIN
ARPP19
ARPP21
ARR3
ARRB1
ARRB2
ARRDC1
ARRDC1-AS1
ARRDC2
ARRDC3
ARRDC3-AS1
ARRDC4
ARRDC5
ARSA
ARSB
ARSD
ARSF
ARSG
ARSH
ARSI
ARSJ
ARSK
ART1
ART3
ART4
ART5
ARTN
ARV1
ARVCF
ARX
AS3MT
ASAH1
ASAH2
ASAP1
ASAP2
ASAP3
ASB1
ASB10
ASB11
ASB12
ASB13
ASB14
ASB15
ASB16
ASB16-AS1
ASB17
ASB18
ASB2
ASB4
ASB5
ASB6
ASB7
ASB8
ASB9
ASCC1
ASCC2
ASCC3
ASCL1
ASCL2
ASCL3
ASCL4
ASCL5
ASF1A
ASF1B
ASGR1
ASGR2
ASH1L
ASH1L-AS1
ASH2L
ASIC1
ASIC2
ASIC3
ASIC4
ASIC5
ASIP
ASL
ASNS
ASNSD1
ASPA
ASPDH
ASPG
ASPH
ASPHD1
ASPHD2
ASPM
ASPN
ASPRV1
ASPSCR1
ASRGL1
ASS1
ASTE1
ASTL
ASTN1
ASTN2
ASTN2-AS1
ASXL1
ASXL2
ASXL3
ASZ1
ATAD1
ATAD2
ATAD2B
ATAD3A
ATAD3B
ATAD3C
ATAD5
ATAT1
ATCAY
ATE1
ATE1-AS1
ATF1
ATF2
ATF3
ATF4
ATF5
ATF6
ATF6B
ATF7
ATF7IP
ATF7IP2
ATG10
ATG101
ATG12
ATG13
ATG14
ATG16L1
ATG16L2
ATG2A
ATG2B
ATG3
ATG4A
ATG4B
ATG4C
ATG4D
ATG5
ATG7
ATG9A
ATG9B
ATIC
ATL1
ATL2
ATL3
ATM
ATMIN
ATN1
ATOH1
ATOH7
ATOH8
ATOX1
ATP10A
ATP10B
ATP10D
ATP11A
ATP11A-AS1
ATP11AUN
ATP11B
ATP11C
ATP12A
ATP13A1
ATP13A2
ATP13A3
ATP13A4
ATP13A5
ATP1A1
ATP1A1-AS1
ATP1A2
ATP1A3
ATP1A4
ATP1B1
ATP1B2
ATP1B3
ATP1B4
ATP23
ATP2A1
ATP2A2
ATP2A3
ATP2B1
ATP2B1-AS1
ATP2B2
ATP2B3
ATP2B4
ATP2C1
ATP2C2
ATP4A
ATP4B
ATP5F1A
ATP5F1B
ATP5F1C
ATP5F1D
ATP5F1E
ATP5IF1
ATP5MC1
ATP5MC2
ATP5MC3
ATP5ME
ATP5MF
ATP5MG
ATP5MGL
ATP5PB
ATP5PD
ATP5PF
ATP5PO
ATP6AP1
ATP6AP1L
ATP6AP2
ATP6V0A1
ATP6V0A4
ATP6V0B
ATP6V0C
ATP6V0D1
ATP6V0D2
ATP6V0E1
ATP6V0E2
ATP6V0E2-AS1
ATP6V1A
ATP6V1B1
ATP6V1B2
ATP6V1C1
ATP6V1C2
ATP6V1D
ATP6V1E1
ATP6V1E2
ATP6V1F
ATP6V1G1
ATP6V1G2
ATP6V1G3
ATP6V1H
ATP7A
ATP7B
ATP8A1
ATP8A2
ATP8B1
ATP8B2
ATP8B3
ATP8B4
ATP8B5P
ATP9A
ATP9B
ATPAF1
ATPAF2
ATR
ATRAID
ATRIP
ATRN
ATRNL1
ATRX
ATXN1
ATXN10
ATXN1L
ATXN2
ATXN2L
ATXN3
ATXN3L
ATXN7
ATXN7L1
ATXN7L2
ATXN7L3
ATXN7L3B
ATXN8OS
AUH
AUNIP
AUP1
AURKA
AURKAIP1
AURKAP1
AURKB
AURKC
AUTS2
AVEN
AVIL
AVL9
AVP
AVPI1
AVPR1A
AVPR1B
AVPR2
AWAT1
AWAT2
AXDND1
AXIN1
AXIN2
AXL
AZGP1
AZI2
AZIN1
AZIN2
AZU1
B2M
B3GALNT1
B3GALNT2
B3GALT1
B3GALT2
B3GALT4
B3GALT5
B3GALT5-AS1
B3GALT6
B3GAT1
B3GAT2
B3GAT3
B3GLCT
B3GNT2
B3GNT3
B3GNT4
B3GNT5
B3GNT6
B3GNT7
B3GNT8
B3GNT9
B3GNTL1
B4GALNT1
B4GALNT2
B4GALNT3
B4GALNT4
B4GALT1
B4GALT2
B4GALT3
B4GALT4
B4GALT5
B4GALT6
B4GALT7
B4GAT1
B9D1
B9D2
BABAM1
BABAM2
BACE1
BACE1-AS
BACE2
BACH1
BACH2
BAD
BAG1
BAG2
BAG3
BAG4
BAG5
BAG6
BAHCC1
BAHD1
BAIAP2
BAIAP2-DT
BAIAP2L1
BAIAP2L2
BAIAP3
BAK1
BAMBI
BANF1
BANF2
BANK1
BANP
BAP1
BARD1
BARHL1
BARHL2
BARX1
BARX2
BASP1
BASP1P1
BATF
BATF2
BATF3
BAX
BAZ1A
BAZ1B
BAZ2A
BAZ2B
BBC3
BBIP1
BBOF1
BBOX1
BBOX1-AS1
BBS1
BBS10
BBS12
BBS2
BBS4
BBS5
BBS7
BBS9
BBX
BCAM
BCAN
BCAP29
BCAP31
BCAR1
BCAR3
BCAR4
BCAS1
BCAS2
BCAS3
BCAS4
BCAT1
BCAT2
BCCIP
BCDIN3D
BCDIN3D-AS1
BCHE
BCKDHA
BCKDHB
BCKDK
BCL10
BCL11A
BCL11B
BCL2
BCL2A1
BCL2L1
BCL2L10
BCL2L11
BCL2L12
BCL2L13
BCL2L14
BCL2L15
BCL2L2
BCL3
BCL6
BCL6B
BCL7A
BCL7B
BCL7C
BCL9
BCL9L
BCLAF1
BCLAF3
BCO1
BCO2
BCOR
BCORL1
BCR
BCS1L
BDH1
BDH2
BDKRB1
BDKRB2
BDNF
BDNF-AS
BDP1
BEAN1
BECN1
BECN2
BEGAIN
BEND2
BEND3
BEND3P3
BEND4
BEND5
BEND6
BEND7
BEST1
BEST2
BEST3
BEST4
BET1
BET1L
BEX1
BEX2
BEX3
BEX4
BEX5
BFAR
BFSP1
BFSP2
BFSP2-AS1
BGLAP
BGN
BHLHA15
BHLHA9
BHLHB9
BHLHE22
BHLHE23
BHLHE40
BHLHE40-AS1
BHLHE41
BHMT
BHMT2
BICC1
BICD1
BICD2
BICDL1
BICDL2
BICRA
BICRAL
BID
BIK
BIN1
BIN2
BIN3
BIRC2
BIRC3
BIRC5
BIRC6
BIRC7
BIRC8
BIVM
BIVM-ERCC5
BLACE
BLCAP
BLID
BLK
BLM
BLMH
BLNK
BLOC1S1
BLOC1S2
BLOC1S3
BLOC1S4
BLOC1S5
BLOC1S6
BLVRA
BLVRB
BLZF1
BMF
BMI1
BMP1
BMP10
BMP15
BMP2
BMP2K
BMP3
BMP4
BMP5
BMP6
BMP7
BMP8A
BMP8B
BMPER
BMPR1A
BMPR1B
BMPR1B-DT
BMPR2
BMS1
BMS1P4
BMT2
BMX
BNC1
BNC2
BNIP1
BNIP2
BNIP3
BNIP3L
BNIPL
BOC
BOD1
BOD1L1
BOD1L2
BOK
BOK-AS1
BOLA1
BOLA3
BOLL
BOP1
BORA
BORCS5
BORCS6
BORCS7
BORCS8
BORCS8-MEF2B
BPESC1
BPGM
BPHL
BPI
BPIFA1
BPIFA2
BPIFA3
BPIFB1
BPIFB2
BPIFB3
BPIFB4
BPIFB6
BPIFC
BPNT1
BPTF
BRAF
BRAP
BRAT1
BRCA1
BRCA2
BRCC3
BRD1
BRD2
BRD3
BRD3OS
BRD4
BRD7
BRD8
BRD9
BRDT
BRDTP1
BRF1
BRF2
BRI3
BRI3BP
BRICD5
BRINP1
BRINP2
BRINP3
BRIP1
BRIX1
BRK1
BRMS1
BRMS1L
BROX
BRPF1
BRPF3
BRS3
BRSK1
BRSK2
BRWD1
BRWD1-AS1
BRWD3
BSCL2
BSDC1
BSG
BSN
BSND
BSN-DT
BSPH1
BSPRY
BST1
BST2
BSX
BTAF1
BTBD1
BTBD10
BTBD11
BTBD16
BTBD17
BTBD18
BTBD19
BTBD2
BTBD3
BTBD6
BTBD7
BTBD8
BTBD9
BTC
BTD
BTF3
BTF3L4
BTF3P11
BTG1
BTG2
BTG3
BTG4
BTK
BTLA
BTN1A1
BTN2A1
BTN2A2
BTN2A3P
BTN3A1
BTN3A2
BTNL10
BTNL2
BTNL3
BTNL8
BTNL9
BTRC
BUB1
BUB1B
BUB3
BUD13
BUD23
BUD31
BVES
BVES-AS1
BYSL
BZW1
BZW2
BAALC
BAALC-AS1
BAALC-AS2
BAAT
C10orf105
C10orf120
C10orf126
C10orf143
C10orf53
C10orf55
C10orf62
C10orf67
C10orf71
C10orf71-AS1
C10orf82
C10orf88
C10orf90
C10orf95
C10orf99
C11orf1
C11orf16
C11orf21
C11orf24
C11orf40
C11orf42
C11orf45
C11orf49
C11orf52
C11orf53
C11orf54
C11orf58
C11orf65
C11orf68
C11orf71
C11orf80
C11orf86
C11orf87
C11orf91
C11orf94
C11orf96
C11orf97
C12orf29
C12orf4
C12orf40
C12orf42
C12orf43
C12orf50
C12orf54
C12orf56
C12orf57
C12orf60
C12orf71
C12orf73
C12orf75
C12orf76
C13orf42
C14orf119
C14orf132
C14orf178
C14orf180
C14orf28
C14orf39
C14orf93
C15orf32
C15orf39
C15orf40
C15orf48
C15orf61
C15orf62
C15orf65
C16orf46
C16orf54
C16orf72
C16orf74
C16orf78
C16orf82
C16orf86
C16orf87
C16orf89
C16orf90
C16orf91
C16orf92
C16orf95
C16orf96
C17orf100
C17orf107
C17orf49
C17orf50
C17orf58
C17orf64
C17orf67
C17orf75
C17orf78
C17orf80
C17orf97
C17orf98
C17orf99
C18orf21
C18orf25
C18orf32
C18orf54
C18orf63
C19orf12
C19orf18
C19orf25
C19orf33
C19orf38
C19orf44
C19orf47
C19orf48
C19orf53
C19orf54
C19orf67
C19orf71
C19orf73
C19orf81
C19orf84
C1D
C1GALT1
C1GALT1C1
C1orf100
C1orf105
C1orf109
C1orf112
C1orf115
C1orf116
C1orf122
C1orf127
C1orf131
C1orf141
C1orf146
C1orf159
C1orf162
C1orf167
C1orf174
C1orf185
C1orf198
C1orf21
C1orf210
C1orf216
C1orf220
C1orf226
C1orf35
C1orf43
C1orf50
C1orf52
C1orf53
C1orf54
C1orf56
C1orf68
C1orf74
C1orf87
C1orf94
C1QA
C1QB
C1QBP
C1QC
C1QL1
C1QL2
C1QL3
C1QL4
C1QTNF1
C1QTNF12
C1QTNF1-AS1
C1QTNF2
C1QTNF3
C1QTNF4
C1QTNF5
C1QTNF6
C1QTNF7
C1QTNF8
C1QTNF9
C1QTNF9B
C1R
C1RL
C1RL-AS1
C1S
C2
C20orf141
C20orf144
C20orf173
C20orf202
C20orf203
C20orf204
C20orf27
C20orf85
C20orf96
C21orf58
C21orf62
C21orf62-AS1
C21orf91
C21orf91-OT1
C22orf15
C22orf23
C22orf31
C22orf39
C22orf42
C22orf46
C2CD2
C2CD2L
C2CD3
C2CD4A
C2CD4B
C2CD4C
C2CD4D
C2CD5
C2CD6
C2orf15
C2orf16
C2orf27A
C2orf42
C2orf49
C2orf50
C2orf66
C2orf68
C2orf69
C2orf72
C2orf73
C2orf74
C2orf76
C2orf78
C2orf80
C2orf81
C2orf83
C2orf88
C2orf92
C3
C3AR1
C3orf14
C3orf18
C3orf20
C3orf22
C3orf33
C3orf36
C3orf38
C3orf49
C3orf52
C3orf56
C3orf62
C3orf70
C3orf80
C3orf84
C3orf85
C3P1
C4A
C4B
C4BPA
C4BPB
C4orf17
C4orf19
C4orf3
C4orf33
C4orf36
C4orf45
C4orf46
C4orf47
C4orf48
C4orf50
C4orf51
C5
C5AR1
C5AR2
C5orf15
C5orf22
C5orf24
C5orf34
C5orf38
[truncated: 17,851 more rows]

## Sheet: 3. 8 list of a1 and a2
Incident			Systolic			Diastolic			Hypertension 140/90			Hypertension 130/80
EWAS-TWAS individual-level (a1)	EWAS-TWAS Twin pair-level (a2)		EWAS-TWAS individual-level (a1)	EWAS-TWAS Twin pair-level (a2)		EWAS-TWAS individual-level (a1)	EWAS-TWAS Twin pair-level (a2)		EWAS-TWAS individual-level (a1)	EWAS-TWAS Twin pair-level (a2)		EWAS-TWAS individual-level (a1)	EWAS-TWAS Twin pair-level (a2)
A1BG	ABHD12B		A3GALT2	ABHD18		ABCC10	ABHD17B		ABHD17A	ABCC9		ABCB9	ABAT
ABCB5	ABHD4		ABCB6	ABLIM1		ABHD12B	ABHD3		ABLIM2	ACOT8		ABHD11	ABHD13
ABCB7	ACBD5		ABCB9	ACAD10		ABHD3	ABLIM2		ACACB	ACVR1		ABLIM1	ACACA
ABCC10	ACKR3		ABHD1	ACBD7		ABLIM1	ACACA		ACOXL	ADAMTS14		ABLIM2	ACOT11
ABHD12B	ACRBP		ABHD8	ACE		ABLIM2	ACR		ADCYAP1R1	ADGRG5		ACADSB	ADAL
ABTB1	ACTB		ABLIM2	ACOXL		ACADL	ACSM3		ADD1	AK8		ACSS2	ADARB2
ACADVL	ADAMTS3		ACLY	ACSM5		ACOXL	ACSS3		ADGRA3	AKAP13		ADAMTS19	ADCY5
ACAN	ADAMTS7		ACOXL	ACSS3		ACRV1	ACTB		ADGRL3	ALG1		ADAMTSL1	ADH1A
ACD	ADAMTSL3		ACRBP	ACTG1		ACSS2	ACTR3B		ADH6	AMPD3		ADARB2	AGO3
ACIN1	ADARB2		ACSS2	ADAMTSL4		ACSS3	ADAM19		AEN	ANKRD33B		ADCY4	AGO4
ACKR3	ADAT3		ACTR3C	ADARB1		ACTB	ADD1		AFAP1L1	ANTXR2		ADGRE5	AKAP1
ACTL10	ADD1		ACVR1	ADAT1		ACTN1	ADGRL2		AFF3	APPL2		ADGRG1	ANKRD44
ACTN4	ADGRA3		ACYP2	ADGRD1		ACTR1A	ADI1		AGBL4	ARHGAP18		ADIRF-AS1	APOB
ADAM18	ADGRF3		ACAA2	ADGRL2		ACTR1B	ADIPOR2		AGXT	ARHGAP24		ADORA2A	APTX
ADAMTS13	ADGRF5		ADAM12	ADSL		ACVRL1	AFAP1		AHI1	ARHGAP44		AFAP1L1	ARHGAP26
ADAMTS2	ADGRL2		ADAM30	AFF3		ADAM23	AFG1L		AHNAK	ARHGEF10		AFDN	ARHGAP28
ADAMTS4	ADH6		ADAMTS20	AFG1L		ADAM28	AGPAT4		AKR1C8P	ARMH1		AGAP1	ARMC2
ADAMTS7	ADORA2A-AS1		ADAMTS7	AGFG1		ADAMTS12	AHCTF1		AMBRA1	ASIC2		AGAP3	ASPG
ADAMTSL2	ADTRP		ADAMTSL2	AGO1		ADAMTSL1	AHCYL1		AMPH	ASIC4		AGPAT4	ATP6V0A1
ADGRA1	AFDN		ADAMTSL5	AGPS		ADGRD1	AHNAK		ANKHD1	ATP7B		AGRP	AVPR1A
ADGRF3	AFF2		ADARB2	AICDA		ADGRL4	AKAP12		ANKLE1	ATP9B		AHNAK	B9D2
ADGRL2	AGAP1		ADAT1	AIF1		ADH1B	ALDH4A1		ANKLE2	B4GALNT4		ALOX15	BORCS8-MEF2B
ADM	AGBL1		ADCK1	AK9		ADIRF	ALKAL2		ANKRD11	BCAN		ANAPC1P1	C14orf132
ADORA2A	AGBL4		ADD1	AKAP1		ADORA2A	ALKBH3		ANKRD18A	BCAR3		ANGPTL5	C1QTNF2
ADPGK	AGGF1		ADGRE5	AKIRIN1		ADORA3	AMBRA1		ANKRD44	BCL11A		ANKLE1	C5orf38
ADPGK-AS1	AGO2		ADGRF1	ALDH18A1		ADPRHL1	AMPD2		ANKS1B	BEAN1		ANKRD1	C7orf33
AFDN	AGPS		ADGRG1	ALDH4A1		ADRB2	ANAPC16		ANLN	BICD2		ANKRD30BL	CACNA1A
AGAP3	AHNAK		ADGRG5	ALG1		ADTRP	ANGPT2		ANO1	BPI		ANKRD55	CACNG2
AGBL2	AHRR		ADIRF	ALX4		AFF3	ANK3		ANO5	BPIFB3		ANO10	CAMSAP1
AGER	AIG1		ADORA2A	AMH		AGAP3	ANKRD17		ANTXR2	BTBD9		ANTXR2	CASS4
AHI1	AJAP1		ADORA3	AMOTL2		AGBL4	ANKRD26P3		ANXA7	BTD		AOC4P	CCDC121
AHSA1	AK2		ADRB2	AMPH		AGFG1	ANKRD27		APP	C14orf39		APEH	CCDC162P
AK4	AKR1B15		AFAP1L1	AMZ2		AGO1	APBA3		APPL2	C17orf67		AQP3	CCNT2-AS1
AK9	ALDH1L1		AFF3	ANGEL2		AGPAT4	APBB1IP		APTX	C1orf127		ARHGAP31	CDADC1
ALDH3A1	ALKAL2		AGAP1	ANKDD1B		AHNAK	APCDD1L		ARF1	C1QL4		ARHGAP42	CDC14B
ALDH4A1	ANGPTL5		AGFG1	ANKRD27		AIG1	AQR		ARFGEF3	C21orf62-AS1		ARID1B	CDC42BPG
ALS2	ANKRD10		AGO3	ANKRD28		AKAP10	ARHGAP15		ARHGAP15	C2CD2L		ARID5B	CDC42EP3
ANK3	ANKRD19P		AGPAT4	ANKZF1		AKAP5	ARHGAP22		ARHGAP42	C3orf20		ARL8B	CEP72
ANKAR	ANKRD24		AGPAT4-IT1	ANO5		AKAP9	ARHGAP23		ARHGAP6	C3orf62		ARMH1	CEP83-DT
ANKRD19P	ANKRD29		AHCTF1	ANXA11		AKR1D1	ARHGAP42		ARHGEF10L	CACNA1B		ARNT2	CEP85L
ANKRD20A8P	ANKRD31		AHNAK	ANXA2		AKT1S1	ARID5A		ARHGEF40	CACNB2		ARRDC1-AS1	CFAP65
ANP32A	ANKRD33B		AJAP1	ARHGAP27		AKT3	ARL13B		ARL10	CACYBP		ARRDC5	CHD3
APCDD1L-DT	ANKRD63		AK4	ARHGAP32		ALAS1	ARL2		ASB9	CALD1		AS3MT	CHRDL2
APMAP	ANKS4B		AKAP10	ARHGEF10L		ALDH2	ARPC1B		ASPSCR1	CAMK2A		ASCL4	CITED1
APOA1	ANP32E		AKAP12	ARHGEF15		ALG1	ASAP1		ATF6B	CAMK2D		ASCL5	CLCN4
APOOP5	APLN		AKAP8L	ARHGEF2		ALG13	ASL		ATG9B	CBFA2T3		ASPSCR1	CLDN10
ARHGAP23	ARHGAP32		AKR1D1	ARHGEF7		ALK	ASZ1		ATM	CCDC106		ATAD3C	CLPP
ARHGAP32	ARHGAP35		AKT3	ARL9		ALKBH5	ATAT1		ATOH8	CCDC167		ATP1A4	CNTN5
ARHGAP33	ARHGAP5-AS1		ALAS1	ARMC10		ALMS1	ATF2		ATP5F1B	CCDC18		ATP2A3	COMMD5
ARHGDIG	ARHGEF25		ALG13	ARSD		ALOX15	ATF3		ATP6V0B	CCDC185		ATP5F1D	CPQ
ARHGEF1	ARNTL		ALG3	ASAH2		AMOTL1	ATF6B		ATP9B	CCDC50		ATP8B2	CRTAC1
ARID1A	ARSD		ALKBH5	ASGR1		AMPH	ATG9A		ATXN7L1	CCL21		ATXN1	CXCL1
ARL4A	ASH1L		ALKBH7	ATAD5		ANGPT2	ATG9B		B3GNT9	CCRL2		AUP1	DAB2
ARMCX4	ASTN2-AS1		ALPK2	ATF3		ANKFY1	ATOH8		BAIAP2	CD9		AUTS2	DAB2IP
ARRB2	ATAD1		ALX1	ATF7		ANKHD1	ATP11A		BANP	CDK14		AVL9	DHH
ARRDC2	ATL1		AMPH	ATF7IP		ANKHD1-EIF4EBP3	ATP5F1B		BARHL1	CEACAM7		B3GAT1	DMGDH
ASAH2	ATP10B		ANGPTL5	ATG7		ANKRD10	ATP6V0E1		BCAM	CEMIP		BACH2	DNAJC19
ASH1L-AS1	ATP6V1B1		ANKFN1	ATM		ANKRD11	ATRAID		BFSP1	CEP128		BCAR1	DNPH1
ASPSCR1	ATP8A2		ANKHD1-EIF4EBP3	ATN1		ANKRD17	ATXN1		BHLHE22	CETP		BDNF-AS	DSE
ATG10	ATP8B2		ANKRD13B	ATP1A4		ANKRD20A9P	AUP1		BMP1	CFAP46		BFSP1	EFHB
ATP2C2	ATP8B5P		ANKRD27	ATP5F1A		ANKRD28	AURKAIP1		BRI3BP	CHAC2		BHLHE22	ELF3
ATP4A	AUTS2		ANKRD28	ATP5F1B		ANKRD30A	B9D1		BSX	CHIT1		BICC1	ELN
ATP6V1B1	AVPI1		ANKRD30A	ATP5ME		ANKRD30BL	BAIAP2		BTD	CHRAC1		BIN3	EPHX2
ATP9A	B3GAT1		ANKRD30B	ATXN10		ANKRD34C-AS1	BBIP1		BVES	CHST10		BLCAP	ERMAP
B4GALT2	B4GALNT4		ANKRD33B	ATXN3		ANKRD36	BCAS3		C10orf105	CLDN10		BPIFA2	ERV3-1
BBC3	BANF2		ANKRD42	BAG4		ANKRD42	BCL11A		C10orf88	CLEC11A		BPIFA3	ESAM
BCAR1	BAZ1B		ANKRD55	BAIAP2		ANKRD44	BEST3		C12orf54	CLEC1B		BRI3	ESYT3
BCAR3	BBOX1		ANP32B	BANP		ANKRD45	BFSP1		C17orf67	CNTN4		BSDC1	EXD3
BCL2L11	BCL9L		ANTXR2	BCAR1		ANKRD55	BICC1		C1GALT1	COG2		C14orf132	FANCI
BCL2L2	BCORL1		ANXA7	BCR		ANXA4	BICD1		C1orf167	COL4A4		C14orf178	FBXO43
BEND4	BECN1		AP1G2	BLM		ANXA7	BIN2		C1orf68	COL9A3		C17orf67	FEV
BEST3	BEST4		AP2M1	BMF		AP1G2	BMT2		C1RL-AS1	CPED1		C1orf167	FFAR4
BEST4	BEX2		APCDD1	BORCS8		AP1S1	BPIFA2		C20orf173	CRAMP1		C21orf62-AS1	FGF6
BLCAP	BHLHE40		APCDD1L-DT	BRAT1		APCDD1L-DT	BRICD5		C2CD2L	CREB3L2		C3orf52	FILIP1L
BLOC1S1	BICDL2		APEH	BRD3		APEH	BTBD9		C2orf92	CROT		C3orf80	FNDC1
BMP3	BMPR1B-DT		APH1A	BSX		APH1A	BTK		C6orf201	CRTAC1		C3orf85	FOXL2NB
BMPR2	BNIP1		APOA1	BTBD8		APOLD1	BUB3		CAB39L	CRYM		C6orf132	FOXO6
BORCS6	BRD3		APRT	BTBD9		AQP6	C10orf143		CACNA1A	CSMD2		CACNA1I	FSD1L
BRD3	BTBD19		AREG	C11orf68		AQR	C12orf76		CACNA1B	CSNK1A1L		CACNA2D2	GAMT
BRD3OS	BTD		ARF1	C12orf54		ARAF	C1D		CACNA1E	CSTL1		CALHM6	GARNL3
BRK1	BUB1B		ARFGAP1	C17orf67		AREG	C2orf81		CACNG1	CTNNBIP1		CAMK2A	GFM2
BRS3	C11orf96		ARFRP1	C1GALT1		ARF1	C3		CACNG7	CTTN		CAMSAP2	GNAS
BTBD8	C12orf75		ARHGAP19	C1S		ARHGAP12	C3orf80		CAMK2D	DACH1		CARMIL1	GNG13
BTBD9	C14orf119		ARHGAP21	C22orf23		ARHGAP21	C6orf141		CAMTA2	DCDC2C		CASC15	GRIK1
BTN3A1	C14orf28		ARHGAP26	C2orf72		ARHGAP23	C9orf50		CATSPER4	DENND5B		CASP14	GRIK4
BUB1B	C1orf198		ARHGAP42	C7orf61		ARHGAP26	CAB39		CBLB	DGKG		CAV2	GRIP2
C11orf54	C20orf96		ARHGEF1	C9orf50		ARHGAP30	CACNG1		CBLC	DGKH		CBFA2T2	GRM1
C12orf4	C2orf50		ARHGEF18	CA5B		ARHGAP31	CACNG8		CBX7	DMRTA2		CCDC172	GRM8
C12orf50	C2orf92		ARHGEF2	CAB39		ARHGAP42	CADPS		CCDC122	DNAJC11		CCDC43	HACE1
C12orf76	C5orf38		ARHGEF7	CACNA1I		ARHGAP5	CALD1		CCDC149	DOCK2		CCL19	HFE
C14orf119	C8orf33		ARID5B	CACNG5		ARHGEF2	CAMK1D		CCDC186	DPP10		CCNJL	HIP1
C15orf61	CAMTA1		ARL4C	CADM4		ARHGEF25	CAMSAP2		CCDC71	DPYS		CD276	HIVEP2
C17orf107	CAP1		ARMC9	CADPS2		ARHGEF40	CAMTA1		CCNL1	DTX3		CDC27	HMCN1
C19orf25	CAPZB		ARMH1	CALB2		ARHGEF7	CAPN3		CCSER2	DYNC1LI1		CDC42EP3	HMSD
C1QTNF9B	CARMIL1		ARPC1A	CALCA		ARID1B	CAPN7		CD200R1	E2F1		CDC42SE1	HOXB5
C20orf96	CASK		ARRDC5	CALD1		ARL10	CAPZB		CD226	EBF2		CDH2	HPSE2
C22orf39	CASP10		ARVCF	CAMK2A		ARL4C	CASQ2		CD2BP2	EFHB		CDH4	IER3
C2orf92	CAVIN2		AS3MT	CAMK2D		ARMC9	CATSPERZ		CD300LD	EGF		CDHR2	IGDCC3
C6orf141	CBX2		ASAP1	CAMSAP1		ARMH4	CBX5		CD82	EIF4G3		CDHR3	ISLR
C9orf85	CBX5		ASCC1	CAP1		ARPC1B	CC2D1B		CD84	ELFN2		CDIPT	ITM2C
CA5BP1	CCDC141		ASCL4	CARD8		ARPC4-TTLL3	CCDC115		CD93	EMC6		CDIPTOSP	KCNJ11
CA7	CCDC149		ASPSCR1	CARMIL3		ARRDC1	CCDC138		CDC27	EPHA5		CDK8	KCNK12
CABIN1	CCDC171		ATAD3A	CBX2		ASAP1	CCDC142		CDC42EP3	EPHX2		CDKL2	KCNK13
CADPS2	CCDC190		ATAD3C	CC2D1B		ASIC1	CCDC152		CDH3	EPO		CEACAM16	KCNQ5
CALU	CCDC63		ATF3	CCDC115		ASPSCR1	CCDC167		CDH5	ESYT3		CELF5	KCNS3
CAMK2A	CCL19		ATG10	CCDC142		ASXL3	CCDC33		CDHR3	ETV1		CELSR3	KRT33B
CAMK2D	CCNA1		ATG13	CCDC144A		ASZ1	CCDC47		CDK12	F12		CEP128	KTI12
CAMK2G	CCND1		ATG4A	CCDC24		ATAD3C	CCDC88B		CDK13	F2RL3		CEP152	LAMB2
CAMTA1	CCNF		ATM	CCDC59		ATAT1	CCDC96		CDKAL1	FAM135A		CEP19	LEF1
CAPN9	CCNG1		ATMIN	CCDC61		ATF3	CCNA1		CDYL	FAM13B		CEP76	LINC00298
CAPZB	CCNY		ATP1A2	CCDC8		ATF6B	CCNDBP1		CECR2	FAM171A2		CFAP45	LINC00598
CATSPERB	CCSER1		ATP2A3	CCDC86		ATG4A	CCNT2-AS1		CENPP	FAM234A		CFAP46	LINC00662
CBFA2T3	CD28		ATP2B1-AS1	CCL21		ATM	CCNY		CEP152	FAM24B		CFAP54	LINC00698
CBR3-AS1	CD81		ATP2B2	CCND3		ATMIN	CD2BP2		CEP350	FAM71F2		CFAP74	LINC00917
CBX2	CD84		ATP2B4	CCNJ		ATP1A4	CD82		CEP85L	FAM83G		CGNL1	LINC00939
CBX7	CD8A		ATP5F1A	CCNL1		ATP2A3	CDC123		CEP95	FAM98B		CHKB	LINC01206
CC2D2B	CDC20B		ATP5F1B	CCNL2		ATP2B2	CDC42EP3		CFAP157	FAR2		CHPF2	LINC01470
CCDC102B	CDC42EP4		ATP5F1D	CD164		ATP5F1D	CDC42EP5		CFAP45	FBXL17		CHRNA10	LINC-PINT
CCDC184	CDC45		ATP5IF1	CD2		ATP6V0B	CDH4		CFAP46	FBXL2		CIITA	LYZL4
CCDC190	CDK3		ATP5MC2	CD300C		ATP8B2	CDYL		CFAP74	FBXO31		CIT	MAP3K5
CCDC26	CDK5		ATP5MF	CD300LD		ATP9B	CEACAM20		CFAP99	FCER2		CKS1B	MATN1
CCDC88B	CDKN2B		ATP6V0B	CD72		ATRX	CEBPA-DT		CGNL1	FENDRR		CLCN6	MCAM
CCER1	CDV3		ATP6V1G3	CDR2L		AUP1	CENPL		CHD1	FGF13		CLEC1A	MCF2L2
CCSER1	CEBPD		ATP8B2	CDYL		AUTS2	CENPN		CHD9	FGF14		CLMP	MEIOC
CCT4	CENPM		ATXN10	CEMIP2		B3GALT5-AS1	CEP290		CHFR	FHAD1		CLRN1	MELK
CD2	CEP120		AUTS2	CENPL		B3GAT1	CFAP54		CHRNA10	FILIP1L		CLYBL	MEPE
CD40LG	CEP135		AVEN	CEP55		B3GNT9	CFL1		CKMT2	FLJ38576		CMKLR1	MFSD13A
CD84	CEPT1		AVPI1	CEP95		BACH2	CFLAR		CLASP1	FLT1		CMTM7	MIPEP
CDC42BPA	CFAP46		B3GAT1	CERCAM		BAIAP2	CFP		CLCC1	FMOD		CNKSR2	MIR4453HG
CDH13	CFAP74		B3GLCT	CERS6		BAIAP2-DT	CHD8		CLEC16A	FOSL1		CNR2	MIR4500HG
CDK13	CGREF1		B3GNT9	CGNL1		BANP	CHKB		CLEC19A	FOXO6		CNTN6	MKLN1-AS
CDK5	CHKA		BACH1	CHAD		BAP1	CHMP1A		CLRN1	FRS3		CNTNAP3B	MME
CDK5RAP1	CHKB-DT		BACH2	CHD1L		BBIP1	CHRM2		CMKLR1	FSD1L		COL5A1	MROH8
CELF5	CHSY3		BAIAP3	CHD8		BCAS2	CHST12		CNR2	FURIN		COL6A3	MSANTD3
CENPT	CIART		BANP	CHFR		BDNF-AS	CIDEB		CNTD1	FUT9		COL8A1	MT1F
CETN3	CIB3		BASP1	CHIT1		BEND5	CIRBP-AS1		CNTN6	FAAP20		COPZ2	MUC6
CFAP46	CITED1		BBS9	CHKB		BICC1	CLDN14		COL11A2	GAB4		CORO2B	MYO16
CFAP77	CLCN7		BCAR3	CHMP7		BIN3	CLEC16A		COL4A2	GAREM1		CPLX1	NCK1-DT
CFD	CLDN4		BCKDK	CHRD		BIRC6	CLEC19A		COL4A6	GAS2L1		CPLX2	NDUFS1
CFL1	CLEC16A		BDNF	CHST15		BMI1	CLEC1A		COLEC11	GBP7		CPNE2	NEDD4L
CFL1P1	CLEC2A		BEND3	CIC		BNIPL	CLIC1		COPG2	GCSAML		CPT1C	NELL2
CFP	CLSTN2		BFSP1	CLCN6		BOLL	CLOCK		CORO2B	GFM2		CPTP	NET1
CGREF1	CMIP		BGLAP	CLDN14		BORCS6	CLSTN3		COX7A2L	GGA2		CRACR2A	NEUROG1
CHAC1	CMTM5		BHLHE40	CLEC19A		BRI3BP	CMKLR1		CPT1C	GID8		CRACR2B	NEXN
CHD1L	CNN1		BIN3	CLEC2L		BTBD16	CNOT2		CPTP	GJB3		CRHBP	NIPBL
CHP1	CNOT1		BLK	CLEC3B		BTD	CNOT7		CRACR2B	GLIS2		CRIP1	NOL4L
CHST12	CNOT3		BORA	CLIC4		BTN2A1	CNST		CRISPLD1	GLYATL1		CRYBG2	NPAS1
CIC	CNOT4		BORCS6	CLK1		BUB3	CNTNAP5		CRISPLD2	GNAO1		CRYBG3	NPAS3
CIRBP	COBL		BRAT1	CNGA4		BAALC-AS2	COASY		CRMP1	GNAT1		CSPG5	NSD1
CLCF1	COG5		BRD3	CNNM2		C10orf105	COL18A1		CSNK2A2	GON4L		CTBP2	OPLAH
CLCN7	COL10A1		BRSK2	CNTNAP5		C10orf143	COL4A5		CSNK2B	GP6		CTNNBIP1	OR2L13
CLDN12	COL12A1		BTD	COL14A1		C12orf73	COL6A1		CTCF	GPM6A		CTSA	OR51G1
CLDN9	COLEC10		BTF3P11	COL18A1		C16orf78	COPS9		CTD-3080P12.3	GPR182		CYB561A3	OR5D16
CLEC19A	COX10		BTN1A1	COL2A1		C16orf95	COQ10B		CTSE	GRIK3		CYHR1	OSBPL2
CLEC1B	COX4I1		BTN2A1	COL4A6		C1orf115	COX7A2L		CTSZ	HBEGF		DAB2IP	PANX1
CLEC4D	CPLANE1		BZW2	COPG2		C1orf167	CPED1		CYP39A1	HCLS1		DALRD3	PBX1
CLEC7A	CPNE4		C12orf42	COPRS		C1orf210	CPSF4L		CYTH4	HCN1		DAP	PCDH10
CLSTN2	CRACR2A		C14orf132	COQ10A		C1orf220	CPT1C		D2HGDH	HCN3		DAPL1	PCK1
CLSTN3	CREG2		C16orf78	COQ10B		C1orf43	CR1L		DAPL1	HDAC9		DBNL	PCNA
CNN1	CRNDE		C17orf100	COX11		C1QTNF8	CREBZF		DBN1	HEMK1		DCBLD2	PDE3A
CNNM2	CRTC3-AS1		C17orf67	CPN1		C21orf62-AS1	CRIP1		DCBLD2	HEXB		DCHS2	PDLIM5
COBL	CRYBA1		C19orf53	CPN2		C2orf50	CRTAC1		DCDC2C	HIPK2		DCXR	PGM1
COG5	CRYZL1		C1orf122	CPT2		C3orf80	CRYZL1		DCLK1	HIRA		DEAF1	PHF20L1
COL17A1	CSMD2		C1orf21	CPTP		C6orf132	CSF1		DDHD2	HJURP		DEDD2	PHLDB1
COL6A2	CTDP1		C1orf220	CPXM1		C6orf89	CSGALNACT2		DDX17	HLA-DPB2		DGAT2	PIGV
COL9A1	CTDSPL		C1QBP	CRB1		C8G	CSNK2B		DDX5	HMMR		DHRS4-AS1	PJA2
COLEC10	CTHRC1		C1QTNF1	CREBRF		CA5B	CSRP1		DEAF1	HRH4		DHX57	PLCH1
COPG1	CTNNA3		C21orf62-AS1	CREBZF		CAB39L	CTDP1		DECR2	HSD3B7		DIAPH1	PLEKHA5
CORO1B	CTTN		C3orf14	CRIP1		CABP4	CTTNBP2		DEDD2	HYI		DIDO1	PLEKHB1
CPLX1	CTXN2		C3orf52	CRP		CACNA1A	CUL4A		DEGS2	HYMAI		DLC1	PLEKHH1
CPLX3	CUL1		C5orf34	CRYBA4		CACNA1B	CYB5R1		DENND1B	ICMT		DNAJB11	PPP1R13L
CPSF3	CUX1		C5orf49	CSF1		CACNA1C	CYB5R3		DGCR11	IGF2R		DNAJC27-AS1	PRC1
CPSF6	CXCL14		C6orf132	CSMD2		CACNA1E	CYHR1		DGCR5	IL17B		DNAL4	PRDM15
CRCT1	CXCL6		C8G	CST6		CACNA1I	CYP1B1		DGKA	IL19		DNASE2	PRDM16
CREM	CYP19A1		C9orf163	CTSA		CACNG1	CYTH4		DGKI	IL36A		DNAAF5	PROC
CRK	CYTL1		CA10	CUL3		CALML3	DAB2IP		DHRS11	INF2		DOCK2	PROSER2
CROCC	DACT2		CA2	CUX1		CALML3-AS1	DALRD3		DIP2C	INHBA		DPF1	PRSS27
CRTC3	DAOA		CABLES1	CYB5A		CAMK2A	DAP		DLGAP2	INPP5D		DRAXIN	PSMG2
CRY2	DCAF1		CABP4	CYBC1		CAMK2D	DCAF16		DMTF1	INTS4		DSCAM	PTCH1
CSNK1A1P1	DCP1A		CACNA1E	CYFIP2		CAMSAP2	DCAKD		DNAH2	ISM1		DXO	PURG
CSTF2T	DDC		CACNA1F	CYP2A13		CAND2	DCDC1		DNAI1	ITGA2B		DYNC1LI2	PUSL1
CTHRC1	DDX42		CACNA1G-AS1	CYP2E1		CAPN1	DCTN2		DNAJB4	ITGB1BP1		DYNLRB1	PXMP2
CTNNA3	DEFB108B		CACNA1I	CYP4F11		CAPN6	DDHD2		DNAAF5	ITIH2		EBF3	PAAF1
CTNNBIP1	DEPDC4		CACNA2D2	DBNDD1		CAPZB	DDX19A		DOCK8	KALRN		EBP	RAD54L
CXCR3	DGCR8		CALCR	DCAKD		CARD14	DDX51		DPCD	KCNK5		ECE1	RALGAPB
CYHR1	DHX9		CALU	DCC		CASP6	DDX54		DPF3	KCTD20		EEF2	RANBP17
CYP11B2	DIABLO		CAMK2A	DCDC2C		CAT	DDX58		DR1	KCTD9		EEFSEC	RBM33
CYP19A1	DIS3L2		CAMK2D	DCTN4		CATSPER2	DEAF1		DRAXIN	KDM6B		EFCAB1	RECQL4
CYP24A1	DMBT1		CAMKK1	DDX10		CBFA2T2	DECR1		DTD1	KIF17		EFCAB11	RIPK4
CYP26C1	DNAH12		CAPN1	DDX39A		CBLB	DEF8		DUS4L	KIF2A		EFL1	RNF216
CYP2C19	DNAH17		CAPN14	DEGS2		CBX5	DESI2		DVL3	KIF5A		EFNB1	ROR1
CYP4F8	DNAH6		CATSPERZ	DENND2D		CBX7	DGAT1		DYNC1LI2	KIRREL1		EGFEM1P	RPL28
CYTH3	DNAJB7		CBLL1	DGKA		CC2D1B	DGAT2		DZIP1L	KLF10		EHBP1	RSPH1
DAP3	DNAJC24		CBX6	DHRS12		CCDC142	DGKA		E2F6	KLF6		EHBP1L1	RTCA
DCAF15	DNM3		CC2D2A	DHX57		CCDC144NL-AS1	DHRS11		E2F7	KLHL14		EID2B	RUBCNL
DCLK1	DNAAF5		CCDC142	DIS3		CCDC33	DLG2		EBF1	KLHL40		EIF2S2	SATB2
DCPS	DONSON		CCDC178	DKFZP434A062		CCDC43	DLGAP1		EBF3	KRT13		EIF5A	SCRN3
DCST1	DPY19L2P3		CCDC33	DLK1		CCDC88B	DLK1		EEFSEC	KRT32		ELF2	SCYL3
DDX28	DSC2		CCDC85C	DLX2		CCL21	DNAH8		EFCAB1	KRT84		ELFN2	SDHC
DENND1A	DSC3		CCL25	DLX6-AS1		CCND3	DNAJB5		EFCAB11	KTN1-AS1		EMC3	SERPINB11
DEPDC5	DSCAM		CCL3L3	DNAH14		CCNL1	DNM2		EFHC2	LACTBL1		EML1	SGPP2
DERA	DUOXA1		CCL4	DNAH17		CCNL2	DOCK9		EGFEM1P	LAG3		EPHX2	SH3BP5L
DEXI	DYNC1LI2		CCNA2	DNAH3		CCNO	DOK7		EIF2S2	LAMTOR1		ERBB2	SH3YL1
DGCR2	DYNLRB1		CCND3	DOC2B		CCNY	DPYSL2		EIF4G2	LAMTOR2		ERC2	SHROOM3
DGLUCY	DAAM2		CCR9	DOCK9		CCZ1B	DPYSL4		ELF1	LARP1B		ERCC3	SKA3
DHDDS	ECM2		CCT6B	DPYD		CD200R1	DUSP11		ELFN2	LAS1L		ERGIC3	SLC16A9
DHX34	EDAR		CD180	DPYSL2		CD22	DUSP7		ELN	LEPR		ERI2	SLC19A1
DIAPH3	EDN3		CD2	DUOXA1		CD2BP2	DYNLL1		ELSPBP1	LHFPL6		ERMARD	SLC22A9
DIDO1	EFCAB7		CD200R1	DYRK1B		CD3E	ECH1		EML4	LHX4		ESYT3	SLC37A1
DIMT1	EIF3J-DT		CD22	E2F7		CD40	EDEM1		EMP2	LIMS1		ETNK1	SLC43A1
DIO3OS	EIF4G3		CD244	EBF1		CD6	EFNA5		ENY2	LINC00391		EVX2	SLC6A2
DISC1	ELOVL7		CD27	EBLN3P		CD82	EIF3F		EPHA5	LINC00606		EXPH5	SLMAP
DLX5	ENKUR		CD40LG	EEFSEC		CDC25B	EIF4E2		ERC2	LINC00900		EXTL1	SMDT1
DMAC2	ENO1-AS1		CD72	EFCAB11		CDC42EP1	ELFN1		ERH	LINC00941		EXTL3	SNRNP40
DMRTA2	ENO4		CD79B	EFR3B		CDHR3	ELOVL1		ERICH5	LINC01013		EYA1	SOGA3
DNAJB5-DT	ENTPD1-AS1		CD82	EIF2A		CDIPT	EMG1		ESYT3	LINC01091		EYA3	SORCS3
DNAJC13	ENTPD4		CDC14B	EIF3J-DT		CDK5RAP3	EN2		EVC	LINC01139		F2R	SPAG5
DNAJC15	EPB41L4A-AS1		CDC25B	EML6		CDS1	ENTPD4		FAM135A	LINC01166		FABP3	SPECC1L
DNAJC9	EPCAM		CDC42EP3	EPHA10		CEACAM6	ENTR1		FAM135B	LINC01424		FAM135B	SPESP1
DOCK2	EPHA7		CDCA7L	EPHA7		CEL	EPHA7		FAM174B	LINC01572		FAM149B1	SPTB
DPF3	EPHA8		CDCA8	EPPK1		CELF2	ERCC6L2		FAM183A	LRRC2		FAM216B	SPTBN1
DROSHA	EPX		CDH1	ERC2		CELF5	ESF1		FAM183BP	LRRC34		FAM227B	ST7-AS2
DSC3	ETV1		CDH2	ERP29		CENPL	ESM1		FAM186B	LRRC37B		FAM234A	STIM1
DSCAML1	EXOC3		CDHR1	ESPL1		CEP44	ESRP1		FBRS	LRRTM2		FAM71E1	STXBP4
DST	EXOC7		CDIPT	ESR1		CEP85L	ESRRA		FBXL13	LTBP3		FBLN1	SYP
DTNA	F11R		CDK19	ESRP2		CFAP45	EWSAT1		FBXL2	LY6G6F		FBXL13	TCF20
DTWD2	FAM102B		CDS1	ETNK1		CFAP57	EXD2		FBXO3	LYPD1		FBXL7	TDRD6
DUBR	FAM135B		CEACAM3	ETV1		CFAP74	EXOC3		FBXO31	MAGI2		FBXO31	TEC
DUOXA1	FAM166A		CEBPA	EXD3		CFAP99	EYS		FCMR	MAGOHB		FBXO48	TEX41
DUSP12	FAM200B		CEL	EXOC3-AS1		CFL1	F7		FENDRR	MAP3K13		FCN3	TFAP2D
DYNC2LI1	FAM66C		CELF4	EXOC3L1		CFLAR	FAM98B		FEZF1-AS1	MAPRE1		FCRLB	THADA
DYNLT3	FAM89A		CELF5	FAM118A		CFP	FASN		FGFR1	MB		FGF19	TIGD2
DYRK4	FANCI		CENPS	FAM162B		CHCHD4	FAT1		FMN2	MBNL2		FGF4	TM4SF20
DAAM2	FANK1		CEP120	FAM178B		CHD9	FBXL13		FNDC1	METTL16		FGGY	TMEM234
EBF1	FBXO17		CEP350	FAM20C		CHKB	FBXO22		FNDC3B	METTL24		FHIT	TMEM235
ECHDC1	FBXO3		CEP70	FAM227B		CHKB-DT	FGA		FOXK2	METTL6		FKBP6	TMIGD2
ECHS1	FCAMR		CEP95	FAM24B		CHMP1B	FGFBP3		FOXL1	MGAT4D		FLVCR1	TMTC1
EDEM2	FGF20		CERS6	FAM3D		CHODL	FIG4		FTCDNL1	MIAT		FMNL2	TP53TG5
EDN3	FGF6		CFAP45	FAM43A		CHRDL2	FKBP1A		FTX	MIR646HG		FMO1	TPCN2
EEF1AKMT2	FGF9		CFAP46	FANK1		CHRM2	FLJ30679		FUT8	MMP26		FOS	TPTEP1
EFCAB12	FHDC1		CFAP54	FBXL13		CHST15	FLOT1		FXYD2	MOB3C		FOXE3	TRABD2A
EFCAB2	FHL1		CFAP65	FBXL7		CIT	FLOT2		FXYD4	MOCS1		FOXL1	TRMT10A
EGR1	FILIP1L		CFAP74	FBXO8		CKMT2-AS1	FLT4		FXYD5	MPC2		FRMD4A	TTF2
EIF4B	FIRRE		CGNL1	FCMR		CLDN18	FMNL2		FZD4	MROH1		FRMPD2	TXNDC11
EIPR1	FITM2		CHD3	FCRL1		CLEC19A	FMR1-AS1		GABARAP	MSL3		FTL	TYMS
ELMO1	FKTN		CHKB	FERMT2		CLEC4G	FOXG1		GABPB1	MSN		FXYD1	UBE2A
ELOVL2-AS1	FLNA		CHMP3	FEZ2		CLHC1	FRMD1		GABPB1-AS1	MTOR		FAAP100	UBR2
ELP2	FLRT2		CHST9	FEZF1-AS1		CLIC6	FRY		GAD2	MUC21		FAAP20	UBXN1
ELSPBP1	FOXRED2		CIB1	FGD3		CLK2	FRZB		GAL3ST1	MYB		GABARAP	VAPA
EMC8	FRMD5		CIT	FGD4		CLN3	FTX		GATB	MYCBP2		GABARAPL1	VRTN
ENAH	FRY		CKMT2	FGF1		CLPP	FXR2		GCNT2	MYO1D		GABBR1	VSTM2A
ENTPD1-AS1	FUT5		CKS1B	FGF9		CLPTM1L	FXYD5		GGPS1	NAT9		GABRE	WDFY4
ENTR1	FZD4		CLCF1	FGFR2		CLRN1	FAAP100		GLIS2	NCAPG		GABRR3	WT1
EPB41L1	FZD7		CLCN6	FIBIN		CLYBL	FAAP20		GNAL	NCOR2		GALR2	XRRA1
EPB41L3	FAAP20		CLDN10	FIG4		CMKLR1	GABARAP		GPATCH1	NFATC3		GAS5	YAE1
EPHA5-AS1	GAB3		CLEC19A	FIGNL2		CMTM5	GABRA3		GPR35	NINL		GATA4	ZBED5-AS1
ERFE	GABRB1		CLIC6	FKBP1A		CNIH1	GAK		GPRC5B	NIPBL		GATA6	ZFP64
ERN2	GABRG2		CLMP	FMC1		CNNM2	GAPDHS		GPSM1	NOL4L		GGT1	ZNF341-AS1
ESM1	GALC		CLN3	FNDC3B		CNPY3	GAREM1		GRID1	NPPA		GHRHR	ZNF542P
ESR1	GALNT10		CMC1	FOSB		CNR2	GAS2L1		GRID2IP	NPPA-AS1		GIMAP5	ZNF703
ETFBKMT	GAREM1		CMKLR1	FOXL1		CNST	GATA3		GSTCD	NPR3		GLI2
ETS2	GEM		CMTM3	FOXR1		CNTD1	GCFC2		GUCY2D	NPY5R		GLIS2
ETV1	GEMIN5		CMTM7	FRG1		CNTN6	GCHFR		GULP1	NRSN1		GNAS
ETV6	GFRA3		CNKSR2	FRY		CNTNAP4	GINM1		HAS1	NSF		GPR158-AS1
EWSAT1	GLB1L2		CNN3	FRZB		COBL	GK5		HDAC11	NSUN4		GPR179
F10	GLIS3		CNST	FUCA2		COG4	GLIS1		HEATR5A	NTRK3		GPRC5B
FADD	GLT8D1		CNTLN	FUZ		COL1A1	GLP2R		HEXA-AS1	NUDCD2		GPS1
FAM124B	GLYCTK		CNTN6	FAAP20		COL20A1	GLUD2		HGS	OBSL1		GRID1
FAM133A	GMDS		CNTRL	G3BP2		COL23A1	GLUL		HIVEP3	OIP5		GSG1
FAM136A	GNAI1		COASY	GABARAP		COL4A2	GML		HK2	OLFML3		GULP1
FAM13C	GP1BB		COL14A1	GABRA4		COMMD9	GNA15		HMGB3	OR10J1		GZMB
FAM149A	GP2		COL18A1	GAK		COPE	GNAS		HNRNPK	OR10Z1		GZMH
FAM181B	GP6		COL1A1	GALM		COPG2	GNB2		HNRNPLL	OSBPL5		H19
FAM193B	GP9		COL20A1	GCFC2		CORO1A	GNPTG		HOXA10	PARVB		HAPLN3
FAM217A	GPER1		COL23A1	GGCT		CORO1B	GPD1		HOXA9	PATL2		HAS1
FAM219A	GPR108		COMMD6	GGT7		CORO2B	GPD1L		HPN-AS1	PAX6		HAVCR1
FAM221A	GPR37L1		COMMD9	GIGYF1		COX6C	GPHA2		HS1BP3	PAX9		HDAC11
FAM24B	GRAMD1B		COPG2	GIMAP5		CPED1	GPR108		HS3ST5	PAXBP1-AS1		HEMK1
FAM53A	GRAP2		COPS9	GK5		CPLANE2	GPR137		HSF1	PBK		HERC3
FAM76A	GRID1		COPZ2	GLB1		CPLX2	GPR143		HTR3C	PCCA		HLA-DMA
FANCD2	GRM6		COX7C	GLDC		CPN2	GPR3		HTRA1	PCDHA6		HM13
FANCE	GS1-24F4.2		CPN2	GLRB		CPNE1	GPR87		ICAM4	PCDHAC1		HMBOX1
FANCI	GTF3C3		CPNE1	GLUD2		CPNE2	GPX1		IDUA	PCDHB16		HMGN1
FAR2	HAVCR1		CPNE2	GMDS-DT		CPT1C	GPX4		IFT52	PCOLCE2		HNRNPH1
FBXL16	HCG9		CPS1	GNB1		CPTP	GPX6		IGSF8	PCSK6		HOMER1
FBXO22	HCRTR1		CRAMP1	GOLGA8A		CRAMP1	GRAMD1B		IKZF1	PDIA5		HOPX
FBXO39	HDAC8		CRCP	GPSM1		CRCP	GREM1		IL15RA	PDZD2		HOXD10
FBXO44	HDAC9		CREM	GRAMD1B		CREM	GRIA2		IL16	PEG10		HPCAL1
FBXW9	HDGFL2		CRIP1	GREM2		CRHBP	GRID2		IL18BP	PHF20L1		HPN
FCHSD2	HEATR5A		CRLF3	GRIN2D		CRIP1	GRIN2C		INTS6-AS1	PHKA1		HPYR1
FCRL3	HEMK1		CRNKL1	GS1-279B7.1		CRIP3	GRM2		IP6K2	PIWIL4		HSPA1A
FDX2	HERC2		CROCCP3	GSR		CRYBB2	GSK3B		IQCN	PKD2		HTR1A
FERD3L	HIVEP2		CRTC1	GTF3C3		CRYGN	GSTO1		ITGA11	PLAGL1		HTRA1
FGD4	HM13		CSF3	GZF1		CSGALNACT1	GTF3C3		ITGA4	PLB1		IDH3A
FGF11	HNF1B		CSHL1	H19		CSMD2	GYG1		ITGA6	PLEKHM3		IL1RAPL1
FGR	HNRNPH1		CSNK1G2	HAPLN3		CSNK1G2	GZF1		ITGB2-AS1	PLS3		IL34
FLNA	HOTAIR		CSNK2B	HAS2-AS1		CSNK2B	HAUS5		ITIH6	PLSCR2		IL6ST
FMNL2	HOXB8		CST9	HCG18		CT83	HCK		ITSN2	PMP22		INF2
FN3KRP	HOXD11		CTBP2	HCRTR1		CTBP2	HDAC8		JPH1	PPARG		INPP5D
FOXC1	HOXD8		CTDP1	HDHD5		CTD-3080P12.3	HDHD3		KALRN	PPM1H		INSYN2B
FRMD8	HPN		CTNNA2	HEATR1		CTDSP1	HEATR1		KANK4	PPP1R13B		IQGAP1
FUT8-AS1	HS3ST1		CTNS	HEATR3		CTNNBIP1	HERC2		KAT7	PRDM15		ITGA6
FZD8	HS6ST2		CTSA	HELZ2		CTNS	HHLA2		KCNE5	PRKG1		ITGB2-AS1
GAL	HSPA2		CTSG	HES2		CTSA	HK1		KCNH7	PRSS37		JKAMP
GAR1	HUWE1		CUEDC1	HEY2		CUX1	HMG20B		KCNK10	PTGS1		JPT2
GATA4	ID4		CUX1	HHLA2		CXCL17	HNRNPDL		KCNK7	PTPRD-AS1		KALRN
GATA5	IDO2		CXCR5	HMBOX1		CXorf38	HOXA13		KCNRG	PTPRG-AS1		KAT7
GATM	IL25		CYB5R1	HMGA2		CYC1	HOXB-AS3		KCP	PXN		KATNB1
GCSAM	IL4R		CYB5R3	HMGCLL1		CYGB	HPGDS		KCTD1	PYCARD-AS1		KATNBL1
GDA	IPO5		CYHR1	HNRNPA2B1		CYMP	HS6ST1		KDM6B	RAB27B		KAZALD1
GDF11	IPO7		CYP1A2	HNRNPH1		CYP11A1	HTATIP2		KIF13B	RAB32		KCNC1
GDNF	IQCF6		CYP26C1	HOTAIRM1		CYP26C1	HTR1A		KIF6	RAB4A		KCNE5
GDPD4	IRS1		CYP4B1	HOTTIP		CYTH4	HTRA2		KLHDC4	RAB8A		KCNJ1
GDPD5	ITGA2B		CYTH4	HOXA11-AS		DAB2IP	IDI1		KLHL15	RAD51D		KCNK12
GGT1	ITGA5		D2HGDH	HOXA2		DALRD3	IFITM10		KMT5B	RALGAPB		KCNQ2
GHITM	ITGAX		DAB2IP	HOXD1		DAPL1	IFNGR2		KRT78	RAMP1		KCNV1
GLIS3	ITGB3		DACT2	HPGDS		DAXX	IFT80		KRTAP5-10	RASAL3		KCTD1
GLRA4	ITIH5		DALRD3	HRK		DBNDD1	IL10RB		LAMA1	RETN		KCTD3
GLT8D1	JRKL		DAP	HSD11B1L		DBNL	IL3		LANCL1	RGS5		KIF17
GLYR1	KANSL1		DBI	HSPA12A		DCAF17	IL6ST		LAPTM5	RGS9		KIFC2
GMDS	KBTBD2		DBNL	HSPA1L		DCDC1	ILK		LAT	RHOBTB1		KIRREL1
GNAS	KCNC4		DCAF13	HSPA8		DCLK2	IMPA2		LCK	RIF1		KLHDC4
GOSR2	KCNIP1		DCAKD	HSPB6		DCLRE1C	INF2		LDLRAP1	RIMS1		KLHL28
GPATCH3	KCNIP4		DCBLD2	HSPG2		DCUN1D5	INMT		LGALS2	RNF150		KLHL36
GPR151	KCNJ13		DCDC1	HTRA1		DDHD2	INPP5A		LHX4	RNF166		KLK7
GPR17	KCNJ6		DCTN2	IFT74		DDOST	INTS12		LINC00222	ROR1		KLRD1
GPSM1	KCNMB2		DCTPP1	IGF2		DDX39A	INTS6-AS1		LINC00485	ROR2		KNDC1
GRAMD4	KCNMB4		DDB1	IGF2BP2-AS1		DEAF1	IPO5		LINC00486	RP1L1		KRBOX1-AS1
GRB10	KCNT1		DDHD2	IGLON5		DECR1	IRAK1BP1		LINC00513	RRAGB		KRTAP4-8
GRHL2	KCTD10		DDX17	IGSF9B		DECR2	IRGC		LINC00635	RRP9		KXD1
GRHPR	KCTD14		DDX39A	IKZF1		DEDD2	ISG20L2		LINC00642	RSPH1		LAIR2
GRIA3	KDM1B		DEAF1	IL6ST		DEFB121	JAKMIP3		LINC00658	RTN2		LAMA1
GRIA4	KDM5B		DEDD2	IMMT		DGAT2	JAM3		LINC00678	SAPCD1		LAMB1
GRIK1	KHDC1		DEF6	IMPDH1		DGKA	JPH1		LINC00682	SBNO1		LAMTOR1
GRIP1	KIF19		DEGS2	INHBC		DGKI	JTB		LINC00877	SCUBE1		LAMTOR4
GRM2	KIF20A		DGCR5	INPP4B		DGKZ	KAT6B		LINC00934	SEC63		LAPTM5
GRM5	KIF21A		DGKA	INPP5A		DHX16	KCND1		LINC00944	SEMA3A		LARP4
GSE1	KIF3A		DHDDS	IPCEF1		DIDO1	KCNH2		LINC00954	SERPINA4		LCK
GSN	KIRREL3		DHRS1	IRGC		DIO2	KCNK3		LINC00971	SETBP1		LDLRAP1
GSPT2	KL		DHX16	IRGQ		DISC1	KCNQ5		LINC01013	SETD6		LHX9
HACD2	KLHDC10		DIO1	IRX5		DLG1	KCP		LINC01019	SFMBT1		LINC00111
HADH	KLHDC9		DISC1	IST1		DLX6	KCTD1		LINC01060	SH3BP4		LINC00205
HAL	KLK2		DISP1	ITGA4		DMAP1	KCTD14		LINC01142	SIAE		LINC00327
HAPLN1	KMT2A		DKFZP434A062	ITGA7		DMRT2	KDELR1		LINC01206	SIPA1L1		LINC00426
HAUS6	KMT2E		DLC1	ITGB2		DMTF1	KDM1B		LINC01285	SIRPD		LINC00486
HBS1L	KMT5A		DLG1	ITK		DNAJB3	KIF2A		LINC01415	SLC16A3		LINC00608
HDGFL2	KRT222		DLK1	ITSN2		DNAJB4	KIF5C		LINC01473	SLC24A3		LINC00612
HERC2	KRTAP22-2		DMRTB1	IVNS1ABP		DNAJC1	KIF6		LINC01503	SLC25A5-AS1		LINC00877
HES6	KRTAP4-11		DNAH12	JADE1		DNAAF5	KIF9		LINC02393	SLC27A1		LINC00908
HHAT	L3MBTL2		DNAH6	JAK3		DOCK8	KIAA0825		LINC-PINT	SLC2A5		LINC00922
HIP1	LCORL		DNAJA2	JARID2		DPAGT1	KIAA2013		LMBR1	SLC35A1		LINC00944
HIP1R	LETM2		DNAJC1	JCAD		DPYSL2	KLF13		LMF2	SLC44A3-AS1		LINC00954
HLA-DPB1	LHCGR		DNAJC4	KANK4		DPYSL4	KLHL29		LOXL1-AS1	SLC7A14		LINC00994
HM13	LHX3		DNMT3A	KANSL2		DPYSL5	KMT2A		LRAT	SLC7A4		LINC01060
HMCN1	LIF		DNTT	KAT6B		DRAXIN	KMT2C		LRCH3	SMARCA1		LINC01095
HMGN2	LINC00092		DNAAF5	KCNJ10		DTNBP1	KNCN		LRRC20	SMG8		LINC01424
HNF4G	LINC00161		DOCK8	KCNJ6		DUBR	KRTAP2-4		LRRC8C	SMYD1		LINC01533
HNRNPH1	LINC00472		DOK1	KCTD16		DUSP19	LAPTM4B		LTN1	SNORD20		LINC02245
HNRNPM	LINC00682		DPH6-DT	KDM4C		DAAM2	LDAH		LUC7L3	SOCS2		LIPN
HOXA5	LINC00707		DPP6	KDM5C		E2F7	LEO1		LYPD5	SORCS3		LLGL2
HOXC13	LINC00853		DRAXIN	KIF1B		EBF1	LEPROT		LYRM4	SPEF2		LMCD1-AS1
HOXC9	LINC00877		DTHD1	KIF26B		EBF3	LGALS2		MAML3	SPINT2		LPAR2
HOXD11	LINC00917		DTNA	KIF2A		EDEM1	LGMN		MAMSTR	SPIRE1		LRR1
HOXD9	LINC00954		DUBR	KIAA1614		EDRF1	LINC00476		MAP3K15	SPPL2B		LRRC15
HRK	LINC00964		DUOXA1	KLC2		EEF2	LINC00598		MAPK8IP3	SPTBN4		LRRC2
HS2ST1	LINC00996		DUS1L	KLHDC8A		EEFSEC	LINC00606		MAS1L	SRD5A3-AS1		LRRCC1
HS3ST4	LINC01011		DUSP1	KLHL29		EFCAB11	LINC00607		MASP1	SRRM3		LRRFIP1
HSD52	LINC01019		DYNLRB1	KLK2		EFHC2	LINC00632		MAST3	SSH3		LSM2
HSF1	LINC01166		E2F8	KLRG2		EFNB1	LINC00888		MCM9	ST7-OT4		LYRM4
HSF4	LINC01233		EBF1	KMT2A		EGFLAM	LINC00943		MCTS1	ST8SIA2		LZTS2
HVCN1	LINC01237		EBLN3P	KMT2E-AS1		EGR2	LINC00944		MECOM	SYN2		MAGEA8-AS1
HYDIN	LINC01257		ECPAS	KRBOX4		EHBP1L1	LINC00954		MED1	SYNDIG1		MAGIX
HYOU1	LINC01305		EDEM1	KRTAP3-1		EIF4E1B	LINC01006		MED12L	SYTL4		MAMLD1
ICMT	LINC01415		EDEM3	KRTAP4-8		EIF4G2	LINC01091		MED9	TACC2		MAMSTR
ID3	LINC01551		EEF2	L1CAM		EIF5A	LINC01346		MEF2C-AS1	TBC1D22A		MAP2K2
IER2	LINC01569		EFCAB1	L1TD1		ELFN2	LINC01359		MEIS2	TBC1D8		MAP3K8
IGFBP5	LINC01588		EFCAB11	LAPTM5		ELMO2	LINC01555		MESP2	TBX5-AS1		MAPK8IP3
IGHMBP2	LINC01699		EFCAB12	LARGE1		EMC3	LITAF		METTL21A	TCN1		MAPKBP1
IL12A-AS1	LINC02587		EFCAB14-AS1	LARP6		EML1	LMBRD2		MFAP4	TCOF1		MAPT
IL1R1	LPAR1		EFHC2	LCK		EML3	LMCD1-AS1		MFGE8	TDRD1		MAS1L
IL1RL2	LPP-AS2		EGFR	LCLAT1		EMP1	LMNB1		MGAT4D	TEAD3		MBP
IL22	LRRC27		EGR3	LCP1		ENDOV	LMO4		MGAT5B	TERF1		MC1R
IL4R	LRRC46		EHMT1	LEO1		ENPP4	LMTK3		MICAL2	THSD7A		MCM9
ILF3	LRRC70		EIF3G	LGALS2		EPB41L4B	LOXL1-AS1		MITF	TIMM17B		MCOLN1
ILF3-DT	LRRIQ3		EIF3IP1	LHFPL5		EPHA7	LPCAT2		MKS1	TMCO3		MDM4
IMP3	LSM14A		EIF3K	LINC00476		EPOP	LPP		MLANA	TMEM108		MDS2
ING5	LURAP1L		EIF3L	LINC00511		EPPK1	LRP4		MMEL1	TMEM182		MED12L
INKA2-AS1	LVRN		ELAC1	LINC00643		EPS15	LRPAP1		MMP26	TMEM45A		MEF2C-AS1
INSYN1	LY6G5B		ELN	LINC00689		ERBB2	LRRC36		MORC2-AS1	TMEM82		MEGF11
IPO13	LY6G6F		ELOA-AS1	LINC00923		ERCC8	LRRC52		MPZL2	TNFRSF13C		METRNL
IQCA1	LYPLAL1-DT		ENPP4	LINC00954		ERGIC3	LRRC69		MRGPRX2	TPH2		MEX3B
IRAK3	LZTS3		EOMES	LINC00992		ERI2	LRRC74A		MROH8	TPM3		MFNG
IRF2	MAGEC1		EPC2	LINC01005		ERMARD	LRRFIP1		MRPL19	TPPP3		MGAT4B
IRF5	MAP2		EPHA7	LINC01097		ESYT2	LSM10		MRPL34	TREML1		MGAT4C
IRX3	MAP4		EPHA8	LINC01116		ESYT3	LSM2		MRPL48	TRIO		MGAT4D
ISG20L2	MAPRE2		EPHX2	LINC01121		EWSR1	LUC7L3		MRPS34	TRPM4		MGC27382
ITGA8	MASTL		EPN1	LINC01134		EXOC3	LY6G6F		MS4A15	TSPEAR-AS2		MIATNB
JAK3	MCEE		EPOP	LINC01146		EXTL3	MACROD2		MSI1	TTC7B		MIB2
JAKMIP1	MCF2L		ERAP2	LINC01229		F7	MAGEA8-AS1		MSI2	TTLL2		MIEF2
KALRN	MEG3		ERBB2	LINC01415		FADS3	MAGEB6		MTAP	TYMP		MIPOL1
KAT5	METRNL		ERBB3	LINC01547		FAH	MAGEC1		MTHFD1L	UCP1		MIR663AHG
KAZALD1	MIR100HG		ERCC3	LINC01555		FAM114A1	MAGIX		MTMR10	UGT1A6		MIR99AHG
KBTBD4	MMS22L		ERCC8	LINC01572		FAM135A	MAGOHB		MUC2	UPF1		MLC1
KCNA2	MOCS3		ERICH5	LINC01588		FAM171B	MAP1LC3B		MYLK2	UVSSA		MLPH
KCNAB2	MORN1		ERLIN2	LMBR1		FAM183A	MAP3K7CL		MYNN	VAT1L		MLX
KCNC4	MORN3		ERMARD	LONP2		FAM20B	MAP9		N4BP2L1	VIM-AS1		MMAB
KCNG3	MPIG6B		ETAA1	LOXL3		FAM53A	MAPK3		NAP1L3	VPS35		MPL
KCNH6	MPRIP		EXTL3	LPIN1		FAM53C	MAPKAPK3		NCAPH2	VSTM5		MPPE1
KCNH7	MROH7		FADS1	LPL		FAM71E1	MARK1		NCKAP5	VWA5A		MPV17
KCNK10	MRPL36		FADS3	LRP3		FAM76A	MASTL		NCOR1	WASHC2C		MPZL1
KCNMB4	MS4A2		FAIM	LRRC41		FANCF	MAT2B		NDUFS4	WDFY4		MRGPRX2
KCNQ1	MSI2		FAM102A	LRRC74A		FASTKD2	MATN3		NECAP2	WDR5B		MROH2A
KDM1A	MSR1		FAM111A	LTB4R2		FBF1	MATN4		NECTIN4	WDR87		MRPS36
KDM2B	MTF2		FAM120C	LTBP2		FBH1	MAU2		NEUROD6	WFDC1		MRPS7
KDM4A-AS1	MTHFD1L		FAM126A	LTBP3		FBLIM1	MBD4		NFASC	WNK2		MT1X
KDM4B	MTR		FAM126B	LYNX1		FBLN2	MCF2		NFIA	WNT3		MTR
KHNYN	MTUS2-AS1		FAM135B	M6PR		FBXL13	MCPH1		NFKBID	XPO5		MUC17
KIF19	MUC19		FAM169A	MADD		FBXO11	MCRS1		NGRN	YTHDF2		MUC3A
KIF26B	MYBL2		FAM186B	MAGT1		FBXO33	MCTP2		NHLH2	YWHAH		MUC5AC
KIF5C	MYCNOS		FAM222A	MALL		FBXW5	MDGA2		NHLRC1	ZBED4		MUS81
KIF6	MYH9		FAM228B	MAMDC2		FCMR	MEG3		NMB	ZC3H12D		MYADM
KIR3DX1	MYL9		FAM234B	MAML1		FCRL1	MEIS2		NOL4L	ZFYVE28		MYLK2
KIRREL3	MYO5A		FAM53A	MAMSTR		FCRLB	METTL23		NR2F2	ZNF112		MYO10
KIAA0319L	MYOT		FAM53C	MAN1B1		FENDRR	MEX3B		NRSN1	ZNF215		MYO6
KIAA1109	MYOZ3		FAM76A	MAN2C1		FGD1	MFAP2		NSD3	ZNF275		MYOZ3
KIAA1217	NADK2		FAM83B	MANF		FGF1	MGMT		NSDHL	ZNF284		NADSYN1
KLF2	NATD1		FAM98B	MANSC4		FGF13	MIATNB		NSRP1	ZNF431		NAP1L4
KLHL11	NDST1		FANCI	MAOB		FGF19	MICAL1		NSUN5	ZNF454		NBEAL2
KMT2A	NEPRO		FBF1	MAP4		FGF4	MID1IP1-AS1		NT5C2	ZNF567		NCAM1
KMT2E	NEURL2		FBH1	MAP7D2		FGL1	MIR497HG		NTF3	ZNF705G		NCOR2
KNDC1	NFKBIL1		FBLN2	MAPK14		FKBP6	MIR9-3HG		NUBP2	ZNRD1ASP		NCR1
KRBA2	NIM1K		FBN3	MAPK15		FLJ30679	MKNK1-AS1		NUDT10	ZSWIM9		NDST4
KRT10	NIPAL4		FBRS	MAPK6		FLT3LG	MLF2		NUMBL	AAR2		NDUFAF2
KRT17	NKAIN4		FBXL13	MAPKAPK3		FMNL2	MLX		NUTF2	AASDH		NDUFB2
KRT20	NKX2-4		FBXL16	MARS2		FMO4	MNAT1		NUTM2D			NDUFB6
KRT73-AS1	NLGN1		FBXL2	MAST1		FOXK1	MOB1A		NXPH4			NGRN
KRTAP10-4	NNAT		FBXO32	MBD2		FOXP4-AS1	MOB2		OBSCN-AS1			NISCH
KRTAP10-5	NNT		FBXO33	MBNL1		FRG1	MPC2		OLFML1			NKAIN4
KRTAP5-8	NOVA1		FBXO41	MCF2L		FRMD4A	MPDU1		OR7D4			NKIRAS2
KAAG1	NOX1		FCMR	MCHR2		FRMD7	MPG		OSMR			NKTR
L3MBTL2	NPHP3		FCRL1	MCM7		FRMPD2	MPIG6B		OSR1			NLRC5
LAPTM4B	NRG3		FCRL6	MDH1B		FRMPD3	MPL		OTOGL			NMUR1
LENG8	NRGN		FCRLB	MDS2		FXR2	MPND		OTUB1			NOSIP
LETM1	NRIP1		FERMT3	ME3		FXYD1	MPPED2		OXR1			NPHP4
LEUTX	NRP2		FES	MECOM		FZD4	MPZL3		P2RX6			NPM2
LGMN	NUMBL		FGD1	MED1		FAAP20	MROH5		PABPC3			NPTN
LHX8	NYNRIN		FGD5	MEG3		GABARAP	MRPL12		PAGE2B			NR2E3
LIF	NAA50		FGF1	MEGF6		GABBR1	MRPL23		PAGR1			NR4A2
LIMD1	OR10V1		FGF18	MEIOC		GABPB1-AS1	MRPS15		PAX2			NRIP3
LINC00092	OR2B2		FGFBP2	MEIS2		GABRB1	MSANTD1		PBLD			NRSN1
LINC00461	ORC3		FGFR2	MESTIT1		GABRE	MSANTD2		PCDH1			NSD2
LINC00467	OSTCP1		FLOT2	METTL23		GAD2	MSRB1		PCDH11X			NSMCE1
LINC00473	OTUB2		FLT3LG	MFAP3		GAK	MTURN		PCDHA11			NSUN5
LINC00486	OXR1		FLT4	MFSD14A		GALNT4	MTUS1		PCGF3			NUTF2
LINC00539	P2RY12		FMNL2	MGA		GALNTL6	MUC12		PCNX4			OR12D3
LINC00635	PAIP2B		FMO1	MGAT4D		GAS2L2	MUC2		PCSK2			OR2C3
LINC00672	PAOX		FMR1-AS1	MGAT5		GAS5	MUC3A		PDE4A			OR2H2
LINC00682	PAPOLA		FNTB	MIA2		GATB	MUS81		PDZD7			OR2L13
LINC00689	PAQR4		FOSB	MIER3		GFI1B	MXD3		PER3			OR4B1
LINC00862	PARD3B		FOXK1	MINDY4		GFRA2	MYH7		PEX3			OR7D4
LINC00877	PARP4		FOXL1	MIR497HG		GGT7	MYL6		PFKFB3			OSBPL1A
LINC00881	PARVB		FOXR1	MIR646HG		GHRHR	MYO5C		PGAP3			OSBPL6
LINC01006	PAXBP1-AS1		FRMPD2	MIRLET7BHG		GIGYF2	MYRFL		PGM1			OTOP2
LINC01012	PCBP2		FRS2	MLKL		GIMAP5	NADSYN1		PHF12			OTUB1
LINC01229	PCDH11X		FRY	MLN		GLI2	NAGS		PHF14			OTX2
LINC01376	PCDHGA7		FTX	MLXIP		GLIS2	NAMPT		PI4KA			OXA1L
LINC01503	PCP2		FXN	MMACHC		GNA11	NAP1L4		PIAS4			OXR1
LINC01565	PCSK1		FXR2	MPL		GNAS	NCAM1		PLAU			P2RX5
LINC01588	PCSK6		FXYD4	MREG		GNL3L	NCKAP5		PLCL1			PALLD
LINC02236	PDE4A		FXYD5	MRGPRF		GNMT	NCL		PLEKHA5			PAN3
LINC02580	PDE8A		FAAP20	MRGPRX2		GNPNAT1	NCOR2		PLEKHG6			PAOX
LINC02587	PDLIM7		G0S2	MRTFB		GNPTAB	NDE1		PLIN4			PARD6B
LMNTD1	PEA15		GABARAP	MSANTD2		GPAT4	NDRG2		PLP1			PAX1
LMX1B	PER3		GABBR1	MSL3		GPD1	NDRG4		PLP2			PAX9
LRIT2	PEX6		GABBR2	MSRB3		GPRC5B	NDUFA2		PLPP5			PAXIP1-AS2
LRRC46	PGGT1B		GABPB1-AS1	MSX1		GPS1	NDUFS6		PMPCB			PBLD
LRRC8A	PGRMC2		GABRE	MTMR8		GRAMD1B	NDUFV2		PMVK			PCCA
LRRFIP2	PHF14		GABRR1	MTMR9		GRID1	NDUFV3		PNRC1			PCMT1
LRRIQ3	PHF6		GALNT9	MTNR1A		GRID2IP	NFASC		POFUT1			PDE11A
LSM2	PIAS1		GALR1	MTR		GRINA	NFATC1		POLR2E			PDE4A
LST1	PIFO		GAPDH	MTRF1		GSC2	NFIB		POM121L2			PDE7A
LTA4H	PIGM		GATA3	MUC2		GSDMB	NFYC		PON2			PDHA2
LTB	PIGZ		GATB	MUC3A		GSDMD	NGF		POTEF			PDIA5
LYPD3	PIWIL2		GCDH	MUS81		GSG1	NGRN		POU2AF1			PDK1
LYPD6	PLA2G12A		GDPD3	MYADM		GSTK1	NIPAL2		POU6F2			PDPK1
LYRM9	PLAGL1		GFI1	MYF6		GTF2E2	NIPSNAP2		PPM1N			PDX1
MAFK	PLBD2		GFI1B	MYH14		GUCY2D	NKAIN4		PPP1CA			PEX11G
MAN2A1	PLCZ1		GFRA1	MYLK		GULP1	NOC2L		PPP1CC			PEX3
MAP2K7	PLEKHG4B		GFRA2	MYO3B		GUSBP1	NPEPPS		PPP1R21			PGM1
MAP3K8	PLEKHM3		GFY	MYRF		H19	NPTN		PPP2R2D			PGPEP1
MAP4	PLSCR2		GGNBP1	MYSM1		HAPLN3	NPTX2		PQBP1			PHF21B
MAP4K2	PMM2		GHRHR	MYT1		HAS1	NR5A1		PRG4			PIAS4
MARK2	POLR3E		GHRL	MZT1		HCG18	NR5A2		PROSER3			PIBF1
MAST2	POU2AF1		GIMAP5	NAGS		HCRTR1	NRAV		PRPF38B			PIF1
MAZ	POU5F1		GLI2	NAP1L4		HDHD3	NRG4		PRPS1			PIGQ
MBD1	PPARA		GLIS2	NAV1		HECTD3	NRP1		PRR5-ARHGAP8			PIGZ
MBOAT2	PPP1R16B		GLS	NAV3		HECW1	NRXN1		PRSS33			PKHD1L1
MBP	PPP1R9A		GLT8D2	NBPF3		HEG1	NT5E		PSD3			PKP4
MCM9	PPP4C		GLYATL2	NCAM1-AS1		HERC2	NTHL1		PSMC2			PLB1
MED12L	PPP4R2		GNA15	NDEL1		HERC3	NUDCD3		PSMD14			PLEKHA7
MEFV	PRDM15		GNAS	NDRG4		HEXA-AS1	NUP58		PSRC1			PLEKHB2
MEIOC	PRIMA1		GNB1	NECAB1		HIKESHI	NYAP2		PTH1R			PLEKHG3
MEIS1	PRKAR2A-AS1		GNB2	NEK5		HIP1R	NAA10		PUM2			PLEKHG6
MEIS2	PRKG1		GNGT2	NEURL3		HIPK2	OAS2		RABGAP1L			PLEKHM2
MFAP3L	PRKN		GNL1	NFASC		HLA-A	OBP2A		RACK1			PLP2
MFSD5	PRMT3		GNPTAB	NFATC1		HLA-DMA	OPRL1		RAD1			PLXNB3
MGAT5B	PRMT5		GOLGA2	NGDN		HLA-DQB1	OR1F2P		RAP1GDS1			PODXL
MGMT	PROB1		GPAM	NHS		HLA-F	OR2AG2		RASGEF1C			POLA1
MICAL1	PRRC2B		GPATCH1	NOL4		HMG20B	OR2C3		RASSF2			POLR1A
MIEF1	PRSS37		GPR143	NOLC1		HMGB3	OR52J3		RBM12			POLR2K
MIR100HG	PRSS56		GPR153	NOTCH1		HMGN1	OR8J3		RBM15			POU6F2
MIR7515HG	PRUNE2		GPR68	NPHP4		HNRNPA2B1	OSBPL9		RBM25			PPP2R2B
MIR99AHG	PSCA		GPSM1	NPM3		HNRNPU	OSR1		RBM39			PPP6R1
MKI67	PSD2		GPX1	NR2F1		HOMER1	OSTCP1		RCAN2			PREB
MLLT1	PSMD4		GPX4	NR5A2		HOMEZ	OTOP3		RDM1			PRF1
MMADHC	PSMD9		GRK2	NRG2		HOXA10	OTUB1		RFX5			PRKAR1B
MMP15	PSME3		GSC2	NRP1		HOXA5	OXNAD1		RFXAP			PRLR
MMS19	PTCH1		GSTM2P1	NRXN1		HOXA9	P2RX5		RGS22			PROKR1
MOBP	PTGES3		GTF3C3	NSUN6		HOXC4	P2RX7		RHOH			PRPF19
MOK	PTP4A1		GTSF1	NT5C1B		HPCAL1	P2RY1		RIMKLB			PRPSAP2
MOSMO	PTP4A2		GUCY2D	NTNG2		HPS1	P2RY12		RIMS3			PRRG3
MPRIP	PTPRJ		GZMB	NUP43		HS3ST1	PABPC4L		RIPOR2			PRRG4
MRPL16	PTTG1IP		GZMH	NWD2		HS6ST1	PAFAH1B2		RMI2			PRSS33
MRPL18	PUS3		H19	NXPH1		HSPA4	PAG1		RNF182			PSMD3
MRPL19	PXMP4		HAPLN3	NYNRIN		HTATSF1	PANX2		RNF39			PSRC1
MRPS18B	PYGO1		HAS1	NAA16		HTR3E	PAPOLA		RNF41			PSTPIP2
MRPS6	PYY2		HAT1	OR10G8		HTRA1	PARD3		RNMT			PTGES2
MSRA	RAB11FIP1		HAVCR1	OR2C3		HTRA2	PARP4		RNPC3			PTGES2-AS1
MSRB1	RAB19		HAX1	OR5E1P		HUS1B	PARVB		ROBO2			RAB1B
MTM1	RAB1B		HCRTR1	ORC4		HVCN1	PBK		RPL18A			RAB40C
MTRR	RAB28		HDAC10	OSR2		IAH1	PCCB		RPL23			RABGEF1
MVB12B	RAB37		HDAC11	OTOG		IBA57-DT	PCDH1		RPL26L1			RACK1
MYC	RAD21-AS1		HDGFL3	OTOS		ICAM1	PCDHA11		RPL31			RAG2
MYCN	RADIL		HDLBP	OXR1		ID2	PCDHA7		RPL39			RALYL
MYH9	RALBP1		HECTD2	P2RX1		IFNAR2	PCDHGA8		RPL41			RAPH1
MYO9B	RAP1GAP		HERC3	P2RX5		IFNGR2	PCNX2		RPS2			RASSF7
NAPSA	RASSF5		HEXA-AS1	PACSIN1		IGSF8	PCP4L1		RPS6KA3			RAVER1
NAV3	RBBP4		HGS	PADI2		IKBKE	PDE1C		RSPH14			RBBP4
NBEAL2	RBL1		HHEX	PAFAH1B2		IKBKG	PDE4A		RSPH4A			RBM41
NDRG2	RET		HHLA2	PAG1		IKZF1	PDE4D		RUNX1			RCC2
NDUFB1	RGS7BP		HIBADH	PAX8		IL16	PDE4DIP		RUSC1-AS1			REC114
NDUFS2	RHBDL2		HIP1R	PAXBP1		IL18BP	PDP2		RUVBL1			RELL2
NEAT1	RHOB		HIPK2	PCAT18		IL1RL2	PDS5A		RWDD1			RFX2
NECTIN3	RHOBTB1		HLA-DMA	PCAT6		IL27RA	PEA15		SARDH			RHOH
NEK11	RHOD		HLA-DQB1	PCBD1		IL36G	PEG3		SBF1			RIMBP2
NELL2	RNASET2		HLA-DQB2	PCBP1-AS1		ILK	PELP1		SCAMP1			RIMS3
NEMP2	RNF151		HM13	PCDH1		IMPA2	PF4		SCN8A			RMI2
NEPRO	RNF183		HMGB3	PCDH9		INCENP	PFN2		SDHC			RNF130
NEURL2	RNF216		HMGCR	PCDHA11		ING5	PGD		SDR16C5			RNF17
NEXMIF	ROCK2		HMGN3	PCDHA7		INPP4B	PHC2		SEC22A			RNF39
NF2	RPL7A		HNF4G	PCDHGA2		INPP5F	PHF20L1		SELENOI			RNF41
NFATC2	RPN1		HNRNPA3	PCDHGC4		INPP5K	PHF23		SEMA3A			ROBO2
NFKBIA	RPP30		HOPX	PCP4L1		INSYN2B	PHKG2		SEMA5A			ROM1
NFKBIB	RPSA		HOTAIR	PCSK6		INTS6	PIGQ		SEMA6D			ROR2
NFKBIL1	RSC1A1		HOXA10	PCYT2		IP6K3	PIK3C2B		SERINC3			RP1L1
NFKBIZ	RSRP1		HOXA5	PDE4D		IPO7	PINK1		SERP2			RPL23
NFS1	RTN2		HOXB3	PDHA1		IQCA1	PIR		SERPINA1			RPL28
NFYC	SAXO2		HOXB4	PDK2		IRAK1	PISD		SERPINA5			RPL29
NHS	SBDS		HOXC4	PDP2		IREB2	PITPNM3		SEZ6			RPL31
NHSL1	SCARF1		HPCAL1	PHF23		IRF6	PIWIL1		SF1			RPL34
NICN1	SCD5		HPSE2	PHKA2		ISG20L2	PLAC8		SFMBT2			RPS10
NMT1	SCG3		HPYR1	PICALM		ITCH	PLAU		SFRP4			RPS6KA2-AS1
NOL4	SCN3B		HS3ST1	PIGC		ITGA6	PLB1		SH3BGRL3			RTP1
NOP14-AS1	SCOC-AS1		HSF1	PIK3R1		ITGA8	PLEKHH1		SH3KBP1			RUNX1
NOS2	SCPEP1		HSPB9	PILRA		ITGAX	PLEKHJ1		SHTN1			RUNX3
NPNT	SCRN3		HTR3C	PLA2G3		ITGB2-AS1	PLPP2		SIRPB2			RUSC1-AS1
NPSR1	SDAD1		HTRA1	PLAC8		ITGB3BP	PLXNA2		SLAIN2			SARNP
NPW	SDC1		HUS1B	PLAC9		ITIH3	PM20D1		SLBP			SCAMP2
NPY1R	SDCCAG8		HVCN1	PLBD2		ITPR2	PNPLA1		SLC17A8			SCAND2P
NR4A2	SDHA		IAH1	PLCH2		JDP2	PNRC1		SLC19A3			SCMH1
NREP	SEC14L2		ID2	PLP2		JPT2	POLE		SLC20A2			SCNN1D
NRIP1	SELENOH		IDH3G	PNMA5		JRKL	POLR1D		SLC22A23			SCRT1
NSMCE1	SELENOV		IGDCC4	POF1B		JUN	POLR2F		SLC35E2B			SDHC
NSMCE2	SEMA3A		IGFALS	POLD2		KALRN	POMGNT2		SLC35F5			SERINC5
NT5DC3	SERBP1		IGSF11-AS1	POLE		KAT7	POU3F3		SLC37A1			SEZ6L2
NTN4	SERF2		IKBKB	POLR3E		KBTBD6	PPIA		SLC39A14			SFRP1
NUDT16	SERPINA3		IKBKG	POMGNT2		KCNB1	PPIE		SLC39A9			SGK2
NUDT6	SETD3		IKZF1	POU6F2		KCNE5	PPP1CA		SLC44A2			SGSH
NUDT9	SETD7		IL11RA	PPARG		KCNH8	PPP2R1B		SLC5A12			SGSM3
NXNL2	SFN		IL16	PPP1R1A		KCNJ3	PPP2R2A		SLIRP			SH2B1
NXT1	SFRP4		IL20RA	PPP1R21		KCNK6	PPP2R2D		SMIM27			SH2D2A
OFD1	SH3BGRL3		IL36G	PPP2R2A		KCTD1	PPP4C		SMO			SH3BP4
OPA3	SH3BP1		IL6ST	PRAME		KCTD14	PPT1		SNAPC1			SHBG
OR51D1	SH3BP4		IL7	PRCD		KCTD20	PRDM2		SNED1			SHC1
OR6C75	SH3KBP1		ILK	PRDM12		KDELR1	PRDX3		SNHG14			SHROOM3
OR6X1	SH3RF1		INF2	PRDM16		KHDC1	PRELID1		SNORA13			SHTN1
OR8D2	SHISA9		INKA2	PREP		KIDINS220	PRELID2		SNORD115-2			SIGLEC9
OSTM1	SHISAL2A		INO80E	PRKACB		KIF13B	PRKAR2B		SNORD19			SIM1
OVCA2	SHMT1		INPP4B	PRKG1		KIF17	PRKCB		SNORD58A			SIPA1L1
PACSIN1	SIRPB1		INPP5A	PRM1		KIF19	PRKCD		SNRPE			SIRT3
PADI4	SIRT7		INPP5E	PRMT5		KIAA0930	PRKCQ-AS1		SNTA1			SIRT7
PAPPA2	SKI		INPP5K	PROX1-AS1		KLF11	PRMT2		SNX29			SIT1
PAPSS1	SLC10A4		INSYN2B	PRR5-ARHGAP8		KLF13	PRPF19		SNX32			SLC15A4
PARD6G	SLC12A5		INTS6L	PRSS22		KLF6	PRR5-ARHGAP8		SNX9			SLC16A9
PAX3	SLC17A6		IPCEF1	PRSS50		KLHL26	PRSS50		SOAT2			SLC1A3
PAXBP1	SLC22A11		IPO5	PRUNE2		KLHL34	PSG8		SORBS1			SLC1A7
PCDH10	SLC22A9		IQCN	PSEN2		KLHL6	PSKH2		SP140			SLC22A12
PCDH12	SLC25A46		IRS2	PSMD8		KLK10	PSMD13		SPACA3			SLC22A2
PCDH15	SLC26A2		ISM2	PSMG2		KLK7	PSMD6		SPATA13			SLC30A3
PCDH8	SLC2A11		ITCH	PTGER3		KMT2A	PSME1		SPATA21			SLC35A3
PCDHA5	SLC35F3		ITGA6	PTGS1		KMT2B	PSMG2		SPATA7			SLC37A1
PCDHGA8	SLC38A6		ITGA8	PVT1		KMT5B	PTBP3		SPEG			SLC44A3-AS1
PCDHGB1	SLC5A11		ITGB2-AS1	PWAR1		KNDC1	PTCHD3		SPG7			SLC7A6
PCDHGB4	SLC6A1		ITGB3BP	PXDC1		KPNA6	PTGS1		SPIN4			SLC8B1
PCSK6	SLC6A19		ITGB5	PXN		KRI1	PTPRZ1		SPRR4			SLC9A5
PCYT2	SLC6A4		ITIH3	PYCR1		KRTAP10-11	PWWP2A		SPTY2D1			SMIM27
PDHA1	SLC7A14		ITM2C	PYM1		KRTAP13-2	PXDN		SREBF1			SMOC2
PDLIM3	SLC9A3		ITPRIPL1	QSOX1		KRTAP21-1	PXN		SRSF11			SMPD3
PDLIM7	SLX4		ITSN1	RAB40C		KSR2	QSOX1		SRSF2			SNCAIP
PDZD2	SMAD4		ITSN2	RABEP2		KXD1	RAB22A		SRSF5			SNHG14
PER3	SMC1A		JAK3	RACK1		KYNU	RAB30		ST3GAL1			SNRPE
PEX10	SMC1B		JAKMIP2	RAG2		LAMB1	RAB3IP		ST6GALNAC3			SNX29
PEX11B	SNAP47		JMJD7-PLA2G4B	RAP1GAP		LAMTOR4	RABGAP1L		ST7			SOD3
PEX6	SNORA11C		JPT2	RASAL1		LAPTM5	RAP1GAP2		ST8SIA3			SORBS1
PHC1	SNORA72		JTB	RASGRP1		LARGE1	RASGEF1B		STAG3			SORCS3
PHF8	SNORD18A		KAZALD1	RASSF10		LARP1B	RASGRP2		STK4			SPATA21
PHKA2-AS1	SNORD66		KBTBD6	RASSF2		LARS2	RBFOX1		STOX2			SPEG
PI4KB	SNRPN		KCNB1	RASSF6		LASP1	RBM20		STT3B			SPEN
PIAS4	SNTG2		KCNH5	RAX		LDAH	RBM33		SUGT1P3			SPESP1
PIEZO1	SNX27		KCNJ13	RBM24		LDHB	RCC2		SUN1			SPIN3
PIF1	SOBP		KCNK12	RBM25		LDLRAD1	RER1		SUSD4			SPINT2
PIGM	SORCS1		KCNK6	RELA		LDLRAP1	RET		SYNGR1			SPON2
PIGN	SPACA6		KCTD1	RELL1		LEP	RFPL4B		TAF15			SPTBN1
PIGZ	SPAG9		KCTD11	RER1		LEPROTL1	RGS9		TAPT1			SREBF1
PIK3CG	SPARC		KCTD12	RET		LGALS2	RHOG		TBC1D1			ST8SIA3
PITX2	SPATA2L		KCTD20	RFC2		LHFPL1	RHOT1		TBC1D22A			ST8SIA4
PLA2G2C	SPATA32		KDM5B	RFX2		LHX9	RIMS3		TBC1D25			STAMBP
PLEC	SPATA6		KDM6B	RHEB		LILRA2	RNF115		TBR1			STK11
PLEKHG1	SPHK2		KHDC1	RHEBL1		LIMK2	RNF130		TCAF1			STMN3
PLEKHG4B	SPSB1		KHDRBS2	RHPN2		LIMS1	RNF167		TCEAL6			SUN1
PLET1	SQSTM1		KHNYN	RIC8A		LINC00240	RNF17		TCF12			SUSD2
PLIN3	ST7-OT4		KIF17	RNASE1		LINC00486	RNF207		TCF25			SUSD4
PLPP1	STAM		KIF4A	RNASEH1		LINC00513	RNF41		TENM3			SYNJ2
PLPPR5	STAR		KIF7	RNF122		LINC00589	RNF6		TESPA1			SYT12
PLRG1	STIP1		KIAA0825	RNF130		LINC00632	RPP30		TEX41			SYT3
PLSCR2	STPG4		KIAA0930	ROCK1		LINC00652	RPP38		TFG			SYT6
PML	STX18		KLF11	RORA		LINC00672	RPS16		THEM4			SYTL2
POLD2	SUPT3H		KLF13	RPL15		LINC00841	RPS18		THRB			TAS1R3
POLE3	SV2B		KLF6	RPL29		LINC00877	RPS20		THUMPD2			TBX15
POLM	SYNDIG1		KLHDC4	RPL29P2		LINC00908	RPS6KB1		TIAL1			TBX4
POLR1C	SYT1		KLHL23	RPRD2		LINC00927	RPS9		TIAM2			TBXT
POMGNT1	SYT6		KLHL36	RPS11		LINC00954	RREB1		TIMM8B			TCEAL2
POU2AF1	TAF1A		KLHL6	RPS2		LINC01018	RSU1		TM6SF1			TCF15
POU5F1	TBC1D19		KLK4	RPS26		LINC01019	RTL8B		TMCO5A			TEX41
PPFIA2	TBC1D22A		KLK7	RPS6KA2		LINC01060	RTN2		TMED4			TFPI
PPL	TBX1		KLRD1	RPS6KB1		LINC01132	RTN4IP1		TMED7-TICAM2			THADA
PPP1CC	TCEA2		KMT2A	RPUSD1		LINC01142	RUFY1		TMEM132A			THOC2
PPP1R12B	TCERG1L		KMT2B	RSRP1		LINC01206	RYK		TMEM178B			TIAL1
PPP1R8	TDG		KNDC1	RTCA-AS1		LINC01257	S100A11		TMEM179			TJP3
PPP3CC	TDRD1		KPNA5	RTL1		LINC01285	S100B		TMEM229B			TKFC
PPP6C	TDRD5		KRI1	RUSC1-AS1		LINC01315	SCARA5		TMEM232			TLDC2
PRAG1	TDRP		KRT71	RYR3		LINC01359	SCCPDH		TMEM35A			TM4SF1
PRAM1	TEP1		KRT78	S1PR3		LINC01424	SCYL2		TMEM44			TMEM101
PRAMENP	TET2		KRTCAP3	SAP30BP		LINC-PINT	SDHA		TMEM72-AS1			TMEM120B
PRDM15	TEX46		KSR1	SBF1		LIPG	SDHB		TNFAIP8L2			TMEM219
PRDM16	TF		LACTBL1	SCAPER		LL22NC03-63E9.3	SDHC		TNFRSF13B			TMEM229B
PRDM8	TGFB1		LAMA1	SCARA3		LMAN2	SEL1L		TNXB			TMEM232
PRICKLE2	TGFB2-AS1		LARGE1	SCARNA15		LMF2	SEMA3C		TOMM5			TMEM240
PRKCQ-AS1	TGFBR3		LAT	SCNN1A		LMO4	SENP8		TP53			TMEM241
PRKCZ	TGM2		LBHD1	SEC63		LMX1A	SERINC3		TPTE2			TMEM245
PRKDC	TGOLN2		LCAT	SELENOI		LPA	SGSM2		TRABD2A			TMEM63C
PRKRIP1	THBS1		LCK	SERAC1		LRCH3	SH3BP2		TRADD			TMEM64
PRPF18	THBS2		LCOR	SERHL2		LRP11	SHKBP1		TRAF3IP3			TMUB2
PRRG3	TINAGL1		LDLR	SERINC3		LRPAP1	SHROOM2		TRAPPC11			TMX4
PSAPL1	TIPIN		LDLRAD1	SERINC5		LRRC27	SHROOM3		TRIM10			TNFRSF11B
PSMG4	TLE4		LDLRAP1	SERTAD3		LRRC3B	SIAH1		TRIM39			TNIK
PSTPIP1	TMEM108		LEKR1	SETD7		LRRC42	SIGLEC7		TRIM50			TNRC18
PTCD1	TMEM132D		LEMD1	SETDB2		LRRC8B	SIRT2		TRIP12			TNXB
PTCH2	TMEM177		LEPROTL1	SFMBT2		LRRC8C	SIX2		TRMT13			TOLLIP
PTGER3	TMEM209		LETMD1	SGSM2		LRSAM1	SKAP1		TRMT44			TOMM5
PTGFR	TMEM235		LGALS2	SH2D5		LSM2	SLC12A7		TRPM7			TP53
PTP4A2	TMEM249		LGI2	SH3BGRL		LSM4	SLC15A4		TSPAN32			TP53I13
PTPDC1	TMEM25		LHPP	SHC2		LTB	SLC19A3		TSPEAR-AS1			TPM3
PTPN9	TMEM72-AS1		LHX4	SHLD3		LTB4R	SLC22A17		TSSK1B			TPPP
PTPRG	TMPRSS4		LHX9	SHOX2		LTK	SLC24A4		TTC29			TPST1
PTPRK	TNFRSF9		LIMS1	SHQ1		LUC7L3	SLC25A11		TTC7A			TPT1-AS1
PTTG1IP	TNRC18		LIMS2	SIGLECL1		LY6G6E	SLC26A2		TTN			TRAF6
PXMP2	TPM3		LINC00211	SIRT2		LYPD1	SLC26A5		TUBA1A			TRIM42
PXN	TPM4		LINC00221	SIX2		LYRM4	SLC27A6		TUBA1C			TRIM46
PYCR1	TPP1		LINC00470	SLA		LZTS2	SLC35A3		TUBA4A			TRIP12
PYCR2	TRIAP1		LINC00472	SLC12A4		MADCAM1	SLC35E2B		TUBB			TRMT13
PAAF1	TRIM39		LINC00504	SLC12A5		MAGEA8-AS1	SLC35F5		TUBB4B			TRPM3
QRFP	TRIQK		LINC00578	SLC16A7		MAGEB6	SLC36A2		TUFT1			TRPM4
RAB43	TSC22D1		LINC00607	SLC20A2		MAN2A2	SLC38A2		TYW1			TRPS1
RAB4B	TSEN54		LINC00632	SLC22A23		MAN2C1	SLC39A14		UBAC2-AS1			TSPAN2
RAD51D	TSPYL5		LINC00639	SLC22A8		MAP2	SLC39A3		UBE3B			TSPAN32
RAI1	TTC24		LINC00642	SLC24A4		MAP2K2	SLC44A1		UMOD			TSPEAR
RANBP3	TTC34		LINC00658	SLC25A3P1		MAP3K5	SLC44A2		UQCC3			TTC7A
RAP1GAP	TTLL11		LINC00689	SLC35F1		MAPK4	SLC4A8		UROC1			TTF2
RAPGEF4-AS1	TUBB		LINC00877	SLC37A2		MAPK8IP3	SLC5A12		USP45			TTLL5
RASGEF1A	TUBB1		LINC00908	SLC38A2		MAPKAPK2	SLC6A2		USPL1			TUBA1C
RASGRF2-AS1	TVP23C-CDRT4		LINC00922	SLC38A7		MARK2	SLC6A3		UTP23			TUBB
RBCK1	TWNK		LINC00943	SLC39A12		MARVELD1	SLC8B1		UTRN			TULP3
RBL1	TXNL4B		LINC00944	SLC44A4		MAS1L	SLF1		VAMP3			TULP4
RBMXL3	UACA		LINC00954	SLC4A8		MAST3	SLIT3		VAT1			TXLNB
RBPMS	UBE2C		LINC00957	SLC6A2		MBD3	SMAD9		VPS13B			UBASH3A
RCC1	UBE2E2		LINC00994	SLC6A3		MBD6	SMAGP		VSIG4			UBE2I
RELN	UBE2Q2P1		LINC01018	SLC6A4		MBNL2	SMC2		VSIG8			UBQLN4
REXO4	UBL7		LINC01019	SLC8A3		MBTD1	SMCO3		VSTM2B			UBTD2
RFPL4B	UGGT2		LINC01060	SLC9A5		MCF2L	SMURF1		VWA5B1			UHRF1
RGS7	UMAD1		LINC01089	SLIT3		MCM8	SMYD3		VWF			UQCC3
RGS7BP	UNC13D		LINC01121	SMAD9		MDH1B	SNAI3-AS1		WDR33			UQCRB
RGSL1	UNC5D		LINC01132	SMAGP		MDM2	SNAP23		WDR5			UROS
RHOH	URB2		LINC01193	SMG1		MDM4	SNAPIN		WIPF1			USH1G
RIMKLA	USP30		LINC01206	SMG7		MDS2	SNHG14		WNK1			USP2
RING1	USP33		LINC01347	SMIM30		ME1	SNHG17		WWOX			USP37
RIOK2	UST		LINC01550	SNCB		MED1	SNORD113-2		XKR7			USP43
RMND1	UTP23		LINC01558	SNED1		MED12L	SNRK		XPO5			UTP20
RNF135	UTRN		LINGO2	SNORA14B		MED16	SNTG1		XXYLT1			UXS1
RNF183	UTS2B		LMAN1L	SNORA2A		MEF2C-AS1	SNX10		YIPF4			VAMP8
RNF212	UVSSA		LMF2	SNORA3A		MEG3	SNX20		ZBED4			VAT1L
RNF216P1	UXT-AS1		LMNA	SNORA71B		MEGF11	SNX29		ZBED9			VDR
RNF34	VANGL1		LMO2	SNORA71D		MEIS1	SNX31		ZBTB12			VPS18
RNF38	VANGL2		LMO7	SNORD113-6		MEIS2	SOX13		ZBTB22			VPS51
RNFT2	VGLL4		LOXL3	SNORD115-37		MEPCE	SOX2		ZBTB25			VPS52
RNU12	VIL1		LOXL4	SNORD28		MESD	SOX9-AS1		ZBTB47			VSIG8
RORC	VIT		LRCH3	SNORD42B		METRNL	SP140		ZC3H11A			WASF2
RP1L1	VPS35		LRFN2	SNRPD2		METTL23	SP5		ZDHHC11B			WBP1
RPN1	VSTM2A		LRP10	SNRPD3		MFNG	SP8		ZFAT			WDFY4
RPS12	VSX1		LRRC27	SNTA1		MFSD5	SPAG6		ZFC3H1			WDR82
RPS3A	VWC2		LRRC3B	SNURF		MGAT4B	SPEG		ZFHX3			WFDC3
RPUSD2	VWF		LRRC49	SNX21		MGMT	SPSB3		ZFYVE28			WTAPP1
RSC1A1	WAC-AS1		LRRC8C	SNX24		MGRN1	SRSF9		ZMAT4			WWC2
RSPH9	WDR70		LRRC9	SNX3		MIA2	SSNA1		ZMYM5			XIST
RTBDN	WIPF1		LRRD1	SNX8		MIA3	SSTR2		ZMYND15			XKR6
RTEL1	WIPI2		LRRFIP1	SOWAHA		MICAL3	ST18		ZNF185			XPO6
RTN3	WNK3		LRRTM1	SOX2		MIF-AS1	ST6GAL2		ZNF248			YIF1B
RUFY4	WT1		LRSAM1	SOX3		MIR100HG	ST7L		ZNF252P			YIPF4
S100A1	XAB2		LRTM2	SP1		MIR4458HG	STAM		ZNF253			ZACN
S100A11	YBX1		LSM2	SPAG1		MIR646HG	STARD9		ZNF292			ZBED3
SAE1	YIF1B		LSM3	SPATA13		MKNK1	STIM1		ZNF331			ZBED5-AS1
SALL1	YLPM1		LSM4	SPATA22		MKS1	STMN1		ZNF367			ZDHHC7
SAMD12	YPEL4		LSMEM1	SPCS1		MLF1	STPG4		ZNF385C			ZFAND2B
SAMD5	ZBTB37		LTB	SPON1		MLF2	STX7		ZNF420			ZFAND4
SAPCD1	ZBTB44		LTBP3	SPPL2A		MLLT1	STXBP5		ZNF451			ZFAT
SCAND2P	ZBTB9		LUC7L3	SPRY1		MLLT6	SUN1		ZNF485			ZFHX3
SCARB1	ZCCHC17		LY9	SPSB3		MLX	SUPT20HL2		ZNF487			ZFP64
SCARNA5	ZEB1		LYPD1	SRARP		MLXIP	SVIL-AS1		ZNF518A			ZFP82
SCNN1D	ZFAND4		LYPLA2	SRCIN1		MMP26	SWI5		ZNF543			ZFPL1
SCPEP1	ZFAT		MADCAM1	SREK1IP1		MOB2	SYNE1		ZNF577			ZGRF1
SCRN3	ZFHX2		MAGEC1	SRPX		MPDU1	SYNGR2		ZNF709			ZKSCAN2
SEC14L3	ZFP1		MAK	SRSF12		MPG	SYNRG		ZNF714			ZMYM5
SEC31B	ZFP36L2		MAL	ST7L		MPO	SYT5		ZNF732			ZMYND15
SELENOV	ZNF20		MAMSTR	STAC2		MPP7	TAF8		ZNF804B			ZNF185
SEMA6D	ZNF251		MAN1A1	STARD7-AS1		MREG	TBC1D31		ZNF841			ZNF213
SERF2	ZNF280D		MAN1B1	STARD9		MRGPRF	TBCD		ZNF880			ZNF274
SERINC2	ZNF32		MAP2K2	STXBP4		MRGPRX2	TBL1XR1		ZP4			ZNF300P1
SETD3	ZNF330		MAP4	SUGT1P3		MROH2A	TCEAL5		ZSWIM4			ZNF335
SFTPA2	ZNF341-AS1		MAP4K4	SUPV3L1		MRPL43	TCERG1L		AAK1			ZNF347
SGCD	ZNF345		MAP7D2	SVIL2P		MRPS22	TCL1A					ZNF354B
SGPP2	ZNF438		MAPK8IP3	SYNDIG1		MRPS34	TCTE1					ZNF385D
SH2D3C	ZNF439		MAPKAPK3	SYPL1		MSANTD1	TDRD3					ZNF428
SH2D4B	ZNF470		MARCKSL1	SYT10		MSRB1	TECR					ZNF438
SH3BGRL3	ZNF48		MARCO	SYT15		MT1X	TEDC1					ZNF451
SH3BP4	ZNF542P		MAST1	SYT3		MTERF4	TENM3					ZNF48
SHANK1	ZNF551		MAT2B	TAS2R43		MTFR1L	TES					ZNF485
SHE	ZNF572		MATN1	TBC1D4		MTUS1	TEX41					ZNF487
SHISA9	ZNF577		MATN3	TBCB		MTUS2	TFG					ZNF512
SIAE	ZNF584		MAX	TCEAL5		MUS81	THBD					ZNF529
SIGLEC9	ZNF627		MBD3	TDRD1		MVB12A	THOC5					ZNF585B
SIMC1	ZNF658		MBD5	TEKT3		MXD4	THRB					ZNF629
SIN3B	ZNF705A		MBNL1-AS1	TENM3		MXRA7	TKT					ZNF767P
SIRPB1	ZNF709		MBP	TET3		MXRA8	TLE1					ZNF814
SIRT6	ZNF710		MCF2	TEX38		MYADM	TLE4					ZP4
SIRT7	ZNF81		MCF2L	TFDP2		MYB	TLR5					ZSCAN1
SKOR1	ZNF844		MCOLN1	TGFBRAP1		MYBPC2	TMBIM1					ZSCAN5B
SLAMF1	ZNF876P		MCRIP2	THEM4		MYH6	TMBIM6
SLC11A1	ZNRD1ASP		MCUB	THRAP3		MYL9	TMC6
SLC12A2	ZP1		MDH1B	THUMPD2		MYLK2	TMCC1
SLC12A5	AADAT		MDM4	TIE1		MYO1A	TMCO3
SLC15A1	AAK1		MDS2	TMBIM6		MYO3B	TMEM161A
SLC16A10			MED12L	TMC8		MYRIP	TMEM168
SLC1A6			MED22	TMED3		NABP1	TMEM178B
SLC25A19			MEDAG	TMEM104		NADSYN1	TMEM201
SLC26A11			MEG3	TMEM168		NAP1L3	TMEM229B
SLC27A1			MEIS2	TMEM18		NAXD	TMEM240
SLC2A11			MESP1	TMEM203		NBEAL2	TMEM91
SLC30A3			METRNL	TMEM223		NCAM1	TMTC4
SLC35A2			METTL23	TMEM243		NCEH1	TMUB2
SLC35A5			METTL8	TMEM26		NCKAP1	TNFRSF21
SLC35E1			MEX3A	TNFRSF25		NCOA1	TNFSF14
SLC35F3			MFF	TNNI1		NCOR1	TNKS2
SLC36A3			MFNG	TNNT1		NDE1	TNRC18
SLC38A6			MFSD12	TNRC18		NDUFA13	TNRC6C
SLC4A8			MFSD5	TNXB		NDUFAF6	TOR4A
SLC6A12			MFSD6	TPD52L2		NDUFB11	TP73
SLC6A3			MGAT3	TPH2		NDUFC2-KCTD14	TPD52
SLC9A3			MGAT4B	TPM2		NDUFV3	TPM1
SLC9A5			MGRN1	TPP2		NEBL-AS1	TPM3
SLC9B1			MGST3	TRABD2A		NELFB	TPPP
SLF2			MIA2	TRABD2B		NF1	TRAF3IP1
SLITRK5			MIA3	TRADD		NFIC	TRAPPC1
SMARCC1			MIAT	TRIL		NGEF	TRAPPC12
SMG7			MINDY2	TRIM2		NGRN	TRIM15
SMIM13			MIR100HG	TRIM37		NHLH2	TRIM39
SMIM3			MIR222HG	TRIM56		NISCH	TRIM40
SMOC1			MIR4458HG	TRIM67		NKAIN4	TRIP12
SNAP47			MIR9-3HG	TRIM71		NKTR	TRMT6
SNAPC4			MIR99AHG	TRMT44		NLRC5	TRPM3
SNCB			MKLN1-AS	TRMT61A		NMUR1	TRPM4
SNORA24			MKS1	TRO		NOP53	TTC9C
SNORD36A			MLANA	TRPM5		NOSIP	TTI1
SNORD36B			MLC1	TRPM7		NPM2	TUBA1C
SNORD42B			MLEC	TRPV1		NPM3	TUBA3C
SNORD56			MLF2	TSPAN10		NPTN	TUBA4A
SNORD59A			MLLT1	TSPAN31		NPTX1	TUBB
SNORD84			MLLT10	TSPEAR		NPY4R	TUBB1
SNORD99			MLX	TTC12		NR2E3	TUBGCP2
SNRPD3			MLXIP	TTC28		NR2F1-AS1	TUFT1
SNRPN			MMP23B	TTC9C		NR2F2	TXK
SORCS1			MPDU1	TUBA4A		NR4A2	TXNDC12
SOX13			MPI	TUBB		NR4A3	TYW1
SOX30			MPP7	TUBB1		NRCAM	UBA3
SP140			MPPE1	TVP23A		NRGN	UBE2A
SPAG17			MRGPRX2	TXNDC17		NRXN1	UBE2D4
SPATA22			MROH8	TXNL4B		NRXN3	UBE2F
SPATA6			MRPS22	TYK2		NSMCE1	UBE2J2
SPEF1			MRPS34	UBC		NSUN4	UBE2L3
SPEF2			MRPS5	UBE2K		NSUN5	UBE2W
SPG7			MS4A7	UBE2Q2P1		NSUN6	UBE3C
SPIDR			MSANTD1	UBL3		NT5C2	UHRF2
SPRY1			MSH2	UBXN7		NUAK1	UNC80
SRPX2			MSR1	UGT1A6		NUBP2	USP30
SRRM2			MTCP1	USP20		NUBPL	USP32
SRSF11			MTERF3	USP42		NUMBL	USP45
SSC4D			MTERF4	USP45		NUP62CL	USPL1
SSC5D			MTMR12	UXT		NUTF2	VAX1
SSPN			MTNR1A	VGLL2		NAA10	VAX2
STAG1			MTURN	VIT		OAZ2	VCL
STAG3			MTUS2	VPS13B		ODF3L2	VEZF1
STARD4			MUC21	VPS51		OLAH	VIPR2
STK24-AS1			MUS81	VPS53		OLFM1	VIRMA
STMN1			MXD1	VPS8		OLFML2B	VPS52
STOML1			MXI1	VWA5B1		OR10R2	VPS53
STON1-GTF2A1L			MXRA8	VWA5B2		OR51A7	VTA1
STX10			MYADM	WDFY3		OR51B6	VTI1A
SULT4A1			MYC	WDR17		OR52I2	VTRNA1-3
SUMO3			MYD88	WIPF1		ORC6	WBP1L
SUPT20H			MYF6	WNK1		OSBPL5	WDFY3
SUPT3H			MYH11	WNK4		OSBPL9	WDR86
SUSD4			MYH14	WWC2		OSR1	WIPF1
SYBU			MYH6	WWTR1		OTOP2	WNK1
TACC3			MYL10	ZBED4		OTOP3	WNT10B
TADA2A			MYLK	ZBED9		OTUB1	XPOT
TAF4B			MYLK2	ZC3H12C		OTULIN	YAE1
TAGLN			MYO10	ZC3H14		OTX1	YBEY
TAOK3			MYO1A	ZCCHC17		OTX2	ZBED9
TAPBP			MYO3B	ZDHHC5		OXA1L	ZBTB16
TAS1R1			MZF1	ZFC3H1		OXR1	ZBTB9
TBC1D13			NADSYN1	ZFHX3		P2RX1	ZC3H11A
TBC1D2			NAP1L4	ZG16B		P2RY13	ZC3H12A
TBC1D30			NAPA	ZNF133		P3H2	ZC3H12C
TBCB			NARF	ZNF136		P4HB	ZCCHC14
TBXAS1			NBAT1	ZNF185		PADI2	ZDHHC20
TCEA2			NCALD	ZNF195		PAIP1	ZFAT
TCF7L1			NCAM1	ZNF2		PANX2	ZFPL1
TCHH			NCKAP1	ZNF205		PARP4	ZFYVE26
TCP11			NCLN	ZNF217		PAWR	ZMIZ1
TEX13A			NCR1	ZNF257		PCCA	ZNF134
TF			NDUFA2	ZNF266		PCDH1	ZNF142
TGM4			NDUFAF3	ZNF331		PCDHA13	ZNF250
TGS1			NDUFB11	ZNF33A		PCDHB8	ZNF264
THAP11			NDUFS6	ZNF354B		PCIF1	ZNF287
THBS1			NDUFS7	ZNF385D		PCMT1	ZNF292
THBS3			NDUFS8	ZNF451		PCP4L1	ZNF32-AS3
THOC6			NDUFV3	ZNF490		PCYT1B	ZNF331
THOP1			NEBL-AS1	ZNF500		PDCL	ZNF33A
THRA			NEK7	ZNF507		PDE4A	ZNF354B
THSD1			NELL2	ZNF512B		PDE4D	ZNF366
THUMPD3			NETO1	ZNF518A		PDE4DIP	ZNF441
TIMM9			NF1	ZNF527		PDHA2	ZNF507
TJP1			NFE2	ZNF543		PDLIM1	ZNF527
TLK2			NFIA	ZNF586		PDS5A	ZNF547
TLR7			NFKBID	ZNF627		PEAK1	ZNF568
TLX1NB			NFRKB	ZNF638		PEBP1	ZNF577
TMEM109			NGEF	ZNF682		PELI3	ZNF581
TMEM151B			NINJ2	ZNF709		PEX11G	ZNF610
TMEM178B			NINL	ZNF792		PGD	ZNF625
TMEM182			NISCH	ZNF878		PGM1	ZNF665
TMEM199			NKAIN4	ZNF880		PHACTR2	ZNF674
TMEM204			NKD2	ZNF93		PHAX	ZNF746
TMEM212			NKG7	ZSCAN2		PHC2	ZNF773
TMEM229A			NKX2-8	ZSWIM4		PHF21B	ZNF790
TMEM229B			NLGN2	ZXDC		PHF23	ZNF836
TMEM230			NLRP3	AAGAB		PHF7	ZNF93
TMEM235			NLRP5	AAK1		PI4KA	ZSCAN25
TMEM248			NME5			PI4KB	ZUP1
TMEM249			NME9			PICALM	ZXDC
TMEM51-AS1			NMUR1			PIGL
TMPRSS11A			NOL4L			PIGZ
TNFSF13B			NONO			PIK3C3
TNNT3			NOP2			PIP5K1B
TNPO3			NOX4			PIR
TNRC6B			NOXO1			PIWIL2
TOMM34			NPDC1			PLA2R1
TP53AIP1			NPLOC4			PLAGL1
TP73			NPM3			PLAU
TPO			NPTN			PLB1
TPST1			NPY4R			PLEKHA5
TPTEP1			NR1H2			PLEKHA7
TRAF2			NR2E3			PLEKHB2
TRAK1			NR2F2			PLEKHO1
TRAPPC1			NR4A2			PLOD2
TRAPPC4			NRCAM			PLP2
TRAPPC6A			NREP			PLPP5
TRAPPC8			NRG2			PLXDC1
TRIM3			NRXN1			PLXNB3
TRIM4			NRXN3			PLXNC1
TRIM41			NSD3			PMPCB
TRIQK			NSMCE1			PNN
TRNT1			NSUN5			PNPLA2
TRRAP			NUAK1			PNRC1
TSC22D4			NUBP1			PODXL
TSEN54			NUDT22			POLA1
TSPAN9			NUPR1			POLD3
TSPOAP1-AS1			NUTF2			POLDIP3
TSPY26P			NAA10			POLR2J
TSR1			NAA16			POM121L2
TTC7B			OBP2B			POTEA
TTK			OGG1			POU4F2
TTN			OLFM1			PPIB
TUBA1B			OLFML2B			PPIL4
TUBA1C			OLIG1			PPM1A
TUBG1			OLMALINC			PPM1F
TXNDC15			OR2H2			PPP1CA
TXNL1			OR52I2			PPP1CC
TXNL4A			OR6C74			PPP1R11
TXNL4B			ORC6			PPP1R14D
UACA			OSBPL5			PPP1R21
UBAC2-AS1			OSCP1			PPP1R9A
UBE2D2			OTOP2			PPP2R2A
UBTD2			OTUB1			PPP2R2B
UBXN11			OTUD7A			PPP2R2D
UMPS			OVCH1			PPP4C
UNC13D			OXA1L			PRADC1
UNC5C			OXER1			PRDM11
UNC93B1			OXR1			PRDM13
UOX			P2RX1			PRELID1
UPRT			P2RX4			PRICKLE1
UQCC1			P2RX5			PRKAR1B
URB2			P2RY12			PRKAR2B
USF2			P2RY13			PRKCB
USP19			PA2G4			PRKCQ-AS1
UTP4			PABPC3			PRKD2
UXT-AS1			PACSIN1			PRKG1
VASP			PADI6			PRMT2
VCAN			PAG1			PROP1
VDAC2			PAK6			PRR29
VGLL4			PALLD			PRRG3
VPS26C			PAN2			PRSS23
VPS37C			PAOX			PRSS54
VSNL1			PARP1			PRTFDC1
VSTM4			PARP11			PSD4
VSX2			PART1			PSEN2
WAC-AS1			PARVG			PSENEN
WAS			PASK			PSG11
WDR19			PBLD			PSMA7
WDR45B			PBXIP1			PSMB8
WDR70			PCAT4			PSMD14
WFDC8			PCBP1-AS1			PSMD2
WIPF1			PCBP2			PSMD3
WNT3A			PCDH1			PSMF1
WNT7A			PCDHB12			PTCH2
WT1			PCED1B			PTH1R
XIAP			PCNX4			PTP4A1
XKR4			PDE11A			PTPN6
XRCC3			PDE1C			PTPRG-AS1
XYLB			PDE4A			PTPRZ1
XYLT2			PDE4B			PUM2
YTHDF1			PDE4D			PUS3
ZADH2			PDE4DIP			QRSL1
ZBED5-AS1			PDE7A			R3HDM4
ZBTB7B			PDHA2			RAB11FIP1
ZBTB8OS			PDPK1			RAB11FIP4
ZC3H14			PEAK1			RAB1B
ZDHHC13			PELI3			RAB36
ZDHHC5			PER3			RAB40C
ZEB2			PEX10			RAB4B
ZFAND3			PFDN6			RABGAP1L
ZFP62			PFKFB3			RABGGTA
ZFP64			PFKP			RAC2
ZFP69			PGLS			RACK1
ZFYVE21			PHB2			RAD1
ZIK1			PHF20			RAD51AP2
ZNF101			PHF20L1			RAG2
ZNF135			PHF21B			RANGRF
ZNF160			PHGDH			RASGEF1B
ZNF177			PHGR1			RASGEF1C
ZNF207			PICALM			RAVER1
ZNF234			PIDD1			RBKS
ZNF252P-AS1			PIGC			RBM25
ZNF385D			PIGL			RBM33
ZNF398			PIH1D2			RBM39
ZNF449			PIK3C2B			RBM6
ZNF48			PIK3C2G			RBP3
ZNF497			PIK3C3			RCAN2
ZNF511			PIKFYVE			RCAN3
ZNF542P			PILRA			RCOR2
ZNF551			PIP			REC114
ZNF561			PIP5K1B			RER1
ZNF584			PKM			RETN
ZNF598			PLAC9			RFC5
ZNF608			PLAU			RFX2
ZNF619			PLD4			RGS4
ZNF630			PLEKHB2			RHBDD2
ZNF672			PLEKHG6			RHBDL2
ZNF674			PLEKHO1			RHOG
ZNF689			PLEKHS1			RHOH
ZNF691			PLP1			RHOQ
ZNF710			PLP2			RIBC2
ZNF805			PLPP5			RIMBP2
ZNF853			PLXDC1			RIMS2
ZSCAN25			PLXNB3			RIMS3
ZSCAN30			PLXNC1			RIN1
ZSCAN5A			PMP22			RIPOR2
ZSWIM4			PMPCA			RMI2
ZUP1			PMS2			RNASEH1
			PNN			RNF103
			PNPLA2			RNF130
			PNRC1			RNF144B
			POLD3			RNF167
			POLR2E			RNF170
			POLR2F			RNF181
			POR			RNF183
			POU2F2			RNF216
			PPARD			RNF40
			PPARG			RNF41
			PPIB			RNPC3
			PPM1D			ROM1
			PPP1CA			ROR2
			PPP1CC			RP2
			PPP1R14A			RPL18A
			PPP1R16A			RPL23AP53
			PPP1R18			RPL26L1
			PPP1R27			RPL31
			PPP1R3E			RPL34
			PPP2R2A			RPL37A
			PPP2R2D			RPL39
			PPP6C			RPL41
			PRAF2			RPL7L1
			PRCD			RPS18
			PRDM11			RPS2
			PRDM4			RPS26
			PRF1			RPS27
			PRKACA			RPS3A
			PRKAR1B			RPS6KA5
			PRKCB			RPS6KB1
			PRKCD			RPUSD1
			PRKCQ			RPUSD3
			PRKCQ-AS1			RRP15
			PRKG1			RSPH14
			PRPF40B			RSPH3
			PRPSAP2			RSPH9
			PRR16			RSRP1
			PRR27			RTL5
			PRR29			RUFY1
			PRRG3			RUNX1
			PRSS37			RUSC1-AS1
			PSD4			RWDD1
			PSEN2			RXYLT1
			PSMA7			RYR2
			PSMD13			SAMD12
			PSMD3			SAMD4A
			PSMD8			SASH3
			PSMF1			SATB2-AS1
			PSMG2			SBF1
			PSPC1			SCAMP2
			PTBP3			SCAND2P
			PTCHD4			SCARA5
			PTDSS1			SCARF1
			PTDSS2			SCARNA3
			PTGDR			SCGB1D2
			PTGS1			SCN1B
			PTPN22			SCN8A
			PTPN6			SCNN1D
			PTS			SCOC-AS1
			PUM2			SCRN1
			PURPL			SDHA
			PUSL1			SDR16C5
			PYCARD			SELPLG
			PYHIN1			SEMA4G
			RAB11FIP1			SEMA5A
			RAB11FIP4			SEMA5B
			RAB2B			SEMA6D
			RAB36			SERGEF
			RAB40C			SERPINB9P1
			RABEP2			SERTAD2
			RABGAP1			SETD9
			RABGAP1L			SETDB1
			RABGEF1			SEZ6
			RACK1			SF3A3
			RAG1			SFI1
			RAG2			SFMBT2
			RALGPS2			SFR1
			RASGEF1A			SFTPD
			RASGEF1C			SGIP1
			RASL10A			SGK2
			RBKS			SGO2
			RBMX			SGSH
			RCAN2			SGSM2
			RCAN3			SGSM3
			REEP2			SGTA
			RELL2			SH2D2A
			RER1			SH2D3A
			RETREG3			SH3BGRL3
			RFX2			SH3BP2
			RFX3			SH3KBP1
			RFXANK			SH3PXD2A-AS1
			RGS19			SH3PXD2B
			RGS2			SHLD2
			RGS9			SHROOM3
			RHOB			SIGIRR
			RHOG			SIGLEC10
			RHOH			SIM2
			RIBC2			SIN3B
			RIMBP2			SIRPB1
			RIMKLB			SIRPB2
			RIMS2			SIRPD
			RIPK2			SIRT2
			RMDN1			SIRT7
			RMDN2			SIT1
			RMI2			SKP1
			RNASE6			SLC11A2
			RNF121			SLC13A4
			RNF130			SLC15A4
			RNF216			SLC16A9
			RNF217-AS1			SLC17A5
			RPL23			SLC18A2
			RPL23A			SLC1A3
			RPL28			SLC1A7
			RPL29			SLC22A12
			RPL31			SLC26A2
			RPL34			SLC2A5
			RPL36			SLC31A2
			RPL39L			SLC35B4
			RPP30			SLC35E2B
			RPS15			SLC37A1
			RPS2			SLC38A8
			RPS27			SLC39A3
			RPS6KB2			SLC44A2
			RPS6KL1			SLC46A1
			RPUSD1			SLC47A1
			RRAGD			SLC49A3
			RRAS2			SLC4A8
			RRP15			SLC5A1
			RSPH14			SLC5A12
			RTL5			SLC5A6
			RTN3			SLC6A2
			RUNX1			SLC6A4
			RUNX3			SLC7A11-AS1
			RYR2			SLC8B1
			S100A8			SLC9A9
			S1PR3			SLCO1A2
			SALL1			SLMAP
			SAMD3			SMPD1
			SAP30			SNAPC1
			SARDH			SNCAIP
			SAT1			SNORD115-2
			SBF1P1			SNORD19
			SCAMP2			SNORD28
			SCAPER			SNORD43
			SCARF1			SNORD58A
			SCGB1D2			SNRPB2
			SCN8A			SNRPD1
			SCNN1D			SNRPD3
			SDHA			SNRPE
			SEC31B			SNTG1
			SEC61A2			SNX29
			SELP			SNX31
			SEMA5A			SON
			SEMA5B			SORBS1
			SERINC5			SOX13
			SERP2			SP5
			SERPINH1			SP9
			SERTAD2			SPAG5
			SETBP1			SPAG8
			SETD5			SPATA13
			SETD9			SPATA3-AS1
			SF1			SPCS1
			SFMBT2			SPEF1
			SGCE			SPEG
			SGSH			SPESP1
			SGSM2			SPIN4
			SH2D1A			SPINT2
			SH2D1B			SPPL2B
			SH2D3A			SPRED3
			SH3BGRL3			SPRYD7
			SH3BP2			SPTSSB
			SHC1			SRA1
			SHISAL2A			SREBF1
			SIGLEC9			SRRM3
			SIM1			SRSF11
			SIN3B			SRSF5
			SIRPB2			SS18L2
			SIRPD			SSNA1
			SIRPG			SSR2
			SIRT2			SSTR3
			SIRT7			SSU72
			SIT1			ST6GAL2
			SIX3			ST6GALNAC3
			SLAMF7			ST7
			SLC11A2			STAG3
			SLC12A8			STARD13
			SLC15A4			STEAP4
			SLC16A9			STIM1
			SLC19A1			STK16
			SLC1A7			STK24-AS1
			SLC20A2			STK25
			SLC25A11			STK35
			SLC25A14			STK4
			SLC25A22			STOX2
			SLC26A2			STUM
			SLC26A5			STX12
			SLC2A5			STX16
			SLC30A4			SUGP2
			SLC31A2			SULT4A1
			SLC35E2B			SUN1
			SLC37A1			SUPV3L1
			SLC38A2			SUSD4
			SLC39A3			SV2B
			SLC43A2			SYDE1
			SLC43A3			SYNGR1
			SLC44A1			SYNJ2
			SLC44A3-AS1			SYT12
			SLC4A4			SYT2
			SLC4A8			SYT6
			SLC5A6			TAF1
			SLC8A1			TAF15
			SLC8B1			TAF5
			SLC9A5			TAF5L
			SLCO1A2			TAMM41
			SLITRK5			TAOK1
			SMAD7			TAPBP
			SMG7			TAS1R3
			SMIM14			TAX1BP3
			SMIM27			TBC1D22A
			SMIM7			TBC1D2B
			SMKR1			TBR1
			SMOX			TBX15
			SNAP91			TBX4
			SNAPC1			TBXT
			SNHG16			TCF25
			SNORD115-32			TCF7
			SNORD15B			TCL1A
			SNORD1A			TCP1
			SNRPB2			TDRD3
			SNRPC			TECR
			SNTB1			TENM3
			SNTG1			TERB1
			SNX17			TESMIN
			SNX22			TESPA1
			SNX29			TET2
			SOAT2			TEX36-AS1
			SOCS2-AS1			TEX41
			SORBS1			TFEB
			SORCS1			TFPI2
			SORCS2			TGFB1
			SORL1			TGFB2
			SOX13			THEM4
			SOX17			THRB
			SOX7			TIAL1
			SPACA1			TIMM10B
			SPATA2			TIMM21
			SPDL1			TIMM8A
			SPEF1			TIPARP
			SPG21			TM2D2
			SPINT2			TMBIM1
			SPON2			TMBIM4
			SPPL3			TMC8
			SPRYD7			TMCC1
			SPTBN1			TMED4
			SREBF1			TMEM101
			SRRM3			TMEM106A
			SRRT			TMEM119
			SSC5D			TMEM120B
			SSR4			TMEM179B
			SSU72			TMEM201
			ST13			TMEM217
			ST3GAL2			TMEM229B
			ST6GALNAC3			TMEM235
			ST7			TMEM251
			ST8SIA3			TMEM51
			STAC2			TMEM95
			STAM			TMPRSS4
			STARD7-AS1			TMUB2
			STAT4			TNFRSF19
			STAU1			TNFRSF1B
			STIM1			TNFRSF25
			STK11			TNFRSF8
			STK16			TNFRSF9
			STOX2			TNK2
			STPG4			TNNT3
			STUM			TNRC18
			STX16			TOP1
			SUN1			TOP1MT
			SUPV3L1			TP53
			SYCP2L			TP53INP1
			SYNJ2			TP63
			SYT12			TPCN2
			SYT17			TPM3
			SYT3			TPO
			SYT6			TPPP
			SYTL2			TPPP3
			TAB2			TPRKB
			TAOK1			TRA2B
			TAPBP			TRADD
			TAX1BP3			TRAM2-AS1
			TBC1D2			TRAPPC1
			TBC1D20			TRERF1
			TBC1D24			TRIAP1
			TBC1D4			TRIM15
			TBRG4			TRIM23
			TBX15			TRIM35
			TBX21			TRIM40
			TBX3			TRIM42
			TBX4			TRIM56
			TBXT			TRIM7
			TCERG1L			TRIP12
			TCF15			TRMT10C
			TCF7			TRMT2B
			TCHH			TRMT44
			TCL1A			TRPC4AP
			TCP10L			TRPM8
			TDRD3			TSC22D3
			TECR			TSC22D4
			TECTA			TSPAN11
			TEKT2			TSPAN14
			TESPA1			TSPAN18
			TET1			TSPAN2
			TEX41			TSPAN32
			TFAP2B			TSPYL6
			TFPI			TSR3
			TFPI2			TST
			TGFBR3			TTC29
			TGM2			TTC7A
			THAP2			TTC9C
			THAP9-AS1			TTN
			THUMPD3-AS1			TUBA1A
			THY1			TUBA1C
			TIAL1			TUBA4A
			TICAM1			TUBB
			TMBIM1			TUBB1
			TMC8			TUBB4B
			TMCC1			TUBB6
			TMED4			TUG1
			TMEFF2			TULP4
			TMEM108			TUNAR
			TMEM129			TWF2
			TMEM132A			TWIST2
			TMEM179B			TYW1
			TMEM181			U2AF2
			TMEM184A			UBAP2L
			TMEM204			UBASH3A
			TMEM205			UBE2D3
			TMEM219			UBE2I
			TMEM229B			UBE2K
			TMEM241			UBE2L3
			TMEM43			UBE2V1
			TMEM59			UBE3B
			TMEM86A			UBL4A
			TMPPE			UBQLN4
			TMPRSS2			UBR3
			TMTC1			ULK1
			TMUB2			ULK2
			TNF			UPF2
			TNFAIP3			USP27X
			TNFRSF1B			USP31
			TNFRSF25			USP32
			TNFRSF9			USP37
			TNFSF4			USP42
			TNK2			USP54
			TNN			UTP23
			TNNT3			UTP4
			TOMM40L			UXT
			TP53			VAMP1
			TP53INP1			VAMP3
			TP53TG5			VAT1
			TPCN1			VDR
			TPCN2			VEZF1
			TPI1			VIM
			TPM2			VIM-AS1
			TPM3			VKORC1
			TPO			VMO1
			TPPP			VPREB1
			TPPP3			VPS51
			TPRA1			VPS52
			TPRG1			VSIG4
			TPRN			VSIG8
			TPST1			VSX1
			TRABD2A			VWA5B2
			TRAM2-AS1			VWF
			TRAPPC13			WBP1
			TREM1			WDFY3-AS2
			TREML1			WDFY4
			TRH			WDR27
			TRHDE-AS1			WDR5
			TRIAP1			WDR7
			TRIB2			WDR82
			TRIM14			WDR83OS
			TRIM15			WEE1
			TRIM23			WFDC3
			TRIM40			WNK1
			TRIM42			WNK2
			TRIM7			WNT2B
			TRPM3			WNT4
			TRRAP			WWP2
			TSC22D3			XPO6
			TSEN15			ZBED8
			TSPAN18			ZBED9
			TSPAN2			ZBTB25
			TSPAN31			ZBTB40
			TSPAN32			ZC3H3
			TSPAN9			ZDHHC8
			TSPOAP1			ZFAND2B
			TSSC4			ZFAT
			TSSK1B			ZFC3H1
			TST			ZFHX3
			TTC14			ZFP42
			TTC17			ZFP91
			TTC29			ZFPL1
			TTC38			ZMAT1
			TTC39C			ZMIZ1
			TTC6			ZNF185
			TTC9C			ZNF20
			TTLL10-AS1			ZNF207
			TTN			ZNF217
			TUBA1C			ZNF235
			TUBB			ZNF248
			TUBB1			ZNF25
			TUNAR			ZNF268
			TUT4			ZNF292
			TWF2			ZNF319
			TXNL4A			ZNF322
			TXNRD3			ZNF365
			TYK2			ZNF394
			TYW1			ZNF414
			UACA			ZNF416
			UBA7			ZNF428
			UBAC1			ZNF438
			UBAP2L			ZNF443
			UBASH3A			ZNF445
			UBE2I			ZNF500
			UBE2J2			ZNF512
			UBE2V1			ZNF532
			UBE3B			ZNF543
			UBQLN4			ZNF566
			UBR2			ZNF568
			UBR3			ZNF584
			UCK2			ZNF613
			UFSP2			ZNF615
			ULK1			ZNF616
			ULK2			ZNF625
			UMOD			ZNF660
			UMODL1			ZNF695
			UNC5CL			ZNF696
			UPF2			ZNF766
			UROC1			ZNF790
			USE1			ZNFX1
			USP20			ZSCAN1
			USP37			AACS
			USP40
			USP48
			UTP23
			UTP4
			UXS1
			UXT
			VAMP1
			VAMP3
			VEGFB
			VEZF1
			VILL
			VKORC1
			VPS13B
			VPS28
			VPS37A
			VPS51
			VPS52
			VPS53
			VSIG8
			VSX1
			VWA8
			WAC
			WAC-AS1
			WASF2
			WDFY4
			WDR3
			WDR45
			WDR76
			WDR82
			WDR89
			WHRN
			WNK1
			WNT2B
			WNT4
			WNT8B
			WWC2
			WWP2
			XPO5
			XPO6
			YBX1
			YDJC
			YIPF6
			YPEL1
			YWHAH
			ZBED9
			ZBTB22
			ZBTB25
			ZBTB40
			ZC3H11A
			ZC3H3
			ZCCHC18
			ZDHHC8
			ZFAND2B
			ZFC3H1
			ZFHX2
			ZFP90
			ZFR2
			ZFYVE28
			ZKSCAN1
			ZNF185
			ZNF19
			ZNF215
			ZNF217
			ZNF25
			ZNF252P
			ZNF260
			ZNF292
			ZNF317
			ZNF346
			ZNF404
			ZNF416
			ZNF428
			ZNF438
			ZNF451
			ZNF487
			ZNF501
			ZNF512
			ZNF551
			ZNF569
			ZNF581
			ZNF587B
			ZNF621
			ZNF625
			ZNF672
			ZNF674
			ZNF746
			ZNF788P
			ZNF81
			ZNF862
			ZNF891
			ZSCAN1
			ZSCAN30
			ZSWIM4
			AAK1

## Sheet: 4. 4 lists of b
Incident		Systolic		Diastolic		Hypertension 140/90		Hypertension 130/80
ABHD12B		ACOXL		ABHD3		ANTXR2		ADARB2
ACKR3		ADAT1		ABLIM2		APPL2		C14orf132
ADAMTS7		AFF3		ACSS3		ATP9B		CDC42EP3
ADGRF3		AGFG1		ACTB		BTD		DAB2IP
ADGRL2		AMPH		AGPAT4		C17orf67		EPHX2
AFDN		ANKRD27		AHNAK		C2CD2L		ESYT3
ANKRD19P		ANKRD28		ANGPT2		CACNA1B		GNAS
ARHGAP32		ARHGEF2		ANKRD17		CAMK2D		KCNK12
ATP6V1B1		ARHGEF7		AQR		CFAP46		OR2L13
BEST4		ATF3		ARHGAP23		DCDC2C		PGM1
BRD3		ATM		ARHGAP42		ELFN2		RPL28
BUB1B		ATP5F1A		ARPC1B		EPHA5		SDHC
C14orf119		ATP5F1B		ASAP1		ESYT3		SHROOM3
C20orf96		ATXN10		ASZ1		FAM135A		SLC16A9
C2orf92		BANP		ATAT1		FBXL2		SLC37A1
CAMTA1		BRAT1		ATF3		FBXO31		SORCS3
CAPZB		BRD3		ATF6B		FENDRR		SPESP1
CBX2		C17orf67		AUP1		GLIS2		SPTBN1
CCDC190		CACNA1I		BAIAP2		KALRN		TEX41
CCSER1		CAMK2A		BBIP1		KDM6B		THADA
CD84		CAMK2D		BICC1		LHX4		TTF2
CDK5		CCDC142		BUB3		LINC01013		WDFY4
CFAP46		CCND3		C10orf143		MGAT4D		ZBED5-AS1
CGREF1		CD2		C3orf80		MMP26		ZFP64
CLCN7		CD72		CACNG1		NOL4L
CLSTN2		CEP95		CAMSAP2		NRSN1
CNN1		CERS6		CAPZB		SEMA3A
COBL		CGNL1		CBX5		TBC1D22A
COG5		CHKB		CC2D1B		XPO5
COLEC10		CLCN6		CCDC142		ZBED4
CTHRC1		CLEC19A		CCDC33		ZFYVE28
CTNNA3		COL14A1		CCDC88B
CYP19A1		COL18A1		CCNY
DSC3		COPG2		CD2BP2
DUOXA1		CPN2		CD82
DAAM2		CRIP1		CENPL
EDN3		CTSA		CFL1
ENTPD1-AS1		CUX1		CFLAR
ETV1		DCAKD		CFP
FANCI		DDX39A		CHKB
FLNA		DEGS2		CHRM2
GLIS3		DGKA		CLEC19A
GLT8D1		DKFZP434A062		CMKLR1
GMDS		DLK1		CNST
HDGFL2		DUOXA1		CPED1
HERC2		EBF1		CPT1C
HM13		EBLN3P		CRIP1
HNRNPH1		EFCAB11		CSNK2B
HOXD11		EPHA7		CYTH4
IL4R		FBXL13		DAB2IP
KCNC4		FCMR		DALRD3
KCNMB4		FCRL1		DCDC1
KIF19		FGF1		DDHD2
KIRREL3		FGFR2		DEAF1
KMT2A		FOSB		DECR1
KMT2E		FOXL1		DGAT2
L3MBTL2		FOXR1		DGKA
LIF		FRY		DPYSL2
LINC00092		FAAP20		DPYSL4
LINC00682		GABARAP		EDEM1
LINC00877		GIMAP5		EPHA7
LINC01588		GNB1		EXOC3
LINC02587		GPSM1		F7
LRRC46		GTF3C3		FBXL13
LRRIQ3		H19		FLJ30679
MAP4		HAPLN3		FMNL2
MIR100HG		HCRTR1		FXR2
MPRIP		HHLA2		FAAP20
MYH9		HTRA1		GABARAP
NEPRO		IKZF1		GAK
NEURL2		IL6ST		GNAS
NFKBIL1		INPP4B		GPD1
NRIP1		INPP5A		GRAMD1B
PCSK6		IPCEF1		HDHD3
PDLIM7		ITSN2		HERC2
PER3		JAK3		HMG20B
PEX6		KMT2A		HS6ST1
PIGM		LARGE1		HTRA2
PIGZ		LCK		IFNGR2
PLEKHG4B		LGALS2		ILK
PLSCR2		LINC00689		IMPA2
POU2AF1		LINC00954		ISG20L2
POU5F1		LINC01121		KCTD1
PRDM15		LOXL3		KCTD14
PTP4A2		LTBP3		KDELR1
PTTG1IP		MAMSTR		KLF13
RAP1GAP		MAN1B1		KMT2A
RBL1		MAP4		LDAH
RGS7BP		MAP7D2		LGALS2
RNF183		MAPKAPK3		LINC00632
RPN1		MAST1		LINC00954
RSC1A1		MCF2L		LINC01359
SCPEP1		MDH1B		LMO4
SCRN3		MDS2		LRPAP1
SELENOV		MEG3		LSM2
SERF2		MEIS2		LUC7L3
SETD3		METTL23		MAGEA8-AS1
SH3BGRL3		MIA2		MAGEB6
SH3BP4		MLXIP		MEG3
SHISA9		MRGPRX2		MEIS2
SIRPB1		MTNR1A		METTL23
SIRT7		MUS81		MGMT
SLC12A5		MYADM		MLF2
SLC2A11		MYF6		MLX
SLC35F3		MYH14		MOB2
SLC38A6		MYLK		MPDU1
SLC9A3		MYO3B		MPG
SNAP47		NAP1L4		MSANTD1
SNRPN		NPM3		MSRB1
SORCS1		NRG2		MTUS1
SPATA6		NRXN1		MUS81
SUPT3H		NAA16		NADSYN1
TCEA2		OXR1		NCAM1
TF		P2RX1		NDE1
THBS1		P2RX5		NDUFV3
TMEM235		PACSIN1		NGRN
TMEM249		PAG1		NKAIN4
TRIQK		PCBP1-AS1		NPTN
TSEN54		PCDH1		NRXN1
TXNL4B		PDE4D		NAA10
UACA		PICALM		OSBPL9
UNC13D		PIGC		OSR1
URB2		PILRA		OTOP3
UXT-AS1		PLAC9		OTUB1
VGLL4		PLP2		PANX2
WAC-AS1		PPARG		PARP4
WDR70		PPP2R2A		PCDH1
WIPF1		PRCD		PCP4L1
WT1		PRKG1		PDE4A
ZNF48		PSEN2		PDE4D
ZNF542P		PSMD8		PDE4DIP
ZNF551		PSMG2		PDS5A
ZNF584		PTGS1		PGD
ZNF710		RAB40C		PHC2
		RABEP2		PHF23
		RACK1		PIR
		RAG2		PLAU
		RER1		PLB1
		RFX2		PNRC1
		RNF130		PPP1CA
		RPL29		PPP2R2A
		RPS2		PPP2R2D
		RPUSD1		PPP4C
		S1PR3		PRELID1
		SCAPER		PRKAR2B
		SERINC5		PRKCB
		SFMBT2		PRKCQ-AS1
		SGSM2		PRMT2
		SIRT2		PTPRZ1
		SLC20A2		RABGAP1L
		SLC38A2		RASGEF1B
		SLC4A8		RBM33
		SLC9A5		RER1
		SMG7		RHOG
		STAC2		RIMS3
		STARD7-AS1		RNF130
		SUPV3L1		RNF167
		SYT3		RNF41
		TBC1D4		RPS18
		TMC8		RPS6KB1
		TNFRSF25		RUFY1
		TPM2		SCARA5
		TRABD2A		SDHA
		TSPAN31		SGSM2
		TTC9C		SH3BP2
		TUBB		SHROOM3
		TUBB1		SIRT2
		TYK2		SLC15A4
		USP20		SLC26A2
		UXT		SLC35E2B
		VPS13B		SLC39A3
		VPS51		SLC44A2
		VPS53		SLC4A8
		WNK1		SLC5A12
		WWC2		SLC6A2
		ZBED9		SLC8B1
		ZFC3H1		SNTG1
		ZNF185		SNX29
		ZNF217		SNX31
		ZNF451		SOX13
		ZSWIM4		SP5
		AAK1		SPEG
				SSNA1
				ST6GAL2
				STIM1
				SUN1
				TCL1A
				TDRD3
				TECR
				TENM3
				TEX41
				THRB
				TMBIM1
				TMCC1
				TMEM201
				TMEM229B
				TMUB2
				TNRC18
				TPM3
				TPPP
				TRAPPC1
				TRIM15
				TRIM40
				TRIP12
				TTC9C
				TUBA1C
				TUBA4A
				TUBB
				TUBB1
				TYW1
				UBE2L3
				USP32
				VEZF1
				VPS52
				WNK1
				ZBED9
				ZFAT
				ZFPL1
				ZMIZ1
				ZNF292
				ZNF568
				ZNF625
				ZNF790

## Sheet: 5. GSEA
Systolic Blood Pressure
Collection(s):	CP:KEGG_LEGACY
# overlaps shown:	2
# genesets in collections:	186
# genes in comparison (n):	182
# genes in universe (N):	42577
Gene Set Name	# Genes in Gene Set (K)	Description	# Genes in Overlap (k)	Gene names	k/K	p-value	FDR q-value
KEGG_CALCIUM_SIGNALING_PATHWAY	178	Calcium signaling pathway	6	MYLK, CAMK2A, CAMK2D, P2RX1, P2RX5, CACNA1I	0.0337	0.000124	0.0231
KEGG_PRIMARY_IMMUNODEFICIENCY	35	Primary immunodeficiency	3	JAK3, LCK, RAG2	0.0857	0.000455	0.0423
Diastolic Blood Pressure
Collection(s):	CP:KEGG_LEGACY
# overlaps shown:	9
# genesets in collections:	186
# genes in comparison (n):	223
# genes in universe (N):	42577
Gene Set Name	# Genes in Gene Set (K)	Description	# Genes in Overlap (k)		k/K	p-value	FDR q-value
KEGG_PATHOGENIC_ESCHERICHIA_COLI_INFECTION	56	Pathogenic Escherichia coli infection	6	TUBB, TUBA4A, TUBB1, TUBA1C, ACTB, ARPC1B	0.1071	5.04e-07	9.37e-05
KEGG_GAP_JUNCTION	90	Gap junction	6	TUBB, TUBA4A, TUBB1, TUBA1C, PRKCB, GNAS	0.0667	8.33e-06	0.000774
KEGG_TIGHT_JUNCTION	132	Tight junction	6	ATCB, PRKCB, CSNK2B, EXOC3, PPP2R2A, PPP2R2D	0.0455	7.3e-05	0.00452
KEGG_FC_GAMMA_R_MEDIATED_PHAGOCYTOSIS	96	Fc gamma R-mediated phagocytosis	5	ARPC1B, PRKCB, CFL1, RPS6KB1, ASAP1	0.0521	0.000156	0.00702
KEGG_VIBRIO_CHOLERAE_INFECTION	54	Vibrio cholerae infection	4	ATCB, PRKCB, GNAS, KDELR1	0.0741	0.000189	0.00702
KEGG_GLYCEROPHOSPHOLIPID_METABOLISM	77	Glycerophospholipid metabolism	4	DGKA, AGPAT4, CHKB, GPD1	0.0519	0.000735	0.0228
KEGG_REGULATION_OF_ACTIN_CYTOSKELETON	213	Regulation of actin cytoskeleton	6	BAIAP2, PPP1CA, CHRM2, CFL1, ACTB, ARPC1B	0.0282	0.000949	0.0252
KEGG_DILATED_CARDIOMYOPATHY	90	Dilated cardiomyopathy	4	ACTB, GNAS, CACNG1, TPM3	0.0444	0.00132	0.0306
KEGG_GLYCEROLIPID_METABOLISM	49	Glycerolipid metabolism	3	DGKA, AGPAT4, DGAT2	0.0612	0.00219	0.0452

## Sheet: 6. Node Degree
Incident Discordant			Systolic			Diastolic			Hypertension meassured
Genes	Nodes Degree		Genes	Nodes Degree		Genes	Nodes Degree		Genes	Nodes Degree
KMT2A	6		ATM	11		ACTB	31		ZBED4	1
FLNA	4		RACK1	10		PPP1CA	15		TBC1D22A	1
MYH9	4		IKZF1	8		CFL1	12		ESYT3	1
POU5F1	4		JAK3	7		TUBB	9		C2CD2L	1
WT1	4		PPARG	7		TUBA1C	8		ZFYVE28	0
BUB1B	3		LCK	7		PPP2R2A	7		XPO5	0
CBX2	3		ATP5F1A	6		HTRA2	7		SEMA3A	0
KMT2E	3		RPS2	6		TUBA4A	7		NRSN1	0
SETD3	3		GNB1	5		TRIP12	6		NOL4L	0
BRD3	2		ITSN2	5		CAPZB	6		MMP26	0
FANCI	1		PICALM	5		PDE4D	6		MGAT4D	0
L3MBTL2	1		ARHGEF2	5		SDHA	6		LHX4	0
MAP4	1		DLK1	4		TPM3	6		KDM6B	0
POU2AF1	1		CD2	4		NCAM1	6		KALRN	0
PRDM15	1		CAMK2A	4		ARPC1B	6		GLIS2	0
RPN1	1		PDE4D	4		DGAT2	6		FBXO31	0
SUPT3H	1		NRXN1	4		VPS52	5		FBXL2	0
WDR70	1		TUBB	4		UBE2L3	5		FAM135A	0
ZNF710	1		EBF1	4		PRKAR2B	5		EPHA5	0
ACKR3	0		ATP5F1B	4		ATF6B	5		ELFN2	0
ETV1	0		KMT2A	4		NRXN1	5		DCDC2C	0
HDGFL2	0		FGF1	4		RPS6KB1	5		CFAP46	0
HERC2	0		RAG2	4		PDE4A	4		CAMK2D	0
HNRNPH1	0		RPL29	4		PPP4C	4		CACNA1B	0
NRIP1	0		CUX1	3		CACNG1	4		C17orf67	0
PER3	0		CLCN6	3		ILK	4		BTD	0
RNF183	0		IL6ST	3		RPS18	4		ATP9B	0
SIRT7	0		AGFG1	3		FXR2	4		APPL2	0
SPATA6	0		TYK2	3		DPYSL2	4		ANTXR2	0
TCEA2	0		S1PR3	3		GABARAP	4
UACA	0		AAK1	3		BUB3	4
ZNF48	0		MYLK	3		GPD1	4
ZNF551	0		FGFR2	3		PLAU	4
			GPSM1	3		CC2D1B	4
			ANKRD27	3		TDRD3	4
			TPM2	3		BAIAP2	4
			MUS81	3		TUBB1	4
			DDX39A	2		DGKA	3
			AMPH	2		RHOG	3
			NAA16	2		EDEM1	3
			PPP2R2A	2		CSNK2B	3
			PTGS1	2		GNAS	3
			COL18A1	2		PPP2R2D	3
			MTNR1A	2		ATAT1	3
			RER1	2		SIRT2	3
			CAMK2D	2		CFLAR	3
			CERS6	2		OTUB1	3
			CGNL1	2		PDE4DIP	3
			MEIS2	2		MGMT	3
			SIRT2	2		WNK1	3
			SLC9A5	2		CAMSAP2	3
			WNK1	2		AUP1	3
			SMG7	2		CD2BP2	3
			TBC1D4	2		AGPAT4	3
			MAN1B1	2		RER1	2
			ANKRD28	2		RNF41	2
			RAB40C	2		F7	2
			ATF3	2		ANGPT2	2
			SGSM2	1		PRMT2	2
			DGKA	1		NDE1	2
			HHLA2	1		LSM2	2
			P2RX1	1		SLC6A2	2
			MYF6	1		PRKCB	2
			COPG2	1		STIM1	2
			BRD3	1		CPT1C	2
			CCDC142	1		ANKRD17	2
			LARGE1	1		GAK	2
			RFX2	1		AHNAK	2
			ADAT1	1		FMNL2	2
			PAG1	1		THRB	2
			SUPV3L1	1		EXOC3	2
			MDH1B	1		ATF3	2
			NAP1L4	1		MUS81	2
			MRGPRX2	1		DEAF1	1
			GIMAP5	1		PGD	1
			INPP4B	1		MSANTD1	1
			ZFC3H1	1		ZMIZ1	1
			INPP5A	1		TMUB2	1
			BRAT1	1		PHC2	1
			DEGS2	1		OSBPL9	1
			PSMG2	1		SLC8B1	1
			FOSB	1		CENPL	1
			VPS53	1		KDELR1	1
			ARHGEF7	1		SNX29	1
			PACSIN1	1		PLB1	1
			PLAC9	1		PDS5A	1
			SLC4A8	1		HDHD3	1
			HCRTR1	1		NAA10	1
			P2RX5	1		LUC7L3	1
			PSEN2	1		MTUS1	1
			VPS51	1		CLEC19A	1
			OXR1	1		CHKB	1
			MYH14	1		TMEM201	1
			SFMBT2	1		NADSYN1	1
			FBXL13	1		DALRD3	1
			TNFRSF25	1		BICC1	1
			CCND3	1		MPDU1	1
			LGALS2	1		DPYSL4	1
			PLP2	1		RIMS3	1
			FAAP20	1		ASAP1	1
			FCMR	1		DCDC1	1
			UXT	1		SHROOM3	1
			BANP	1		KMT2A	1
			RNF130	1		TCL1A	1
			AFF3	1		NDUFV3	1
			COL14A1	1		SLC15A4	1
			TUBB1	1		ASZ1	1
			PSMD8	1		CNST	1
			FCRL1	1		ACSS3	1
			MYADM	0		FBXL13	1
			PCDH1	0		LGALS2	1
			CEP95	0		KCTD1	1
			WWC2	0		FAAP20	1
			MAST1	0		CBX5	1
			MLXIP	0		CHRM2	1
			DUOXA1	0		GRAMD1B	1
			FRY	0		PIR	1
			ACOXL	0		SUN1	1
			VPS13B	0		MPG	1
			C17orf67	0		PTPRZ1	1
			RABEP2	0		SLC5A12	0
			CD72	0		CD82	0
			TRABD2A	0		DECR1	0
			CPN2	0		MAGEB6	0
			SLC20A2	0		KCTD14	0
			MIA2	0		MLF2	0
			GABARAP	0		TRAPPC1	0
			MAP4	0		RNF167	0
			FOXL1	0		MOB2	0
			EPHA7	0		EPHA7	0
			SERINC5	0		SH3BP2	0
			PRKG1	0		ZNF790	0
			CACNA1I	0		TPPP	0
			TSPAN31	0		ARHGAP23	0
			CRIP1	0		ZNF625	0
			HTRA1	0		ZFPL1	0
			MCF2L	0		HERC2	0
			NRG2	0		PCP4L1	0
			USP20	0		TMCC1	0
			ZNF217	0		C10orf143	0
			SYT3	0		LDAH	0
			PIGC	0		HMG20B	0
			SCAPER	0		KLF13	0
			SLC38A2	0		TMEM229B	0
			CTSA	0		C3orf80	0
			H19	0		ABHD3	0
			NPM3	0		CPED1	0
			IPCEF1	0		CMKLR1	0
			MYO3B	0		TNRC18	0
			MAMSTR	0		VEZF1	0
			TTC9C	0		RASGEF1B	0
			FOXR1	0		LRPAP1	0
			HAPLN3	0		ST6GAL2	0
			GTF3C3	0		ZNF292	0
			PRCD	0		SOX13	0
			MAPKAPK3	0		MSRB1	0
			STAC2	0		NKAIN4	0
			ZBED9	0		PANX2	0
			EFCAB11	0		SNX31	0
			LOXL3	0		CCNY	0
			CHKB	0		SGSM2	0
			CLEC19A	0		LMO4	0
			ZSWIM4	0		SLC35E2B	0
			PILRA	0		HS6ST1	0
			ZNF451	0		PCDH1	0
			METTL23	0		CCDC142	0
			TMC8	0		RUFY1	0
			RPUSD1	0		CFP	0
			DCAKD	0		TENM3	0
			MAP7D2	0		ZFAT	0
			LTBP3	0		RABGAP1L	0
			ZNF185	0		IMPA2	0
			ATXN10	0		TRIM40	0
						SLC26A2	0
						NGRN	0
						IFNGR2	0
						TECR	0
						MEIS2	0
						PRELID1	0
						CRIP1	0
						SLC39A3	0
						CYTH4	0
						DAB2IP	0
						PARP4	0
						BBIP1	0
						PNRC1	0
						OTOP3	0
						OSR1	0
						SLC4A8	0
						TMBIM1	0
						TRIM15	0
						SCARA5	0
						CCDC33	0
						SNTG1	0
						SLC44A2	0
						SP5	0
						RBM33	0
						CCDC88B	0
						AQR	0
						TTC9C	0
						DDHD2	0
						MLX	0
						SSNA1	0
						TYW1	0
						ABLIM2	0
						ISG20L2	0
						PHF23	0
						ZBED9	0
						ZNF568	0
						METTL23	0
						SPEG	0
						NPTN	0
						USP32	0
						RNF130	0
						ARHGAP42	0

## Sheet: 7. IH Network
Incident Hypertension

## Sheet: 8. Systolic Network
Systolic BP

## Sheet: 9. Diastolic Network
Diastolic

[truncated: 2 more sheets: 10. H_140_90 Network, 11. H_130_80 Network]
