# Supplementary material for: Epigenomics and transcriptomics association study of blood pressure and incident diagnosis of hypertension in twins
Source: Hypertens Res. 2025 Feb 19;48(4):1599–612. doi: 10.1038/s41440-025-02164-5 (PMC11972964; doi:10.1038/s41440-025-02164-5)
Supplement: Supplementary file 6 — Supplementary Information [file 41440_2025_2164_MOESM6_ESM.xlsx]

## Sheet: Content
Sheet	Type of biological data	Level of statistical analysis	Phenotype	Sheet name
1	TWAS	Individual	Hypertension 130/80	17. TWAS H_130 80 Individual
2		Twin pair		18 TWAS H_130 80 Twin pair
3	EWAS	Individual		19. EWAS H_130 80 Individual
4		Twin pair		20. EWAS H_130 80 Twin pair

## Sheet: 17. TWAS H_130 80 Individual
ProbeID	Estimate	Std.Error	t.value	pval	FDR	Bonferroni	GeneSymbol	Overlap	Overlap_omics_a1_pval_0.05	Overlap_omics_twin_b1_pval_0.05	PrimaryAccession	RefSeqAccession	GenbankAccession	UniGeneID	EntrezGeneID	GeneName	EnsemblID	TIGRID	GO	Description	GenomicCoordinates	Cytoband
A_33_P3267731	0.0624054	0.012709	4.91032	1.16926e-06	0.0534331	0.0534331	LINC01502	TRUE	FALSE	FALSE	NR_034016	NR_034016	NR_034016	Hs.550769	100130954	long intergenic non-protein coding RNA 1502	ENST00000447497	THC2625927		Homo sapiens long intergenic non-protein coding RNA 1502 (LINC01502), transcript variant 1, long non-coding RNA [NR_034016]	chr9:138477048-138477107	hs|9q34.3
A_23_P99661	0.16482	0.0379558	4.34242	1.61187e-05	0.368297	0.736594	ARHGEF40	TRUE	FALSE	FALSE	NM_018071	NM_018071	NM_018071	Hs.35125	55701	Rho guanine nucleotide exchange factor 40	ENST00000553709	THC2527500	GO:0005085(guanyl-nucleotide exchange factor activity)|GO:0005829(cytosol)|GO:0005886(plasma membrane)|GO:0050790(regulation of catalytic activity)|GO:0051056(regulation of small GTPase mediated signal transduction)	Homo sapiens Rho guanine nucleotide exchange factor 40 (ARHGEF40), transcript variant 1, mRNA [NM_018071]	chr14:21557611-21557670	hs|14q11.2
A_21_P0003051	0.0609644	0.0146785	4.1533	3.74472e-05	0.435853	1		FALSE	FALSE	FALSE	lnc-MFSD1-1:1									BROAD Institute lincRNA (XLOC_002897), lincRNA [TCONS_00006290]	chr3:158602098-158602157	hs|3q25.32
A_23_P106874	0.0393052	0.00947955	4.14631	3.81508e-05	0.435853	1	PMFBP1	TRUE	FALSE	FALSE	NM_031293	NM_031293	NM_031293	Hs.714939	83449	polyamine modulated factor 1 binding protein 1	ENST00000379073	NP499772	GO:0003674(molecular_function)|GO:0005737(cytoplasm)|GO:0007283(spermatogenesis)|GO:0097224(sperm connecting piece)	Homo sapiens polyamine modulated factor 1 binding protein 1 (PMFBP1), transcript variant 1, mRNA [NM_031293]	chr16:72153134-72153075	hs|16q22.2
A_23_P400515	0.0588712	0.0144999	4.06011	5.51429e-05	0.503984	1	KIF17	TRUE	TRUE	FALSE	NM_020816	NM_020816	NM_020816	Hs.130411	57576	kinesin family member 17	ENST00000247986	THC2781237	GO:0003777(microtubule motor activity)|GO:0005524(ATP binding)|GO:0005815(microtubule organizing center)|GO:0005829(cytosol)|GO:0005871(kinesin complex)|GO:0005874(microtubule)|GO:0005929(cilium)|GO:0005930(axoneme)|GO:0007018(microtubule-based movement)|GO:0008017(microtubule binding)|GO:0008574(plus-end-directed microtubule motor activity)|GO:0015031(protein transport)|GO:0016192(vesicle-mediat…	Homo sapiens kinesin family member 17 (KIF17), transcript variant 1, mRNA [NM_020816]	chr1:20990700-20990641	hs|1p36.12
A_23_P256641	0.0609494	0.0154188	3.95293	8.52356e-05	0.621629	1	KCNE5	TRUE	TRUE	FALSE	NM_012282	NM_012282	NM_012282	Hs.522753	23630	potassium voltage-gated channel subfamily E regulatory subunit 5	ENST00000372101	THC2476059	GO:0005249(voltage-gated potassium channel activity)|GO:0005251(delayed rectifier potassium channel activity)|GO:0005515(protein binding)|GO:0005886(plasma membrane)|GO:0008016(regulation of heart contraction)|GO:0008076(voltage-gated potassium channel complex)|GO:0015459(potassium channel regulator activity)|GO:0044325(transmembrane transporter binding)|GO:0060048(cardiac muscle contraction)|GO:…	Homo sapiens potassium voltage-gated channel subfamily E regulatory subunit 5 (KCNE5), mRNA [NM_012282]	chrX:108867052-108866993	hs|Xq23
A_33_P3345931	0.0580041	0.014933	3.88428	0.00011318	0.621629	1	FIGNL2-DT	FALSE	FALSE	FALSE	XM_001127575		XM_001127575	Hs.505582	105369971	FIGNL2 divergent transcript				PREDICTED: Homo sapiens uncharacterized LOC728503 (LOC728503), mRNA [XM_001127575]	chr12:52241701-52241760	hs|12q13.13
A_19_P00318600	0.0593724	0.0155052	3.82919	0.000140743	0.621629	1	LOC648987	FALSE	FALSE	FALSE	NR_034085	NR_034085	NR_034085	Hs.649468	648987	uncharacterized LOC648987		THC2527068		Homo sapiens uncharacterized LOC648987 (LOC648987), transcript variant 1, long non-coding RNA [NR_034085]	chr5:43016343-43016284	hs|5p12
A_23_P30567	0.0511357	0.0133834	3.82083	0.000146598	0.621629	1	CRHBP	TRUE	TRUE	FALSE	NM_001882	NM_001882	NM_001882	Hs.115617	1393	corticotropin releasing hormone binding protein	ENST00000503763	THC2464200	GO:0001963(synaptic transmission, dopaminergic)|GO:0005515(protein binding)|GO:0005576(extracellular region)|GO:0005615(extracellular space)|GO:0005634(nucleus)|GO:0005767(secondary lysosome)|GO:0005771(multivesicular body)|GO:0005783(endoplasmic reticulum)|GO:0005794(Golgi apparatus)|GO:0005874(microtubule)|GO:0006954(inflammatory response)|GO:0007165(signal transduction)|GO:0007565(female pregn…	Homo sapiens corticotropin releasing hormone binding protein (CRHBP), mRNA [NM_001882]	chr5:76264649-76264708	hs|5q13.3
A_21_P0003940	0.0495206	0.0129746	3.81673	0.000148055	0.621629	1	LOC112267932	FALSE	FALSE	FALSE	XR_002956215	XR_002956215	XR_002956215	Hs.633720	112267932	uncharacterized LOC112267932		THC2524645		PREDICTED: Homo sapiens uncharacterized LOC112267932 (LOC112267932), ncRNA [XR_002956215]	chr5:68484887-68484828	hs|5q13.2
A_21_P0005981	-0.0476177	0.0125363	-3.79839	0.000159338	0.621629	1		FALSE	FALSE	FALSE	lnc-TSTA3-1:1									BROAD Institute lincRNA (XLOC_007253), lincRNA [TCONS_00015543]	chr8:144716955-144716896	hs|8q24.3
A_33_P3226099	0.0538212	0.0142665	3.77257	0.000174858	0.621629	1	OTOP2	TRUE	TRUE	FALSE	NM_178160	NM_178160	NM_178160	Hs.352515	92736	otopetrin 2	ENST00000331427	THC2699761	GO:0005515(protein binding)|GO:0005886(plasma membrane)|GO:0015252(proton channel activity)|GO:0016021(integral component of membrane)|GO:1902600(proton transmembrane transport)	Homo sapiens otopetrin 2 (OTOP2), mRNA [NM_178160]	chr17:72929512-72929571	hs|17q25.1
A_24_P766716	0.139469	0.0370571	3.76364	0.000181097	0.621629	1	CMKLR1	TRUE	TRUE	FALSE	NM_001142343	NM_001142343	NM_001142343	Hs.197143	1240	chemerin chemokine-like receptor 1	ENST00000550402	THC2699717	GO:0001501(skeletal system development)|GO:0002430(complement receptor mediated signaling pathway)|GO:0004875(complement receptor activity)|GO:0004930(G protein-coupled receptor activity)|GO:0004950(chemokine receptor activity)|GO:0005515(protein binding)|GO:0005886(plasma membrane)|GO:0005887(integral component of plasma membrane)|GO:0006935(chemotaxis)|GO:0006954(inflammatory response)|GO:00069…	Homo sapiens chemerin chemokine-like receptor 1 (CMKLR1), transcript variant 1, mRNA [NM_001142343]	chr12:108681943-108681884	hs|12q23.3
A_23_P90407	0.0521843	0.013901	3.75399	0.000190442	0.621629	1	CASP14	TRUE	TRUE	FALSE	NM_012114	NM_012114	NM_012114	Hs.466057	23581	caspase 14	ENST00000427043	THC2621865	GO:0004197(cysteine-type endopeptidase activity)|GO:0005515(protein binding)|GO:0005634(nucleus)|GO:0005654(nucleoplasm)|GO:0005737(cytoplasm)|GO:0005739(mitochondrion)|GO:0005829(cytosol)|GO:0006508(proteolysis)|GO:0008544(epidermis development)|GO:0031424(keratinization)|GO:0045095(keratin filament)|GO:0070268(cornification)|GO:0097194(execution phase of apoptosis)|GO:0097200(cysteine-type endo…	Homo sapiens caspase 14 (CASP14), mRNA [NM_012114]	chr19:15164420-15164580	hs|19p13.12
A_21_P0006135	0.0461373	0.0123674	3.73056	0.000207528	0.632242	1		FALSE	FALSE	FALSE	ENST00000645861	XR_002956873	XR_002956873				ENST00000645861			novel transcript [ENST00000645861]	chr9:27536592-27536651	hs|9p21.2
A_33_P3315764	-0.0576937	0.0157181	-3.67052	0.00026293	0.719399	1	TP53	TRUE	TRUE	FALSE	NM_001126118	NM_001126118	NM_001126118	Hs.437460	7157	tumor protein p53	ENST00000359597	THC2469601	GO:0000122(negative regulation of transcription by RNA polymerase II)|GO:0000785(chromatin)|GO:0000976(transcription cis-regulatory region binding)|GO:0000978(RNA polymerase II cis-regulatory region sequence-specific DNA binding)|GO:0000981(DNA-binding transcription factor activity, RNA polymerase II-specific)|GO:0000987(cis-regulatory region sequence-specific DNA binding)|GO:0001046(core promote…	Homo sapiens tumor protein p53 (TP53), transcript variant 8, mRNA [NM_001126118]	chr17:7579372-7579313	hs|17p13.1
A_33_P3291294	0.0548915	0.0149856	3.66295	0.000267622	0.719399	1	EXTL3	TRUE	TRUE	FALSE	NM_001440	NM_001440	NM_001440	Hs.491354	2137	exostosin like glycosyltransferase 3	ENST00000523271	THC2647801	GO:0001888(glucuronyl-galactosyl-proteoglycan 4-alpha-N-acetylglucosaminyltransferase activity)|GO:0005515(protein binding)|GO:0005783(endoplasmic reticulum)|GO:0005789(endoplasmic reticulum membrane)|GO:0005794(Golgi apparatus)|GO:0006486(protein glycosylation)|GO:0015012(heparan sulfate proteoglycan biosynthetic process)|GO:0016021(integral component of membrane)|GO:0016757(glycosyltransferase …	Homo sapiens exostosin like glycosyltransferase 3 (EXTL3), transcript variant 1, mRNA [NM_001440]	chr8:28611117-28611176	hs|8p21.1
A_23_P119886	-0.02542	0.00698213	-3.64073	0.000291353	0.7299	1	GCKR	TRUE	FALSE	FALSE	NM_001486	NM_001486	NM_001486	Hs.89771	2646	glucokinase regulator	ENST00000264717	THC2476443	GO:0004857(enzyme inhibitor activity)|GO:0005515(protein binding)|GO:0005654(nucleoplasm)|GO:0005737(cytoplasm)|GO:0005739(mitochondrion)|GO:0005829(cytosol)|GO:0005975(carbohydrate metabolic process)|GO:0006606(protein import into nucleus)|GO:0009750(response to fructose)|GO:0019899(enzyme binding)|GO:0030246(carbohydrate binding)|GO:0033132(negative regulation of glucokinase activity)|GO:004259…	Homo sapiens glucokinase regulator (GCKR), mRNA [NM_001486]	chr2:27741712-27741771	hs|2p23.3
A_32_P30271	-0.0584456	0.0161525	-3.61837	0.000317921	0.7299	1	ARRDC5	TRUE	TRUE	FALSE	NM_001367189	NM_001367189	NM_001367189	Hs.574574	645432	arrestin domain containing 5	ENST00000381781	THC2709627	GO:0005737(cytoplasm)|GO:0015031(protein transport)|GO:0016567(protein ubiquitination)|GO:0031625(ubiquitin protein ligase binding)|GO:1990756(ubiquitin ligase-substrate adaptor activity)	Homo sapiens arrestin domain containing 5 (ARRDC5), transcript variant 1, mRNA [NM_001367189]	chr19:4891432-4891373	hs|19p13.3
A_23_P131208	0.0522251	0.0144413	3.61637	0.000325228	0.7299	1	NR4A2	TRUE	TRUE	FALSE	NM_006186	NM_006186	NM_006186	Hs.563344	4929	nuclear receptor subfamily 4 group A member 2	ENST00000417972	THC2466693	GO:0000122(negative regulation of transcription by RNA polymerase II)|GO:0000785(chromatin)|GO:0000978(RNA polymerase II cis-regulatory region sequence-specific DNA binding)|GO:0000981(DNA-binding transcription factor activity, RNA polymerase II-specific)|GO:0001228(DNA-binding transcription activator activity, RNA polymerase II-specific)|GO:0001666(response to hypoxia)|GO:0001764(neuron migratio…	Homo sapiens nuclear receptor subfamily 4 group A member 2 (NR4A2), transcript variant 1, mRNA [NM_006186]	chr2:157181786-157181727	hs|2q24.1
A_23_P70701	0.060789	0.0168625	3.60498	0.000335417	0.7299	1	ARID1B	TRUE	TRUE	FALSE	NM_017519	NM_017519	NM_017519	Hs.291587	57492	AT-rich interaction domain 1B	ENST00000637741	THC2463768	GO:0003677(DNA binding)|GO:0003713(transcription coactivator activity)|GO:0005515(protein binding)|GO:0005654(nucleoplasm)|GO:0005829(cytosol)|GO:0005886(plasma membrane)|GO:0006338(chromatin remodeling)|GO:0006357(regulation of transcription by RNA polymerase II)|GO:0007399(nervous system development)|GO:0016514(SWI/SNF complex)|GO:0031491(nucleosome binding)|GO:0035060(brahma complex)|GO:004589…	Homo sapiens AT-rich interaction domain 1B (ARID1B), transcript variant 1, mRNA [NM_017519]	chr6:157529022-157529081	hs|6q25.3
A_33_P3424496	-0.0406877	0.0114128	-3.56508	0.000387785	0.796975	1		FALSE	FALSE	FALSE	ENST00000443922						ENST00000443922			novel transcript [ENST00000443922]	chr10:133997647-133997588	hs|10q26.3
A_21_P0013137	-0.0447798	0.0126447	-3.54138	0.00042687	0.796975	1		FALSE	FALSE	FALSE	ENST00000473271						ENST00000473271	THC2479240		t-complex 10 like 2, pseudogene [Source:HGNC Symbol;Acc:HGNC:21254] [ENST00000473271]	chr6:167608923-167608982	hs|6q27
A_32_P219279	0.04329	0.012226	3.54082	0.000427296	0.796975	1	ELFN2	TRUE	TRUE	FALSE	NM_052906	NM_052906	NM_052906	Hs.660812	114794	extracellular leucine rich repeat and fibronectin type III domain containing 2	ENST00000402918	THC2606195	GO:0004864(protein phosphatase inhibitor activity)|GO:0005615(extracellular space)|GO:0016021(integral component of membrane)|GO:0031012(extracellular matrix)|GO:0043086(negative regulation of catalytic activity)	Homo sapiens extracellular leucine rich repeat and fibronectin type III domain containing 2 (ELFN2), transcript variant 1, mRNA [NM_052906]	chr22:37764246-37764187	hs|22q13.1
A_21_P0002687	0.0413409	0.0116815	3.53899	0.000436001	0.796975	1	LOC105373782	FALSE	FALSE	FALSE	NR_136319	NR_136319	NR_136319	Hs.128285	105373782	uncharacterized LOC105373782		THC2688764		Homo sapiens uncharacterized LOC105373782 (LOC105373782), long non-coding RNA [NR_136319]	chr2:186031617-186030166	hs|2q32.1
A_33_P3233459	0.0489599	0.0138996	3.5224	0.000457029	0.803282	1	LINC00994	TRUE	TRUE	FALSE	NR_033978	NR_033978	NR_033978	Hs.452789	100287879	long intergenic non-protein coding RNA 994	ENST00000485805	THC2488199		Homo sapiens long intergenic non-protein coding RNA 994 (LINC00994), long non-coding RNA [NR_033978]	chr3:64064096-64064037	hs|3p14.1
A_23_P109171	0.0901418	0.0259339	3.47583	0.00053982	0.867986	1	BFSP1	TRUE	TRUE	FALSE	NM_001195	NM_001195	NM_001195	Hs.129702	631	beaded filament structural protein 1	ENST00000536626	THC2464659	GO:0005200(structural constituent of cytoskeleton)|GO:0005212(structural constituent of eye lens)|GO:0005515(protein binding)|GO:0005737(cytoplasm)|GO:0005882(intermediate filament)|GO:0005886(plasma membrane)|GO:0005938(cell cortex)|GO:0008150(biological_process)|GO:0045109(intermediate filament organization)|GO:0048469(cell maturation)|GO:0070307(lens fiber cell development)	Homo sapiens beaded filament structural protein 1 (BFSP1), transcript variant 1, mRNA [NM_001195]	chr20:17474629-17474570	hs|20p12.1
A_32_P218355	0.0485374	0.0139716	3.474	0.000549058	0.867986	1	C6orf132	TRUE	TRUE	FALSE	NM_001164446	NM_001164446	NM_001164446	Hs.444277	647024	chromosome 6 open reading frame 132	ENST00000341865	THC2608413		Homo sapiens chromosome 6 open reading frame 132 (C6orf132), mRNA [NM_001164446]	chr6:42070638-42070579	hs|6p21.1
A_33_P3384977	-0.0451947	0.013019	-3.47146	0.000551741	0.867986	1	LINC02350	FALSE	FALSE	FALSE	NR_146291	NR_146291	NR_146291		105370059	long intergenic non-protein coding RNA 2350	ENST00000642569	THC2735951		Homo sapiens long intergenic non-protein coding RNA 2350 (LINC02350), long non-coding RNA [NR_146291]	chr12:126918661-126918720	hs|12q24.32
A_21_P0009286	0.0386248	0.0111559	3.46229	0.00057179	0.867986	1	LOC102723961	FALSE	FALSE	FALSE	XR_430026	XR_430026	XR_430026		102723961	uncharacterized LOC102723961				PREDICTED: Homo sapiens uncharacterized LOC102723961 (LOC102723961), transcript variant X10, ncRNA [XR_430026]	chr17:77791749-77791808	hs|17q25.3
A_23_P52031	0.0651823	0.0190818	3.41594	0.000673532	0.867986	1	PGM1	TRUE	TRUE	TRUE	NM_002633	NM_002633	NM_002633	Hs.1869	5236	phosphoglucomutase 1	ENST00000650546	THC2470245	GO:0000287(magnesium ion binding)|GO:0004614(phosphoglucomutase activity)|GO:0005515(protein binding)|GO:0005576(extracellular region)|GO:0005737(cytoplasm)|GO:0005829(cytosol)|GO:0005975(carbohydrate metabolic process)|GO:0006006(glucose metabolic process)|GO:0006094(gluconeogenesis)|GO:0006096(glycolytic process)|GO:0070062(extracellular exosome)|GO:1904724(tertiary granule lumen)|GO:1904813(fi…	Homo sapiens phosphoglucomutase 1 (PGM1), transcript variant 1, mRNA [NM_002633]	chr1:64125582-64125641	hs|1p31.3
A_23_P346900	0.0802471	0.0235193	3.41197	0.000682107	0.867986	1	CACNA2D2	TRUE	TRUE	FALSE	NM_001005505	NM_001005505	NM_001005505	Hs.476273	9254	calcium voltage-gated channel auxiliary subunit alpha2delta 2	ENST00000483620	NP1201149	GO:0005245(voltage-gated calcium channel activity)|GO:0005886(plasma membrane)|GO:0005891(voltage-gated calcium channel complex)|GO:0034765(regulation of ion transmembrane transport)|GO:0046872(metal ion binding)|GO:0070588(calcium ion transmembrane transport)	Homo sapiens calcium voltage-gated channel auxiliary subunit alpha2delta 2 (CACNA2D2), transcript variant 1, mRNA [NM_001005505]	chr3:50400526-50400467	hs|3p21.31
A_33_P3390232	0.050624	0.0148602	3.40669	0.000706609	0.867986	1		FALSE	FALSE	FALSE	ENST00000642849		DA425127	Hs.701867			ENST00000642849	THC2629236		EHMT2 and SLC44A4 antisense RNA 1 [Source:HGNC Symbol;Acc:HGNC:39751] [ENST00000642849]	chr6:31848313-31848372	hs|6p21.33
A_33_P3286988	0.0626807	0.0184384	3.39946	0.000719061	0.867986	1		FALSE	FALSE	FALSE	ENST00000561392		BF106382	Hs.612592			ENST00000561392	THC2552273		novel transcript [ENST00000561392]	chr15:30337988-30337929	hs|15q13.2
A_23_P258483	-0.0673969	0.0198707	-3.39176	0.000733145	0.867986	1	ANKRD55	TRUE	TRUE	FALSE	NM_024669	NM_024669	NM_024669	Hs.436214	79722	ankyrin repeat domain 55	ENST00000434982	THC2487743	GO:0005515(protein binding)	Homo sapiens ankyrin repeat domain 55 (ANKRD55), mRNA [NM_024669]	chr5:55395852-55395793	hs|5q11.2
A_33_P3411097	0.0518045	0.0153307	3.37915	0.000770107	0.867986	1	GRID2IP	TRUE	FALSE	FALSE	NM_001145118	NM_001145118	NM_001145118	Hs.512174	392862	Grid2 interacting protein	ENST00000457091	THC2663212	GO:0045211(postsynaptic membrane)|GO:0060292(long-term synaptic depression)	Homo sapiens Grid2 interacting protein (GRID2IP), transcript variant 1, mRNA [NM_001145118]	chr7:6541472-6541413	hs|7p22.1
A_23_P420359	-0.0411025	0.0121877	-3.37244	0.000802522	0.867986	1	ADAMTS20	TRUE	FALSE	FALSE	NM_025003	NM_025003	NM_025003	Hs.287554	80070	ADAM metallopeptidase with thrombospondin type 1 motif 20	ENST00000389420	NP611115	GO:0004222(metalloendopeptidase activity)|GO:0005615(extracellular space)|GO:0006508(proteolysis)|GO:0008270(zinc ion binding)|GO:0009967(positive regulation of signal transduction)|GO:0030198(extracellular matrix organization)|GO:0031012(extracellular matrix)|GO:0043066(negative regulation of apoptotic process)|GO:0045636(positive regulation of melanocyte differentiation)|GO:0062023(collagen-con…	Homo sapiens ADAM metallopeptidase with thrombospondin type 1 motif 20 (ADAMTS20), mRNA [NM_025003]	chr12:43770066-43769920	hs|12q12
A_24_P41801	0.0669303	0.0198821	3.36637	0.000803851	0.867986	1	LPA	TRUE	FALSE	FALSE	NM_005577	NM_005577	NM_005577	Hs.520120	4018	lipoprotein(a)	ENST00000316300	THC2479369	GO:0001968(fibronectin binding)|GO:0004175(endopeptidase activity)|GO:0004252(serine-type endopeptidase activity)|GO:0004866(endopeptidase inhibitor activity)|GO:0005102(signaling receptor binding)|GO:0005515(protein binding)|GO:0005576(extracellular region)|GO:0005615(extracellular space)|GO:0006508(proteolysis)|GO:0006629(lipid metabolic process)|GO:0006869(lipid transport)|GO:0008015(blood cir…	Homo sapiens lipoprotein(a) (LPA), mRNA [NM_005577]	chr6:160966519-160963829	hs|6q25.3
A_23_P166400	0.0617332	0.0183509	3.36404	0.00081198	0.867986	1	RASL10A	TRUE	FALSE	FALSE	NM_006477	NM_006477	NM_006477	Hs.73088	10633	RAS like family 10 member A	ENST00000401450	THC2489722	GO:0003924(GTPase activity)|GO:0003925(G protein activity)|GO:0005525(GTP binding)|GO:0005730(nucleolus)|GO:0005886(plasma membrane)|GO:0007264(small GTPase mediated signal transduction)	Homo sapiens RAS like family 10 member A (RASL10A), mRNA [NM_006477]	chr22:29709034-29708975	hs|22q12.2
A_24_P364087	0.0642336	0.0191034	3.36242	0.000815715	0.867986	1	SERGEF	TRUE	FALSE	FALSE	NM_012139	NM_012139	NM_012139	Hs.32470	26297	secretion regulating guanine nucleotide exchange factor	ENST00000524589	THC2464826	GO:0005085(guanyl-nucleotide exchange factor activity)|GO:0005515(protein binding)|GO:0005634(nucleus)|GO:0005654(nucleoplasm)|GO:0005737(cytoplasm)|GO:0005829(cytosol)|GO:0007165(signal transduction)|GO:0050709(negative regulation of protein secretion)|GO:0050790(regulation of catalytic activity)	Homo sapiens secretion regulating guanine nucleotide exchange factor (SERGEF), transcript variant 1, mRNA [NM_012139]	chr11:17809710-17809651	hs|11p15.1
A_33_P3300600	0.0409064	0.0121843	3.3573	0.000840086	0.867986	1	OR7G1	TRUE	FALSE	FALSE	NM_001005192	NM_001005192	NM_001005192	Hs.553576	125962	olfactory receptor family 7 subfamily G member 1	ENST00000541538	THC2503948	GO:0004930(G protein-coupled receptor activity)|GO:0004984(olfactory receptor activity)|GO:0005886(plasma membrane)|GO:0007186(G protein-coupled receptor signaling pathway)|GO:0016021(integral component of membrane)|GO:0050911(detection of chemical stimulus involved in sensory perception of smell)	Homo sapiens olfactory receptor family 7 subfamily G member 1 (OR7G1), mRNA [NM_001005192]	chr19:9225584-9225525	hs|19p13.2
A_23_P63798	0.0681016	0.0203118	3.35281	0.000841929	0.867986	1	KLF6	TRUE	FALSE	FALSE	NM_001300	NM_001300	NM_001300	Hs.4055	1316	Kruppel like factor 6	ENST00000173785	THC2469498	GO:0000785(chromatin)|GO:0000978(RNA polymerase II cis-regulatory region sequence-specific DNA binding)|GO:0000981(DNA-binding transcription factor activity, RNA polymerase II-specific)|GO:0001228(DNA-binding transcription activator activity, RNA polymerase II-specific)|GO:0001650(fibrillar center)|GO:0005515(protein binding)|GO:0005634(nucleus)|GO:0005654(nucleoplasm)|GO:0005730(nucleolus)|GO:00…	Homo sapiens Kruppel like factor 6 (KLF6), transcript variant A, mRNA [NM_001300]	chr10:3821446-3821387	hs|10p15.1
A_23_P149613	0.0463967	0.0138548	3.34878	0.00085967	0.867986	1	FMO1	TRUE	TRUE	FALSE	NM_002021	NM_002021	NM_002021	Hs.1424	2326	flavin containing dimethylaniline monoxygenase 1	ENST00000469711	THC2603957	GO:0004497(monooxygenase activity)|GO:0004499(N,N-dimethylaniline monooxygenase activity)|GO:0005515(protein binding)|GO:0005788(endoplasmic reticulum lumen)|GO:0005789(endoplasmic reticulum membrane)|GO:0006082(organic acid metabolic process)|GO:0006805(xenobiotic metabolic process)|GO:0006970(response to osmotic stress)|GO:0009404(toxin metabolic process)|GO:0016021(integral component of membra…	Homo sapiens flavin containing dimethylaniline monoxygenase 1 (FMO1), transcript variant 2, mRNA [NM_002021]	chr1:171254601-171254660	hs|1q24.3
A_33_P3650224	0.0572316	0.0171313	3.34077	0.000879786	0.867986	1	CXorf49	FALSE	FALSE	FALSE	NM_001145140	NM_001145140	NM_001145140	Hs.632817	100130361	chromosome X open reading frame 49	ENST00000535490	THC2643762		Homo sapiens chromosome X open reading frame 49 (CXorf49), mRNA [NM_001145140]	chrX:70984367-70984426	hs|Xq13.1
A_21_P0004003	0.0462971	0.01388	3.33552	0.000903683	0.867986	1		FALSE	FALSE	FALSE	ENST00000438117						ENST00000438117			novel transcript [ENST00000438117]	chr5:56067942-56068001	hs|5q11.2
A_23_P134729	0.0448426	0.0134523	3.33345	0.000907851	0.867986	1	RBM12B-AS1	TRUE	FALSE	FALSE	NR_027259	NR_027259	NR_027259	Hs.192788	55472	RBM12B antisense RNA 1		THC2480736		Homo sapiens RBM12B antisense RNA 1 (RBM12B-AS1), long non-coding RNA [NR_027259]	chr8:94752525-94752584	hs|8q22.1
A_23_P5460	0.0482838	0.0144926	3.33161	0.000916377	0.867986	1	FEV	TRUE	FALSE	FALSE	NM_017521	NM_017521	NM_017521	Hs.234759	54738	FEV transcription factor, ETS family member	ENST00000295727	THC2476740	GO:0000785(chromatin)|GO:0000981(DNA-binding transcription factor activity, RNA polymerase II-specific)|GO:0005634(nucleus)|GO:0006357(regulation of transcription by RNA polymerase II)|GO:0010628(positive regulation of gene expression)|GO:0016607(nuclear speck)|GO:0030154(cell differentiation)|GO:0042551(neuron maturation)|GO:0048665(neuron fate specification)|GO:1990837(sequence-specific double-…	Homo sapiens FEV transcription factor, ETS family member (FEV), mRNA [NM_017521]	chr2:219846261-219846202	hs|2q35
A_33_P3509233	0.101557	0.030526	3.3269	0.000922865	0.867986	1	LINC00877	TRUE	TRUE	FALSE	NR_104116	NR_104116	NR_104116	Hs.559386	285286	long intergenic non-protein coding RNA 877	ENST00000468646			Homo sapiens long intergenic non-protein coding RNA 877 (LINC00877), long non-coding RNA [NR_104116]	chr3:72084729-72084670	hs|3p13
A_21_P0003192	-0.0404396	0.0121642	-3.32448	0.000930705	0.867986	1	LOC107986157	FALSE	FALSE	FALSE	XR_001741031	XR_001741031	XR_001741031		107986157	uncharacterized LOC107986157				PREDICTED: Homo sapiens uncharacterized LOC107986157 (LOC107986157), ncRNA [XR_001741031]	chr3:179245550-179243747	hs|3q26.33
A_21_P0009799	0.041136	0.0124673	3.2995	0.00102466	0.887991	1		FALSE	FALSE	FALSE	ENST00000681994						ENST00000681994			novel transcript, antisense to MIDN [ENST00000681994]	chr19:1246236-1246177	hs|19p13.3
A_21_P0008915	0.0571387	0.0173422	3.29477	0.00103962	0.887991	1		FALSE	FALSE	FALSE	lnc-CACNG3-1:4									BROAD Institute lincRNA (XLOC_011674), lincRNA [TCONS_00024352]	chr16:24258569-24259194	hs|16p12.1
A_33_P3354326	-0.0394998	0.011986	-3.29549	0.00104005	0.887991	1		FALSE	FALSE	FALSE	ENST00000452736	XR_001739876	XR_001739876				ENST00000452736			novel transcript [ENST00000452736]	chr2:217186392-217186451	hs|2q35
A_33_P3293353	-0.0400645	0.0122067	-3.28216	0.00108522	0.887991	1	KCTD3	TRUE	TRUE	FALSE	NM_001319295	NM_001319295	NM_001319295	Hs.335139	51133	potassium channel tetramerization domain containing 3	ENST00000448333	THC2786649	GO:0005886(plasma membrane)|GO:0051260(protein homooligomerization)	Homo sapiens potassium channel tetramerization domain containing 3 (KCTD3), transcript variant 3, mRNA [NM_001319295]	chr1:215753282-215753341	hs|1q41
A_19_P00322890	0.0417357	0.012717	3.2819	0.00109129	0.887991	1	LINC01905	FALSE	FALSE	FALSE	NR_146510	NR_146510	NR_146510		102724698	long intergenic non-protein coding RNA 1905	ENST00000660206	THC2680667		Homo sapiens long intergenic non-protein coding RNA 1905 (LINC01905), transcript variant 1, long non-coding RNA [NR_146510]	chr18:53763383-53763442	hs|18q21.2
A_33_P3385909	-0.0474338	0.0144628	-3.27971	0.0010925	0.887991	1	UBASH3A	TRUE	TRUE	FALSE	NM_001243467	NM_001243467	NM_001243467	Hs.473912	53347	ubiquitin associated and SH3 domain containing A	ENST00000635189	THC2490895	GO:0001817(regulation of cytokine production)|GO:0005515(protein binding)|GO:0005654(nucleoplasm)|GO:0005737(cytoplasm)|GO:0005794(Golgi apparatus)|GO:0005829(cytosol)|GO:0050860(negative regulation of T cell receptor signaling pathway)|GO:0070062(extracellular exosome)	Homo sapiens ubiquitin associated and SH3 domain containing A (UBASH3A), transcript variant 3, mRNA [NM_001243467]	chr21:43829657-43829716	hs|21q22.3
A_23_P117602	0.177031	0.054144	3.26963	0.00112823	0.887991	1	GZMB	TRUE	TRUE	FALSE	NM_004131	NM_004131	NM_004131	Hs.1051	3002	granzyme B	ENST00000382542	NP1073088	GO:0001772(immunological synapse)|GO:0004252(serine-type endopeptidase activity)|GO:0005515(protein binding)|GO:0005576(extracellular region)|GO:0005634(nucleus)|GO:0005737(cytoplasm)|GO:0005739(mitochondrion)|GO:0005829(cytosol)|GO:0006915(apoptotic process)|GO:0008236(serine-type peptidase activity)|GO:0016020(membrane)|GO:0017148(negative regulation of translation)|GO:0019835(cytolysis)|GO:004…	Homo sapiens granzyme B (GZMB), transcript variant 1, mRNA [NM_004131]	chr14:25100295-25100236	hs|14q12
A_21_P0007369	-0.0366337	0.0113253	-3.23468	0.00128548	0.887991	1		FALSE	FALSE	FALSE	lnc-PDE2A-1:1									BROAD Institute lincRNA (XLOC_009497), lincRNA [TCONS_00019699]	chr11:72239291-72239232	hs|11q13.4
A_33_P3338440	-0.062395	0.0193387	-3.22644	0.00131315	0.887991	1	SNX29	TRUE	TRUE	FALSE	ENST00000564791	XM_011522744	XM_011522744		92017	sorting nexin 29	ENST00000564791	THC2621952	GO:0035091(phosphatidylinositol binding)	sorting nexin 29 [Source:HGNC Symbol;Acc:HGNC:30542] [ENST00000564791]	chr16:12620411-12620470	hs|16p13.12
A_23_P111311	0.0677429	0.021	3.22585	0.00131526	0.887991	1	AKAP12	TRUE	FALSE	FALSE	NM_144497	NM_144497	NM_144497	Hs.371240	9590	A-kinase anchoring protein 12	ENST00000253332	THC2599416	GO:0005515(protein binding)|GO:0005516(calmodulin binding)|GO:0005737(cytoplasm)|GO:0005829(cytosol)|GO:0005856(cytoskeleton)|GO:0005886(plasma membrane)|GO:0005925(focal adhesion)|GO:0005938(cell cortex)|GO:0007186(G protein-coupled receptor signaling pathway)|GO:0007193(adenylate cyclase-inhibiting G protein-coupled receptor signaling pathway)|GO:0008179(adenylate cyclase binding)|GO:0010738(re…	Homo sapiens A-kinase anchoring protein 12 (AKAP12), transcript variant 2, mRNA [NM_144497]	chr6:151674814-151674873	hs|6q25.1
A_21_P0001664	0.0455845	0.0141519	3.2211	0.00133976	0.887991	1		FALSE	FALSE	FALSE	ENST00000654537		BC039095	Hs.250839			ENST00000654537			long intergenic non-protein coding RNA 1672 [Source:HGNC Symbol;Acc:HGNC:52460] [ENST00000654537]	chr1:6784760-6784819	hs|1p36.31
A_33_P3408962	0.0487599	0.0151697	3.2143	0.00136791	0.887991	1	SCN8A	TRUE	FALSE	FALSE	NM_001330260	NM_001330260	NM_001330260	Hs.436550	6334	sodium voltage-gated channel alpha subunit 8	ENST00000354534	THC2475169	GO:0001518(voltage-gated sodium channel complex)|GO:0005244(voltage-gated ion channel activity)|GO:0005248(voltage-gated sodium channel activity)|GO:0005515(protein binding)|GO:0005524(ATP binding)|GO:0005886(plasma membrane)|GO:0006814(sodium ion transport)|GO:0007399(nervous system development)|GO:0007422(peripheral nervous system development)|GO:0016021(integral component of membrane)|GO:00192…	Homo sapiens sodium voltage-gated channel alpha subunit 8 (SCN8A), transcript variant 3, mRNA [NM_001330260]	chr12:52205200-52205259	hs|12q13.13
A_33_P3306427	0.0438353	0.0136451	3.21254	0.00138356	0.887991	1	OR1J2	FALSE	FALSE	FALSE	NM_054107	NM_054107	NM_054107	Hs.745497	26740	olfactory receptor family 1 subfamily J member 2	ENST00000335302	THC2494304	GO:0004930(G protein-coupled receptor activity)|GO:0004984(olfactory receptor activity)|GO:0005886(plasma membrane)|GO:0007186(G protein-coupled receptor signaling pathway)|GO:0016021(integral component of membrane)|GO:0050911(detection of chemical stimulus involved in sensory perception of smell)	Homo sapiens olfactory receptor family 1 subfamily J member 2 (OR1J2), mRNA [NM_054107]	chr9:125273963-125274022	hs|9q33.2
A_21_P0000759	-0.0791032	0.024643	-3.20996	0.00138843	0.887991	1	ITGB2-AS1	TRUE	TRUE	FALSE	NR_038311	NR_038311	NR_038311	Hs.661035	100505746	ITGB2 antisense RNA 1	ENST00000441379	THC2551968		Homo sapiens ITGB2 antisense RNA 1 (ITGB2-AS1), transcript variant 1, long non-coding RNA [NR_038311]	chr21:46348646-46348705	hs|21q22.3
A_21_P0011984	0.0426697	0.0133928	3.18601	0.00150518	0.887991	1		FALSE	FALSE	FALSE	ENST00000601136	XR_001739856	XR_001739856				ENST00000601136			novel transcript [ENST00000601136]	chr2:200732207-200732148	hs|2q33.1
A_33_P3329063	0.0613921	0.0192788	3.18444	0.00151381	0.887991	1	NCR1	TRUE	TRUE	FALSE	NM_004829	NM_004829	NM_004829	Hs.97084	9437	natural cytotoxicity triggering receptor 1	ENST00000614638	NP080923	GO:0005515(protein binding)|GO:0005886(plasma membrane)|GO:0005887(integral component of plasma membrane)|GO:0006968(cellular defense response)|GO:0007165(signal transduction)|GO:0016514(SWI/SNF complex)|GO:0030101(natural killer cell activation)|GO:0042269(regulation of natural killer cell mediated cytotoxicity)	Homo sapiens natural cytotoxicity triggering receptor 1 (NCR1), transcript variant 1, mRNA [NM_004829]	chr19:55424370-55424429	hs|19q13.42
A_33_P3212274	0.053659	0.0168494	3.18462	0.0015154	0.887991	1	F2R	TRUE	TRUE	FALSE	ENST00000505600		BG744398	Hs.679786	2149	coagulation factor II thrombin receptor	ENST00000505600		GO:0001965(G-protein alpha-subunit binding)|GO:0002248(connective tissue replacement involved in inflammatory response wound healing)|GO:0003105(negative regulation of glomerular filtration)|GO:0004930(G protein-coupled receptor activity)|GO:0005102(signaling receptor binding)|GO:0005515(protein binding)|GO:0005576(extracellular region)|GO:0005769(early endosome)|GO:0005770(late endosome)|GO:0005…	coagulation factor II thrombin receptor [Source:HGNC Symbol;Acc:HGNC:3537] [ENST00000505600]	chr5:76012549-76012608	hs|5q13.3
A_33_P3410123	-0.0393821	0.0124345	-3.16716	0.00161576	0.887991	1	CFAP74	TRUE	TRUE	FALSE	NM_001304360	NM_001304360	NM_001304360	Hs.232092	85452	cilia and flagella associated protein 74	ENST00000378590	THC2688046	GO:0005930(axoneme)|GO:0035082(axoneme assembly)	Homo sapiens cilia and flagella associated protein 74 (CFAP74), mRNA [NM_001304360]	chr1:1920067-1920008	hs|1p36.33
A_32_P74579	0.0671635	0.0212437	3.16158	0.00163946	0.887991	1	GAS2L2	TRUE	FALSE	FALSE	NM_139285	NM_139285	NM_139285	Hs.591194	246176	growth arrest specific 2 like 2	ENST00000604641	THC2641057	GO:0001578(microtubule bundle formation)|GO:0001725(stress fiber)|GO:0001965(G-protein alpha-subunit binding)|GO:0005515(protein binding)|GO:0005737(cytoplasm)|GO:0005884(actin filament)|GO:0005886(plasma membrane)|GO:0008017(microtubule binding)|GO:0008093(cytoskeletal anchor activity)|GO:0031110(regulation of microtubule polymerization or depolymerization)|GO:0035371(microtubule plus-end)|GO:00…	Homo sapiens growth arrest specific 2 like 2 (GAS2L2), mRNA [NM_139285]	chr17:34071864-34071805	hs|17q12
A_23_P94275	0.0583986	0.0184791	3.16025	0.00164236	0.887991	1	DKK4	TRUE	FALSE	FALSE	NM_014420	NM_014420	NM_014420	Hs.159311	27121	dickkopf WNT signaling pathway inhibitor 4	ENST00000220812	THC2476268	GO:0003674(molecular_function)|GO:0005515(protein binding)|GO:0005575(cellular_component)|GO:0005615(extracellular space)|GO:0016055(Wnt signaling pathway)|GO:0030178(negative regulation of Wnt signaling pathway)|GO:0039706(co-receptor binding)|GO:0048019(receptor antagonist activity)|GO:0061170(negative regulation of hair follicle placode formation)|GO:0090090(negative regulation of canonical Wn…	Homo sapiens dickkopf WNT signaling pathway inhibitor 4 (DKK4), mRNA [NM_014420]	chr8:42232341-42232282	hs|8p11.21
A_23_P336239	-0.0382625	0.0121219	-3.15647	0.00166348	0.887991	1	TMEM229B	TRUE	TRUE	FALSE	ENST00000555638				161145	transmembrane protein 229B	ENST00000555638	THC2475485	GO:0005515(protein binding)|GO:0016021(integral component of membrane)	transmembrane protein 229B [Source:HGNC Symbol;Acc:HGNC:20130] [ENST00000555638]	chr14:67914243-67914184	hs|14q24.1
A_23_P170733	0.0739435	0.023437	3.15499	0.00167191	0.887991	1	ANTXR2	TRUE	TRUE	FALSE	NM_058172	NM_058172	NM_058172	Hs.162963	118429	ANTXR cell adhesion molecule 2	ENST00000681115	THC2464768	GO:0004888(transmembrane signaling receptor activity)|GO:0005515(protein binding)|GO:0005576(extracellular region)|GO:0005789(endoplasmic reticulum membrane)|GO:0005886(plasma membrane)|GO:0009986(cell surface)|GO:0010008(endosome membrane)|GO:0016021(integral component of membrane)|GO:0046872(metal ion binding)|GO:1901998(toxin transport)	Homo sapiens ANTXR cell adhesion molecule 2 (ANTXR2), transcript variant 1, mRNA [NM_058172]	chr4:80826901-80826842	hs|4q21.21
A_33_P3256880	0.0388521	0.0123281	3.15152	0.00170556	0.887991	1	EOLA1	FALSE	FALSE	FALSE	NM_001324276	NM_001324276	NM_001324276	Hs.534641	91966	endothelium and lymphocyte associated ASCH domain 1		THC2622733	GO:0005515(protein binding)|GO:0010468(regulation of gene expression)|GO:0032675(regulation of interleukin-6 production)	Homo sapiens endothelium and lymphocyte associated ASCH domain 1 (EOLA1), transcript variant 7, mRNA [NM_001324276]	chrX:148633409-148633468	hs|Xq28
A_21_P0012154	-0.0387726	0.0123194	-3.14728	0.00172859	0.887991	1	MIR646HG	TRUE	FALSE	FALSE	ENST00000431181				284757	MIR646 host gene	ENST00000431181			MIR646 host gene [Source:HGNC Symbol;Acc:HGNC:27659] [ENST00000431181]	chr20:58698882-58821120	hs|20q13.33
A_23_P411188	0.0472317	0.01502	3.14459	0.00173499	0.887991	1	CHRNA10	TRUE	TRUE	FALSE	NM_020402	NM_020402	NM_020402	Hs.732806	57053	cholinergic receptor nicotinic alpha 10 subunit	ENST00000250699	THC2478612	GO:0004888(transmembrane signaling receptor activity)|GO:0005102(signaling receptor binding)|GO:0005262(calcium channel activity)|GO:0005887(integral component of plasma membrane)|GO:0007165(signal transduction)|GO:0007204(positive regulation of cytosolic calcium ion concentration)|GO:0007268(chemical synaptic transmission)|GO:0007271(synaptic transmission, cholinergic)|GO:0016020(membrane)|GO:00…	Homo sapiens cholinergic receptor nicotinic alpha 10 subunit (CHRNA10), transcript variant 1, mRNA [NM_020402]	chr11:3687068-3687009	hs|11p15.4
A_33_P3331307	-0.0496458	0.0158474	-3.13273	0.00180434	0.887991	1	CDC42EP3	TRUE	TRUE	TRUE	NM_006449	NM_006449	NM_006449	Hs.369574	10602	CDC42 effector protein 3	ENST00000295324	THC2468755	GO:0005515(protein binding)|GO:0005519(cytoskeletal regulatory protein binding)|GO:0005737(cytoplasm)|GO:0005829(cytosol)|GO:0005856(cytoskeleton)|GO:0005886(plasma membrane)|GO:0007165(signal transduction)|GO:0007266(Rho protein signal transduction)|GO:0008360(regulation of cell shape)|GO:0012505(endomembrane system)|GO:0015629(actin cytoskeleton)|GO:0030838(positive regulation of actin filament…	Homo sapiens CDC42 effector protein 3 (CDC42EP3), transcript variant 1, mRNA [NM_006449]	chr2:37870802-37870743	hs|2p22.2
A_21_P0004327	0.0449926	0.0143669	3.13169	0.00181765	0.887991	1		FALSE	FALSE	FALSE	lnc-MAT2B-3:15									BROAD Institute lincRNA (XLOC_004626), lincRNA [TCONS_00010163]	chr5:163969240-163978190	hs|5q34
A_21_P0013980	-0.0447912	0.014336	-3.12438	0.00185912	0.887991	1		FALSE	FALSE	FALSE	AW968932		AW968932	Hs.534932				THC2713498		EST381008 MAGE resequences, MAGJ Homo sapiens cDNA, mRNA sequence [AW968932]	chr17_gl000205_random:122650-122709
A_21_P0003155	0.0515492	0.0165085	3.12259	0.00187077	0.887991	1	LINC00635	TRUE	FALSE	FALSE	NR_015414	NR_015414	NR_015414	Hs.159043	151658	long intergenic non-protein coding RNA 635	ENST00000665328	THC2652580		Homo sapiens long intergenic non-protein coding RNA 635 (LINC00635), transcript variant 2, long non-coding RNA [NR_015414]	chr3:107560939-107560880	hs|3q13.12
A_33_P3421595	-0.0366824	0.0117445	-3.12337	0.00187105	0.887991	1	CDRT15P3	FALSE	FALSE	FALSE	NR_161366	NR_161366	NR_161366	Hs.145567	408029	CDRT15 pseudogene 3	ENST00000623129	THC2489049	GO:0005515(protein binding)	Homo sapiens CDRT15 pseudogene 3 (CDRT15P3), long non-coding RNA [NR_161366]	chr2:132558539-132558480	hs|2q21.2
A_21_P0009216	0.0382387	0.0122646	3.1178	0.00190695	0.887991	1		FALSE	FALSE	FALSE	lnc-PFAS-1:2									BROAD Institute lincRNA (XLOC_012099), lincRNA [TCONS_00025294]	chr17:8086455-8086514	hs|17p13.1
A_33_P3382380	0.0504971	0.0162117	3.11485	0.00192343	0.887991	1	UBQLN4	TRUE	TRUE	FALSE	NM_020131	NM_020131	NM_020131	Hs.283739	56893	ubiquilin 4	ENST00000368309	THC2501937	GO:0005515(protein binding)|GO:0005634(nucleus)|GO:0005654(nucleoplasm)|GO:0005737(cytoplasm)|GO:0005776(autophagosome)|GO:0005789(endoplasmic reticulum membrane)|GO:0005829(cytosol)|GO:0006281(DNA repair)|GO:0006511(ubiquitin-dependent protein catabolic process)|GO:0006914(autophagy)|GO:0006974(cellular response to DNA damage stimulus)|GO:0031410(cytoplasmic vesicle)|GO:0031593(polyubiquitin mod…	Homo sapiens ubiquilin 4 (UBQLN4), transcript variant 1, mRNA [NM_020131]	chr1:156006025-156005966	hs|1q22
A_21_P0012708	-0.0564251	0.0181704	-3.10533	0.00197947	0.887991	1	FRG1-DT	FALSE	FALSE	FALSE	ENST00000508156	XR_001746463	XR_001746463		728339	FRG1 divergent transcript	ENST00000508156	THC2680540		FRG1 divergent transcript [Source:HGNC Symbol;Acc:HGNC:51590] [ENST00000508156]	chr4:190816794-190816735	hs|4q35.2
A_32_P711043	-0.0431442	0.0139093	-3.10182	0.00200316	0.887991	1		FALSE	FALSE	FALSE	THC2488190							THC2488190		BC053362 ZC3H5 protein {Homo sapiens} (exp=-1; wgp=0; cg=0), partial (10%) [THC2488190]	chr17:073817402-073817343	hs|17q25.1
A_23_P118038	-0.0607382	0.0196378	-3.09292	0.00206004	0.887991	1	NUTF2	TRUE	TRUE	FALSE	NM_005796	NM_005796	NM_005796	Hs.356630	10204	nuclear transport factor 2	ENST00000568396	THC2520701	GO:0005515(protein binding)|GO:0005637(nuclear inner membrane)|GO:0005640(nuclear outer membrane)|GO:0005654(nucleoplasm)|GO:0005829(cytosol)|GO:0006606(protein import into nucleus)|GO:0006611(protein export from nucleus)|GO:0006913(nucleocytoplasmic transport)|GO:0017056(structural constituent of nuclear pore)|GO:0031267(small GTPase binding)|GO:0031965(nuclear membrane)|GO:0042307(positive regu…	Homo sapiens nuclear transport factor 2 (NUTF2), transcript variant 1, mRNA [NM_005796]	chr16:67904758-67904817	hs|16q22.1
A_33_P3358469	0.0531957	0.0171955	3.09359	0.00206405	0.887991	1	GLI2	TRUE	TRUE	FALSE	NM_001374353	NM_001374353	NM_001374353	Hs.111867	2736	GLI family zinc finger 2	ENST00000360874	NP1074699	GO:0000122(negative regulation of transcription by RNA polymerase II)|GO:0000978(RNA polymerase II cis-regulatory region sequence-specific DNA binding)|GO:0000981(DNA-binding transcription factor activity, RNA polymerase II-specific)|GO:0001228(DNA-binding transcription activator activity, RNA polymerase II-specific)|GO:0001501(skeletal system development)|GO:0001701(in utero embryonic developmen…	Homo sapiens GLI family zinc finger 2 (GLI2), transcript variant 3, mRNA [NM_001374353]	chr2:121684982-121685041	hs|2q14.2
A_21_P0013168	-0.0442175	0.0142976	-3.09265	0.00207228	0.887991	1	XLOC_l2_013267	FALSE	FALSE	FALSE	TCONS_l2_00025618									BROAD Institute lincRNA (XLOC_l2_013267), lincRNA [TCONS_l2_00025618]	chr7:5889573-5889632	hs|7p22.1
A_33_P3388486	0.0428545	0.0138618	3.09156	0.00207547	0.887991	1	SOD2-OT1	FALSE	FALSE	FALSE	NR_037166	NR_037166	NR_037166	Hs.712708	100129518	SOD2 overlapping transcript 1	ENST00000535372	THC2496420		Homo sapiens SOD2 overlapping transcript 1 (SOD2-OT1), long non-coding RNA [NR_037166]	chr6:160181349-160181290	hs|6q25.3
A_23_P90743	0.037638	0.0121731	3.09191	0.00207716	0.887991	1	REG1A	TRUE	FALSE	FALSE	NM_002909	NM_002909	NM_002909	Hs.49407	5967	regenerating family member 1 alpha	ENST00000233735	THC2666331	GO:0001666(response to hypoxia)|GO:0005615(extracellular space)|GO:0005829(cytosol)|GO:0007165(signal transduction)|GO:0007494(midgut development)|GO:0008083(growth factor activity)|GO:0008284(positive regulation of cell population proliferation)|GO:0008285(negative regulation of cell population proliferation)|GO:0010628(positive regulation of gene expression)|GO:0019903(protein phosphatase bindi…	Homo sapiens regenerating family member 1 alpha (REG1A), mRNA [NM_002909]	chr2:79350451-79350510	hs|2p12
A_33_P3393766	0.0498615	0.0161573	3.08601	0.00211335	0.887991	1	EPOP	TRUE	FALSE	FALSE	NM_001130677	NM_001130677	NM_001130677	Hs.445574	100170841	elongin BC and polycomb repressive complex 2 associated protein	ENST00000613024	THC2611912	GO:0003682(chromatin binding)|GO:0005694(chromosome)|GO:0006357(regulation of transcription by RNA polymerase II)|GO:0035616(histone H2B conserved C-terminal lysine deubiquitination)|GO:0048663(neuron fate commitment)|GO:0048863(stem cell differentiation)	Homo sapiens elongin BC and polycomb repressive complex 2 associated protein (EPOP), mRNA [NM_001130677]	chr17:36828068-36828009	hs|17q12
A_33_P3320283	-0.0492123	0.0159622	-3.08305	0.00213398	0.887991	1		FALSE	FALSE	FALSE											chr8:026306602-026306661	hs|8p21.2
A_24_P135501	-0.0459485	0.0149059	-3.08258	0.00213948	0.887991	1		FALSE	FALSE	FALSE	ENST00000497325						ENST00000497325	THC2577892		ribosomal protein L7a (RPL7A) pseudogene [ENST00000497325]	chr15:48022382-48022341	hs|15q21.1
A_24_P652700	-0.0440214	0.0143135	-3.07551	0.00218578	0.887991	1	CEP152	TRUE	TRUE	FALSE	NM_014985	NM_014985	NM_014985	Hs.597323	22995	centrosomal protein 152	ENST00000399334	THC2492331	GO:0000242(pericentriolar material)|GO:0005515(protein binding)|GO:0005654(nucleoplasm)|GO:0005813(centrosome)|GO:0005814(centriole)|GO:0005829(cytosol)|GO:0007099(centriole replication)|GO:0019901(protein kinase binding)|GO:0030030(cell projection organization)|GO:0051298(centrosome duplication)|GO:0098535(de novo centriole assembly involved in multi-ciliated epithelial cell differentiation)|GO:…	Homo sapiens centrosomal protein 152 (CEP152), transcript variant 2, mRNA [NM_014985]	chr15:49030758-49030699	hs|15q21.1
A_23_P130547	0.0370847	0.012059	3.07526	0.00219213	0.887991	1	OR7D4	TRUE	TRUE	FALSE	NM_001005191	NM_001005191	NM_001005191	Hs.446910	125958	olfactory receptor family 7 subfamily D member 4	ENST00000308682	THC2623242	GO:0004930(G protein-coupled receptor activity)|GO:0004984(olfactory receptor activity)|GO:0005515(protein binding)|GO:0005886(plasma membrane)|GO:0007186(G protein-coupled receptor signaling pathway)|GO:0016021(integral component of membrane)|GO:0050911(detection of chemical stimulus involved in sensory perception of smell)	Homo sapiens olfactory receptor family 7 subfamily D member 4 (OR7D4), mRNA [NM_001005191]	chr19:9325234-9325175	hs|19p13.2
A_21_P0003567	-0.036607	0.0119047	-3.075	0.0022022	0.887991	1	LINC02517	FALSE	FALSE	FALSE	ENST00000657733				105374374	long intergenic non-protein coding RNA 2517	ENST00000657733			long intergenic non-protein coding RNA 2517 [Source:HGNC Symbol;Acc:HGNC:53506] [ENST00000657733]	chr4:8323735-8323794	hs|4p16.1
A_19_P00317671	-0.0360015	0.0117193	-3.07199	0.00221857	0.887991	1	MIR3150BHG	FALSE	FALSE	FALSE	XR_132545		XR_132545	Hs.665518	105375650	MIR3150B host gene		THC2618341		PREDICTED: Homo sapiens uncharacterized LOC286149 (LOC286149), misc_RNA [XR_132545]	chr8:96085552-96085493	hs|8q22.1
A_21_P0010764	-0.0360391	0.0117431	-3.06897	0.00222868	0.887991	1	SLC44A3-AS1	TRUE	TRUE	FALSE	ENST00000424711				101928079	SLC44A3 antisense RNA 1	ENST00000424711	THC2574213		SLC44A3 antisense RNA 1 [Source:HGNC Symbol;Acc:HGNC:49057] [ENST00000424711]	chr1:95197751-95197692	hs|1p21.3
A_33_P3405509	-0.0482507	0.0158696	-3.04044	0.00246093	0.887991	1	MAGEB5	FALSE	FALSE	FALSE	NM_001271752	NM_001271752	NM_001271752	Hs.224079	347541	MAGE family member B5	ENST00000602297	THC2655326	GO:0000122(negative regulation of transcription by RNA polymerase II)|GO:0003674(molecular_function)|GO:0005575(cellular_component)|GO:0005634(nucleus)|GO:0008150(biological_process)	Homo sapiens MAGE family member B5 (MAGEB5), mRNA [NM_001271752]	chrX:26236240-26236299	hs|Xp21.3
A_23_P81912	-0.0629719	0.0207221	-3.03887	0.00246163	0.887991	1	TUBB	TRUE	TRUE	FALSE	NM_178014	NM_178014	NM_178014	Hs.636480	203068	tubulin beta class I	ENST00000681421	THC2584646	GO:0000226(microtubule cytoskeleton organization)|GO:0000278(mitotic cell cycle)|GO:0003924(GTPase activity)|GO:0005198(structural molecule activity)|GO:0005200(structural constituent of cytoskeleton)|GO:0005515(protein binding)|GO:0005525(GTP binding)|GO:0005576(extracellular region)|GO:0005634(nucleus)|GO:0005641(nuclear envelope lumen)|GO:0005737(cytoplasm)|GO:0005829(cytosol)|GO:0005856(cytos…	Homo sapiens tubulin beta class I (TUBB), transcript variant 2, mRNA [NM_178014]	chr6:30691905-30691964	hs|6p21.33
A_23_P76969	0.0579922	0.0191495	3.02839	0.00254849	0.887991	1	SIPA1L1	TRUE	TRUE	FALSE	NM_015556	NM_015556	NM_015556	Hs.654657	26037	signal induced proliferation associated 1 like 1	ENST00000537413	THC2482641	GO:0003674(molecular_function)|GO:0005096(GTPase activator activity)|GO:0005515(protein binding)|GO:0005737(cytoplasm)|GO:0005886(plasma membrane)|GO:0008150(biological_process)|GO:0014069(postsynaptic density)|GO:0015629(actin cytoskeleton)|GO:0031532(actin cytoskeleton reorganization)|GO:0043087(regulation of GTPase activity)|GO:0043197(dendritic spine)|GO:0046875(ephrin receptor binding)|GO:00…	Homo sapiens signal induced proliferation associated 1 like 1 (SIPA1L1), transcript variant 1, mRNA [NM_015556]	chr14:72205922-72205981	hs|14q24.2
A_24_P882732	-0.0391165	0.0129279	-3.02575	0.00258928	0.887991	1	KRT17P2	FALSE	FALSE	FALSE	NR_146075	NR_146075	NR_146075	Hs.579266	339241	keratin 17 pseudogene 2	ENST00000399211	THC2525546		Homo sapiens keratin 17 pseudogene 2 (KRT17P2), non-coding RNA [NR_146075]	chr17:18333974-18334033	hs|17p11.2
A_21_P0011062	0.0418772	0.0138758	3.018	0.00264436	0.887991	1	CFAP54	TRUE	TRUE	FALSE	NM_001306084	NM_001306084	NM_001306084		144535	cilia and flagella associated protein 54	ENST00000554108	THC2523795	GO:0005930(axoneme)|GO:0007283(spermatogenesis)|GO:0030154(cell differentiation)|GO:0060271(cilium assembly)|GO:0060294(cilium movement involved in cell motility)	Homo sapiens cilia and flagella associated protein 54 (CFAP54), transcript variant 1, mRNA [NM_001306084]	chr12:96988111-96988170	hs|12q23.1
A_33_P3286980	-0.0369825	0.0122796	-3.0117	0.00269762	0.887991	1	USP17L1	FALSE	FALSE	FALSE	NM_001256873	NM_001256873	NM_001256873	Hs.653091	401447	ubiquitin specific peptidase 17 like family member 1	ENST00000529559	THC2525229	GO:0004197(cysteine-type endopeptidase activity)|GO:0004843(thiol-dependent deubiquitinase)|GO:0005634(nucleus)|GO:0005783(endoplasmic reticulum)|GO:0005829(cytosol)|GO:0006511(ubiquitin-dependent protein catabolic process)|GO:0006915(apoptotic process)|GO:0016579(protein deubiquitination)|GO:0042981(regulation of apoptotic process)	Homo sapiens ubiquitin specific peptidase 17 like family member 1 (USP17L1), mRNA [NM_001256873]	chr8:7191222-7191281	hs|8p23.1
A_33_P3792641	-0.0381419	0.012693	-3.00495	0.00276065	0.887991	1	LOC100144595	FALSE	FALSE	FALSE	NR_161181	NR_161181	NR_161181	Hs.683952	100144595	uncharacterized LOC100144595	ENST00000434635	THC2487925		Homo sapiens uncharacterized LOC100144595 (LOC100144595), long non-coding RNA [NR_161181]	chr2:155292578-155292519	hs|2q24.1
A_33_P3267248	-0.0372164	0.0123914	-3.00339	0.0027803	0.887991	1	TDRD10	TRUE	FALSE	FALSE	NM_182499	NM_182499	NM_182499	Hs.387671	126668	tudor domain containing 10	ENST00000368482	NP440575	GO:0003723(RNA binding)	Homo sapiens tudor domain containing 10 (TDRD10), transcript variant 2, mRNA [NM_182499]	chr1:154519893-154519952	hs|1q21.3
A_21_P0005796	0.0365089	0.0121738	2.99897	0.00280243	0.887991	1		FALSE	FALSE	FALSE	lnc-PPP1R3B-2:4									BROAD Institute lincRNA (XLOC_006999), lincRNA [TCONS_00014927]	chr8:9117580-9112382	hs|8p23.1
A_21_P0014766	0.0351072	0.0117124	2.99743	0.00283336	0.887991	1		FALSE	FALSE	FALSE
A_21_P0002381	0.0390726	0.0130553	2.99286	0.00285896	0.887991	1		FALSE	FALSE	FALSE	lnc-MYT1L-1:1									BROAD Institute lincRNA (XLOC_001943), lincRNA [TCONS_00004098]	chr2:2616975-2614076	hs|2p25.3
A_33_P3365134	0.0541747	0.0181063	2.99203	0.00287245	0.887991	1	PPP1R13B	TRUE	FALSE	FALSE	NM_015316	NM_015316	NM_015316	Hs.709297	23368	protein phosphatase 1 regulatory subunit 13B	ENST00000556597	NP1151875	GO:0002039(p53 binding)|GO:0005515(protein binding)|GO:0005634(nucleus)|GO:0005654(nucleoplasm)|GO:0005737(cytoplasm)|GO:0005829(cytosol)|GO:0005886(plasma membrane)|GO:0045786(negative regulation of cell cycle)|GO:0048471(perinuclear region of cytoplasm)|GO:0072332(intrinsic apoptotic signaling pathway by p53 class mediator)|GO:1901216(positive regulation of neuron death)	Homo sapiens protein phosphatase 1 regulatory subunit 13B (PPP1R13B), mRNA [NM_015316]	chr14:104200210-104200151	hs|14q32.33
A_21_P0004947	-0.0342018	0.0114424	-2.98905	0.00291105	0.887991	1	LOC102723633	FALSE	FALSE	FALSE	XR_943051	XR_943051	XR_943051		102723633	uncharacterized LOC102723633				PREDICTED: Homo sapiens uncharacterized LOC102723633 (LOC102723633), transcript variant X2, ncRNA [XR_943051]	chr6:137745653-137745712	hs|6q23.3
A_33_P3298775	0.111132	0.0372103	2.98658	0.00291804	0.887991	1	PRSS57	TRUE	FALSE	FALSE	NM_214710	NM_214710	NM_214710	Hs.245146	400668	serine protease 57	ENST00000613411	THC2485251	GO:0004252(serine-type endopeptidase activity)|GO:0005615(extracellular space)|GO:0006508(proteolysis)|GO:0008201(heparin binding)|GO:0008236(serine-type peptidase activity)|GO:0035578(azurophil granule lumen)	Homo sapiens serine protease 57 (PRSS57), transcript variant 1, mRNA [NM_214710]	chr19:685607-685548	hs|19p13.3
A_21_P0002270	0.0670658	0.0224511	2.9872	0.00292449	0.887991	1		FALSE	FALSE	FALSE	lnc-BCL2L11-2:2									BROAD Institute lincRNA (XLOC_001624), lincRNA [TCONS_00003819]	chr2:112044437-112044496	hs|2q13
A_33_P3307013	-0.0427216	0.0143135	-2.9847	0.00294649	0.887991	1	EFCAB13	TRUE	FALSE	FALSE	NM_001195192	NM_001195192	NM_001195192	Hs.463303	124989	EF-hand calcium binding domain 13	ENST00000522326	THC2726603		Homo sapiens EF-hand calcium binding domain 13 (EFCAB13), transcript variant B, mRNA [NM_001195192]	chr17:45468886-45468945	hs|17q21.32
A_24_P100996	0.0352793	0.0118294	2.98233	0.00297063	0.887991	1	ANO5	TRUE	FALSE	FALSE	NM_213599	NM_213599	NM_213599	Hs.154329	203859	anoctamin 5	ENST00000324559	THC2600946	GO:0005229(intracellular calcium activated chloride channel activity)|GO:0005254(chloride channel activity)|GO:0005789(endoplasmic reticulum membrane)|GO:0005886(plasma membrane)|GO:0006821(chloride transport)|GO:0016021(integral component of membrane)|GO:0031982(vesicle)|GO:0034220(ion transmembrane transport)|GO:0046983(protein dimerization activity)|GO:0055085(transmembrane transport)|GO:19024…	Homo sapiens anoctamin 5 (ANO5), transcript variant 1, mRNA [NM_213599]	chr11:22304318-22304377	hs|11p14.3
A_21_P0013183	0.0372742	0.0125156	2.97822	0.00299771	0.887991	1	LOC101927769	FALSE	FALSE	FALSE	ENST00000669469				101927769	uncharacterized LOC101927769	ENST00000669469			novel transcript [ENST00000669469]	chr7:20354008-20354067	hs|7p21.1
A_33_P3282213	0.0493971	0.0165969	2.97629	0.00302319	0.887991	1		FALSE	FALSE	FALSE											chr15:102304301-102304242	hs|15q26.3
A_23_P203191	0.0268202	0.00902123	2.97301	0.00306154	0.887991	1	APOA1	TRUE	FALSE	FALSE	NM_000039	NM_000039	NM_000039	Hs.93194	335	apolipoprotein A1	ENST00000375323	THC2560784	GO:0001540(amyloid-beta binding)|GO:0001932(regulation of protein phosphorylation)|GO:0001935(endothelial cell proliferation)|GO:0002719(negative regulation of cytokine production involved in immune response)|GO:0005102(signaling receptor binding)|GO:0005515(protein binding)|GO:0005543(phospholipid binding)|GO:0005576(extracellular region)|GO:0005615(extracellular space)|GO:0005634(nucleus)|GO:00…	Homo sapiens apolipoprotein A1 (APOA1), transcript variant 1, mRNA [NM_000039]	chr11:116707787-116707728	hs|11q23.3
A_23_P217178	0.0536119	0.0180453	2.97096	0.00308461	0.887991	1	MAGEC1	TRUE	FALSE	FALSE	NM_005462	NM_005462	NM_005462	Hs.132194	9947	MAGE family member C1	ENST00000285879	THC2474252	GO:0000122(negative regulation of transcription by RNA polymerase II)|GO:0005515(protein binding)|GO:0005634(nucleus)	Homo sapiens MAGE family member C1 (MAGEC1), mRNA [NM_005462]	chrX:140996897-140996956	hs|Xq27.2
A_23_P36647	-0.0488037	0.0164438	-2.96791	0.00310408	0.887991	1	TMUB2	TRUE	TRUE	FALSE	NM_177441	NM_177441	NM_177441	Hs.181391	79089	transmembrane and ubiquitin like domain containing 2	ENST00000587630	THC2534259	GO:0005515(protein binding)|GO:0016021(integral component of membrane)|GO:0030433(ubiquitin-dependent ERAD pathway)	Homo sapiens transmembrane and ubiquitin like domain containing 2 (TMUB2), transcript variant 2, mRNA [NM_177441]	chr17:42268651-42268710	hs|17q21.31
A_33_P3418576	0.0430884	0.0145208	2.96737	0.0031204	0.887991	1	SERAC1	TRUE	FALSE	FALSE	NR_073096	NR_073096	NR_073096	Hs.154706	84947	serine active site containing 1	ENST00000367101	THC2625669	GO:0003674(molecular_function)|GO:0005739(mitochondrion)|GO:0005783(endoplasmic reticulum)|GO:0008654(phospholipid biosynthetic process)|GO:0016021(integral component of membrane)|GO:0030198(extracellular matrix organization)|GO:0031012(extracellular matrix)|GO:0032367(intracellular cholesterol transport)|GO:0036148(phosphatidylglycerol acyl-chain remodeling)|GO:0044233(mitochondria-associated en…	Homo sapiens serine active site containing 1 (SERAC1), transcript variant 2, non-coding RNA [NR_073096]	chr6:158535843-158535784	hs|6q25.3
A_33_P3355503	0.0363082	0.0122405	2.96624	0.00314946	0.887991	1	FOXL1	TRUE	TRUE	FALSE	NM_005250	NM_005250	NM_005250	Hs.533830	2300	forkhead box L1	ENST00000320241		GO:0000785(chromatin)|GO:0000978(RNA polymerase II cis-regulatory region sequence-specific DNA binding)|GO:0000981(DNA-binding transcription factor activity, RNA polymerase II-specific)|GO:0003677(DNA binding)|GO:0003700(DNA-binding transcription factor activity)|GO:0005634(nucleus)|GO:0006357(regulation of transcription by RNA polymerase II)|GO:0007275(multicellular organism development)|GO:0007…	Homo sapiens forkhead box L1 (FOXL1), mRNA [NM_005250]	chr16:86615242-86615301	hs|16q24.1
A_21_P0001009	0.0385496	0.0130089	2.96333	0.00316302	0.887991	1		FALSE	FALSE	FALSE	ENST00000445260	XR_001738201	XR_001738201				ENST00000445260			long intergenic non-protein coding RNA 2798 [Source:HGNC Symbol;Acc:HGNC:54323] [ENST00000445260]	chr1:121169863-121169922	hs|1p11.2
A_33_P3233150	0.0605523	0.0204768	2.95712	0.00320768	0.887991	1	ZSWIM4	TRUE	FALSE	FALSE	NM_001367834	NM_001367834	NM_001367834	Hs.466015	65249	zinc finger SWIM-type containing 4	ENST00000254323	THC2473920	GO:0008270(zinc ion binding)|GO:0031462(Cul2-RING ubiquitin ligase complex)	Homo sapiens zinc finger SWIM-type containing 4 (ZSWIM4), transcript variant 2, mRNA [NM_001367834]	chr19:13942978-13943037	hs|19p13.13
A_23_P144202	-0.0377187	0.0127531	-2.95762	0.00321219	0.887991	1	EEFSEC	TRUE	TRUE	FALSE	NM_021937	NM_021937	NM_021937	Hs.477498	60678	eukaryotic elongation factor, selenocysteine-tRNA specific	ENST00000483569	THC2566978	GO:0000049(tRNA binding)|GO:0001514(selenocysteine incorporation)|GO:0003746(translation elongation factor activity)|GO:0003924(GTPase activity)|GO:0005525(GTP binding)|GO:0005634(nucleus)|GO:0005737(cytoplasm)|GO:0006414(translational elongation)|GO:0035368(selenocysteine insertion sequence binding)|GO:0043021(ribonucleoprotein complex binding)|GO:1990904(ribonucleoprotein complex)	Homo sapiens eukaryotic elongation factor, selenocysteine-tRNA specific (EEFSEC), mRNA [NM_021937]	chr3:128060330-128060389	hs|3q21.3
A_23_P145965	0.119407	0.0404878	2.94921	0.0032893	0.887991	1	TPST1	TRUE	TRUE	FALSE	NM_003596	NM_003596	NM_003596	Hs.421194	8460	tyrosylprotein sulfotransferase 1	ENST00000649664	NP1197556	GO:0000139(Golgi membrane)|GO:0005794(Golgi apparatus)|GO:0006478(peptidyl-tyrosine sulfation)|GO:0006954(inflammatory response)|GO:0008146(sulfotransferase activity)|GO:0008476(protein-tyrosine sulfotransferase activity)|GO:0016020(membrane)|GO:0030173(integral component of Golgi membrane)|GO:0042803(protein homodimerization activity)|GO:0050427(3'-phosphoadenosine 5'-phosphosulfate metabolic pr…	Homo sapiens tyrosylprotein sulfotransferase 1 (TPST1), mRNA [NM_003596]	chr7:65825164-65825223	hs|7q11.21
A_23_P348257	0.109325	0.0370708	2.94908	0.00329048	0.887991	1	NUAK1	TRUE	FALSE	FALSE	NM_014840	NM_014840	NM_014840	Hs.524692	9891	NUAK family kinase 1	ENST00000261402	THC2609908	GO:0001650(fibrillar center)|GO:0002039(p53 binding)|GO:0004674(protein serine/threonine kinase activity)|GO:0005515(protein binding)|GO:0005524(ATP binding)|GO:0005634(nucleus)|GO:0005654(nucleoplasm)|GO:0005737(cytoplasm)|GO:0006468(protein phosphorylation)|GO:0006974(cellular response to DNA damage stimulus)|GO:0007155(cell adhesion)|GO:0015630(microtubule cytoskeleton)|GO:0030155(regulation o…	Homo sapiens NUAK family kinase 1 (NUAK1), mRNA [NM_014840]	chr12:106457605-106457546	hs|12q23.3
A_21_P0006176	0.0532429	0.0180501	2.94973	0.00329737	0.887991	1		FALSE	FALSE	FALSE	ENST00000659233						ENST00000659233			novel transcript [ENST00000659233]	chr9:92767317-92767376	hs|9q22.2
A_33_P3361896	-0.0373211	0.0126564	-2.94879	0.00331329	0.887991	1		FALSE	FALSE	FALSE	AK127538		AK127538	Hs.689496				THC2491217		Homo sapiens cDNA FLJ45631 fis, clone CHONS2001797 [AK127538]	chr18:77257017-77257076	hs|18q23
A_33_P3327657	-0.0346463	0.0117762	-2.94205	0.00338224	0.887991	1	SUSD4	TRUE	TRUE	FALSE	ENST00000342943				55061	sushi domain containing 4	ENST00000342943	THC2679732	GO:0005576(extracellular region)|GO:0006958(complement activation, classical pathway)|GO:0016021(integral component of membrane)|GO:0030449(regulation of complement activation)|GO:0045087(innate immune response)|GO:0045957(negative regulation of complement activation, alternative pathway)|GO:0045959(negative regulation of complement activation, classical pathway)	sushi domain containing 4 [Source:HGNC Symbol;Acc:HGNC:25470] [ENST00000342943]	chr1:223532226-223532167	hs|1q41
A_23_P43350	0.0406398	0.0138211	2.94041	0.0034022	0.887991	1	MLANA	TRUE	FALSE	FALSE	NM_005511	NM_005511	NM_005511	Hs.154069	2315	melan-A	ENST00000381477	THC2464215	GO:0005515(protein binding)|GO:0005789(endoplasmic reticulum membrane)|GO:0005794(Golgi apparatus)|GO:0005802(trans-Golgi network)|GO:0005887(integral component of plasma membrane)|GO:0042470(melanosome)	Homo sapiens melan-A (MLANA), mRNA [NM_005511]	chr9:5909735-5909794	hs|9p24.1
A_33_P3416387	0.0412516	0.0140452	2.93705	0.00341932	0.887991	1	RNU105C	TRUE	FALSE	FALSE	NR_004385	NR_004385	NR_004385		26766	RNA, U105C small nucleolar			GO:0005730(nucleolus)|GO:0006396(RNA processing)	Homo sapiens RNA, U105C small nucleolar (RNU105C), small nucleolar RNA [NR_004385]	chr8:55243275-55243334	hs|8q11.23
A_33_P3385681	0.0379113	0.0129066	2.93736	0.00343396	0.887991	1		FALSE	FALSE	FALSE	AK128224		AK128224	Hs.640088				THC2617001		Homo sapiens cDNA FLJ46357 fis, clone TESTI4049562 [AK128224]	chr2:129136116-129136057	hs|2q14.3
A_23_P165598	0.0322168	0.0109731	2.93599	0.00344965	0.887991	1	DAPL1	TRUE	TRUE	FALSE	NM_001017920	NM_001017920	NM_001017920	Hs.59761	92196	death associated protein like 1	ENST00000309950	THC2520102	GO:0005515(protein binding)|GO:0010507(negative regulation of autophagy)|GO:0030154(cell differentiation)|GO:0034198(cellular response to amino acid starvation)|GO:0070513(death domain binding)|GO:0097190(apoptotic signaling pathway)	Homo sapiens death associated protein like 1 (DAPL1), mRNA [NM_001017920]	chr2:159672401-159672460	hs|2q24.1
A_33_P3337134	0.0365603	0.0124569	2.93493	0.00345963	0.887991	1	ABLIM2	TRUE	TRUE	FALSE	NM_001130083	NM_001130083	NM_001130083	Hs.233404	84448	actin binding LIM protein family member 2	ENST00000341937	NP1277327	GO:0005737(cytoplasm)|GO:0006351(transcription, DNA-templated)|GO:0015629(actin cytoskeleton)|GO:0030032(lamellipodium assembly)|GO:0030036(actin cytoskeleton organization)|GO:0046872(metal ion binding)|GO:0051015(actin filament binding)	Homo sapiens actin binding LIM protein family member 2 (ABLIM2), transcript variant 1, mRNA [NM_001130083]	chr4:7968094-7968035	hs|4p16.1
A_23_P107744	0.0925404	0.0315611	2.9321	0.00347425	0.887991	1	S1PR5	TRUE	FALSE	FALSE	NM_030760	NM_030760	NM_030760	Hs.501561	53637	sphingosine-1-phosphate receptor 5	ENST00000439028	THC2628799	GO:0003376(sphingosine-1-phosphate receptor signaling pathway)|GO:0004930(G protein-coupled receptor activity)|GO:0005515(protein binding)|GO:0005737(cytoplasm)|GO:0005886(plasma membrane)|GO:0007189(adenylate cyclase-activating G protein-coupled receptor signaling pathway)|GO:0016021(integral component of membrane)|GO:0019222(regulation of metabolic process)|GO:0038036(sphingosine-1-phosphate re…	Homo sapiens sphingosine-1-phosphate receptor 5 (S1PR5), transcript variant 1, mRNA [NM_030760]	chr19:10623943-10623884	hs|19p13.2
A_21_P0014933	-0.03411	0.0116329	-2.93219	0.00348594	0.887991	1		FALSE	FALSE	FALSE	ENST00000420020						ENST00000420020	THC2679600		novel transcript, antisense to BAZ2B [ENST00000420020]	chr2:160255494-160260957	hs|2q24.2
A_33_P3328973	0.0434276	0.0148292	2.92852	0.00352882	0.887991	1		FALSE	FALSE	FALSE	THC2489575							THC2489575			chr10:001552545-001552486	hs|10p15.3
A_23_P123071	-0.0418307	0.0142897	-2.92734	0.00352906	0.887991	1	CAV2	TRUE	TRUE	FALSE	NM_001233	NM_001233	NM_001233	Hs.212332	858	caveolin 2	ENST00000498493	THC2788990	GO:0000139(Golgi membrane)|GO:0001937(negative regulation of endothelial cell proliferation)|GO:0001938(positive regulation of endothelial cell proliferation)|GO:0002080(acrosomal membrane)|GO:0002095(caveolar macromolecular signaling complex)|GO:0005515(protein binding)|GO:0005634(nucleus)|GO:0005794(Golgi apparatus)|GO:0005886(plasma membrane)|GO:0005887(integral component of plasma membrane)|G…	Homo sapiens caveolin 2 (CAV2), transcript variant 1, mRNA [NM_001233]	chr7:116140389-116140448	hs|7q31.2
A_21_P0007869	0.0984502	0.0336545	2.92532	0.00354984	0.887991	1	LOC105369656	FALSE	FALSE	FALSE	XR_001749002	XR_001749002	XR_001749002		105369656	uncharacterized LOC105369656				PREDICTED: Homo sapiens uncharacterized LOC105369656 (LOC105369656), transcript variant X2, ncRNA [XR_001749002]	chr12:10433127-10433068	hs|12p13.2
A_19_P00319225	-0.0349789	0.0119503	-2.92703	0.00355776	0.887991	1	ZNF300P1	TRUE	TRUE	FALSE	NR_026867	NR_026867	NR_026867	Hs.661876	134466	zinc finger protein 300 pseudogene 1	ENST00000520773	THC2516770		Homo sapiens zinc finger protein 300 pseudogene 1 (ZNF300P1), non-coding RNA [NR_026867]	chr5:150310342-150310283	hs|5q33.1
A_24_P72064	0.0395095	0.0135083	2.92482	0.00356891	0.887991	1	GHR	TRUE	FALSE	FALSE	NM_000163	NM_000163	NM_000163	Hs.125180	2690	growth hormone receptor	ENST00000230882	THC2472139	GO:0004896(cytokine receptor activity)|GO:0004903(growth hormone receptor activity)|GO:0005515(protein binding)|GO:0005576(extracellular region)|GO:0005615(extracellular space)|GO:0005634(nucleus)|GO:0005739(mitochondrion)|GO:0005829(cytosol)|GO:0005886(plasma membrane)|GO:0005887(integral component of plasma membrane)|GO:0006897(endocytosis)|GO:0007259(receptor signaling pathway via JAK-STAT)|GO…	Homo sapiens growth hormone receptor (GHR), transcript variant 1, mRNA [NM_000163]	chr5:42721449-42721508	hs|5p12
A_23_P107981	-0.0479341	0.0164184	-2.91953	0.00361708	0.887991	1	SULT2B1	TRUE	FALSE	FALSE	NM_004605	NM_004605	NM_004605	Hs.369331	6820	sulfotransferase family 2B member 1	ENST00000594274	THC2649177	GO:0003676(nucleic acid binding)|GO:0004027(alcohol sulfotransferase activity)|GO:0005515(protein binding)|GO:0005634(nucleus)|GO:0005737(cytoplasm)|GO:0005783(endoplasmic reticulum)|GO:0005829(cytosol)|GO:0008146(sulfotransferase activity)|GO:0008202(steroid metabolic process)|GO:0008203(cholesterol metabolic process)|GO:0008285(negative regulation of cell population proliferation)|GO:0015485(ch…	Homo sapiens sulfotransferase family 2B member 1 (SULT2B1), transcript variant 1, mRNA [NM_004605]	chr19:49096042-49100023	hs|19q13.33
A_23_P161488	-0.0449948	0.0154153	-2.91885	0.00362995	0.887991	1	TIAL1	TRUE	TRUE	FALSE	NM_001033925	NM_001033925	NM_001033925	Hs.501203	7073	TIA1 cytotoxic granule associated RNA binding protein like 1	ENST00000369087	NP1207872	GO:0003677(DNA binding)|GO:0003723(RNA binding)|GO:0003730(mRNA 3'-UTR binding)|GO:0005634(nucleus)|GO:0005654(nucleoplasm)|GO:0005737(cytoplasm)|GO:0005764(lysosome)|GO:0006357(regulation of transcription by RNA polymerase II)|GO:0006915(apoptotic process)|GO:0006952(defense response)|GO:0007281(germ cell development)|GO:0008284(positive regulation of cell population proliferation)|GO:0008285(ne…	Homo sapiens TIA1 cytotoxic granule associated RNA binding protein like 1 (TIAL1), transcript variant 2, mRNA [NM_001033925]	chr10:121336982-121336676	hs|10q26.11
A_21_P0013922	0.0396458	0.0135831	2.91876	0.00363329	0.887991	1	LOC101929536	FALSE	FALSE	FALSE	NR_135805	NR_135805	NR_135805		101929536	uncharacterized LOC101929536	ENST00000566366	THC2662069		Homo sapiens uncharacterized LOC101929536 (LOC101929536), long non-coding RNA [NR_135805]	chr1:40255766-40255825	hs|1p34.2
A_21_P0011863	-0.0345866	0.0118494	-2.91886	0.00364335	0.887991	1	TEX41	TRUE	TRUE	TRUE	NR_033870	NR_033870	NR_033870	Hs.742290	401014	testis expressed 41	ENST00000666917	THC2632116		Homo sapiens testis expressed 41 (TEX41), long non-coding RNA [NR_033870]	chr2:145831564-145831623	hs|2q22.3
A_21_P0005687	-0.0347697	0.0119255	-2.91557	0.0036762	0.887991	1		FALSE	FALSE	FALSE	ENST00000657913	XR_949682	XR_949682				ENST00000657913			novel transcript [ENST00000657913]	chr8:37423073-37423132	hs|8p11.23
A_33_P3349501	0.0387356	0.0132974	2.91301	0.00369753	0.887991	1		FALSE	FALSE	FALSE											chr2:069159486-069159545	hs|2p13.3
A_24_P3783	-0.0696126	0.023909	-2.91156	0.00370789	0.887991	1	H2BC14	FALSE	FALSE	FALSE	NM_003521	NM_003521	NM_003521	Hs.182432	8342	H2B clustered histone 14	ENST00000621112	THC2539589	GO:0000786(nucleosome)|GO:0003677(DNA binding)|GO:0005634(nucleus)|GO:0005654(nucleoplasm)|GO:0005829(cytosol)|GO:0006334(nucleosome assembly)|GO:0046982(protein heterodimerization activity)|GO:0070062(extracellular exosome)	Homo sapiens H2B clustered histone 14 (H2BC14), mRNA [NM_003521]	chr6:27783003-27783062	hs|6p22.1
A_21_P0014799	0.0367469	0.0126367	2.90794	0.00375024	0.887991	1		FALSE	FALSE	FALSE
A_24_P383330	-0.0530049	0.0182508	-2.90426	0.00380311	0.887991	1		FALSE	FALSE	FALSE	ENST00000494861						ENST00000494861			ribosomal protein L7a (RPL7A) pseudogene [ENST00000494861]	chr4:189271055-189270996	hs|4q35.2
A_23_P63897	0.0585773	0.0201735	2.90368	0.00380483	0.887991	1	CTBP2	TRUE	TRUE	FALSE	NM_022802	NM_022802	NM_022802	Hs.501345	1488	C-terminal binding protein 2	ENST00000309035	THC2486385	GO:0000122(negative regulation of transcription by RNA polymerase II)|GO:0001222(transcription corepressor binding)|GO:0003682(chromatin binding)|GO:0003713(transcription coactivator activity)|GO:0003714(transcription corepressor activity)|GO:0005515(protein binding)|GO:0005634(nucleus)|GO:0008285(negative regulation of cell population proliferation)|GO:0016081(synaptic vesicle docking)|GO:001661…	Homo sapiens C-terminal binding protein 2 (CTBP2), transcript variant 2, mRNA [NM_022802]	chr10:126677529-126677470	hs|10q26.13
A_21_P0003157	-0.0399084	0.0137574	-2.90087	0.00384714	0.887991	1		FALSE	FALSE	FALSE	ENST00000651058						ENST00000651058			novel transcript [ENST00000651058]	chr3:107757397-107757338	hs|3q13.12
A_21_P0014629	0.0438175	0.0151081	2.90026	0.00386106	0.887991	1		FALSE	FALSE	FALSE	ENST00000611949		AK126788	Hs.574437			ENST00000611949	THC2483574		novel transcript, sense intronic to RBFOX3 [ENST00000611949]	chr17_gl000204_random:44702-44643
A_33_P3266739	-0.0331461	0.0114558	-2.8934	0.0039288	0.887991	1	LINC01235	TRUE	FALSE	FALSE	NR_033863	NR_033863	NR_033863	Hs.632651	401492	long intergenic non-protein coding RNA 1235	ENST00000604724	THC2616283		Homo sapiens long intergenic non-protein coding RNA 1235 (LINC01235), long non-coding RNA [NR_033863]	chr9:13406548-13406489	hs|9p23
A_23_P50517	0.0396965	0.013725	2.89229	0.00395259	0.887991	1	ZNF541	TRUE	FALSE	FALSE	NM_001277075	NM_001277075	NM_001277075	Hs.14161	84215	zinc finger protein 541	ENST00000314121	THC2480129	GO:0000118(histone deacetylase complex)|GO:0003714(transcription corepressor activity)|GO:0005515(protein binding)|GO:0005634(nucleus)|GO:0005667(transcription regulator complex)|GO:0006357(regulation of transcription by RNA polymerase II)|GO:0007283(spermatogenesis)|GO:0016575(histone deacetylation)|GO:0030154(cell differentiation)|GO:0045892(negative regulation of transcription, DNA-templated)|…	Homo sapiens zinc finger protein 541 (ZNF541), mRNA [NM_001277075]	chr19:48024050-48023991	hs|19q13.33
A_21_P0010598	0.048479	0.0167681	2.89115	0.00396401	0.887991	1		FALSE	FALSE	FALSE	ENST00000443270						ENST00000443270	THC2658309		long intergenic non-protein coding RNA 2782 [Source:HGNC Symbol;Acc:HGNC:54302] [ENST00000443270]	chr1:5146594-5146535	hs|1p36.32
A_33_P3239332	0.0368938	0.0127583	2.89174	0.00396571	0.887991	1	LINC00907	TRUE	FALSE	FALSE	NR_046454	NR_046454	NR_046454	Hs.652819	284260	long intergenic non-protein coding RNA 907	ENST00000585639	THC2521515		Homo sapiens long intergenic non-protein coding RNA 907 (LINC00907), transcript variant 2, long non-coding RNA [NR_046454]	chr18:40113244-40113303	hs|18q12.3
A_23_P48610	-0.058073	0.0200997	-2.88925	0.00398236	0.887991	1	PIP4P1	TRUE	FALSE	FALSE	NM_144568	NM_144568	NM_144568	Hs.7001	90809	phosphatidylinositol-4,5-bisphosphate 4-phosphatase 1	ENST00000557041	THC2533058	GO:0005515(protein binding)|GO:0005654(nucleoplasm)|GO:0005765(lysosomal membrane)|GO:0005886(plasma membrane)|GO:0006644(phospholipid metabolic process)|GO:0006991(response to sterol depletion)|GO:0008203(cholesterol metabolic process)|GO:0016021(integral component of membrane)|GO:0030670(phagocytic vesicle membrane)|GO:0031902(late endosome membrane)|GO:0032418(lysosome localization)|GO:0034597…	Homo sapiens phosphatidylinositol-4,5-bisphosphate 4-phosphatase 1 (PIP4P1), transcript variant 2, mRNA [NM_144568]	chr14:20926537-20926478	hs|14q11.2
A_32_P453321	-0.0647241	0.0224677	-2.88076	0.00408528	0.887991	1	ARMH1	TRUE	TRUE	FALSE	NM_001145636	NM_001145636	NM_001145636	Hs.173679	339541	armadillo like helical domain containing 1	ENST00000648290	THC2476404		Homo sapiens armadillo like helical domain containing 1 (ARMH1), mRNA [NM_001145636]	chr1:45191024-45191083	hs|1p34.1
A_21_P0011047	-0.0783065	0.0272289	-2.87585	0.00416151	0.887991	1		FALSE	FALSE	FALSE	ENST00000539977		BF789912	Hs.632995			ENST00000539977	THC2521993		poly(A) binding protein cytoplasmic 1 pseudogene 4 [Source:HGNC Symbol;Acc:HGNC:8563] [ENST00000539977]	chr12:64216934-64216993	hs|12q14.2
A_23_P387057	-0.0758245	0.0263735	-2.87503	0.00416208	0.887991	1	TUBB	TRUE	TRUE	FALSE	NM_178014	NM_178014	NM_178014	Hs.636480	203068	tubulin beta class I	ENST00000681421	THC2515734	GO:0000226(microtubule cytoskeleton organization)|GO:0000278(mitotic cell cycle)|GO:0003924(GTPase activity)|GO:0005198(structural molecule activity)|GO:0005200(structural constituent of cytoskeleton)|GO:0005515(protein binding)|GO:0005525(GTP binding)|GO:0005576(extracellular region)|GO:0005634(nucleus)|GO:0005641(nuclear envelope lumen)|GO:0005737(cytoplasm)|GO:0005829(cytosol)|GO:0005856(cytos…	Homo sapiens tubulin beta class I (TUBB), transcript variant 2, mRNA [NM_178014]	chr6:30692522-30692581	hs|6p21.33
A_23_P158533	-0.0489011	0.0170131	-2.87431	0.00417065	0.887991	1	DEAF1	TRUE	TRUE	FALSE	NM_021008	NM_021008	NM_021008	Hs.243994	10522	DEAF1 transcription factor	ENST00000525904	THC2466806	GO:0000122(negative regulation of transcription by RNA polymerase II)|GO:0000785(chromatin)|GO:0000977(RNA polymerase II transcription regulatory region sequence-specific DNA binding)|GO:0000981(DNA-binding transcription factor activity, RNA polymerase II-specific)|GO:0001227(DNA-binding transcription repressor activity, RNA polymerase II-specific)|GO:0001650(fibrillar center)|GO:0001843(neural t…	Homo sapiens DEAF1 transcription factor (DEAF1), transcript variant 1, mRNA [NM_021008]	chr11:678736-674767	hs|11p15.5
A_23_P160618	0.0996779	0.0346809	2.87414	0.00417107	0.887991	1	SH2D2A	TRUE	TRUE	FALSE	NM_003975	NM_003975	NM_003975	Hs.103527	9047	SH2 domain containing 2A	ENST00000392306	NP1242879	GO:0001525(angiogenesis)|GO:0005515(protein binding)|GO:0005737(cytoplasm)|GO:0005829(cytosol)|GO:0007165(signal transduction)|GO:0008283(cell population proliferation)|GO:0017124(SH3 domain binding)|GO:0030154(cell differentiation)	Homo sapiens SH2 domain containing 2A (SH2D2A), transcript variant 2, mRNA [NM_003975]	chr1:156776243-156776184	hs|1q23.1
A_23_P48663	0.0356095	0.0123863	2.87492	0.00418224	0.887991	1	OTX2	TRUE	TRUE	FALSE	NM_021728	NM_021728	NM_021728	Hs.288655	5015	orthodenticle homeobox 2	ENST00000554559	THC2622826	GO:0000785(chromatin)|GO:0000978(RNA polymerase II cis-regulatory region sequence-specific DNA binding)|GO:0000981(DNA-binding transcription factor activity, RNA polymerase II-specific)|GO:0001228(DNA-binding transcription activator activity, RNA polymerase II-specific)|GO:0005515(protein binding)|GO:0005634(nucleus)|GO:0006357(regulation of transcription by RNA polymerase II)|GO:0007411(axon gui…	Homo sapiens orthodenticle homeobox 2 (OTX2), transcript variant 1, mRNA [NM_021728]	chr14:57268815-57268756	hs|14q22.3
A_23_P433855	-0.0348669	0.0121409	-2.87185	0.00421622	0.887991	1	RGS4	TRUE	FALSE	FALSE	NM_005613	NM_005613	NM_005613	Hs.386726	5999	regulator of G protein signaling 4	ENST00000527393	THC2515355	GO:0001965(G-protein alpha-subunit binding)|GO:0001975(response to amphetamine)|GO:0003924(GTPase activity)|GO:0005096(GTPase activator activity)|GO:0005516(calmodulin binding)|GO:0005634(nucleus)|GO:0005737(cytoplasm)|GO:0005829(cytosol)|GO:0005886(plasma membrane)|GO:0007186(G protein-coupled receptor signaling pathway)|GO:0007420(brain development)|GO:0008277(regulation of G protein-coupled re…	Homo sapiens regulator of G protein signaling 4 (RGS4), transcript variant 2, mRNA [NM_005613]	chr1:163042227-163042286	hs|1q23.3
A_33_P3321120	0.0392765	0.0136815	2.87078	0.004229	0.887991	1		FALSE	FALSE	FALSE											chr2:233592754-233592695	hs|2q37.1
A_23_P3979	-0.0481181	0.0167712	-2.8691	0.0042413	0.887991	1	MRPS7	TRUE	TRUE	FALSE	NM_015971	NM_015971	NM_015971	Hs.71787	51081	mitochondrial ribosomal protein S7	ENST00000577767	THC2495156	GO:0000028(ribosomal small subunit assembly)|GO:0003723(RNA binding)|GO:0003729(mRNA binding)|GO:0003735(structural constituent of ribosome)|GO:0005743(mitochondrial inner membrane)|GO:0005763(mitochondrial small ribosomal subunit)|GO:0005840(ribosome)|GO:0006412(translation)|GO:0019843(rRNA binding)|GO:0032543(mitochondrial translation)	Homo sapiens mitochondrial ribosomal protein S7 (MRPS7), mRNA; nuclear gene for mitochondrial product [NM_015971]	chr17:73258756-73258930	hs|17q25.1
A_33_P3295098	0.0342226	0.0119221	2.87052	0.00424304	0.887991	1	ESYT3	TRUE	TRUE	TRUE	ENST00000289135				83850	extended synaptotagmin 3	ENST00000289135		GO:0005509(calcium ion binding)|GO:0005515(protein binding)|GO:0005544(calcium-dependent phospholipid binding)|GO:0005789(endoplasmic reticulum membrane)|GO:0005887(integral component of plasma membrane)|GO:0006869(lipid transport)|GO:0008429(phosphatidylethanolamine binding)|GO:0031210(phosphatidylcholine binding)|GO:0031227(intrinsic component of endoplasmic reticulum membrane)|GO:0031234(extri…	extended synaptotagmin 3 [Source:HGNC Symbol;Acc:HGNC:24295] [ENST00000289135]	chr3:138181245-138181304	hs|3q22.3
A_33_P3303752	0.0412595	0.0143813	2.86896	0.00425165	0.887991	1		FALSE	FALSE	FALSE											chr17:078439334-078439393	hs|17q25.3
A_33_P3221999	-0.0877862	0.0306222	-2.86676	0.00427569	0.887991	1	GSDMB	TRUE	FALSE	FALSE	NM_001388420	NM_001388420	NM_001388420	Hs.306777	55876	gasdermin B	ENST00000394179	NP1072682	GO:0001786(phosphatidylserine binding)|GO:0003674(molecular_function)|GO:0005546(phosphatidylinositol-4,5-bisphosphate binding)|GO:0005575(cellular_component)|GO:0005737(cytoplasm)|GO:0005886(plasma membrane)|GO:0016021(integral component of membrane)|GO:0019835(cytolysis)|GO:0042742(defense response to bacterium)|GO:0070269(pyroptosis)|GO:0070273(phosphatidylinositol-4-phosphate binding)	Homo sapiens gasdermin B (GSDMB), transcript variant 6, mRNA [NM_001388420]	chr17:38060909-38060850	hs|17q12
A_21_P0012145	0.0340723	0.0118873	2.86627	0.00429415	0.887991	1		FALSE	FALSE	FALSE	lnc-SPTLC3-2:1									BROAD Institute lincRNA (XLOC_l2_008550), lincRNA [TCONS_l2_00016734]	chr20:12917783-12917842	hs|20p12.1
A_33_P3328626	0.0387155	0.0135114	2.86539	0.00430364	0.887991	1		FALSE	FALSE	FALSE	THC2692397							THC2692397		Q3ZCJ0_BOVIN (Q3ZCJ0) RPL36A protein, partial (46%) [THC2692397]	chr1:093656715-093656656	hs|1p22.1
A_24_P49298	0.0337129	0.0117709	2.86409	0.00432715	0.887991	1	FAM149B1	TRUE	TRUE	FALSE	NM_173348	NM_173348	NM_173348	Hs.408577	317662	family with sequence similarity 149 member B1	ENST00000242505	THC2521336	GO:0005515(protein binding)|GO:0005929(cilium)|GO:0060271(cilium assembly)|GO:0061512(protein localization to cilium)	Homo sapiens family with sequence similarity 149 member B1 (FAM149B1), mRNA [NM_173348]	chr10:75003877-75003936	hs|10q22.2
A_23_P162589	0.0533143	0.0186562	2.85773	0.00439006	0.887991	1	VDR	TRUE	TRUE	FALSE	NM_001017535	NM_001017535	NM_001017535	Hs.524368	7421	vitamin D receptor	ENST00000395324	THC2556806	GO:0000122(negative regulation of transcription by RNA polymerase II)|GO:0000785(chromatin)|GO:0000902(cell morphogenesis)|GO:0000978(RNA polymerase II cis-regulatory region sequence-specific DNA binding)|GO:0000981(DNA-binding transcription factor activity, RNA polymerase II-specific)|GO:0001501(skeletal system development)|GO:0003677(DNA binding)|GO:0003700(DNA-binding transcription factor acti…	Homo sapiens vitamin D receptor (VDR), transcript variant 2, mRNA [NM_001017535]	chr12:48235561-48235502	hs|12q13.11
A_33_P3292495	0.0332992	0.0116471	2.85901	0.00439462	0.887991	1		FALSE	FALSE	FALSE	ENST00000501075		AK096395	Hs.617756			ENST00000501075	THC2519415		novel transcript, antisense to CHD4 [ENST00000501075]	chr12:6692199-6692258	hs|12p13.31
A_33_P3405789	0.0413234	0.0144587	2.85803	0.0043971	0.887991	1	TULP3	TRUE	TRUE	FALSE	NM_003324	NM_003324	NM_003324	Hs.655333	7289	TUB like protein 3	ENST00000397132	THC2603520	GO:0001664(G protein-coupled receptor binding)|GO:0001843(neural tube closure)|GO:0005515(protein binding)|GO:0005546(phosphatidylinositol-4,5-bisphosphate binding)|GO:0005576(extracellular region)|GO:0005634(nucleus)|GO:0005654(nucleoplasm)|GO:0005730(nucleolus)|GO:0005886(plasma membrane)|GO:0005929(cilium)|GO:0005930(axoneme)|GO:0006355(regulation of transcription, DNA-templated)|GO:0007186(G …	Homo sapiens TUB like protein 3 (TULP3), transcript variant 1, mRNA [NM_003324]	chr12:3050116-3050175	hs|12p13.33
A_33_P3232562	-0.0431227	0.0150917	-2.85738	0.00440148	0.887991	1	RBBP4	TRUE	TRUE	FALSE	NM_005610	NM_005610	NM_005610	Hs.16003	5928	RB binding protein 4, chromatin remodeling factor	ENST00000373493	THC2788867	GO:0000118(histone deacetylase complex)|GO:0000785(chromatin)|GO:0000978(RNA polymerase II cis-regulatory region sequence-specific DNA binding)|GO:0005515(protein binding)|GO:0005634(nucleus)|GO:0005654(nucleoplasm)|GO:0005829(cytosol)|GO:0006260(DNA replication)|GO:0006335(DNA replication-dependent nucleosome assembly)|GO:0006336(DNA replication-independent nucleosome assembly)|GO:0006338(chroma…	Homo sapiens RB binding protein 4, chromatin remodeling factor (RBBP4), transcript variant 1, mRNA [NM_005610]	chr1:33145595-33145654	hs|1p35.1
A_33_P3228322	-0.0449333	0.0157228	-2.85784	0.00440384	0.887991	1	IL18BP	TRUE	FALSE	FALSE	NM_173042	NM_173042	NM_173042	Hs.591967	10068	interleukin 18 binding protein	ENST00000404792	NP600964	GO:0005576(extracellular region)|GO:0005615(extracellular space)|GO:0032496(response to lipopolysaccharide)|GO:0042007(interleukin-18 binding)|GO:0042088(T-helper 1 type immune response)|GO:0048019(receptor antagonist activity)|GO:0070062(extracellular exosome)|GO:0070301(cellular response to hydrogen peroxide)|GO:0071356(cellular response to tumor necrosis factor)|GO:2000272(negative regulation …	Homo sapiens interleukin 18 binding protein (IL18BP), transcript variant A, mRNA [NM_173042]	chr11:71712939-71712998	hs|11q13.4
A_23_P41143	-0.0568768	0.0199062	-2.85724	0.00440538	0.887991	1	APEH	TRUE	TRUE	FALSE	NM_001640	NM_001640	NM_001640	Hs.517969	327	acylaminoacyl-peptide hydrolase	ENST00000469362	THC2469352	GO:0003723(RNA binding)|GO:0004252(serine-type endopeptidase activity)|GO:0005515(protein binding)|GO:0005576(extracellular region)|GO:0005829(cytosol)|GO:0006415(translational termination)|GO:0006508(proteolysis)|GO:0008242(omega peptidase activity)|GO:0031965(nuclear membrane)|GO:0042802(identical protein binding)|GO:0050435(amyloid-beta metabolic process)|GO:0070062(extracellular exosome)|GO:1…	Homo sapiens acylaminoacyl-peptide hydrolase (APEH), mRNA [NM_001640]	chr3:49719361-49719800	hs|3p21.31
A_21_P0012466	-0.0440347	0.0154117	-2.85722	0.00441017	0.887991	1	XLOC_l2_010405	FALSE	FALSE	FALSE	TCONS_l2_00019596									BROAD Institute lincRNA (XLOC_l2_010405), lincRNA [TCONS_l2_00019596]	chr3:156505848-156505789	hs|3q25.31
A_24_P149704	0.0434574	0.015213	2.8566	0.00441526	0.887991	1	DAB2IP	TRUE	TRUE	TRUE	NM_138709	NM_138709	NM_138709	Hs.522378	153090	DAB2 interacting protein	ENST00000309989	THC2682274	GO:0000122(negative regulation of transcription by RNA polymerase II)|GO:0001525(angiogenesis)|GO:0001933(negative regulation of protein phosphorylation)|GO:0005096(GTPase activator activity)|GO:0005123(death receptor binding)|GO:0005515(protein binding)|GO:0005737(cytoplasm)|GO:0005829(cytosol)|GO:0005886(plasma membrane)|GO:0006954(inflammatory response)|GO:0007049(cell cycle)|GO:0007252(I-kapp…	Homo sapiens DAB2 interacting protein (DAB2IP), transcript variant 2, mRNA [NM_138709]	chr9:124543789-124544627	hs|9q33.2
A_21_P0003572	0.0385638	0.0134945	2.85775	0.00441842	0.887991	1		FALSE	FALSE	FALSE	lnc-DRD5-8:3										chr4:11338981-11339040	hs|4p15.33
A_23_P501722	-0.0742953	0.0260482	-2.85222	0.00446611	0.887991	1	TSPAN32	TRUE	TRUE	FALSE	NM_139022	NM_139022	NM_139022	Hs.271954	10077	tetraspanin 32	ENST00000381117	NP1192553	GO:0003674(molecular_function)|GO:0005887(integral component of plasma membrane)|GO:0007010(cytoskeleton organization)|GO:0007229(integrin-mediated signaling pathway)|GO:0007267(cell-cell signaling)|GO:0008285(negative regulation of cell population proliferation)|GO:0009986(cell surface)|GO:0030886(negative regulation of myeloid dendritic cell activation)|GO:0042832(defense response to protozoan)…	Homo sapiens tetraspanin 32 (TSPAN32), mRNA [NM_139022]	chr11:2338634-2338693	hs|11p15.5
A_23_P61149	0.0660327	0.0231641	2.85065	0.00449074	0.887991	1	INPP5D	TRUE	TRUE	FALSE	NM_001017915	NM_001017915	NM_001017915	Hs.601911	3635	inositol polyphosphate-5-phosphatase D	ENST00000359570	THC2469105	GO:0004439(phosphatidylinositol-4,5-bisphosphate 5-phosphatase activity)|GO:0004445(inositol-polyphosphate 5-phosphatase activity)|GO:0005515(protein binding)|GO:0005829(cytosol)|GO:0005856(cytoskeleton)|GO:0005886(plasma membrane)|GO:0006661(phosphatidylinositol biosynthetic process)|GO:0006796(phosphate-containing compound metabolic process)|GO:0006915(apoptotic process)|GO:0007165(signal trans…	Homo sapiens inositol polyphosphate-5-phosphatase D (INPP5D), transcript variant 1, mRNA [NM_001017915]	chr2:234116417-234116476	hs|2q37.1
A_24_P357406	0.0400644	0.0140502	2.85151	0.00450048	0.887991	1	RBMY1F	FALSE	FALSE	FALSE	NM_001382384	NM_001382384	NM_001382384	Hs.725744	159163	RNA binding motif protein Y-linked family 1 member F	ENST00000382670	THC2487576	GO:0000380(alternative mRNA splicing, via spliceosome)|GO:0000398(mRNA splicing, via spliceosome)|GO:0003723(RNA binding)|GO:0005515(protein binding)|GO:0005575(cellular_component)|GO:0007283(spermatogenesis)|GO:0016607(nuclear speck)|GO:0042802(identical protein binding)	Homo sapiens RNA binding motif protein Y-linked family 1 member F (RBMY1F), transcript variant 6, mRNA [NM_001382384]	chrY:24327117-24327058	hs|Yq11.223
A_32_P129527	0.049396	0.0173532	2.84651	0.00455446	0.887991	1	ERMARD	TRUE	TRUE	FALSE	NM_018341	NM_018341	NM_018341	Hs.47546	55780	ER membrane associated RNA degradation	ENST00000418781	THC2708275	GO:0003674(molecular_function)|GO:0005789(endoplasmic reticulum membrane)|GO:0008150(biological_process)|GO:0016021(integral component of membrane)	Homo sapiens ER membrane associated RNA degradation (ERMARD), transcript variant 1, mRNA [NM_018341]	chr6:170181465-170181524	hs|6q27
A_33_P3329522	-0.033348	0.0117189	-2.84565	0.00455811	0.887991	1	LRRC17	TRUE	FALSE	FALSE	NM_001031692	NM_001031692	NM_001031692	Hs.567412	10234	leucine rich repeat containing 17	ENST00000485478	THC2461703	GO:0001649(osteoblast differentiation)|GO:0005615(extracellular space)|GO:0031012(extracellular matrix)|GO:0033687(osteoblast proliferation)|GO:0045671(negative regulation of osteoclast differentiation)|GO:0048539(bone marrow development)	Homo sapiens leucine rich repeat containing 17 (LRRC17), transcript variant 1, mRNA [NM_001031692]	chr7:102579972-102580031	hs|7q22.1
A_23_P122947	0.0310599	0.0109121	2.84637	0.00455874	0.887991	1	AVL9	TRUE	TRUE	FALSE	NM_015060	NM_015060	NM_015060	Hs.128056	23080	AVL9 cell migration associated	ENST00000470500	THC2472280	GO:0005737(cytoplasm)|GO:0016021(integral component of membrane)|GO:0016477(cell migration)|GO:0055037(recycling endosome)	Homo sapiens AVL9 cell migration associated (AVL9), mRNA [NM_015060]	chr7:32619842-32620430	hs|7p14.3
A_23_P46412	0.0555945	0.0195307	2.84652	0.00455912	0.887991	1	SCNN1D	TRUE	TRUE	FALSE	NM_001130413	NM_001130413	NM_001130413	Hs.512681	6339	sodium channel epithelial 1 subunit delta	ENST00000379101	NP1137349	GO:0005515(protein binding)|GO:0005886(plasma membrane)|GO:0005887(integral component of plasma membrane)|GO:0006814(sodium ion transport)|GO:0015280(ligand-gated sodium channel activity)|GO:0015629(actin cytoskeleton)|GO:0016020(membrane)|GO:0034706(sodium channel complex)|GO:0035725(sodium ion transmembrane transport)|GO:0050896(response to stimulus)|GO:0050909(sensory perception of taste)	Homo sapiens sodium channel epithelial 1 subunit delta (SCNN1D), transcript variant 1, mRNA [NM_001130413]	chr1:1226313-1226483	hs|1p36.33
A_21_P0007481	0.0737602	0.0259423	2.84324	0.0045927	0.887991	1	LINC00944	TRUE	TRUE	FALSE	NR_033878	NR_033878	NR_033878	Hs.534660	387895	long intergenic non-protein coding RNA 944	ENST00000671627	THC2725890		Homo sapiens long intergenic non-protein coding RNA 944 (LINC00944), long non-coding RNA [NR_033878]	chr12:127216911-127215313	hs|12q24.32
A_21_P0005880	0.046648	0.0164175	2.84136	0.00463519	0.887991	1		FALSE	FALSE	FALSE	lnc-SLC25A32-2:1									BROAD Institute lincRNA (XLOC_007176), lincRNA [TCONS_00015127]	chr8:104457350-104457291	hs|8q22.3
A_21_P0010045	0.0352179	0.0124009	2.83994	0.00463952	0.887991	1		FALSE	FALSE	FALSE	lnc-SLC35C2-1:1		AK128705	Hs.640065						BROAD Institute lincRNA (XLOC_013766), lincRNA [TCONS_00028412]	chr20:44963746-44963687	hs|20q13.12
A_24_P350622	0.0960152	0.0338126	2.83962	0.00465484	0.887991	1	KIR2DL4	FALSE	FALSE	FALSE	NM_002255	NM_002255	NM_002255	Hs.661219	3805	killer cell immunoglobulin like receptor, two Ig domains and long cytoplasmic tail 4	ENST00000612389	NP365687	GO:0002729(positive regulation of natural killer cell cytokine production)|GO:0004888(transmembrane signaling receptor activity)|GO:0005515(protein binding)|GO:0005886(plasma membrane)|GO:0005887(integral component of plasma membrane)|GO:0006968(cellular defense response)|GO:0007165(signal transduction)|GO:0016020(membrane)|GO:0031901(early endosome membrane)|GO:0032394(MHC class Ib receptor acti…	Homo sapiens killer cell immunoglobulin like receptor, two Ig domains and long cytoplasmic tail 4 (KIR2DL4), transcript variant 1, mRNA [NM_002255]	chr19:55317688-55320335	hs|19q13.42
A_33_P3299719	-0.0354174	0.0124921	-2.83519	0.00470866	0.887991	1	RP1L1	TRUE	TRUE	FALSE	ENST00000329335				94137	RP1 like 1	ENST00000329335	THC2490881	GO:0001750(photoreceptor outer segment)|GO:0005874(microtubule)|GO:0005930(axoneme)|GO:0007601(visual perception)|GO:0032391(photoreceptor connecting cilium)|GO:0035082(axoneme assembly)|GO:0035556(intracellular signal transduction)|GO:0042461(photoreceptor cell development)|GO:0045494(photoreceptor cell maintenance)|GO:0060041(retina development in camera-type eye)	RP1 like 1 [Source:HGNC Symbol;Acc:HGNC:15946] [ENST00000329335]	chr8:10478665-10478606	hs|8p23.1
A_24_P529627	-0.0528185	0.0186318	-2.83486	0.00472221	0.887991	1		FALSE	FALSE	FALSE	ENST00000390353		DB152637	Hs.730125			ENST00000390353	NP285414		T cell receptor beta variable 6-1 [Source:HGNC Symbol;Acc:HGNC:12226] [ENST00000390353]	chr7:142028457-142028516	hs|7q34
A_33_P3375869	-0.0339894	0.0119955	-2.8335	0.00473302	0.887991	1	PIGZ	TRUE	TRUE	FALSE	XM_011513190	XM_011513190	XM_011513190	Hs.736881	80235	phosphatidylinositol glycan anchor biosynthesis class Z		THC2483850	GO:0000026(alpha-1,2-mannosyltransferase activity)|GO:0000030(mannosyltransferase activity)|GO:0005783(endoplasmic reticulum)|GO:0005789(endoplasmic reticulum membrane)|GO:0006506(GPI anchor biosynthetic process)|GO:0016021(integral component of membrane)|GO:0016254(preassembly of GPI anchor in ER membrane)|GO:0097502(mannosylation)	PREDICTED: Homo sapiens phosphatidylinositol glycan anchor biosynthesis class Z (PIGZ), transcript variant X5, mRNA [XM_011513190]	chr3:196693246-196693187	hs|3q29
A_21_P0003823	-0.035363	0.0124831	-2.83286	0.00476154	0.887991	1		FALSE	FALSE	FALSE	lnc-PDE6B-1:10	XM_011513476	XM_011513476							BROAD Institute lincRNA (XLOC_003411), lincRNA [TCONS_00008729]	chr4:582581-582640	hs|4p16.3
A_23_P52806	0.0610448	0.0215591	2.83151	0.0047624	0.887991	1	BACE1	TRUE	FALSE	FALSE	NM_012104	NM_012104	NM_012104	Hs.504003	23621	beta-secretase 1	ENST00000392937	THC2533177	GO:0001540(amyloid-beta binding)|GO:0004175(endopeptidase activity)|GO:0004190(aspartic-type endopeptidase activity)|GO:0005515(protein binding)|GO:0005764(lysosome)|GO:0005768(endosome)|GO:0005769(early endosome)|GO:0005770(late endosome)|GO:0005771(multivesicular body)|GO:0005788(endoplasmic reticulum lumen)|GO:0005794(Golgi apparatus)|GO:0005802(trans-Golgi network)|GO:0005886(plasma membrane)…	Homo sapiens beta-secretase 1 (BACE1), transcript variant a, mRNA [NM_012104]	chr11:117156561-117156502	hs|11q23.3
A_24_P307626	-0.0501939	0.0177205	-2.83253	0.00476313	0.887991	1	ATP1A4	TRUE	TRUE	FALSE	NM_144699	NM_144699	NM_144699	Hs.662219	480	ATPase Na+/K+ transporting subunit alpha 4	ENST00000477338	NP707844	GO:0005391(P-type sodium:potassium-exchanging transporter activity)|GO:0005515(protein binding)|GO:0005524(ATP binding)|GO:0005886(plasma membrane)|GO:0005887(integral component of plasma membrane)|GO:0005890(sodium:potassium-exchanging ATPase complex)|GO:0006811(ion transport)|GO:0006813(potassium ion transport)|GO:0006814(sodium ion transport)|GO:0006883(cellular sodium ion homeostasis)|GO:0007…	Homo sapiens ATPase Na+/K+ transporting subunit alpha 4 (ATP1A4), transcript variant 1, mRNA [NM_144699]	chr1:160143406-160143465	hs|1q23.2
A_33_P3255290	0.0633402	0.0223702	2.83145	0.00476397	0.887991	1	JAKMIP2	TRUE	FALSE	FALSE	NM_014790	NM_014790	NM_014790	Hs.744926	9832	janus kinase and microtubule interacting protein 2	ENST00000333010	THC2471193	GO:0005515(protein binding)|GO:0005794(Golgi apparatus)|GO:0008017(microtubule binding)|GO:0019900(kinase binding)	Homo sapiens janus kinase and microtubule interacting protein 2 (JAKMIP2), transcript variant 3, mRNA [NM_014790]	chr5:146997542-146997483	hs|5q32
A_21_P0002679	0.0321886	0.0113695	2.83113	0.00478033	0.887991	1		FALSE	FALSE	FALSE	lnc-PLA2R1-1:2		CD512363	Hs.572666						BROAD Institute lincRNA (XLOC_002368), lincRNA [TCONS_00005259]	chr2:160781364-160781305	hs|2q24.2
A_23_P27075	-0.0705568	0.0249459	-2.82839	0.00481419	0.887991	1	GABARAP	TRUE	TRUE	FALSE	NM_007278	NM_007278	NM_007278	Hs.647421	11337	GABA type A receptor-associated protein	ENST00000571253	THC2510345	GO:0000045(autophagosome assembly)|GO:0000139(Golgi membrane)|GO:0000226(microtubule cytoskeleton organization)|GO:0000421(autophagosome membrane)|GO:0000422(autophagy of mitochondrion)|GO:0005515(protein binding)|GO:0005764(lysosome)|GO:0005776(autophagosome)|GO:0005790(smooth endoplasmic reticulum)|GO:0005829(cytosol)|GO:0005874(microtubule)|GO:0005875(microtubule associated complex)|GO:0005886…	Homo sapiens GABA type A receptor-associated protein (GABARAP), mRNA [NM_007278]	chr17:7144673-7144192	hs|17p13.1
A_23_P78795	0.0357144	0.0126248	2.8289	0.00482499	0.887991	1	MEIS3	TRUE	FALSE	FALSE	NM_001009813	NM_001009813	NM_001009813	Hs.380923	56917	Meis homeobox 3	ENST00000559338	NP1153857	GO:0000785(chromatin)|GO:0000978(RNA polymerase II cis-regulatory region sequence-specific DNA binding)|GO:0000981(DNA-binding transcription factor activity, RNA polymerase II-specific)|GO:0001228(DNA-binding transcription activator activity, RNA polymerase II-specific)|GO:0001654(eye development)|GO:0003682(chromatin binding)|GO:0005634(nucleus)|GO:0006357(regulation of transcription by RNA poly…	Homo sapiens Meis homeobox 3 (MEIS3), transcript variant 2, mRNA [NM_001009813]	chr19:47917986-47912758	hs|19q13.32
A_33_P3317277	0.0449269	0.0158902	2.82733	0.00484339	0.887991	1	DPF1	TRUE	TRUE	FALSE	NM_001289978	NM_001289978	NM_001289978	Hs.631576	8193	double PHD fingers 1	ENST00000471976	THC2528848	GO:0003712(transcription coregulator activity)|GO:0005737(cytoplasm)|GO:0006915(apoptotic process)|GO:0007399(nervous system development)|GO:0008270(zinc ion binding)|GO:0042393(histone binding)|GO:0045892(negative regulation of transcription, DNA-templated)|GO:0045944(positive regulation of transcription by RNA polymerase II)|GO:0071565(nBAF complex)|GO:1990837(sequence-specific double-stranded …	Homo sapiens double PHD fingers 1 (DPF1), transcript variant 4, mRNA [NM_001289978]	chr19:38702761-38702702	hs|19q13.2
A_32_P10272	-0.0561263	0.0198545	-2.82688	0.00484391	0.887991	1	PMS2P7	FALSE	FALSE	FALSE	NR_130940	NR_130940	NR_130940	Hs.647025	100101440	PMS1 homolog 2, mismatch repair system component pseudogene 7	ENST00000650609	THC2507794		Homo sapiens PMS1 homolog 2, mismatch repair system component pseudogene 7 (PMS2P7), non-coding RNA [NR_130940]	chr7:72482264-72482323	hs|7q11.23
A_19_P00318255	-0.0322387	0.0114049	-2.82674	0.00485608	0.887991	1	RPS6KA2-AS1	TRUE	TRUE	FALSE	NR_046644	NR_046644	NR_046644		100861523	RPS6KA2 antisense RNA 1	ENST00000455390	THC2691172		Homo sapiens RPS6KA2 antisense RNA 1 (RPS6KA2-AS1), long non-coding RNA [NR_046644]	chr6:167317975-167318034	hs|6q27
A_21_P0005754	0.0352158	0.0124604	2.82622	0.00486399	0.887991	1	LOC105375712	FALSE	FALSE	FALSE	XR_928552	XR_928552	XR_928552		105375712	uncharacterized LOC105375712				PREDICTED: Homo sapiens uncharacterized LOC105375712 (LOC105375712), transcript variant X1, ncRNA [XR_928552]	chr8:117619695-117619754	hs|8q23.3
A_23_P361381	0.0429739	0.0152071	2.82591	0.00487011	0.887991	1	DMC1	TRUE	FALSE	FALSE	NM_007068	NM_007068	NM_007068	Hs.339396	11144	DNA meiotic recombinase 1	ENST00000428462	THC2479543	GO:0000150(DNA strand exchange activity)|GO:0000730(DNA recombinase assembly)|GO:0000781(chromosome, telomeric region)|GO:0000794(condensed nuclear chromosome)|GO:0001541(ovarian follicle development)|GO:0001556(oocyte maturation)|GO:0003677(DNA binding)|GO:0003690(double-stranded DNA binding)|GO:0003697(single-stranded DNA binding)|GO:0005515(protein binding)|GO:0005524(ATP binding)|GO:0005634(n…	Homo sapiens DNA meiotic recombinase 1 (DMC1), transcript variant 1, mRNA [NM_007068]	chr22:38916061-38916002	hs|22q13.1
A_23_P212511	-0.0623644	0.022093	-2.82281	0.00489638	0.887991	1	TTC14	TRUE	FALSE	FALSE	NM_001042601	NM_001042601	NM_001042601	Hs.43213	151613	tetratricopeptide repeat domain 14	ENST00000470669	THC2736208	GO:0003676(nucleic acid binding)	Homo sapiens tetratricopeptide repeat domain 14 (TTC14), transcript variant 2, mRNA [NM_001042601]	chr3:180327544-180327603	hs|3q26.33
A_23_P78742	-0.0732894	0.0259598	-2.82318	0.00489756	0.887991	1	FLT3LG	TRUE	FALSE	FALSE	NM_001459	NM_001459	NM_001459	Hs.428	2323	fms related receptor tyrosine kinase 3 ligand	ENST00000593422	THC2545777	GO:0005102(signaling receptor binding)|GO:0005125(cytokine activity)|GO:0005515(protein binding)|GO:0005576(extracellular region)|GO:0005615(extracellular space)|GO:0005829(cytosol)|GO:0005886(plasma membrane)|GO:0007165(signal transduction)|GO:0008284(positive regulation of cell population proliferation)|GO:0009986(cell surface)|GO:0016020(membrane)|GO:0016021(integral component of membrane)|GO:…	Homo sapiens fms related receptor tyrosine kinase 3 ligand (FLT3LG), transcript variant 3, mRNA [NM_001459]	chr19:49979743-49979802	hs|19q13.33
A_23_P11025	-0.0707992	0.0250849	-2.82239	0.00490892	0.887991	1	ZNF185	TRUE	TRUE	FALSE	NM_001395254	NM_001395254	NM_001395254	Hs.16622	7739	zinc finger protein 185 with LIM domain	ENST00000370268	THC2462439	GO:0005515(protein binding)|GO:0005737(cytoplasm)|GO:0005925(focal adhesion)|GO:0008270(zinc ion binding)|GO:0015629(actin cytoskeleton)|GO:0051015(actin filament binding)	Homo sapiens zinc finger protein 185 with LIM domain (ZNF185), transcript variant 11, mRNA [NM_001395254]	chrX:152141632-152141691	hs|Xq28
A_33_P3709150	0.0392294	0.0139015	2.82195	0.00492826	0.887991	1	TBXT	TRUE	TRUE	FALSE	NM_003181	NM_003181	NM_003181	Hs.389457	6862	T-box transcription factor T	ENST00000296946	THC2481447	GO:0000122(negative regulation of transcription by RNA polymerase II)|GO:0000785(chromatin)|GO:0000978(RNA polymerase II cis-regulatory region sequence-specific DNA binding)|GO:0000981(DNA-binding transcription factor activity, RNA polymerase II-specific)|GO:0001707(mesoderm formation)|GO:0001708(cell fate specification)|GO:0001756(somitogenesis)|GO:0003007(heart morphogenesis)|GO:0003257(positiv…	Homo sapiens T-box transcription factor T (TBXT), transcript variant 1, mRNA [NM_003181]	chr6:166571351-166571292	hs|6q27
A_33_P3236632	-0.0489282	0.0173582	-2.81874	0.00495779	0.887991	1	MIA3	TRUE	FALSE	FALSE	NM_001324064	NM_001324064	NM_001324064	Hs.118474	375056	MIA SH3 domain ER export factor 3	ENST00000479370	THC2512800	GO:0002042(cell migration involved in sprouting angiogenesis)|GO:0002687(positive regulation of leukocyte migration)|GO:0005515(protein binding)|GO:0005788(endoplasmic reticulum lumen)|GO:0005789(endoplasmic reticulum membrane)|GO:0006887(exocytosis)|GO:0006888(endoplasmic reticulum to Golgi vesicle-mediated transport)|GO:0006897(endocytosis)|GO:0007029(endoplasmic reticulum organization)|GO:0007…	Homo sapiens MIA SH3 domain ER export factor 3 (MIA3), transcript variant 5, mRNA [NM_001324064]	chr1:222835614-222835673	hs|1q41
A_24_P84752	0.0630817	0.0223792	2.81877	0.00496814	0.887991	1		FALSE	FALSE	FALSE	THC2487394							THC2487394		ALU5_HUMAN (P39192) Alu subfamily SC sequence contamination warning entry, partial (6%) [THC2487394]	chr8:134539416-134539475	hs|8q24.22
A_23_P120982	0.0381549	0.0135339	2.8192	0.00496869	0.887991	1	PKDREJ	TRUE	FALSE	FALSE	NM_006071	NM_006071	NM_006071	Hs.241383	10343	polycystin family receptor for egg jelly	ENST00000253255	THC2600927	GO:0005262(calcium channel activity)|GO:0005509(calcium ion binding)|GO:0007340(acrosome reaction)|GO:0016020(membrane)|GO:0016021(integral component of membrane)|GO:0050982(detection of mechanical stimulus)|GO:0070588(calcium ion transmembrane transport)	Homo sapiens polycystin family receptor for egg jelly (PKDREJ), mRNA [NM_006071]	chr22:46651664-46651605	hs|22q13.31
A_21_P0006359	0.0367939	0.0130568	2.81799	0.0049863	0.887991	1		FALSE	FALSE	FALSE	ENST00000649169	XR_930145	XR_930145				ENST00000649169			novel transcript [ENST00000649169]	chr9:98537317-98537376	hs|9q22.32
A_33_P3214035	-0.0355774	0.0126326	-2.81633	0.00500537	0.887991	1	ADORA2A	TRUE	TRUE	FALSE	NM_001278497	NM_001278497	NM_001278497	Hs.197029	135	adenosine A2a receptor	ENST00000436735	THC2621135	GO:0001609(G protein-coupled adenosine receptor activity)|GO:0001963(synaptic transmission, dopaminergic)|GO:0001973(G protein-coupled adenosine receptor signaling pathway)|GO:0001975(response to amphetamine)|GO:0005515(protein binding)|GO:0005882(intermediate filament)|GO:0005886(plasma membrane)|GO:0005887(integral component of plasma membrane)|GO:0006355(regulation of transcription, DNA-templa…	Homo sapiens adenosine A2a receptor (ADORA2A), transcript variant 1, mRNA [NM_001278497]	chr22:24829457-24829516	hs|22q11.23
A_32_P117422	-0.0548395	0.0194782	-2.81543	0.00500936	0.887991	1	PMS2P4	TRUE	FALSE	FALSE	NR_022007	NR_022007	NR_022007	Hs.712714	5382	PMS1 homolog 2, mismatch repair system component pseudogene 4	ENST00000412466	NP709264		Homo sapiens PMS1 homolog 2, mismatch repair system component pseudogene 4 (PMS2P4), transcript variant 2, non-coding RNA [NR_022007]	chr7:66764296-66762256	hs|7q11.21
A_21_P0001032	0.0374281	0.0132881	2.81667	0.00501064	0.887991	1	LINC01741	FALSE	FALSE	FALSE	NR_110722	NR_110722	NR_110722	Hs.573792	101928778	long intergenic non-protein coding RNA 1741	ENST00000427173			Homo sapiens long intergenic non-protein coding RNA 1741 (LINC01741), long non-coding RNA [NR_110722]	chr1:177679406-177679465	hs|1q25.2
A_21_P0013179	-0.0344938	0.0122507	-2.81565	0.00502299	0.887991	1	LINC02888	FALSE	FALSE	FALSE	NR_110014	NR_110014	NR_110014	Hs.559488	102659288	long intergenic non-protein coding RNA 2888	ENST00000636703	THC2680431		Homo sapiens long intergenic non-protein coding RNA 2888 (LINC02888), transcript variant 1, long non-coding RNA [NR_110014]	chr7:17506003-17506062	hs|7p21.1
A_33_P3279470	-0.0384881	0.0136733	-2.81483	0.00503273	0.887991	1	AGRP	TRUE	TRUE	FALSE	NM_001138	NM_001138	NM_001138	Hs.104633	181	agouti related neuropeptide	ENST00000290953	THC2479689	GO:0005102(signaling receptor binding)|GO:0005184(neuropeptide hormone activity)|GO:0005615(extracellular space)|GO:0005796(Golgi lumen)|GO:0007218(neuropeptide signaling pathway)|GO:0007623(circadian rhythm)|GO:0007631(feeding behavior)|GO:0008343(adult feeding behavior)|GO:0009755(hormone-mediated signaling pathway)|GO:0031779(melanocortin receptor binding)|GO:0032868(response to insulin)|GO:00…	Homo sapiens agouti related neuropeptide (AGRP), mRNA [NM_001138]	chr16:67516612-67516553	hs|16q22.1
A_23_P376488	-0.0672743	0.0239107	-2.81356	0.00504188	0.887991	1	TNF	TRUE	FALSE	FALSE	NM_000594	NM_000594	NM_000594	Hs.241570	7124	tumor necrosis factor	ENST00000449264	THC2471349	GO:0000122(negative regulation of transcription by RNA polymerase II)|GO:0000165(MAPK cascade)|GO:0000976(transcription cis-regulatory region binding)|GO:0001774(microglial cell activation)|GO:0001819(positive regulation of cytokine production)|GO:0001891(phagocytic cup)|GO:0001934(positive regulation of protein phosphorylation)|GO:0001937(negative regulation of endothelial cell proliferation)|GO…	Homo sapiens tumor necrosis factor (TNF), mRNA [NM_000594]	chr6:31545837-31545896	hs|6p21.33
A_23_P25069	-0.0766663	0.0272455	-2.81391	0.0050571	0.887991	1	OVOS2	FALSE	FALSE	FALSE	NR_153414	NR_153414	NR_153414	Hs.524331	144203	alpha-2-macroglobulin like 1 pseudogene	ENST00000641844	THC2503104	GO:0004867(serine-type endopeptidase inhibitor activity)|GO:0005615(extracellular space)|GO:0010951(negative regulation of endopeptidase activity)	Homo sapiens alpha-2-macroglobulin like 1 pseudogene (OVOS2), non-coding RNA [NR_153414]	chr12:31267800-31267369	hs|12p11.21
A_33_P3210516	0.045358	0.0161244	2.813	0.00506396	0.887991	1	LDAH	TRUE	FALSE	FALSE	ENST00000419825				60526	lipid droplet associated hydrolase	ENST00000419825		GO:0005783(endoplasmic reticulum)|GO:0005811(lipid droplet)|GO:0016042(lipid catabolic process)|GO:0016298(lipase activity)|GO:0019915(lipid storage)	lipid droplet associated hydrolase [Source:HGNC Symbol;Acc:HGNC:26145] [ENST00000419825]	chr2:20988708-20988649	hs|2p24.1
A_23_P120243	-0.0214678	0.00763262	-2.81264	0.0050651	0.887991	1	HOXD1	TRUE	FALSE	FALSE	NM_024501	NM_024501	NM_024501	Hs.83465	3231	homeobox D1	ENST00000331462	THC2473878	GO:0000785(chromatin)|GO:0000978(RNA polymerase II cis-regulatory region sequence-specific DNA binding)|GO:0000981(DNA-binding transcription factor activity, RNA polymerase II-specific)|GO:0005634(nucleus)|GO:0005654(nucleoplasm)|GO:0006357(regulation of transcription by RNA polymerase II)|GO:0019233(sensory perception of pain)|GO:0030182(neuron differentiation)|GO:0048706(embryonic skeletal syst…	Homo sapiens homeobox D1 (HOXD1), mRNA [NM_024501]	chr2:177055372-177055431	hs|2q31.1
A_23_P35871	-0.0337502	0.0120089	-2.81044	0.00510805	0.887991	1	E2F8	TRUE	FALSE	FALSE	NM_024680	NM_024680	NM_024680	Hs.523526	79733	E2F transcription factor 8	ENST00000620009	THC2621198	GO:0000122(negative regulation of transcription by RNA polymerase II)|GO:0000785(chromatin)|GO:0000978(RNA polymerase II cis-regulatory region sequence-specific DNA binding)|GO:0000981(DNA-binding transcription factor activity, RNA polymerase II-specific)|GO:0000987(cis-regulatory region sequence-specific DNA binding)|GO:0001217(DNA-binding transcription repressor activity)|GO:0001227(DNA-binding…	Homo sapiens E2F transcription factor 8 (E2F8), transcript variant 1, mRNA [NM_024680]	chr11:19245734-19245675	hs|11p15.1
A_33_P3235690	0.0514976	0.0183353	2.80866	0.00511651	0.887991	1	THOC2	TRUE	TRUE	FALSE	NM_001081550	NM_001081550	NM_001081550	Hs.149991	57187	THO complex 2	ENST00000355725	THC2553652	GO:0000346(transcription export complex)|GO:0000347(THO complex)|GO:0000445(THO complex part of transcription export complex)|GO:0000781(chromosome, telomeric region)|GO:0003729(mRNA binding)|GO:0005515(protein binding)|GO:0005654(nucleoplasm)|GO:0006397(mRNA processing)|GO:0006406(mRNA export from nucleus)|GO:0008380(RNA splicing)|GO:0010977(negative regulation of neuron projection development)|…	Homo sapiens THO complex 2 (THOC2), mRNA [NM_001081550]	chrX:122748019-122747960	hs|Xq25
A_23_P19650	0.0368056	0.0131015	2.80927	0.00512072	0.887991	1	VIP	TRUE	FALSE	FALSE	NM_003381	NM_003381	NM_003381	Hs.53973	7432	vasoactive intestinal peptide	ENST00000367244	THC2473190	GO:0001938(positive regulation of endothelial cell proliferation)|GO:0005179(hormone activity)|GO:0005184(neuropeptide hormone activity)|GO:0005515(protein binding)|GO:0005576(extracellular region)|GO:0007186(G protein-coupled receptor signaling pathway)|GO:0007189(adenylate cyclase-activating G protein-coupled receptor signaling pathway)|GO:0007200(phospholipase C-activating G protein-coupled re…	Homo sapiens vasoactive intestinal peptide (VIP), transcript variant 1, mRNA [NM_003381]	chr6:153077296-153077355	hs|6q25.2
A_21_P0014465	0.0475737	0.0169619	2.80473	0.0051751	0.887991	1		FALSE	FALSE	FALSE	ENST00000455309						ENST00000455309			serous ovarian cancer associated RNA [Source:HGNC Symbol;Acc:HGNC:54421] [ENST00000455309]	chr2:112268516-112268575	hs|2q13
A_23_P53198	-0.0797843	0.0284499	-2.80438	0.00518183	0.887991	1	DGAT2	TRUE	TRUE	FALSE	NM_032564	NM_032564	NM_032564	Hs.129798	84649	diacylglycerol O-acyltransferase 2	ENST00000603363	THC2461241	GO:0003846(2-acylglycerol O-acyltransferase activity)|GO:0004144(diacylglycerol O-acyltransferase activity)|GO:0005515(protein binding)|GO:0005739(mitochondrion)|GO:0005783(endoplasmic reticulum)|GO:0005789(endoplasmic reticulum membrane)|GO:0005811(lipid droplet)|GO:0005829(cytosol)|GO:0006071(glycerol metabolic process)|GO:0006629(lipid metabolic process)|GO:0006640(monoacylglycerol biosyntheti…	Homo sapiens diacylglycerol O-acyltransferase 2 (DGAT2), transcript variant 1, mRNA [NM_032564]	chr11:75511843-75511902	hs|11q13.5
A_21_P0002082	-0.0363914	0.0129718	-2.80543	0.0051842	0.887991	1		FALSE	FALSE	FALSE	ENST00000458182	XR_923127	XR_923127				ENST00000458182			novel transcript [ENST00000458182]	chr2:104742615-104741729	hs|2q12.1
A_33_P3277060	0.0432607	0.0154213	2.80527	0.00518484	0.887991	1		FALSE	FALSE	FALSE											chr17:018324995-018325054	hs|17p11.2
A_23_P94030	0.0362199	0.0129168	2.80409	0.00520739	0.887991	1	LAMB1	TRUE	TRUE	FALSE	NM_002291	NM_002291	NM_002291	Hs.650585	3912	laminin subunit beta 1	ENST00000677485	THC2469500	GO:0005178(integrin binding)|GO:0005198(structural molecule activity)|GO:0005201(extracellular matrix structural constituent)|GO:0005515(protein binding)|GO:0005576(extracellular region)|GO:0005604(basement membrane)|GO:0005606(laminin-1 complex)|GO:0005607(laminin-2 complex)|GO:0005615(extracellular space)|GO:0005788(endoplasmic reticulum lumen)|GO:0007155(cell adhesion)|GO:0009887(animal organ …	Homo sapiens laminin subunit beta 1 (LAMB1), mRNA [NM_002291]	chr7:107564470-107564411	hs|7q31.1
A_33_P3342195	-0.0326723	0.011659	-2.80232	0.00522756	0.887991	1		FALSE	FALSE	FALSE											chr7:075115502-075115561	hs|7q11.23
A_33_P3331831	0.0445758	0.0159108	2.8016	0.00524009	0.887991	1	ADPRHL1	TRUE	FALSE	FALSE	NM_001394807	NM_001394807	NM_001394807	Hs.646609	113622	ADP-ribosylhydrolase like 1	ENST00000682618	THC2601109	GO:0000287(magnesium ion binding)|GO:0003875(ADP-ribosylarginine hydrolase activity)|GO:0051725(protein de-ADP-ribosylation)	Homo sapiens ADP-ribosylhydrolase like 1 (ADPRHL1), transcript variant 5, mRNA [NM_001394807]	chr13:114054848-114054789	hs|13q34
A_21_P0009009	0.0426876	0.015257	2.79791	0.00528804	0.887991	1	LOC400499	FALSE	FALSE	FALSE	NM_001370704	NM_001370704	NM_001370704		400499	putative uncharacterized protein LOC400499	ENST00000596416			Homo sapiens putative uncharacterized protein LOC400499 (LOC400499), mRNA [NM_001370704]	chr16:11506783-11506724	hs|16p13.13
A_21_P0001089	-0.0326839	0.0116807	-2.79811	0.00530433	0.887991	1		FALSE	FALSE	FALSE	ENST00000457440						ENST00000457440	THC2762269		novel transcript [ENST00000457440]	chr1:2728474-2728415	hs|1p36.32
A_23_P153529	-0.037756	0.0135065	-2.79541	0.00532747	0.887991	1	TRPM4	TRUE	TRUE	FALSE	NM_017636	NM_017636	NM_017636	Hs.467101	54795	transient receptor potential cation channel subfamily M member 4	ENST00000427978	NP805623	GO:0002250(adaptive immune response)|GO:0002407(dendritic cell chemotaxis)|GO:0002724(regulation of T cell cytokine production)|GO:0005227(calcium activated cation channel activity)|GO:0005261(cation channel activity)|GO:0005272(sodium channel activity)|GO:0005509(calcium ion binding)|GO:0005515(protein binding)|GO:0005516(calmodulin binding)|GO:0005524(ATP binding)|GO:0005654(nucleoplasm)|GO:000…	Homo sapiens transient receptor potential cation channel subfamily M member 4 (TRPM4), transcript variant 1, mRNA [NM_017636]	chr19:49714760-49714819	hs|19q13.33
A_23_P325654	0.0377392	0.0135021	2.79507	0.00534502	0.887991	1	TRIM42	TRUE	TRUE	FALSE	NM_152616	NM_152616	NM_152616	Hs.343487	287015	tripartite motif containing 42	ENST00000286349	THC2479295	GO:0005515(protein binding)|GO:0008270(zinc ion binding)	Homo sapiens tripartite motif containing 42 (TRIM42), mRNA [NM_152616]	chr3:140419808-140419867	hs|3q23
A_21_P0001817	0.102506	0.0366923	2.79368	0.00534984	0.887991	1		FALSE	FALSE	FALSE	ENST00000417930	XR_001739273	XR_001739273				ENST00000417930	THC2747310		long intergenic non-protein coding RNA 1871 [Source:HGNC Symbol;Acc:HGNC:52690] [ENST00000417930]	chr2:7865973-7870694	hs|2p25.1
A_23_P325562	0.140327	0.050241	2.79308	0.00537005	0.887991	1	SLC1A7	TRUE	TRUE	FALSE	NM_006671	NM_006671	NM_006671	Hs.104637	6512	solute carrier family 1 member 7	ENST00000620288	THC2475068	GO:0001504(neurotransmitter uptake)|GO:0005313(L-glutamate transmembrane transporter activity)|GO:0005314(high-affinity glutamate transmembrane transporter activity)|GO:0005886(plasma membrane)|GO:0006811(ion transport)|GO:0006835(dicarboxylic acid transport)|GO:0006836(neurotransmitter transport)|GO:0015813(L-glutamate transmembrane transport)|GO:0016021(integral component of membrane)|GO:009879…	Homo sapiens solute carrier family 1 member 7 (SLC1A7), transcript variant 4, mRNA [NM_006671]	chr1:53552968-53552909	hs|1p32.3
A_21_P0008333	0.0414539	0.0148529	2.79096	0.00541977	0.887991	1	LOC105370492	FALSE	FALSE	FALSE	XR_943849	XR_943849	XR_943849		105370492	uncharacterized LOC105370492				PREDICTED: Homo sapiens uncharacterized LOC105370492 (LOC105370492), ncRNA [XR_943849]	chr14:51413201-51413260	hs|14q22.1
A_23_P126605	0.0423563	0.0151822	2.78987	0.00542419	0.887991	1	TMOD4	TRUE	FALSE	FALSE	NM_013353	NM_013353	NM_013353	Hs.709681	29765	tropomodulin 4	ENST00000463543	NP1161184	GO:0005515(protein binding)|GO:0005523(tropomyosin binding)|GO:0005856(cytoskeleton)|GO:0005865(striated muscle thin filament)|GO:0006936(muscle contraction)|GO:0007015(actin filament organization)|GO:0030016(myofibril)|GO:0030239(myofibril assembly)|GO:0051015(actin filament binding)|GO:0051694(pointed-end actin filament capping)	Homo sapiens tropomodulin 4 (TMOD4), mRNA [NM_013353]	chr1:151143021-151142547	hs|1q21.3
A_33_P3349637	0.085679	0.0307248	2.78859	0.00543357	0.887991	1	PCDH1	TRUE	FALSE	FALSE	NM_002587	NM_002587	NM_002587	Hs.79769	5097	protocadherin 1	ENST00000394536	NP099071	GO:0005509(calcium ion binding)|GO:0005654(nucleoplasm)|GO:0005730(nucleolus)|GO:0005886(plasma membrane)|GO:0005887(integral component of plasma membrane)|GO:0005911(cell-cell junction)|GO:0007155(cell adhesion)|GO:0007156(homophilic cell adhesion via plasma membrane adhesion molecules)|GO:0007267(cell-cell signaling)|GO:0007399(nervous system development)|GO:0030054(cell junction)|GO:0043231(in…	Homo sapiens protocadherin 1 (PCDH1), transcript variant 1, mRNA [NM_002587]	chr5:141242277-141242218	hs|5q31.3
A_33_P3395008	0.0529017	0.0189971	2.78472	0.00549829	0.887991	1	ACOXL	TRUE	FALSE	FALSE	NM_001142807	NM_001142807	NM_001142807	Hs.253320	55289	acyl-CoA oxidase like	ENST00000439055	THC2529323	GO:0003674(molecular_function)|GO:0003997(acyl-CoA oxidase activity)|GO:0005504(fatty acid binding)|GO:0005575(cellular_component)|GO:0005777(peroxisome)|GO:0005782(peroxisomal matrix)|GO:0008150(biological_process)|GO:0033540(fatty acid beta-oxidation using acyl-CoA oxidase)|GO:0050660(flavin adenine dinucleotide binding)|GO:0055088(lipid homeostasis)|GO:0071949(FAD binding)	Homo sapiens acyl-CoA oxidase like (ACOXL), transcript variant 1, mRNA [NM_001142807]	chr2:111875740-111875799	hs|2q13
A_21_P0001889	-0.0324251	0.0116457	-2.7843	0.00550834	0.887991	1	TMEM182	TRUE	FALSE	FALSE	ENST00000453878				130827	transmembrane protein 182	ENST00000453878		GO:0005515(protein binding)|GO:0016021(integral component of membrane)	transmembrane protein 182 [Source:HGNC Symbol;Acc:HGNC:26391] [ENST00000453878]	chr2:103636294-103636353	hs|2q12.1
A_21_P0013565	0.082996	0.0298211	2.78313	0.005525	0.887991	1	CNTNAP3B	TRUE	TRUE	FALSE	ENST00000479351				728577	contactin associated protein family member 3B	ENST00000479351	THC2480037	GO:0007155(cell adhesion)|GO:0016021(integral component of membrane)	contactin associated protein family member 3B [Source:HGNC Symbol;Acc:HGNC:32035] [ENST00000479351]	chr9:43890466-43890525	hs|9p11.2
A_33_P3396877	-0.0396358	0.0142382	-2.78376	0.00552709	0.887991	1	RPP38	TRUE	FALSE	FALSE	NM_183005	NM_183005	NM_183005	Hs.94986	10557	ribonuclease P/MRP subunit p38	ENST00000378201	THC2505630	GO:0000172(ribonuclease MRP complex)|GO:0001650(fibrillar center)|GO:0001682(tRNA 5'-leader removal)|GO:0004526(ribonuclease P activity)|GO:0005515(protein binding)|GO:0005654(nucleoplasm)|GO:0005655(nucleolar ribonuclease P complex)|GO:0005730(nucleolus)|GO:0006364(rRNA processing)|GO:0030681(multimeric ribonuclease P complex)|GO:0033204(ribonuclease P RNA binding)|GO:0090502(RNA phosphodiester …	Homo sapiens ribonuclease P/MRP subunit p38 (RPP38), transcript variant 1, mRNA [NM_183005]	chr10:15145654-15145713	hs|10p13
A_24_P159312	-0.0373515	0.0134203	-2.7832	0.00553359	0.887991	1	SLC7A6	TRUE	TRUE	FALSE	NM_001076785	NM_001076785	NM_001076785	Hs.679580	9057	solute carrier family 7 member 6	ENST00000648130	THC2493778	GO:0003333(amino acid transmembrane transport)|GO:0005515(protein binding)|GO:0005886(plasma membrane)|GO:0005887(integral component of plasma membrane)|GO:0015171(amino acid transmembrane transporter activity)|GO:0015174(basic amino acid transmembrane transporter activity)|GO:0015179(L-amino acid transmembrane transporter activity)|GO:0015297(antiporter activity)|GO:0015807(L-amino acid transpor…	Homo sapiens solute carrier family 7 member 6 (SLC7A6), transcript variant 1, mRNA [NM_001076785]	chr16:68334665-68334724	hs|16q22.1
A_23_P34209	0.0416974	0.0149854	2.78254	0.00555206	0.887991	1	TTTY5	FALSE	FALSE	FALSE	NR_001541	NR_001541	NR_001541	Hs.121389	83863	testis-specific transcript, Y-linked 5	ENST00000400581			Homo sapiens testis-specific transcript, Y-linked 5 (TTTY5), long non-coding RNA [NR_001541]	chrY:24443312-24443253	hs|Yq11.223
A_21_P0006012	0.0547025	0.0196854	2.77884	0.00559815	0.887991	1		FALSE	FALSE	FALSE	ENST00000611126		BG187845	Hs.637364			ENST00000611126			novel transcript [ENST00000611126]	chr9:41542699-41541823	hs|9p12
A_33_P3393708	0.0326786	0.0117727	2.7758	0.00567157	0.887991	1		FALSE	FALSE	FALSE											chr10:045736561-045736502	hs|10q11.21
A_23_P501887	-0.0521856	0.0188082	-2.77462	0.00567222	0.887991	1	DHPS	TRUE	FALSE	FALSE	NM_001369692	NM_001369692	NM_001369692	Hs.79064	1725	deoxyhypusine synthase	ENST00000593432	NP182181	GO:0005515(protein binding)|GO:0005737(cytoplasm)|GO:0005829(cytosol)|GO:0006412(translation)|GO:0008216(spermidine metabolic process)|GO:0008284(positive regulation of cell population proliferation)|GO:0008612(peptidyl-lysine modification to peptidyl-hypusine)|GO:0034038(deoxyhypusine synthase activity)|GO:0042802(identical protein binding)	Homo sapiens deoxyhypusine synthase (DHPS), transcript variant 7, mRNA [NM_001369692]	chr19:12790482-12790344	hs|19p13.2
A_33_P3290830	0.0399867	0.014415	2.77397	0.00570257	0.887991	1	ANKRD30BL	TRUE	TRUE	FALSE	NM_001358416	NM_001358416	NM_001358416	Hs.558645	554226	ankyrin repeat domain 30B like	ENST00000594133	THC2502286		Homo sapiens ankyrin repeat domain 30B like (ANKRD30BL), transcript variant 3, mRNA [NM_001358416]	chr2:132905645-132905588	hs|2q21.2
A_21_P0008734	0.030915	0.0111489	2.77293	0.00572515	0.887991	1		FALSE	FALSE	FALSE	lnc-MYEF2-5:1									BROAD Institute lincRNA (XLOC_011469), lincRNA [TCONS_00023668]	chr15:48080349-48080290	hs|15q21.1
A_24_P310009	-0.0326315	0.0117703	-2.77235	0.00573637	0.887991	1	USP43	TRUE	TRUE	FALSE	NM_153210	NM_153210	NM_153210	Hs.709621	124739	ubiquitin specific peptidase 43	ENST00000570475	THC2481600	GO:0004843(thiol-dependent deubiquitinase)|GO:0005654(nucleoplasm)|GO:0006511(ubiquitin-dependent protein catabolic process)|GO:0016579(protein deubiquitination)|GO:0019785(ISG15-specific protease activity)|GO:0019985(translesion synthesis)	Homo sapiens ubiquitin specific peptidase 43 (USP43), transcript variant 1, mRNA [NM_153210]	chr17:9632242-9632301	hs|17p13.1
A_21_P0002391	0.0333963	0.0120508	2.7713	0.00574832	0.887991	1	LINC01246	FALSE	FALSE	FALSE	ENST00000591093				102800315	long intergenic non-protein coding RNA 1246	ENST00000591093			MIR7515 host gene [Source:HGNC Symbol;Acc:HGNC:49838] [ENST00000591093]	chr2:6778254-6775745	hs|2p25.2
A_21_P0014789	-0.0298869	0.0107896	-2.76999	0.00575037	0.887991	1		FALSE	FALSE	FALSE	ENST00000538759						ENST00000538759	THC2558969		chromosome 12 open reading frame 71 (C12orf71) pseudogene [ENST00000538759]	chr12:27745453-27745394	hs|12p11.23
A_21_P0009746	0.0322455	0.0116438	2.76932	0.00576993	0.887991	1	LINC01859	FALSE	FALSE	FALSE	ENST00000663736				101929164	long intergenic non-protein coding RNA 1859	ENST00000663736			long intergenic non-protein coding RNA 1859 [Source:HGNC Symbol;Acc:HGNC:52677] [ENST00000663736]	chr19:23199145-23199086	hs|19p12
A_23_P41344	0.0386675	0.0139611	2.76966	0.00577951	0.887991	1	EREG	TRUE	FALSE	FALSE	NM_001432	NM_001432	NM_001432	Hs.115263	2069	epiregulin	ENST00000244869	THC2651295	GO:0001525(angiogenesis)|GO:0001550(ovarian cumulus expansion)|GO:0001556(oocyte maturation)|GO:0001819(positive regulation of cytokine production)|GO:0005154(epidermal growth factor receptor binding)|GO:0005515(protein binding)|GO:0005576(extracellular region)|GO:0005615(extracellular space)|GO:0005887(integral component of plasma membrane)|GO:0007143(female meiotic nuclear division)|GO:0007173(…	Homo sapiens epiregulin (EREG), mRNA [NM_001432]	chr4:75254009-75254068	hs|4q13.3
A_21_P0011891	-0.0357192	0.0129019	-2.76853	0.00579943	0.887991	1	XLOC_l2_007834	FALSE	FALSE	FALSE	TCONS_l2_00014337									BROAD Institute lincRNA (XLOC_l2_007834), lincRNA [TCONS_l2_00014337]	chr2:242824767-242829934	hs|2q37.3
A_33_P3357669	-0.0548016	0.019802	-2.76747	0.00580109	0.887991	1		FALSE	FALSE	FALSE	ENST00000413663						ENST00000413663			ribosomal protein L18a (RPL18A) pseudogene [ENST00000413663]	chr3:43527287-43527228	hs|3p22.1
A_33_P3345186	-0.0425061	0.0153591	-2.76749	0.00580596	0.887991	1	CHST13	TRUE	FALSE	FALSE	NM_152889	NM_152889	NM_152889	Hs.292375	166012	carbohydrate sulfotransferase 13	ENST00000615522	NP1457138	GO:0000139(Golgi membrane)|GO:0001537(N-acetylgalactosamine 4-O-sulfotransferase activity)|GO:0005515(protein binding)|GO:0008146(sulfotransferase activity)|GO:0016021(integral component of membrane)|GO:0016051(carbohydrate biosynthetic process)|GO:0030166(proteoglycan biosynthetic process)|GO:0030206(chondroitin sulfate biosynthetic process)|GO:0047756(chondroitin 4-sulfotransferase activity)	Homo sapiens carbohydrate sulfotransferase 13 (CHST13), mRNA [NM_152889]	chr3:126260898-126260957	hs|3q21.3
A_23_P57268	-0.0316058	0.0114177	-2.76813	0.00580849	0.887991	1	CXADR	TRUE	FALSE	FALSE	NM_001338	NM_001338	NM_001338	Hs.627078	1525	CXADR Ig-like cell adhesion molecule	ENST00000284878	THC2461543	GO:0001618(virus receptor activity)|GO:0001669(acrosomal vesicle)|GO:0005178(integrin binding)|GO:0005515(protein binding)|GO:0005576(extracellular region)|GO:0005654(nucleoplasm)|GO:0005737(cytoplasm)|GO:0005886(plasma membrane)|GO:0005887(integral component of plasma membrane)|GO:0005911(cell-cell junction)|GO:0005912(adherens junction)|GO:0005923(bicellular tight junction)|GO:0007005(mitochond…	Homo sapiens CXADR Ig-like cell adhesion molecule (CXADR), transcript variant 1, mRNA [NM_001338]	chr21:18938329-18938388	hs|21q21.1
A_33_P3380032	-0.0328848	0.0118882	-2.76617	0.00581782	0.887991	1	PRAMEF14	FALSE	FALSE	FALSE	NM_001024661	NM_001024661	NM_001024661	Hs.531192	729528	PRAME family member 14	ENST00000602491	THC2485475	GO:0005737(cytoplasm)|GO:0008284(positive regulation of cell population proliferation)|GO:0043066(negative regulation of apoptotic process)|GO:0045596(negative regulation of cell differentiation)|GO:0045892(negative regulation of transcription, DNA-templated)	Homo sapiens PRAME family member 14 (PRAMEF14), mRNA [NM_001024661]	chr1:13447688-13447629	hs|1p36.21
A_21_P0008653	0.0356501	0.0128927	2.76514	0.00585502	0.887991	1	NR2E3	TRUE	TRUE	FALSE	ENST00000621736				10002	nuclear receptor subfamily 2 group E member 3	ENST00000621736	THC2490288	GO:0000122(negative regulation of transcription by RNA polymerase II)|GO:0000978(RNA polymerase II cis-regulatory region sequence-specific DNA binding)|GO:0001228(DNA-binding transcription activator activity, RNA polymerase II-specific)|GO:0003707(steroid hormone receptor activity)|GO:0004879(nuclear receptor activity)|GO:0005515(protein binding)|GO:0005634(nucleus)|GO:0005654(nucleoplasm)|GO:000…	nuclear receptor subfamily 2 group E member 3 [Source:HGNC Symbol;Acc:HGNC:7974] [ENST00000621736]	chr15:72099429-72099488	hs|15q23
A_21_P0009764	0.0450022	0.0162901	2.76254	0.00588821	0.887991	1		FALSE	FALSE	FALSE	ENST00000592431						ENST00000592431	THC2622230		NUDT19 divergent transcript [Source:HGNC Symbol;Acc:HGNC:55296] [ENST00000592431]	chr19:33182329-33182270	hs|19q13.11
A_33_P3306818	0.0310129	0.0112252	2.7628	0.00589785	0.887991	1		FALSE	FALSE	FALSE	THC2483045							THC2483045		ALU7_HUMAN (P39194) Alu subfamily SQ sequence contamination warning entry, partial (3%) [THC2483045]	chr4:001193894-001193835	hs|4p16.3
A_23_P43086	-0.0530883	0.0192232	-2.76167	0.00590404	0.887991	1	BIN3	TRUE	TRUE	FALSE	NM_018688	NM_018688	NM_018688	Hs.433722	55909	bridging integrator 3	ENST00000399977	THC2649886	GO:0000917(division septum assembly)|GO:0005515(protein binding)|GO:0005737(cytoplasm)|GO:0006897(endocytosis)|GO:0007015(actin filament organization)|GO:0008093(cytoskeletal anchor activity)|GO:0008104(protein localization)|GO:0008289(lipid binding)|GO:0009826(unidimensional cell growth)|GO:0010591(regulation of lamellipodium assembly)|GO:0014839(myoblast migration involved in skeletal muscle re…	Homo sapiens bridging integrator 3 (BIN3), transcript variant 1, mRNA [NM_018688]	chr8:22478533-22478474	hs|8p21.3
A_33_P3217933	0.0322865	0.0116876	2.76246	0.00590939	0.887991	1	LOC105377967	FALSE	FALSE	FALSE	NR_134601	NR_134601	NR_134601	Hs.692865	105377967	uncharacterized LOC105377967		THC2670573		Homo sapiens uncharacterized LOC105377967 (LOC105377967), long non-coding RNA [NR_134601]	chr6:118416576-118416635	hs|6q22.2
A_23_P81441	0.0655004	0.0237236	2.76098	0.00591618	0.887991	1	DCANP1	TRUE	FALSE	FALSE	NM_130848	NM_130848	NM_130848	Hs.152477	140947	dendritic cell associated nuclear protein	ENST00000537858	THC2480949	GO:0003677(DNA binding)|GO:0005515(protein binding)|GO:0005654(nucleoplasm)|GO:0005737(cytoplasm)|GO:0007356(thorax and anterior abdomen determination)|GO:0016604(nuclear body)|GO:0021559(trigeminal nerve development)|GO:0021650(vestibulocochlear nerve formation)|GO:0030432(peristalsis)|GO:0031223(auditory behavior)|GO:0035112(genitalia morphogenesis)|GO:0042472(inner ear morphogenesis)|GO:004863…	Homo sapiens dendritic cell associated nuclear protein (DCANP1), mRNA [NM_130848]	chr5:134780033-134779974	hs|5q31.1
A_21_P0011957	-0.0359565	0.0130229	-2.76103	0.00591646	0.887991	1	XLOC_l2_008221	FALSE	FALSE	FALSE	TCONS_l2_00014845									BROAD Institute lincRNA (XLOC_l2_008221), lincRNA [TCONS_l2_00014845]	chr2:114632833-114632774	hs|2q14.1
A_32_P223210	0.0383484	0.0138874	2.76138	0.00592443	0.887991	1	SSMEM1	TRUE	FALSE	FALSE	NM_145268	NM_145268	NM_145268	Hs.351816	136263	serine rich single-pass membrane protein 1	ENST00000297819	THC2479667	GO:0005515(protein binding)|GO:0016021(integral component of membrane)	Homo sapiens serine rich single-pass membrane protein 1 (SSMEM1), mRNA [NM_145268]	chr7:129856213-129856272	hs|7q32.2
A_23_P46539	0.0430307	0.0155897	2.76021	0.00592571	0.887991	1	PSRC1	TRUE	TRUE	FALSE	NM_032636	NM_032636	NM_032636	Hs.405925	84722	proline and serine rich coiled-coil 1	ENST00000369903	THC2567951	GO:0000922(spindle pole)|GO:0001578(microtubule bundle formation)|GO:0005515(protein binding)|GO:0005654(nucleoplasm)|GO:0005737(cytoplasm)|GO:0005819(spindle)|GO:0005829(cytosol)|GO:0005876(spindle microtubule)|GO:0007080(mitotic metaphase plate congression)|GO:0008017(microtubule binding)|GO:0015630(microtubule cytoskeleton)|GO:0030308(negative regulation of cell growth)|GO:0030496(midbody)|GO:…	Homo sapiens proline and serine rich coiled-coil 1 (PSRC1), transcript variant 1, mRNA [NM_032636]	chr1:109822518-109822459	hs|1p13.3
A_21_P0008845	0.053857	0.0195055	2.76112	0.00594404	0.887991	1		FALSE	FALSE	FALSE	lnc-OIP5-1:2									BROAD Institute lincRNA (XLOC_011448), lincRNA [TCONS_00024099]	chr15:41590301-41590242	hs|15q15.1
A_33_P3309684	-0.0531057	0.0192556	-2.75794	0.00597434	0.887991	1		FALSE	FALSE	FALSE	ENST00000474540						ENST00000474540			ribosomal protein, large, P2 (RPLP2) pseudogene [ENST00000474540]	chr11:107779285-107779344	hs|11q22.3
A_21_P0014647	0.0306487	0.0111185	2.75655	0.00599229	0.887991	1		FALSE	FALSE	FALSE	THC2615454							THC2615454			chr11:072672969-072673028	hs|11q13.4
A_21_P0003143	-0.0367391	0.0133266	-2.75682	0.00599797	0.887991	1	LOC101929485	FALSE	FALSE	FALSE	XR_002959629	XR_002959629	XR_002959629		101929485	uncharacterized LOC101929485				PREDICTED: Homo sapiens uncharacterized LOC101929485 (LOC101929485), ncRNA [XR_002959629]	chr3:106142206-106142147	hs|3q13.11
A_33_P3276784	0.0337817	0.0122518	2.75728	0.00599982	0.887991	1		FALSE	FALSE	FALSE											chr16:002312284-002312343	hs|16p13.3
A_33_P3258008	-0.0342201	0.0124191	-2.75545	0.0060264	0.887991	1	UBE3B	TRUE	FALSE	FALSE	NM_130466	NM_130466	NM_130466	Hs.374067	89910	ubiquitin protein ligase E3B	ENST00000539584	THC2604233	GO:0000209(protein polyubiquitination)|GO:0006511(ubiquitin-dependent protein catabolic process)|GO:0061630(ubiquitin protein ligase activity)	Homo sapiens ubiquitin protein ligase E3B (UBE3B), transcript variant 1, mRNA [NM_130466]	chr12:109954584-109954643	hs|12q24.11
A_24_P186539	0.0354909	0.0128844	2.75458	0.0060428	0.887991	1	CD209	TRUE	FALSE	FALSE	NM_021155	NM_021155	NM_021155	Hs.278694	30835	CD209 molecule	ENST00000601256	NP387617	GO:0001618(virus receptor activity)|GO:0002250(adaptive immune response)|GO:0005515(protein binding)|GO:0005537(mannose binding)|GO:0005576(extracellular region)|GO:0005737(cytoplasm)|GO:0005886(plasma membrane)|GO:0006897(endocytosis)|GO:0007157(heterophilic cell-cell adhesion via plasma membrane cell adhesion molecules)|GO:0007159(leukocyte cell-cell adhesion)|GO:0009897(external side of plasma…	Homo sapiens CD209 molecule (CD209), transcript variant 1, mRNA [NM_021155]	chr19:7810701-7810642	hs|19p13.2
A_23_P70818	0.033082	0.0120097	2.75462	0.00605025	0.887991	1	SMO	TRUE	FALSE	FALSE	NM_005631	NM_005631	NM_005631	Hs.437846	6608	smoothened, frizzled class receptor	ENST00000655644	NP710754	GO:0000122(negative regulation of transcription by RNA polymerase II)|GO:0001570(vasculogenesis)|GO:0001649(osteoblast differentiation)|GO:0001701(in utero embryonic development)|GO:0001708(cell fate specification)|GO:0001755(neural crest cell migration)|GO:0001947(heart looping)|GO:0002052(positive regulation of neuroblast proliferation)|GO:0002053(positive regulation of mesenchymal cell prolife…	Homo sapiens smoothened, frizzled class receptor (SMO), mRNA [NM_005631]	chr7:128853237-128853296	hs|7q32.1
A_21_P0008396	0.0431324	0.0156607	2.75419	0.00605296	0.887991	1		FALSE	FALSE	FALSE	ENST00000675346						ENST00000675346			novel transcript [ENST00000675346]	chr14:103585449-103586404	hs|14q32.32
A_23_P502035	-0.0439772	0.0159785	-2.75228	0.00607288	0.887991	1	GALT	TRUE	FALSE	FALSE	NM_000155	NM_000155	NM_000155	Hs.522090	2592	galactose-1-phosphate uridylyltransferase	ENST00000554550	THC2546878	GO:0005515(protein binding)|GO:0005737(cytoplasm)|GO:0005794(Golgi apparatus)|GO:0005829(cytosol)|GO:0006011(UDP-glucose metabolic process)|GO:0006012(galactose metabolic process)|GO:0006258(UDP-glucose catabolic process)|GO:0008108(UDP-glucose:hexose-1-phosphate uridylyltransferase activity)|GO:0008270(zinc ion binding)|GO:0019388(galactose catabolic process)|GO:0033499(galactose catabolic proce…	Homo sapiens galactose-1-phosphate uridylyltransferase (GALT), transcript variant 1, mRNA [NM_000155]	chr9:34648881-34649043	hs|9p13.3
A_21_P0010445	0.0406444	0.0147614	2.75343	0.00607453	0.887991	1		FALSE	FALSE	FALSE	lnc-SCUBE1-1:1									BROAD Institute lincRNA (XLOC_014390), lincRNA [TCONS_00029707]	chr22:43784151-43782063	hs|22q13.2
A_21_P0002143	0.0337865	0.012273	2.75291	0.0060872	0.887991	1	SPATA3-AS1	TRUE	FALSE	FALSE	NR_033879	NR_033879	NR_033879	Hs.404807	348761	SPATA3 antisense RNA 1 (head to head)	ENST00000441063	THC2661240		Homo sapiens SPATA3 antisense RNA 1 (head to head) (SPATA3-AS1), long non-coding RNA [NR_033879]	chr2:231860056-231859997	hs|2q37.1
A_24_P49687	-0.0506043	0.0183959	-2.75085	0.00609372	0.887991	1		FALSE	FALSE	FALSE	ENST00000461060						ENST00000461060			ribosomal protein S12 (RPS12) pseudogene [ENST00000461060]	chr4:62641433-62641374	hs|4q13.1
A_33_P3241090	0.0351054	0.0127579	2.75167	0.00609495	0.887991	1	OR6Q1	TRUE	FALSE	FALSE	NM_001005186	NM_001005186	NM_001005186	Hs.690432	219952	olfactory receptor family 6 subfamily Q member 1	ENST00000302622	THC2611470	GO:0004930(G protein-coupled receptor activity)|GO:0004984(olfactory receptor activity)|GO:0005886(plasma membrane)|GO:0007186(G protein-coupled receptor signaling pathway)|GO:0016021(integral component of membrane)|GO:0050911(detection of chemical stimulus involved in sensory perception of smell)	Homo sapiens olfactory receptor family 6 subfamily Q member 1 (OR6Q1), mRNA [NM_001005186]	chr11:57799309-57799368	hs|11q12.1
A_23_P48358	0.0479964	0.0174491	2.75066	0.00610348	0.887991	1	PCCA	TRUE	TRUE	FALSE	NM_000282	NM_000282	NM_000282	Hs.80741	5095	propionyl-CoA carboxylase subunit alpha	ENST00000647303	THC2779158	GO:0004658(propionyl-CoA carboxylase activity)|GO:0005515(protein binding)|GO:0005524(ATP binding)|GO:0005739(mitochondrion)|GO:0005759(mitochondrial matrix)|GO:0005829(cytosol)|GO:0009374(biotin binding)|GO:0019626(short-chain fatty acid catabolic process)|GO:0019899(enzyme binding)|GO:0046872(metal ion binding)	Homo sapiens propionyl-CoA carboxylase subunit alpha (PCCA), transcript variant 1, mRNA; nuclear gene for mitochondrial product [NM_000282]	chr13:101182384-101182443	hs|13q32.3
A_33_P3351566	-0.0385602	0.0140186	-2.75064	0.00611234	0.887991	1	ETNK1	TRUE	TRUE	FALSE	NM_001039481	NM_001039481	NM_001039481	Hs.29464	55500	ethanolamine kinase 1	ENST00000672951	THC2483329	GO:0004305(ethanolamine kinase activity)|GO:0005515(protein binding)|GO:0005524(ATP binding)|GO:0005737(cytoplasm)|GO:0005829(cytosol)|GO:0006646(phosphatidylethanolamine biosynthetic process)|GO:0016020(membrane)|GO:0016310(phosphorylation)	Homo sapiens ethanolamine kinase 1 (ETNK1), transcript variant 2, mRNA [NM_001039481]	chr12:22797290-22797349	hs|12p12.1
A_24_P120109	0.0350401	0.012739	2.75061	0.00611305	0.887991	1	DHX57	TRUE	TRUE	FALSE	NM_198963	NM_198963	NM_198963	Hs.468226	90957	DExH-box helicase 57	ENST00000479345	NP707798	GO:0003723(RNA binding)|GO:0003724(RNA helicase activity)|GO:0005515(protein binding)|GO:0005524(ATP binding)|GO:0005622(intracellular anatomical structure)|GO:0016887(ATP hydrolysis activity)|GO:0046872(metal ion binding)	Homo sapiens DExH-box helicase 57 (DHX57), transcript variant 1, mRNA [NM_198963]	chr2:39088500-39088441	hs|2p22.1
A_23_P380901	0.0319212	0.0116036	2.75097	0.0061178	0.887991	1	PTH2R	TRUE	FALSE	FALSE	NM_005048	NM_005048	NM_005048	Hs.570296	5746	parathyroid hormone 2 receptor	ENST00000617735	THC2477413	GO:0004991(parathyroid hormone receptor activity)|GO:0005515(protein binding)|GO:0005886(plasma membrane)|GO:0005887(integral component of plasma membrane)|GO:0007166(cell surface receptor signaling pathway)|GO:0007186(G protein-coupled receptor signaling pathway)|GO:0007188(adenylate cyclase-modulating G protein-coupled receptor signaling pathway)|GO:0008528(G protein-coupled peptide receptor ac…	Homo sapiens parathyroid hormone 2 receptor (PTH2R), transcript variant 1, mRNA [NM_005048]	chr2:209358543-209358602	hs|2q34
A_21_P0004239	-0.0328613	0.0119531	-2.74919	0.00614719	0.887991	1	LINC02109	FALSE	FALSE	FALSE	NR_130777	NR_130777	NR_130777	Hs.171348	101929660	long intergenic non-protein coding RNA 2109	ENST00000656794	THC2524131		Homo sapiens long intergenic non-protein coding RNA 2109 (LINC02109), long non-coding RNA [NR_130777]	chr5:29165109-29169681	hs|5p13.3
A_24_P147765	0.0394157	0.0143419	2.74828	0.00614907	0.887991	1	FOXRED2	TRUE	FALSE	FALSE	NM_024955	NM_024955	NM_024955	Hs.387601	80020	FAD dependent oxidoreductase domain containing 2	ENST00000366463	THC2585086	GO:0005515(protein binding)|GO:0005788(endoplasmic reticulum lumen)|GO:0016491(oxidoreductase activity)|GO:0030433(ubiquitin-dependent ERAD pathway)|GO:0050660(flavin adenine dinucleotide binding)	Homo sapiens FAD dependent oxidoreductase domain containing 2 (FOXRED2), transcript variant 1, mRNA [NM_024955]	chr22:36885174-36885115	hs|22q12.3
A_21_P0011455	-0.0334727	0.01218	-2.74816	0.00618548	0.887991	1	XLOC_l2_005393	FALSE	FALSE	FALSE	TCONS_l2_00010003									BROAD Institute lincRNA (XLOC_l2_005393), lincRNA [TCONS_l2_00010003]	chr16:11565209-11565150	hs|16p13.13
A_21_P0007909	0.033662	0.0122525	2.74735	0.00618961	0.887991	1	LINC00566	FALSE	FALSE	FALSE	NR_131903	NR_131903	NR_131903	Hs.585625	100861547	long intergenic non-protein coding RNA 566	ENST00000561557			Homo sapiens long intergenic non-protein coding RNA 566 (LINC00566), long non-coding RNA [NR_131903]	chr13:24910877-24910936	hs|13q12.12
A_32_P200608	0.033914	0.0123496	2.74615	0.00620696	0.887991	1	LINC00608	TRUE	TRUE	FALSE	NR_015390	NR_015390	NR_015390	Hs.420716	151300	long intergenic non-protein coding RNA 608	ENST00000432733	THC2500240		Homo sapiens long intergenic non-protein coding RNA 608 (LINC00608), transcript variant 2, long non-coding RNA [NR_015390]	chr2:219841628-219842246	hs|2q35
A_19_P00321588	-0.055542	0.0202461	-2.74334	0.00623676	0.887991	1	C14orf132	TRUE	TRUE	TRUE	NM_001282463	NM_001282463	NM_001282463	Hs.6434	56967	chromosome 14 open reading frame 132	ENST00000555004	THC2579698	GO:0016021(integral component of membrane)	Homo sapiens chromosome 14 open reading frame 132 (C14orf132), transcript variant 1, mRNA [NM_001282463]	chr14:96556334-96556393	hs|14q32.2
A_21_P0002289	0.0487316	0.0177684	2.7426	0.00625994	0.887991	1		FALSE	FALSE	FALSE	ENST00000651223						ENST00000651223			novel transcript [ENST00000651223]	chr2:126474533-126474592	hs|2q14.3
A_21_P0009046	0.0394597	0.0143838	2.74334	0.00626756	0.887991	1	LINC00922	TRUE	TRUE	FALSE	NR_027755	NR_027755	NR_027755	Hs.444774	283867	long intergenic non-protein coding RNA 922	ENST00000568492	THC2606697		Homo sapiens long intergenic non-protein coding RNA 922 (LINC00922), long non-coding RNA [NR_027755]	chr16:65397187-65397128	hs|16q21
A_21_P0008791	0.0414803	0.0151354	2.74062	0.0063	0.887991	1	LETR1	FALSE	FALSE	FALSE	ENST00000660741				400456	lymphatic endothelial transcriptional regulator lncRNA 1	ENST00000660741	THC2684450		long intergenic non-protein coding RNA 1197 [Source:HGNC Symbol;Acc:HGNC:49597] [ENST00000660741]	chr15:95799117-95799058	hs|15q26.2
A_23_P410040	0.0308996	0.0112753	2.74046	0.00630346	0.887991	1	KCNH7	TRUE	FALSE	FALSE	NM_173162	NM_173162	NM_173162	Hs.657413	90134	potassium voltage-gated channel subfamily H member 7	ENST00000621889	THC2490862	GO:0005249(voltage-gated potassium channel activity)|GO:0005886(plasma membrane)|GO:0005887(integral component of plasma membrane)|GO:0034765(regulation of ion transmembrane transport)|GO:0042391(regulation of membrane potential)|GO:0071805(potassium ion transmembrane transport)	Homo sapiens potassium voltage-gated channel subfamily H member 7 (KCNH7), transcript variant 2, mRNA [NM_173162]	chr2:163291767-163291708	hs|2q24.2
A_33_P3331178	-0.0572151	0.0208855	-2.73946	0.00631474	0.887991	1		FALSE	FALSE	FALSE	ENST00000390604						ENST00000390604			immunoglobulin heavy variable 3-16 (non-functional) [Source:HGNC Symbol;Acc:HGNC:5583] [ENST00000390604]	chr14:106621986-106621927	hs|14q32.33
A_21_P0011371	-0.0311461	0.0113678	-2.73985	0.00632745	0.887991	1		FALSE	FALSE	FALSE	ENST00000656912						ENST00000656912			novel transcript [ENST00000656912]	chr15:38516423-38516364	hs|15q14
A_23_P59153	-0.0480504	0.0175492	-2.73803	0.00635584	0.887991	1	LSM2	TRUE	TRUE	FALSE	NM_021177	NM_021177	NM_021177	Hs.103106	57819	LSM2 homolog, U6 small nuclear RNA and mRNA degradation associated	ENST00000383391	THC2756002	GO:0000244(spliceosomal tri-snRNP complex assembly)|GO:0000398(mRNA splicing, via spliceosome)|GO:0000932(P-body)|GO:0003723(RNA binding)|GO:0005515(protein binding)|GO:0005634(nucleus)|GO:0005654(nucleoplasm)|GO:0005688(U6 snRNP)|GO:0005737(cytoplasm)|GO:0005829(cytosol)|GO:0006402(mRNA catabolic process)|GO:0017070(U6 snRNA binding)|GO:0031267(small GTPase binding)|GO:0046540(U4/U6 x U5 tri-snR…	Homo sapiens LSM2 homolog, U6 small nuclear RNA and mRNA degradation associated (LSM2), mRNA [NM_021177]	chr6:31766276-31765790	hs|6p21.33
A_33_P3271480	0.0444744	0.0162739	2.73287	0.0064411	0.887991	1	POLR1A	TRUE	TRUE	FALSE	NM_015425	NM_015425	NM_015425	Hs.531818	25885	RNA polymerase I subunit A	ENST00000263857	THC2496614	GO:0001054(RNA polymerase I activity)|GO:0003677(DNA binding)|GO:0003682(chromatin binding)|GO:0003899(DNA-directed 5'-3' RNA polymerase activity)|GO:0005515(protein binding)|GO:0005654(nucleoplasm)|GO:0005694(chromosome)|GO:0005736(RNA polymerase I complex)|GO:0006360(transcription by RNA polymerase I)|GO:0008270(zinc ion binding)|GO:1904750(negative regulation of protein localization to nucleol…	Homo sapiens RNA polymerase I subunit A (POLR1A), mRNA [NM_015425]	chr2:86247401-86247342	hs|2p11.2
A_33_P3363186	0.0388703	0.0142265	2.73225	0.00646691	0.887991	1		FALSE	FALSE	FALSE	THC2779442							THC2779442		Q6IMN1_HUMAN (Q6IMN1) Growth arrest-specific 6, partial (6%) [THC2779442]	chr13:114540940-114540999	hs|13q34
A_21_P0001893	0.0405334	0.0148383	2.73168	0.00647309	0.887991	1	LINC01918	FALSE	FALSE	FALSE	ENST00000452037		BE407125	Hs.570237	105373984	long intergenic non-protein coding RNA 1918	ENST00000452037			long intergenic non-protein coding RNA 1918 [Source:HGNC Symbol;Acc:HGNC:52737] [ENST00000452037]	chr2:105761279-105761338	hs|2q12.1
A_33_P3335124	-0.0729323	0.0267173	-2.72978	0.00649428	0.887991	1	RPS2	TRUE	FALSE	FALSE	NM_002952	NM_002952	NM_002952	Hs.356366	6187	ribosomal protein S2	ENST00000468126	THC2551177	GO:0002181(cytoplasmic translation)|GO:0003723(RNA binding)|GO:0003729(mRNA binding)|GO:0003735(structural constituent of ribosome)|GO:0005515(protein binding)|GO:0005634(nucleus)|GO:0005654(nucleoplasm)|GO:0005730(nucleolus)|GO:0005829(cytosol)|GO:0005925(focal adhesion)|GO:0006412(translation)|GO:0016020(membrane)|GO:0017134(fibroblast growth factor binding)|GO:0019899(enzyme binding)|GO:002262…	Homo sapiens ribosomal protein S2 (RPS2), mRNA [NM_002952]	chr16:2014321-2013243	hs|16p13.3
A_21_P0002631	0.0480137	0.0175869	2.73008	0.00650752	0.887991	1		FALSE	FALSE	FALSE	ENST00000432733		BC049373	Hs.420716			ENST00000432733			long intergenic non-protein coding RNA 608 [Source:HGNC Symbol;Acc:HGNC:27179] [ENST00000432733]	chr2:219844291-219844350	hs|2q35
A_23_P253421	-0.0622514	0.0228115	-2.72895	0.00651406	0.887991	1	AUP1	TRUE	TRUE	FALSE	NM_181575	NM_181575	NM_181575	Hs.411480	550	AUP1 lipid droplet regulating VLDL assembly factor	ENST00000464887	NP1185358	GO:0000839(Hrd1p ubiquitin ligase ERAD-L complex)|GO:0005515(protein binding)|GO:0005776(autophagosome)|GO:0005783(endoplasmic reticulum)|GO:0005811(lipid droplet)|GO:0009615(response to virus)|GO:0016020(membrane)|GO:0030176(integral component of endoplasmic reticulum membrane)|GO:0030433(ubiquitin-dependent ERAD pathway)|GO:0030970(retrograde protein transport, ER to cytosol)|GO:0031410(cytopla…	Homo sapiens AUP1 lipid droplet regulating VLDL assembly factor (AUP1), transcript variant 2, mRNA [NM_181575]	chr2:74755130-74755071	hs|2p13.1
A_21_P0010150	-0.0321709	0.0117873	-2.7293	0.00652844	0.887991	1		FALSE	FALSE	FALSE	ENST00000418942						ENST00000418942	THC2763661		novel transcript [ENST00000418942]	chr21:26475636-26475695	hs|21q21.2
A_23_P307502	0.0444036	0.0162797	2.72753	0.00654602	0.887991	1	CDKN2A-DT	FALSE	FALSE	FALSE	NR_024274	NR_024274	NR_024274	Hs.721053	51198	CDKN2A divergent transcript	ENST00000441769	THC2483025		Homo sapiens CDKN2A divergent transcript (CDKN2A-DT), long non-coding RNA [NR_024274]	chr9:21967537-21967596	hs|9p21.3
A_21_P0013881	0.0321028	0.011766	2.72844	0.00654902	0.887991	1		FALSE	FALSE	FALSE	ENST00000472227						ENST00000472227			anosmin 2, pseudogene [Source:HGNC Symbol;Acc:HGNC:6214] [ENST00000472227]	chrY:16018749-16018808	hs|Yq11.221
A_24_P250335	-0.0614454	0.022538	-2.7263	0.00656108	0.887991	1	SNRPA	TRUE	FALSE	FALSE	NM_004596	NM_004596	NM_004596	Hs.466775	6626	small nuclear ribonucleoprotein polypeptide A	ENST00000601393	THC2468831	GO:0000398(mRNA splicing, via spliceosome)|GO:0003723(RNA binding)|GO:0005515(protein binding)|GO:0005654(nucleoplasm)|GO:0005681(spliceosomal complex)|GO:0005685(U1 snRNP)|GO:0030619(U1 snRNA binding)|GO:0042802(identical protein binding)	Homo sapiens small nuclear ribonucleoprotein polypeptide A (SNRPA), mRNA [NM_004596]	chr19:41269546-41270937	hs|19q13.2
A_23_P409168	-0.0693524	0.0254486	-2.7252	0.00658272	0.887991	1	NBEAL2	TRUE	TRUE	FALSE	NM_015175	NM_015175	NM_015175	Hs.437043	23218	neurobeachin like 2	ENST00000477412	THC2550699	GO:0005515(protein binding)|GO:0005783(endoplasmic reticulum)|GO:0005829(cytosol)|GO:0005886(plasma membrane)|GO:0008104(protein localization)|GO:0016020(membrane)|GO:0019901(protein kinase binding)|GO:0030220(platelet formation)|GO:0070821(tertiary granule membrane)|GO:0101003(ficolin-1-rich granule membrane)	Homo sapiens neurobeachin like 2 (NBEAL2), mRNA [NM_015175]	chr3:47050011-47050070	hs|3p21.31
A_21_P0004403	-0.0320131	0.011743	-2.72614	0.00658821	0.887991	1	LINC02229	FALSE	FALSE	FALSE	NR_105001	NR_105001	NR_105001	Hs.738177	101928769	long intergenic non-protein coding RNA 2229	ENST00000508486	THC2687228		Homo sapiens long intergenic non-protein coding RNA 2229 (LINC02229), long non-coding RNA [NR_105001]	chr5:65803493-65803434	hs|5q12.3
A_33_P3364631	0.0334221	0.0122607	2.72596	0.00659544	0.887991	1	LOC102724050	FALSE	FALSE	FALSE	ENST00000550474				102724050	uncharacterized LOC102724050	ENST00000550474			novel transcript, antisense to ZNF385A, GPR84, ITGA5 and GTSF1 [ENST00000550474]	chr12:54891413-54891472	hs|12q13.13
A_21_P0004970	0.0569669	0.0209227	2.72273	0.00665661	0.887991	1		FALSE	FALSE	FALSE	ENST00000660720						ENST00000660720			novel transcript, antisense to TCP10L2 [ENST00000660720]	chr6:167578071-167578053	hs|6q27
A_23_P28434	0.0561439	0.0206415	2.71995	0.00668676	0.887991	1	VAMP8	TRUE	TRUE	FALSE	NM_003761	NM_003761	NM_003761	Hs.714302	8673	vesicle associated membrane protein 8	ENST00000432071	THC2467134	GO:0005484(SNAP receptor activity)|GO:0005515(protein binding)|GO:0005737(cytoplasm)|GO:0005765(lysosomal membrane)|GO:0005769(early endosome)|GO:0005829(cytosol)|GO:0005886(plasma membrane)|GO:0006906(vesicle fusion)|GO:0015031(protein transport)|GO:0016020(membrane)|GO:0016021(integral component of membrane)|GO:0016240(autophagosome membrane docking)|GO:0019869(chloride channel inhibitor activi…	Homo sapiens vesicle associated membrane protein 8 (VAMP8), mRNA [NM_003761]	chr2:85809032-85809091	hs|2p11.2
A_21_P0014532	0.0365285	0.0134297	2.71997	0.00671583	0.887991	1		FALSE	FALSE	FALSE											chr14:075745728-075745669	hs|14q24.3
A_24_P65060	-0.032312	0.0118931	-2.71686	0.00677513	0.887991	1	MEX3B	TRUE	TRUE	FALSE	NM_032246	NM_032246	NM_032246	Hs.104744	84206	mex-3 RNA binding family member B	ENST00000558133	THC2686921	GO:0000932(P-body)|GO:0003723(RNA binding)|GO:0005509(calcium ion binding)|GO:0005654(nucleoplasm)|GO:0005829(cytosol)|GO:0006468(protein phosphorylation)|GO:0046777(protein autophosphorylation)	Homo sapiens mex-3 RNA binding family member B (MEX3B), mRNA [NM_032246]	chr15:82335037-82334978	hs|15q25.2
A_23_P135611	-0.0474718	0.0174947	-2.71349	0.00681938	0.887991	1	DALRD3	TRUE	TRUE	FALSE	NM_018114	NM_018114	NM_018114	Hs.708076	55152	DALR anticodon binding domain containing 3	ENST00000484831	THC2498099	GO:0000049(tRNA binding)|GO:0004814(arginine-tRNA ligase activity)|GO:0005515(protein binding)|GO:0005524(ATP binding)|GO:0006420(arginyl-tRNA aminoacylation)|GO:0106217(tRNA C3-cytosine methylation)	Homo sapiens DALR anticodon binding domain containing 3 (DALRD3), transcript variant 2, mRNA [NM_018114]	chr3:49053704-49053645	hs|3p21.31
A_23_P424269	-0.0421185	0.0155243	-2.71306	0.00684672	0.887991	1	ERCC6L2	TRUE	FALSE	FALSE	NM_020207	NM_020207	NM_020207	Hs.732570	375748	ERCC excision repair 6 like 2	ENST00000659728	THC2474027	GO:0003677(DNA binding)|GO:0004386(helicase activity)|GO:0005515(protein binding)|GO:0005524(ATP binding)|GO:0005634(nucleus)|GO:0005737(cytoplasm)|GO:0005739(mitochondrion)|GO:0005813(centrosome)|GO:0016787(hydrolase activity)|GO:0019901(protein kinase binding)|GO:0032991(protein-containing complex)|GO:0034614(cellular response to reactive oxygen species)|GO:0036297(interstrand cross-link repair…	Homo sapiens ERCC excision repair 6 like 2 (ERCC6L2), transcript variant 1, mRNA [NM_020207]	chr9:98775835-98775894	hs|9q22.32
A_33_P3418917	0.043966	0.0162261	2.70958	0.00690566	0.887991	1	RUSC1-AS1	TRUE	TRUE	FALSE	NR_145426	NR_145426	NR_145426	Hs.650801	284618	RUSC1 antisense RNA 1	ENST00000450199	THC2481103	GO:0005515(protein binding)	Homo sapiens RUSC1 antisense RNA 1 (RUSC1-AS1), transcript variant 3, long non-coding RNA [NR_145426]	chr1:155290323-155290264	hs|1q22
A_23_P68211	0.0419843	0.0154972	2.70915	0.00692321	0.887991	1	SPR	TRUE	FALSE	FALSE	NM_003124	NM_003124	NM_003124	Hs.301540	6697	sepiapterin reductase	ENST00000234454	THC2461748	GO:0004033(aldo-keto reductase (NADP) activity)|GO:0004757(sepiapterin reductase activity)|GO:0005654(nucleoplasm)|GO:0005829(cytosol)|GO:0006729(tetrahydrobiopterin biosynthetic process)|GO:0006809(nitric oxide biosynthetic process)|GO:0050661(NADP binding)|GO:0070062(extracellular exosome)	Homo sapiens sepiapterin reductase (SPR), mRNA [NM_003124]	chr2:73118969-73119028	hs|2p13.2
A_23_P259344	0.0792325	0.0292475	2.70904	0.00693997	0.887991	1	TMEM121B	TRUE	FALSE	FALSE	NM_031890	NM_031890	NM_031890	Hs.209577	27439	transmembrane protein 121B	ENST00000399875	THC2601255		Homo sapiens transmembrane protein 121B (TMEM121B), transcript variant 1, mRNA [NM_031890]	chr22:17597388-17597329	hs|22q11.1
A_21_P0000164	0.0429393	0.0158573	2.70785	0.00694702	0.887991	1	PRSS46P	TRUE	FALSE	FALSE	NR_147121	NR_147121	NR_147121	Hs.673244	100287362	serine protease 46, pseudogene	ENST00000463091		GO:0004252(serine-type endopeptidase activity)|GO:0005615(extracellular space)|GO:0006508(proteolysis)	Homo sapiens serine protease 46, pseudogene (PRSS46P), non-coding RNA [NR_147121]	chr3:46761132-46761073	hs|3p21.31
A_21_P0011485	0.0357043	0.0131876	2.70742	0.0069631	0.887991	1	GNAO1-DT	FALSE	FALSE	FALSE	ENST00000661960				283856	GNAO1 divergent transcript	ENST00000661960	THC2740056		novel transcript [ENST00000661960]	chr16:56195864-56195805	hs|16q12.2
A_33_P3329378	0.0475867	0.0175883	2.70559	0.00699814	0.887991	1	CNTN6	TRUE	TRUE	FALSE	NM_001349351	NM_001349351	NM_001349351	Hs.387300	27255	contactin 6	ENST00000350110		GO:0005886(plasma membrane)|GO:0007155(cell adhesion)|GO:0007156(homophilic cell adhesion via plasma membrane adhesion molecules)|GO:0007219(Notch signaling pathway)|GO:0007411(axon guidance)|GO:0007417(central nervous system development)|GO:0030424(axon)|GO:0045747(positive regulation of Notch signaling pathway)|GO:0070593(dendrite self-avoidance)|GO:0098632(cell-cell adhesion mediator activity)…	Homo sapiens contactin 6 (CNTN6), transcript variant 5, mRNA [NM_001349351]	chr3:1445158-1445217	hs|3p26.3
A_23_P391164	-0.0439762	0.0162563	-2.70518	0.00701634	0.887991	1	ZNF512	TRUE	TRUE	FALSE	NM_032434	NM_032434	NM_032434	Hs.529178	84450	zinc finger protein 512	ENST00000379717	THC2466986	GO:0003677(DNA binding)|GO:0005515(protein binding)|GO:0005634(nucleus)|GO:0046872(metal ion binding)	Homo sapiens zinc finger protein 512 (ZNF512), transcript variant 1, mRNA [NM_032434]	chr2:27845367-27845426	hs|2p23.3
A_33_P3393456	0.0539828	0.019962	2.70428	0.00702144	0.887991	1		FALSE	FALSE	FALSE	AK127184		AK127184	Hs.640143				THC2490579		Homo sapiens cDNA FLJ45249 fis, clone BRHIP2006921 [AK127184]	chr16:85893584-85893643	hs|16q24.1
A_24_P275199	-0.0332772	0.0123052	-2.70433	0.00702694	0.887991	1	KCNC1	TRUE	TRUE	FALSE	NM_001112741	NM_001112741	NM_001112741	Hs.552896	3746	potassium voltage-gated channel subfamily C member 1	ENST00000526029	THC2620255	GO:0005249(voltage-gated potassium channel activity)|GO:0005251(delayed rectifier potassium channel activity)|GO:0005515(protein binding)|GO:0005886(plasma membrane)|GO:0006813(potassium ion transport)|GO:0008076(voltage-gated potassium channel complex)|GO:0009636(response to toxic substance)|GO:0009642(response to light intensity)|GO:0009986(cell surface)|GO:0010996(response to auditory stimulus…	Homo sapiens potassium voltage-gated channel subfamily C member 1 (KCNC1), transcript variant 1, mRNA [NM_001112741]	chr11:17804077-17804136	hs|11p15.1
A_23_P111395	0.0218495	0.00807895	2.7045	0.00702786	0.887991	1	SLC22A2	TRUE	TRUE	FALSE	NM_003058	NM_003058	NM_003058	Hs.436385	6582	solute carrier family 22 member 2	ENST00000498556	THC2474905	GO:0005275(amine transmembrane transporter activity)|GO:0005326(neurotransmitter transmembrane transporter activity)|GO:0005886(plasma membrane)|GO:0005887(integral component of plasma membrane)|GO:0006836(neurotransmitter transport)|GO:0006919(activation of cysteine-type endopeptidase activity involved in apoptotic process)|GO:0007589(body fluid secretion)|GO:0008504(monoamine transmembrane tran…	Homo sapiens solute carrier family 22 member 2 (SLC22A2), mRNA [NM_003058]	chr6:160638285-160638226	hs|6q25.3
A_33_P3282364	0.0518752	0.0191909	2.70311	0.00704417	0.887991	1		FALSE	FALSE	FALSE	ENST00000538062						ENST00000538062	THC2657157		novel transcript [ENST00000538062]	chr12:7282164-7282105	hs|12p13.31
A_23_P68978	-0.0331179	0.0122551	-2.70238	0.00704661	0.887991	1	EFCAB6	TRUE	FALSE	FALSE	NM_022785	NM_022785	NM_022785	Hs.658996	64800	EF-hand calcium binding domain 6	ENST00000477145	THC2618389	GO:0005509(calcium ion binding)|GO:0005654(nucleoplasm)	Homo sapiens EF-hand calcium binding domain 6 (EFCAB6), transcript variant 1, mRNA [NM_022785]	chr22:43924835-43924776	hs|22q13.2
A_33_P3322594	0.0326589	0.0120854	2.70233	0.00704792	0.887991	1	MAGEB17	FALSE	FALSE	FALSE	NM_001277307	NM_001277307	NM_001277307		645864	MAGE family member B17	ENST00000400004	THC2670406	GO:0000122(negative regulation of transcription by RNA polymerase II)|GO:0005634(nucleus)	Homo sapiens MAGE family member B17 (MAGEB17), mRNA [NM_001277307]	chrX:16189519-16189578	hs|Xp22.2
A_33_P3417464	-0.0319757	0.0118389	-2.70089	0.00707806	0.887991	1		FALSE	FALSE	FALSE											chr2:240853347-240853288	hs|2q37.3
A_23_P361940	-0.058939	0.0218312	-2.69976	0.00710247	0.887991	1	CD84	TRUE	FALSE	FALSE	NM_003874	NM_003874	NM_003874	Hs.398093	8832	CD84 molecule	ENST00000368054	THC2471284	GO:0002250(adaptive immune response)|GO:0005515(protein binding)|GO:0005886(plasma membrane)|GO:0005887(integral component of plasma membrane)|GO:0006914(autophagy)|GO:0006952(defense response)|GO:0007156(homophilic cell adhesion via plasma membrane adhesion molecules)|GO:0009897(external side of plasma membrane)|GO:0032685(negative regulation of granulocyte macrophage colony-stimulating factor p…	Homo sapiens CD84 molecule (CD84), transcript variant 2, mRNA [NM_003874]	chr1:160516632-160516573	hs|1q23.3
A_33_P3285299	-0.0316281	0.0117114	-2.70061	0.0071249	0.887991	1	GPRIN2	TRUE	FALSE	FALSE	NM_001394744	NM_001394744	NM_001394744	Hs.523375	9721	G protein regulated inducer of neurite outgrowth 2	ENST00000374314	THC2479073	GO:0005515(protein binding)|GO:0005886(plasma membrane)|GO:0031175(neuron projection development)	Homo sapiens G protein regulated inducer of neurite outgrowth 2 (GPRIN2), transcript variant 28, mRNA [NM_001394744]	chr10:47000509-47000568	hs|10q11.22
A_23_P413760	-0.0442206	0.0163836	-2.69907	0.00712752	0.887991	1	P2RX5	TRUE	TRUE	FALSE	NM_175080	NM_175080	NM_175080	Hs.731607	5026	purinergic receptor P2X 5	ENST00000547933	THC2489908	GO:0001614(purinergic nucleotide receptor activity)|GO:0004888(transmembrane signaling receptor activity)|GO:0004931(extracellularly ATP-gated cation channel activity)|GO:0005216(ion channel activity)|GO:0005524(ATP binding)|GO:0005639(integral component of nuclear inner membrane)|GO:0005829(cytosol)|GO:0005886(plasma membrane)|GO:0005887(integral component of plasma membrane)|GO:0007165(signal t…	Homo sapiens purinergic receptor P2X 5 (P2RX5), transcript variant 2, mRNA [NM_175080]	chr17:3599255-3599196	hs|17p13.2
A_23_P4808	0.0328093	0.0121589	2.69838	0.00713098	0.887991	1	PTGER1	TRUE	FALSE	FALSE	NM_000955	NM_000955	NM_000955	Hs.159360	5731	prostaglandin E receptor 1	ENST00000292513	THC2473300	GO:0004957(prostaglandin E receptor activity)|GO:0005886(plasma membrane)|GO:0005887(integral component of plasma membrane)|GO:0006954(inflammatory response)|GO:0007186(G protein-coupled receptor signaling pathway)|GO:0007189(adenylate cyclase-activating G protein-coupled receptor signaling pathway)|GO:0007191(adenylate cyclase-activating dopamine receptor signaling pathway)|GO:0007204(positive r…	Homo sapiens prostaglandin E receptor 1 (PTGER1), mRNA [NM_000955]	chr19:14584264-14584205	hs|19p13.12
A_23_P321466	0.0342076	0.0126769	2.69841	0.00715539	0.887991	1	PEX11G	TRUE	TRUE	FALSE	NM_080662	NM_080662	NM_080662	Hs.515100	92960	peroxisomal biogenesis factor 11 gamma	ENST00000593547	THC2767751	GO:0005515(protein binding)|GO:0005777(peroxisome)|GO:0005778(peroxisomal membrane)|GO:0005779(integral component of peroxisomal membrane)|GO:0016559(peroxisome fission)|GO:0031231(intrinsic component of peroxisomal membrane)|GO:0032991(protein-containing complex)|GO:0044375(regulation of peroxisome size)	Homo sapiens peroxisomal biogenesis factor 11 gamma (PEX11G), transcript variant 1, mRNA [NM_080662]	chr19:7550798-7550739	hs|19p13.2
A_23_P170378	-0.0376467	0.013951	-2.6985	0.00715699	0.887991	1	PMCHL1	FALSE	FALSE	FALSE	NR_003921	NR_003921	NR_003921	Hs.247975	5369	pro-melanin concentrating hormone like 1 (pseudogene)	ENST00000423102	NP337580		Homo sapiens pro-melanin concentrating hormone like 1 (pseudogene) (PMCHL1), non-coding RNA [NR_003921]	chr5:22142544-22142603	hs|5p14.3
A_21_P0001397	0.0452854	0.0167831	2.69827	0.00715884	0.887991	1	TSEN15	TRUE	FALSE	FALSE	ENST00000644592	XR_001738324	XR_001738324		116461	tRNA splicing endonuclease subunit 15	ENST00000644592		GO:0003676(nucleic acid binding)|GO:0004518(nuclease activity)|GO:0005515(protein binding)|GO:0005654(nucleoplasm)|GO:0005730(nucleolus)|GO:0006388(tRNA splicing, via endonucleolytic cleavage and ligation)|GO:0006397(mRNA processing)|GO:0090305(nucleic acid phosphodiester bond hydrolysis)	tRNA splicing endonuclease subunit 15 [Source:HGNC Symbol;Acc:HGNC:16791] [ENST00000644592]	chr1:184091478-184091537	hs|1q25.3
A_21_P0006719	0.032421	0.0120231	2.69655	0.00716998	0.887991	1	LINC02662	FALSE	FALSE	FALSE	ENST00000418524				105376348	long intergenic non-protein coding RNA 2662	ENST00000418524	THC2775743		long intergenic non-protein coding RNA 2662 [Source:HGNC Symbol;Acc:HGNC:54148] [ENST00000418524]	chr10:2215018-2214959	hs|10p15.3
A_33_P3212615	-0.033991	0.0126067	-2.69626	0.0072037	0.887991	1	TFPI	TRUE	TRUE	FALSE	NM_001329239	NM_001329239	NM_001329239	Hs.516578	7035	tissue factor pathway inhibitor	ENST00000233156	THC2497202	GO:0004866(endopeptidase inhibitor activity)|GO:0004867(serine-type endopeptidase inhibitor activity)|GO:0005576(extracellular region)|GO:0005615(extracellular space)|GO:0005783(endoplasmic reticulum)|GO:0005886(plasma membrane)|GO:0005901(caveola)|GO:0007596(blood coagulation)|GO:0009986(cell surface)|GO:0010951(negative regulation of endopeptidase activity)|GO:0030195(negative regulation of blo…	Homo sapiens tissue factor pathway inhibitor (TFPI), transcript variant 4, mRNA [NM_001329239]	chr2:188329067-188329008	hs|2q32.1
A_21_P0014915	0.0653634	0.0242515	2.69523	0.00720475	0.887991	1		FALSE	FALSE	FALSE	THC2573383							THC2573383		Q5EHW6_GECJA (Q5EHW6) GekBS185P, partial (72%) [THC2573383]	chr14:090871222-090871163	hs|14q32.11
A_33_P3349671	0.0484226	0.017972	2.69433	0.00724112	0.887991	1		FALSE	FALSE	FALSE	THC2636676							THC2636676			chr9:090652849-090652790	hs|9q22.1
A_32_P11450	-0.0396802	0.0147315	-2.69356	0.00724273	0.887991	1	BMS1	TRUE	FALSE	FALSE	NM_014753	NM_014753	NM_014753	Hs.10848	9790	BMS1 ribosome biogenesis factor	ENST00000457640	THC2530054	GO:0000462(maturation of SSU-rRNA from tricistronic rRNA transcript (SSU-rRNA, 5.8S rRNA, LSU-rRNA))|GO:0000479(endonucleolytic cleavage of tricistronic rRNA transcript (SSU-rRNA, 5.8S rRNA, LSU-rRNA))|GO:0003723(RNA binding)|GO:0003924(GTPase activity)|GO:0005524(ATP binding)|GO:0005525(GTP binding)|GO:0005654(nucleoplasm)|GO:0005694(chromosome)|GO:0005730(nucleolus)|GO:0030686(90S preribosome)|…	Homo sapiens BMS1 ribosome biogenesis factor (BMS1), mRNA [NM_014753]	chr10:43318687-43319089	hs|10q11.21
A_23_P120902	0.130736	0.0484697	2.69727	0.00724632	0.887991	1	LGALS2	TRUE	FALSE	FALSE	NM_006498	NM_006498	NM_006498	Hs.531776	3957	galectin 2	ENST00000215886	THC2474966	GO:0005515(protein binding)|GO:0005737(cytoplasm)|GO:0016936(galactoside binding)|GO:0030246(carbohydrate binding)	Homo sapiens galectin 2 (LGALS2), mRNA [NM_006498]	chr22:37966329-37966270	hs|22q13.1
A_33_P3234490	0.0463703	0.0172181	2.69311	0.00725337	0.887991	1	BOLA2	FALSE	FALSE	FALSE	NM_001320579	NM_001320579	NM_001320579	Hs.647333	552900	bolA family member 2	ENST00000305321	THC2464213	GO:0005515(protein binding)|GO:0005634(nucleus)|GO:0005737(cytoplasm)|GO:0005829(cytosol)|GO:0006879(cellular iron ion homeostasis)|GO:0044571([2Fe-2S] cluster assembly)|GO:0051536(iron-sulfur cluster binding)|GO:0051537(2 iron, 2 sulfur cluster binding)|GO:0097428(protein maturation by iron-sulfur cluster transfer)	Homo sapiens bolA family member 2 (BOLA2), transcript variant 2, mRNA [NM_001320579]	chr16:30205037-30204978	hs|16p11.2
A_33_P3351529	0.116712	0.0433442	2.69268	0.00725555	0.887991	1		FALSE	FALSE	FALSE											chr7:152299325-152299266	hs|7q36.1
A_21_P0014851	0.033269	0.0123546	2.69284	0.00727257	0.887991	1		FALSE	FALSE	FALSE	THC2589137							THC2589137			chr5:179136954-179136895	hs|5q35.3
A_23_P340922	-0.0354988	0.0131889	-2.69156	0.00729739	0.887991	1	ZNF414	TRUE	FALSE	FALSE	NM_032370	NM_032370	NM_032370	Hs.515114	84330	zinc finger protein 414	ENST00000599379	THC2547691	GO:0000785(chromatin)|GO:0000981(DNA-binding transcription factor activity, RNA polymerase II-specific)|GO:0003677(DNA binding)|GO:0005515(protein binding)|GO:0005634(nucleus)|GO:0006357(regulation of transcription by RNA polymerase II)|GO:0046872(metal ion binding)	Homo sapiens zinc finger protein 414 (ZNF414), transcript variant 2, mRNA [NM_032370]	chr19:8577309-8576824	hs|19p13.2
A_23_P369815	0.0761204	0.028336	2.68635	0.00739109	0.887991	1	FASLG	TRUE	FALSE	FALSE	NM_000639	NM_000639	NM_000639	Hs.2007	356	Fas ligand	ENST00000367721	THC2477997	GO:0000122(negative regulation of transcription by RNA polymerase II)|GO:0005102(signaling receptor binding)|GO:0005123(death receptor binding)|GO:0005125(cytokine activity)|GO:0005164(tumor necrosis factor receptor binding)|GO:0005515(protein binding)|GO:0005576(extracellular region)|GO:0005615(extracellular space)|GO:0005634(nucleus)|GO:0005886(plasma membrane)|GO:0005887(integral component of …	Homo sapiens Fas ligand (FASLG), transcript variant 1, mRNA [NM_000639]	chr1:172635685-172635744	hs|1q24.3
A_33_P3419831	0.0325123	0.0121132	2.68403	0.00744115	0.887991	1	LINC01620	FALSE	FALSE	FALSE	NR_132343	NR_132343	NR_132343		140834	long intergenic non-protein coding RNA 1620	ENST00000306731			Homo sapiens long intergenic non-protein coding RNA 1620 (LINC01620), transcript variant 2, long non-coding RNA [NR_132343]	chr20:43080689-43080630	hs|20q13.12
A_33_P3371224	0.0495104	0.0184584	2.68227	0.00748011	0.887991	1	ANO10	TRUE	TRUE	FALSE	NM_001346467	NM_001346467	NM_001346467	Hs.656657	55129	anoctamin 10	ENST00000292246	THC2601328	GO:0005227(calcium activated cation channel activity)|GO:0005229(intracellular calcium activated chloride channel activity)|GO:0005886(plasma membrane)|GO:0006812(cation transport)|GO:0006821(chloride transport)|GO:0016020(membrane)|GO:0016021(integral component of membrane)|GO:0034220(ion transmembrane transport)|GO:0043231(intracellular membrane-bounded organelle)|GO:0055085(transmembrane trans…	Homo sapiens anoctamin 10 (ANO10), transcript variant 10, mRNA [NM_001346467]	chr3:43407878-43407819	hs|3p22.1
A_23_P162525	0.0434415	0.016194	2.68257	0.00748799	0.887991	1	UTP20	TRUE	TRUE	FALSE	NM_014503	NM_014503	NM_014503	Hs.295732	27340	UTP20 small subunit processome component	ENST00000261637	THC2665840	GO:0000447(endonucleolytic cleavage in ITS1 to separate SSU-rRNA from 5.8S rRNA and LSU-rRNA from tricistronic rRNA transcript (SSU-rRNA, 5.8S rRNA, LSU-rRNA))|GO:0000472(endonucleolytic cleavage to generate mature 5'-end of SSU-rRNA from (SSU-rRNA, 5.8S rRNA, LSU-rRNA))|GO:0000480(endonucleolytic cleavage in 5'-ETS of tricistronic rRNA transcript (SSU-rRNA, 5.8S rRNA, LSU-rRNA))|GO:0003723(RNA b…	Homo sapiens UTP20 small subunit processome component (UTP20), mRNA [NM_014503]	chr12:101777351-101777410	hs|12q23.2
A_21_P0003319	0.0433328	0.0161556	2.68221	0.00749626	0.887991	1	LOC100505685	FALSE	FALSE	FALSE	ENST00000515329	XR_427616	XR_427616	Hs.585167	100505685	uncharacterized LOC100505685	ENST00000515329			novel transcript [ENST00000515329]	chr4:152890449-152890508	hs|4q31.3
A_21_P0003486	0.0330667	0.0123256	2.68277	0.00749904	0.887991	1	LINC01217	FALSE	FALSE	FALSE	NR_046812	NR_046812	NR_046812		100874276	long intergenic non-protein coding RNA 1217	ENST00000514427			Homo sapiens long intergenic non-protein coding RNA 1217 (LINC01217), long non-coding RNA [NR_046812]	chr4:101712388-101712329	hs|4q24
A_21_P0003325	0.0318746	0.0118828	2.68242	0.00750591	0.887991	1		FALSE	FALSE	FALSE	ENST00000514265		BX382815	Hs.287134			ENST00000514265	NP1190236		novel transcript [ENST00000514265]	chr4:129489969-129489910	hs|4q28.2
A_23_P48056	0.0750118	0.0279998	2.67902	0.00755596	0.887991	1	CKAP4	TRUE	FALSE	FALSE	NM_006825	NM_006825	NM_006825	Hs.74368	10970	cytoskeleton associated protein 4	ENST00000378026	THC2638771	GO:0003723(RNA binding)|GO:0005783(endoplasmic reticulum)|GO:0005788(endoplasmic reticulum lumen)|GO:0005789(endoplasmic reticulum membrane)|GO:0005791(rough endoplasmic reticulum)|GO:0005811(lipid droplet)|GO:0005829(cytosol)|GO:0005856(cytoskeleton)|GO:0005886(plasma membrane)|GO:0016020(membrane)|GO:0016021(integral component of membrane)|GO:0016607(nuclear speck)|GO:0035577(azurophil granule …	Homo sapiens cytoskeleton associated protein 4 (CKAP4), mRNA [NM_006825]	chr12:106632531-106632472	hs|12q23.3
A_33_P3445679	0.058392	0.0217981	2.67877	0.00757332	0.887991	1	LINC00548	FALSE	FALSE	FALSE	NR_033877	NR_033877	NR_033877	Hs.577960	400123	long intergenic non-protein coding RNA 548	ENST00000617777	THC2627593		Homo sapiens long intergenic non-protein coding RNA 548 (LINC00548), long non-coding RNA [NR_033877]	chr13:40768705-40768646	hs|13q14.11
A_33_P3256510	0.0458537	0.0171203	2.67833	0.00757685	0.887991	1	KCNK12	TRUE	TRUE	TRUE	NM_022055	NM_022055	NM_022055	Hs.591586	56660	potassium two pore domain channel subfamily K member 12	ENST00000327876		GO:0005244(voltage-gated ion channel activity)|GO:0005887(integral component of plasma membrane)|GO:0022841(potassium ion leak channel activity)|GO:0030322(stabilization of membrane potential)|GO:0034765(regulation of ion transmembrane transport)|GO:0071805(potassium ion transmembrane transport)	Homo sapiens potassium two pore domain channel subfamily K member 12 (KCNK12), mRNA [NM_022055]	chr2:47747995-47747936	hs|2p21
A_19_P00812715	0.0442175	0.016507	2.67871	0.00757858	0.887991	1	XLOC_l2_010118	FALSE	FALSE	FALSE	TCONS_l2_00019181									BROAD Institute lincRNA (XLOC_l2_010118), lincRNA [TCONS_l2_00019181]	chr3:14396700-14396641	hs|3p25.1
A_23_P419786	-0.0350927	0.0130995	-2.67893	0.00757952	0.887991	1	ZNF781	TRUE	FALSE	FALSE	NM_152605	NM_152605	NM_152605	Hs.722657	163115	zinc finger protein 781	ENST00000358582	THC2478495	GO:0003677(DNA binding)|GO:0005634(nucleus)|GO:0046872(metal ion binding)	Homo sapiens zinc finger protein 781 (ZNF781), mRNA [NM_152605]	chr19:38159449-38159390	hs|19q13.12
A_24_P62659	0.0536516	0.0200348	2.67792	0.007583	0.887991	1	TSPAN2	TRUE	TRUE	FALSE	NM_005725	NM_005725	NM_005725	Hs.310458	10100	tetraspanin 2	ENST00000369516	THC2470727	GO:0005515(protein binding)|GO:0005654(nucleoplasm)|GO:0005887(integral component of plasma membrane)|GO:0006954(inflammatory response)|GO:0007420(brain development)|GO:0014002(astrocyte development)|GO:0014005(microglia development)|GO:0016021(integral component of membrane)|GO:0042552(myelination)|GO:0043209(myelin sheath)|GO:0048709(oligodendrocyte differentiation)|GO:0061564(axon development)	Homo sapiens tetraspanin 2 (TSPAN2), transcript variant 1, mRNA [NM_005725]	chr1:115591067-115591008	hs|1p13.2
A_23_P90223	-0.0409335	0.0152895	-2.67723	0.00760656	0.887991	1	ZNF585B	TRUE	TRUE	FALSE	NM_152279	NM_152279	NM_152279	Hs.390568	92285	zinc finger protein 585B	ENST00000527838	THC2501386	GO:0000978(RNA polymerase II cis-regulatory region sequence-specific DNA binding)|GO:0001228(DNA-binding transcription activator activity, RNA polymerase II-specific)|GO:0005634(nucleus)|GO:0006357(regulation of transcription by RNA polymerase II)|GO:0045944(positive regulation of transcription by RNA polymerase II)|GO:0046872(metal ion binding)	Homo sapiens zinc finger protein 585B (ZNF585B), mRNA [NM_152279]	chr19:37676478-37676419	hs|19q13.12
A_21_P0006990	-0.0382569	0.0142961	-2.67604	0.00763438	0.887991	1		FALSE	FALSE	FALSE	ENST00000608660						ENST00000608660			centrosomal protein 164 pseudogene 1 [Source:HGNC Symbol;Acc:HGNC:44988] [ENST00000608660]	chr10:45571463-45571404	hs|10q11.21
A_23_P135031	0.0309251	0.0115683	2.67327	0.00768356	0.887991	1	FRRS1L	TRUE	FALSE	FALSE	NM_014334	NM_014334	NM_014334	Hs.347537	23732	ferric chelate reductase 1 like	ENST00000644747	THC2602748	GO:0003674(molecular_function)|GO:0005575(cellular_component)|GO:0005886(plasma membrane)|GO:0016021(integral component of membrane)|GO:0045202(synapse)|GO:0099072(regulation of postsynaptic membrane neurotransmitter receptor levels)|GO:1900449(regulation of glutamate receptor signaling pathway)	Homo sapiens ferric chelate reductase 1 like (FRRS1L), mRNA [NM_014334]	chr9:111899903-111899844	hs|9q31.3
A_33_P3376821	0.13639	0.0510266	2.67293	0.0076903	0.887991	1	GZMA	TRUE	FALSE	FALSE	NM_006144	NM_006144	NM_006144	Hs.90708	3001	granzyme A	ENST00000274306	THC2463813	GO:0001772(immunological synapse)|GO:0004252(serine-type endopeptidase activity)|GO:0005515(protein binding)|GO:0005576(extracellular region)|GO:0005634(nucleus)|GO:0006915(apoptotic process)|GO:0006955(immune response)|GO:0009617(response to bacterium)|GO:0019835(cytolysis)|GO:0032078(negative regulation of endodeoxyribonuclease activity)|GO:0042803(protein homodimerization activity)|GO:0043065(…	Homo sapiens granzyme A (GZMA), mRNA [NM_006144]	chr5:54405998-54406057	hs|5q11.2
A_21_P0003933	-0.0377243	0.0141134	-2.67294	0.00770354	0.887991	1	LOC100506688	FALSE	FALSE	FALSE	NR_104614	NR_104614	NR_104614	Hs.532063	100506688	uncharacterized LOC100506688	ENST00000399869	THC2480507		Homo sapiens uncharacterized LOC100506688 (LOC100506688), transcript variant 1, long non-coding RNA [NR_104614]	chr5:989085-989026	hs|5p15.33
A_21_P0001023	-0.0416768	0.0155912	-2.6731	0.00770632	0.887991	1	SDHC	TRUE	TRUE	TRUE	NM_001035512	NM_001035512	NM_001035512	Hs.444472	6391	succinate dehydrogenase complex subunit C	ENST00000437833	THC2680205	GO:0000104(succinate dehydrogenase activity)|GO:0005515(protein binding)|GO:0005739(mitochondrion)|GO:0005743(mitochondrial inner membrane)|GO:0005749(mitochondrial respiratory chain complex II, succinate dehydrogenase complex (ubiquinone))|GO:0006099(tricarboxylic acid cycle)|GO:0006121(mitochondrial electron transport, succinate to ubiquinone)|GO:0009055(electron transfer activity)|GO:0009060(a…	Homo sapiens succinate dehydrogenase complex subunit C (SDHC), transcript variant 3, mRNA; nuclear gene for mitochondrial product [NM_001035512]	chr1:161341695-161341754	hs|1q23.3
A_33_P3290239	0.0317544	0.0118784	2.67328	0.00771213	0.887991	1	DUOXA1	TRUE	FALSE	FALSE	NM_001276266	NM_001276266	NM_001276266	Hs.356664	90527	dual oxidase maturation factor 1	ENST00000558422	THC2526802	GO:0005789(endoplasmic reticulum membrane)|GO:0005886(plasma membrane)|GO:0008104(protein localization)|GO:0010729(positive regulation of hydrogen peroxide biosynthetic process)|GO:0015031(protein transport)|GO:0016020(membrane)|GO:0016021(integral component of membrane)|GO:0034613(cellular protein localization)|GO:0042743(hydrogen peroxide metabolic process)|GO:0045666(positive regulation of neu…	Homo sapiens dual oxidase maturation factor 1 (DUOXA1), transcript variant 4, mRNA [NM_001276266]	chr15:45411363-45411304	hs|15q21.1
A_21_P0013617	0.0419673	0.015708	2.67171	0.00774416	0.887991	1	VLDLR-AS1	TRUE	FALSE	FALSE	ENST00000447278	XR_001746605	XR_001746605	Hs.733940	401491	VLDLR antisense RNA 1	ENST00000447278			VLDLR antisense RNA 1 [Source:HGNC Symbol;Acc:HGNC:49621] [ENST00000447278]	chr9:2503377-2503318	hs|9p24.2
A_33_P3404759	-0.0557086	0.0208592	-2.6707	0.00775033	0.887991	1		FALSE	FALSE	FALSE											chr1:243327622-243327563	hs|1q43
A_21_P0001771	-0.0616209	0.0230814	-2.66972	0.0077767	0.887991	1	LINC00954	TRUE	TRUE	FALSE	ENST00000607100				400946	long intergenic non-protein coding RNA 954	ENST00000607100	THC2497478		long intergenic non-protein coding RNA 954 [Source:HGNC Symbol;Acc:HGNC:48668] [ENST00000607100]	chr2:20076506-20076565	hs|2p24.1
A_21_P0003203	0.0371925	0.0139295	2.67006	0.00778216	0.887991	1		FALSE	FALSE	FALSE	lnc-FGF12-2:1									BROAD Institute lincRNA (XLOC_003374), lincRNA [TCONS_00006736]	chr3:191466470-191466411	hs|3q28
A_23_P90089	-0.0467498	0.017515	-2.66913	0.00778653	0.887991	1	GCDH	TRUE	FALSE	FALSE	NM_013976	NM_013976	NM_013976	Hs.532699	2639	glutaryl-CoA dehydrogenase	ENST00000585420	NP1198072	GO:0000062(fatty-acyl-CoA binding)|GO:0004361(glutaryl-CoA dehydrogenase activity)|GO:0005739(mitochondrion)|GO:0005759(mitochondrial matrix)|GO:0006568(tryptophan metabolic process)|GO:0033539(fatty acid beta-oxidation using acyl-CoA dehydrogenase)|GO:0046949(fatty-acyl-CoA biosynthetic process)|GO:0050660(flavin adenine dinucleotide binding)	Homo sapiens glutaryl-CoA dehydrogenase (GCDH), transcript variant 2, mRNA; nuclear gene for mitochondrial product [NM_013976]	chr19:13008607-13008666	hs|19p13.2
A_21_P0007235	0.0396702	0.0148639	2.6689	0.00780895	0.887991	1		FALSE	FALSE	FALSE	lnc-P2RY2-2:1									BROAD Institute lincRNA (XLOC_009207), lincRNA [TCONS_00019383]	chr11:72916265-72916324	hs|11q13.4
A_24_P97687	0.0348578	0.0130608	2.6689	0.0078134	0.887991	1	HTR1A	TRUE	TRUE	FALSE	NM_000524	NM_000524	NM_000524	Hs.247940	3350	5-hydroxytryptamine receptor 1A	ENST00000323865	THC2602444	GO:0001662(behavioral fear response)|GO:0004993(G protein-coupled serotonin receptor activity)|GO:0005515(protein binding)|GO:0005886(plasma membrane)|GO:0005887(integral component of plasma membrane)|GO:0007186(G protein-coupled receptor signaling pathway)|GO:0007187(G protein-coupled receptor signaling pathway, coupled to cyclic nucleotide second messenger)|GO:0007198(adenylate cyclase-inhibiti…	Homo sapiens 5-hydroxytryptamine receptor 1A (HTR1A), mRNA [NM_000524]	chr5:63256373-63256314	hs|5q12.3
A_23_P8834	-0.0861627	0.0323094	-2.6668	0.00783253	0.887991	1	EPHX2	TRUE	TRUE	TRUE	NM_001979	NM_001979	NM_001979	Hs.212088	2053	epoxide hydrolase 2	ENST00000518379	NP1176033	GO:0000287(magnesium ion binding)|GO:0004301(epoxide hydrolase activity)|GO:0005777(peroxisome)|GO:0005782(peroxisomal matrix)|GO:0005829(cytosol)|GO:0009636(response to toxic substance)|GO:0010628(positive regulation of gene expression)|GO:0015643(toxic substance binding)|GO:0016311(dephosphorylation)|GO:0016787(hydrolase activity)|GO:0016791(phosphatase activity)|GO:0033885(10-hydroxy-9-(phosph…	Homo sapiens epoxide hydrolase 2 (EPHX2), transcript variant 1, mRNA [NM_001979]	chr8:27402115-27402174	hs|8p21.1
A_21_P0007039	0.0512614	0.0192207	2.66699	0.00783505	0.887991	1		FALSE	FALSE	FALSE	lnc-BNIP3-2:1									BROAD Institute lincRNA (XLOC_009000), lincRNA [TCONS_00018649]	chr10:133730187-133730128	hs|10q26.3
A_33_P3231076	-0.0519951	0.0195063	-2.66556	0.00786481	0.887991	1	PAXIP1-AS2	TRUE	TRUE	FALSE	NR_024477	NR_024477	NR_024477	Hs.586358	100132707	PAXIP1 antisense RNA 2	ENST00000662713	THC2512332		Homo sapiens PAXIP1 antisense RNA 2 (PAXIP1-AS2), transcript variant 2, long non-coding RNA [NR_024477]	chr7:154738429-154738488	hs|7q36.2
A_21_P0003872	0.0437575	0.0164273	2.66371	0.00792715	0.887991	1		FALSE	FALSE	FALSE	lnc-ZFP42-7:3									BROAD Institute lincRNA (XLOC_003825), lincRNA [TCONS_00008970]	chr4:188133571-188133630	hs|4q35.2
A_33_P3339051	0.0599948	0.0225276	2.66317	0.00792941	0.887991	1	ZNF428	TRUE	TRUE	FALSE	NM_182498	NM_182498	NM_182498	Hs.99093	126299	zinc finger protein 428	ENST00000300811	THC2506688	GO:0005515(protein binding)|GO:0046872(metal ion binding)	Homo sapiens zinc finger protein 428 (ZNF428), mRNA [NM_182498]	chr19:44111695-44111636	hs|19q13.31
A_24_P332482	-0.0549317	0.0206334	-2.66227	0.00794107	0.887991	1		FALSE	FALSE	FALSE	ENST00000482584						ENST00000482584			ribosomal protein L29 (RPL29) pseudogene [ENST00000482584]	chr5:78806278-78806337	hs|5q14.1
A_21_P0010877	-0.0564164	0.021199	-2.66128	0.00795809	0.887991	1	XLOC_l2_001972	FALSE	FALSE	FALSE	TCONS_l2_00003558							THC2480131		BROAD Institute lincRNA (XLOC_l2_001972), lincRNA [TCONS_l2_00003558]	chr10:49265476-49265417	hs|10q11.22
A_24_P199655	0.0539717	0.0202793	2.66142	0.00795971	0.887991	1	VANGL1	TRUE	FALSE	FALSE	NM_138959	NM_138959	NM_138959	Hs.515130	81839	VANGL planar cell polarity protein 1	ENST00000310260	THC2473009	GO:0005515(protein binding)|GO:0005886(plasma membrane)|GO:0016021(integral component of membrane)|GO:0016328(lateral plasma membrane)|GO:0043473(pigmentation)|GO:0060071(Wnt signaling pathway, planar cell polarity pathway)	Homo sapiens VANGL planar cell polarity protein 1 (VANGL1), transcript variant 1, mRNA [NM_138959]	chr1:116233919-116233978	hs|1p13.1
A_23_P111132	0.057813	0.0217394	2.65937	0.00800293	0.887991	1	HSPA1A	TRUE	TRUE	FALSE	NM_005345	NM_005345	NM_005345	Hs.274402	3303	heat shock protein family A (Hsp70) member 1A	ENST00000375651	THC2597004	GO:0001618(virus receptor activity)|GO:0001664(G protein-coupled receptor binding)|GO:0003714(transcription corepressor activity)|GO:0003723(RNA binding)|GO:0005102(signaling receptor binding)|GO:0005515(protein binding)|GO:0005524(ATP binding)|GO:0005576(extracellular region)|GO:0005634(nucleus)|GO:0005654(nucleoplasm)|GO:0005737(cytoplasm)|GO:0005739(mitochondrion)|GO:0005783(endoplasmic reticu…	Homo sapiens heat shock protein family A (Hsp70) member 1A (HSPA1A), mRNA [NM_005345]	chr6:31785491-31785550	hs|6p21.33
A_32_P751535	-0.0488773	0.0183788	-2.65944	0.00800731	0.887991	1		FALSE	FALSE	FALSE	ENST00000440227						ENST00000440227	THC2528599		ribosomal protein L29 pseudogene 7 [Source:HGNC Symbol;Acc:HGNC:36859] [ENST00000440227]	chr1:168907735-168907794	hs|1q24.2
A_33_P3296348	-0.0426846	0.0160571	-2.6583	0.00804113	0.887991	1		FALSE	FALSE	FALSE											chr1:144522446-144522505	hs|1q21.1
A_23_P203947	-0.0615807	0.023186	-2.65595	0.00809208	0.887991	1	DDX11	TRUE	FALSE	FALSE	NM_030653	NM_030653	NM_030653	Hs.443960	1663	DEAD/H-box helicase 11	ENST00000435753	THC2500483	GO:0000785(chromatin)|GO:0000922(spindle pole)|GO:0001650(fibrillar center)|GO:0003677(DNA binding)|GO:0003678(DNA helicase activity)|GO:0003682(chromatin binding)|GO:0003688(DNA replication origin binding)|GO:0003690(double-stranded DNA binding)|GO:0003697(single-stranded DNA binding)|GO:0003727(single-stranded RNA binding)|GO:0004386(helicase activity)|GO:0005515(protein binding)|GO:0005524(ATP…	Homo sapiens DEAD/H-box helicase 11 (DDX11), transcript variant 1, mRNA [NM_030653]	chr12:31257193-31257252	hs|12p11.21
A_23_P115955	0.0518886	0.0195399	2.65552	0.00809738	0.887991	1	MRPL21	TRUE	FALSE	FALSE	NM_181515	NM_181515	NM_181515	Hs.503047	219927	mitochondrial ribosomal protein L21	ENST00000541279	THC2483340	GO:0003723(RNA binding)|GO:0003735(structural constituent of ribosome)|GO:0005739(mitochondrion)|GO:0005743(mitochondrial inner membrane)|GO:0005762(mitochondrial large ribosomal subunit)|GO:0006412(translation)	Homo sapiens mitochondrial ribosomal protein L21 (MRPL21), transcript variant 1, mRNA; nuclear gene for mitochondrial product [NM_181515]	chr11:68660384-68658831	hs|11q13.3
A_21_P0004488	-0.0303038	0.0114115	-2.65555	0.00811999	0.887991	1		FALSE	FALSE	FALSE	lnc-CCT5-3:3									BROAD Institute lincRNA (XLOC_004290), lincRNA [TCONS_00010622]	chr5:9854874-9857544	hs|5p15.2
A_33_P3728167	0.047809	0.0180331	2.65118	0.00821186	0.887991	1	CDH5	TRUE	FALSE	FALSE	NM_001795	NM_001795	NM_001795	Hs.76206	1003	cadherin 5	ENST00000649567	NP1466315	GO:0000902(cell morphogenesis)|GO:0001932(regulation of protein phosphorylation)|GO:0001944(vasculature development)|GO:0001955(blood vessel maturation)|GO:0005102(signaling receptor binding)|GO:0005509(calcium ion binding)|GO:0005515(protein binding)|GO:0005654(nucleoplasm)|GO:0005886(plasma membrane)|GO:0005911(cell-cell junction)|GO:0005912(adherens junction)|GO:0005923(bicellular tight juncti…	Homo sapiens cadherin 5 (CDH5), mRNA [NM_001795]	chr16:66437356-66437415	hs|16q21
A_21_P0010123	0.0357041	0.0134727	2.65011	0.00822332	0.887991	1	LOC105372665	FALSE	FALSE	FALSE	XR_936854	XR_936854	XR_936854	Hs.574791	105372665	uncharacterized LOC105372665				PREDICTED: Homo sapiens uncharacterized LOC105372665 (LOC105372665), transcript variant X1, ncRNA [XR_936854]	chr20:51226795-51226736	hs|20q13.2
A_23_P71270	0.0427925	0.0161524	2.64929	0.00825915	0.887991	1	AZGP1	TRUE	FALSE	FALSE	NM_001185	NM_001185	NM_001185	Hs.546239	563	alpha-2-glycoprotein 1, zinc-binding	ENST00000411734	THC2680330	GO:0001580(detection of chemical stimulus involved in sensory perception of bitter taste)|GO:0001895(retina homeostasis)|GO:0001916(positive regulation of T cell mediated cytotoxicity)|GO:0002476(antigen processing and presentation of endogenous peptide antigen via MHC class Ib)|GO:0002486(antigen processing and presentation of endogenous peptide antigen via MHC class I via ER pathway, TAP-indepe…	Homo sapiens alpha-2-glycoprotein 1, zinc-binding (AZGP1), mRNA [NM_001185]	chr7:99564778-99564719	hs|7q22.1
A_33_P3210663	0.0330958	0.0124902	2.64974	0.00826047	0.887991	1	SNAP91	TRUE	FALSE	FALSE	NM_001376742	NM_001376742	NM_001376742	Hs.368046	9892	synaptosome associated protein 91	ENST00000522248	THC2476673	GO:0000149(SNARE binding)|GO:0005515(protein binding)|GO:0005545(1-phosphatidylinositol binding)|GO:0005546(phosphatidylinositol-4,5-bisphosphate binding)|GO:0005905(clathrin-coated pit)|GO:0006900(vesicle budding from membrane)|GO:0008021(synaptic vesicle)|GO:0015031(protein transport)|GO:0016185(synaptic vesicle budding from presynaptic endocytic zone membrane)|GO:0019901(protein kinase binding…	Homo sapiens synaptosome associated protein 91 (SNAP91), transcript variant 69, mRNA [NM_001376742]	chr6:84368778-84368719	hs|6q14.2
A_33_P3321372	0.123764	0.0467286	2.64858	0.00826199	0.887991	1	CNTNAP3B	TRUE	TRUE	FALSE	ENST00000276974	XM_011545673	XM_011545673	Hs.604441	728577	contactin associated protein family member 3B	ENST00000276974	THC2481668	GO:0007155(cell adhesion)|GO:0016021(integral component of membrane)	contactin associated protein family member 3B [Source:HGNC Symbol;Acc:HGNC:32035] [ENST00000276974]	chr9:43819620-43819679	hs|9p11.2
A_33_P3314794	0.032535	0.01228	2.64944	0.00826711	0.887991	1	IQCA1	TRUE	FALSE	FALSE	NM_024726	NM_024726	NM_024726	Hs.591594	79781	IQ motif containing with AAA domain 1	ENST00000254653	NP287173	GO:0005524(ATP binding)|GO:0005737(cytoplasm)|GO:0005856(cytoskeleton)|GO:0031514(motile cilium)	Homo sapiens IQ motif containing with AAA domain 1 (IQCA1), transcript variant 1, mRNA [NM_024726]	chr2:237240062-237240003	hs|2q37.2
A_23_P57036	-0.0445079	0.0168086	-2.64793	0.00827669	0.887991	1	CD40	TRUE	FALSE	FALSE	NM_001250	NM_001250	NM_001250	Hs.472860	958	CD40 molecule	ENST00000477696	THC2736356	GO:0001934(positive regulation of protein phosphorylation)|GO:0002768(immune response-regulating cell surface receptor signaling pathway)|GO:0003823(antigen binding)|GO:0005515(protein binding)|GO:0005737(cytoplasm)|GO:0005886(plasma membrane)|GO:0005887(integral component of plasma membrane)|GO:0006874(cellular calcium ion homeostasis)|GO:0006954(inflammatory response)|GO:0009897(external side o…	Homo sapiens CD40 molecule (CD40), transcript variant 1, mRNA [NM_001250]	chr20:44757581-44757640	hs|20q13.12
A_33_P3381378	0.0296873	0.0112081	2.64873	0.00828708	0.887991	1	PAX1	TRUE	TRUE	FALSE	NM_001257096	NM_001257096	NM_001257096	Hs.122310	5075	paired box 1	ENST00000398485	THC2477288	GO:0000785(chromatin)|GO:0000978(RNA polymerase II cis-regulatory region sequence-specific DNA binding)|GO:0000981(DNA-binding transcription factor activity, RNA polymerase II-specific)|GO:0001501(skeletal system development)|GO:0005634(nucleus)|GO:0006357(regulation of transcription by RNA polymerase II)|GO:0006366(transcription by RNA polymerase II)|GO:0048856(anatomical structure development)|…	Homo sapiens paired box 1 (PAX1), transcript variant 2, mRNA [NM_001257096]	chr20:21696522-21696581	hs|20p11.22
A_23_P328709	-0.0319916	0.0120862	-2.64695	0.00833304	0.887991	1	CLRN1	TRUE	TRUE	FALSE	NM_174878	NM_174878	NM_174878	Hs.745448	7401	clarin 1	ENST00000327047	THC2485625	GO:0005515(protein binding)|GO:0005886(plasma membrane)|GO:0005902(microvillus)|GO:0007015(actin filament organization)|GO:0007601(visual perception)|GO:0007605(sensory perception of sound)|GO:0010592(positive regulation of lamellipodium assembly)|GO:0015630(microtubule cytoskeleton)|GO:0016021(integral component of membrane)|GO:0030027(lamellipodium)|GO:0030140(trans-Golgi network transport vesi…	Homo sapiens clarin 1 (CLRN1), transcript variant 1, mRNA [NM_174878]	chr3:150645353-150645294	hs|3q25.1
A_33_P3311660	-0.031839	0.012028	-2.64708	0.00833363	0.887991	1		FALSE	FALSE	FALSE											chr11:000460764-000460705	hs|11p15.5
A_32_P103614	-0.0320071	0.0121032	-2.64452	0.00835907	0.887991	1	NEBL-AS1	TRUE	FALSE	FALSE	NR_046283	NR_046283	NR_046283	Hs.635827	100128511	NEBL antisense RNA 1	ENST00000417845			Homo sapiens NEBL antisense RNA 1 (NEBL-AS1), transcript variant 1, long non-coding RNA [NR_046283]	chr10:21463786-21463845	hs|10p12.31
A_33_P3211809	-0.0458715	0.0173442	-2.64478	0.00836137	0.887991	1	RUNX1	TRUE	TRUE	FALSE	NM_001122607	NM_001122607	NM_001122607	Hs.149261	861	RUNX family transcription factor 1	ENST00000399237	NP089985	GO:0000122(negative regulation of transcription by RNA polymerase II)|GO:0000785(chromatin)|GO:0000976(transcription cis-regulatory region binding)|GO:0000977(RNA polymerase II transcription regulatory region sequence-specific DNA binding)|GO:0000978(RNA polymerase II cis-regulatory region sequence-specific DNA binding)|GO:0000981(DNA-binding transcription factor activity, RNA polymerase II-speci…	Homo sapiens RUNX family transcription factor 1 (RUNX1), transcript variant 3, mRNA [NM_001122607]	chr21:36231846-36231787	hs|21q22.12
A_21_P0008490	0.0686186	0.0259693	2.6423	0.00842399	0.887991	1	LOC107984697	FALSE	FALSE	FALSE	XR_001750891	XR_001750891	XR_001750891		107984697	uncharacterized LOC107984697				PREDICTED: Homo sapiens uncharacterized LOC107984697 (LOC107984697), transcript variant X1, ncRNA [XR_001750891]	chr14:101820284-101820225	hs|14q32.31
A_21_P0011896	-0.0329188	0.0124595	-2.64207	0.00843452	0.887991	1	LINC01238	FALSE	FALSE	FALSE	ENST00000451070				102723927	long intergenic non-protein coding RNA 1238	ENST00000451070			long intergenic non-protein coding RNA 1238 [Source:HGNC Symbol;Acc:HGNC:49795] [ENST00000451070]	chr2:242914334-242914393	hs|2q37.3
A_33_P3279841	-0.0549088	0.0207879	-2.64138	0.00843727	0.887991	1	MAPK8IP3	TRUE	TRUE	FALSE	NM_015133	NM_015133	NM_015133	Hs.207763	23162	mitogen-activated protein kinase 8 interacting protein 3	ENST00000673691	THC2489686	GO:0000139(Golgi membrane)|GO:0005078(MAP-kinase scaffold activity)|GO:0005515(protein binding)|GO:0005737(cytoplasm)|GO:0008432(JUN kinase binding)|GO:0016192(vesicle-mediated transport)|GO:0019894(kinesin binding)|GO:0030159(signaling receptor complex adaptor activity)|GO:0030424(axon)|GO:0030425(dendrite)|GO:0030426(growth cone)|GO:0031103(axon regeneration)|GO:0031410(cytoplasmic vesicle)|GO:…	Homo sapiens mitogen-activated protein kinase 8 interacting protein 3 (MAPK8IP3), transcript variant 1, mRNA [NM_015133]	chr16:1820258-1820317	hs|16p13.3
A_21_P0007978	-0.0311632	0.0117931	-2.6425	0.00843735	0.887991	1	LINC00572	TRUE	FALSE	FALSE	NR_047501	NR_047501	NR_047501	Hs.585619	100861573	long intergenic non-protein coding RNA 572	ENST00000450264	THC2622928		Homo sapiens long intergenic non-protein coding RNA 572 (LINC00572), long non-coding RNA [NR_047501]	chr13:30492879-30492820	hs|13q12.3
A_23_P252653	-0.0520783	0.0197166	-2.64134	0.00844403	0.887991	1	STK25	TRUE	FALSE	FALSE	NM_006374	NM_006374	NM_006374	Hs.516807	10494	serine/threonine kinase 25	ENST00000465009	THC2505399	GO:0000139(Golgi membrane)|GO:0004672(protein kinase activity)|GO:0005515(protein binding)|GO:0005524(ATP binding)|GO:0005737(cytoplasm)|GO:0005794(Golgi apparatus)|GO:0006468(protein phosphorylation)|GO:0006979(response to oxidative stress)|GO:0007163(establishment or maintenance of cell polarity)|GO:0007165(signal transduction)|GO:0032874(positive regulation of stress-activated MAPK cascade)|GO…	Homo sapiens serine/threonine kinase 25 (STK25), transcript variant 4, mRNA [NM_006374]	chr2:242435021-242434962	hs|2q37.3
A_21_P0014163	-0.0335465	0.0126961	-2.64226	0.00844723	0.887991	1	LOC105375075	FALSE	FALSE	FALSE	NR_134609	NR_134609	NR_134609		105375075	uncharacterized LOC105375075				Homo sapiens uncharacterized LOC105375075 (LOC105375075), long non-coding RNA [NR_134609]	chr6:44513987-44513928	hs|6p21.1
A_21_P0009536	0.0425862	0.0161257	2.64089	0.00845491	0.887991	1		FALSE	FALSE	FALSE	lnc-SS18-1:1									BROAD Institute lincRNA (XLOC_012794), lincRNA [TCONS_00026462]	chr18:23539058-23538999	hs|18q11.2
A_33_P3253365	0.075936	0.0287588	2.64045	0.00846922	0.887991	1	CNTNAP3B	TRUE	TRUE	FALSE	ENST00000618777		AB051501	Hs.128474	728577	contactin associated protein family member 3B	ENST00000618777	THC2500835	GO:0007155(cell adhesion)|GO:0016021(integral component of membrane)	contactin associated protein family member 3B [Source:HGNC Symbol;Acc:HGNC:32035] [ENST00000618777]	chr9:43908953-43909012	hs|9p11.2
A_33_P3323718	0.0358628	0.0135885	2.63921	0.00852023	0.887991	1	UACA	TRUE	FALSE	FALSE	NM_001008224	NM_001008224	NM_001008224	Hs.108049	55075	uveal autoantigen with coiled-coil domains and ankyrin repeats	ENST00000322954	THC2663441	GO:0003674(molecular_function)|GO:0005515(protein binding)|GO:0005576(extracellular region)|GO:0005634(nucleus)|GO:0005654(nucleoplasm)|GO:0005829(cytosol)|GO:0005856(cytoskeleton)|GO:0008150(biological_process)|GO:0043280(positive regulation of cysteine-type endopeptidase activity involved in apoptotic process)|GO:0070062(extracellular exosome)|GO:0097190(apoptotic signaling pathway)|GO:1901223(…	Homo sapiens uveal autoantigen with coiled-coil domains and ankyrin repeats (UACA), transcript variant 2, mRNA [NM_001008224]	chr15:70947058-70946999	hs|15q23
A_33_P3237364	0.0421283	0.015964	2.63896	0.00852089	0.887991	1		FALSE	FALSE	FALSE	THC2701256							THC2701256		Q66KU4_XENLA (Q66KU4) MGC85430 protein, partial (53%) [THC2701256]	chr3:041997231-041997290	hs|3p22.1
A_24_P50157	-0.0492787	0.0186811	-2.63789	0.00852274	0.887991	1		FALSE	FALSE	FALSE	ENST00000440335						ENST00000440335			ribosomal protein S12 (RPS12) pseudogene [ENST00000440335]	chr6:151546724-151546685	hs|6q25.1
A_21_P0009165	0.0339323	0.0128566	2.63929	0.00852449	0.887991	1		FALSE	FALSE	FALSE	ENST00000444464	XR_002958137	XR_002958137	Hs.615628			ENST00000444464	THC2674252		novel transcript [ENST00000444464]	chr17:31233543-31233602	hs|17q11.2
A_24_P228796	0.0514101	0.0194878	2.63806	0.00854623	0.887991	1	GAGE7	FALSE	FALSE	FALSE	NM_021123	NM_021123	NM_021123	Hs.460641	2579	G antigen 7	ENST00000621907	NP1242435	GO:0003674(molecular_function)|GO:0005575(cellular_component)|GO:0008150(biological_process)	Homo sapiens G antigen 7 (GAGE7), mRNA [NM_021123]	chrX:49218341-49218400	hs|Xp11.23
A_21_P0010158	0.0335335	0.0127125	2.63785	0.00855221	0.887991	1	LINC01690	FALSE	FALSE	FALSE	NR_135522	NR_135522	NR_135522	Hs.130572	102724502	long intergenic non-protein coding RNA 1690	ENST00000424837	THC2703272		Homo sapiens long intergenic non-protein coding RNA 1690 (LINC01690), long non-coding RNA [NR_135522]	chr21:34332759-34332818	hs|21q22.11
A_24_P325146	0.0300753	0.0114046	2.63712	0.00856553	0.887991	1	KRTAP4-8	TRUE	TRUE	FALSE	NM_001322457	NM_001322457	NM_001322457	Hs.307019	728224	keratin associated protein 4-8	ENST00000333822		GO:0005829(cytosol)|GO:0007568(aging)|GO:0042633(hair cycle)|GO:0045095(keratin filament)	Homo sapiens keratin associated protein 4-8 (KRTAP4-8), transcript variant 2, mRNA [NM_001322457]	chr17:039253472-039253413	hs|17q21.2
A_21_P0002718	-0.0341546	0.0129637	-2.63462	0.0086265	0.887991	1	LINC02006	FALSE	FALSE	FALSE	NR_146713	NR_146713	NR_146713	Hs.638002	105374165	long intergenic non-protein coding RNA 2006	ENST00000492569	THC2632715		Homo sapiens long intergenic non-protein coding RNA 2006 (LINC02006), long non-coding RNA [NR_146713]	chr3:153102782-153102723	hs|3q25.2
A_33_P3324745	-0.0322325	0.0122373	-2.63396	0.00864111	0.887991	1		FALSE	FALSE	FALSE	ENST00000435692						ENST00000435692			novel transcript, antisense to TANK [ENST00000435692]	chr2:162102817-162102758	hs|2q24.2
A_32_P88415	0.049211	0.0186903	2.63297	0.00867033	0.887991	1	MYOZ3	TRUE	TRUE	FALSE	NM_133371	NM_133371	NM_133371	Hs.91626	91977	myozenin 3	ENST00000456566	THC2474462	GO:0003779(actin binding)|GO:0005515(protein binding)|GO:0015629(actin cytoskeleton)|GO:0030018(Z disc)|GO:0031433(telethonin binding)|GO:0051373(FATZ binding)	Homo sapiens myozenin 3 (MYOZ3), transcript variant 2, mRNA [NM_133371]	chr5:150058791-150058850	hs|5q33.1
A_21_P0008989	0.0401917	0.0152679	2.63243	0.00868554	0.887991	1		FALSE	FALSE	FALSE	ENST00000569740						ENST00000569740			long intergenic non-protein coding RNA 2188 [Source:HGNC Symbol;Acc:HGNC:53050] [ENST00000569740]	chr16:86774012-86774071	hs|16q24.1
A_23_P254212	0.155704	0.0591794	2.63105	0.00869937	0.887991	1	RPA4	TRUE	FALSE	FALSE	NM_013347	NM_013347	NM_013347	Hs.659349	29935	replication protein A4	ENST00000373040	THC2483004	GO:0000077(DNA damage checkpoint signaling)|GO:0000724(double-strand break repair via homologous recombination)|GO:0000781(chromosome, telomeric region)|GO:0003697(single-stranded DNA binding)|GO:0005515(protein binding)|GO:0005634(nucleus)|GO:0005654(nucleoplasm)|GO:0005662(DNA replication factor A complex)|GO:0006260(DNA replication)|GO:0006270(DNA replication initiation)|GO:0006289(nucleotide-…	Homo sapiens replication protein A4 (RPA4), mRNA [NM_013347]	chrX:96140272-96140331	hs|Xq21.33
A_33_P3254136	0.0289693	0.0110097	2.63125	0.00872544	0.887991	1	PKHD1L1	TRUE	TRUE	FALSE	NM_177531	NM_177531	NM_177531	Hs.170128	93035	PKHD1 like 1	ENST00000378402	THC2668696	GO:0005615(extracellular space)|GO:0005829(cytosol)|GO:0006955(immune response)|GO:0007605(sensory perception of sound)|GO:0016021(integral component of membrane)|GO:0032426(stereocilium tip)|GO:0038023(signaling receptor activity)|GO:0120234(stereocilium coat)	Homo sapiens PKHD1 like 1 (PKHD1L1), mRNA [NM_177531]	chr8:110543423-110543482	hs|8q23.2
A_33_P3379776	0.0309693	0.0117797	2.62904	0.00878077	0.887991	1		FALSE	FALSE	FALSE											chrX:043417268-043417327	hs|Xp11.3
A_23_P101829	-0.0596588	0.0227194	-2.6259	0.00882831	0.887991	1	LPAR2	TRUE	TRUE	FALSE	NM_004720	NM_004720	NM_004720	Hs.122575	9170	lysophosphatidic acid receptor 2	ENST00000542587	THC2668786	GO:0004930(G protein-coupled receptor activity)|GO:0005515(protein binding)|GO:0005737(cytoplasm)|GO:0005886(plasma membrane)|GO:0005887(integral component of plasma membrane)|GO:0007186(G protein-coupled receptor signaling pathway)|GO:0007189(adenylate cyclase-activating G protein-coupled receptor signaling pathway)|GO:0007202(activation of phospholipase C activity)|GO:0007204(positive regulatio…	Homo sapiens lysophosphatidic acid receptor 2 (LPAR2), mRNA [NM_004720]	chr19:19735330-19735271	hs|19p13.11
A_21_P0004778	-0.0357441	0.0136098	-2.62635	0.00883972	0.887991	1	LINC02539	FALSE	FALSE	FALSE	NR_121619	NR_121619	NR_121619	Hs.556703	100507406	long intergenic non-protein coding RNA 2539	ENST00000668179	THC2657284		Homo sapiens long intergenic non-protein coding RNA 2539 (LINC02539), transcript variant 2, long non-coding RNA [NR_121619]	chr6:138059853-138051683	hs|6q23.3
A_32_P56143	0.0440967	0.0167966	2.62533	0.0088446	0.887991	1		FALSE	FALSE	FALSE	THC2582065							THC2582065	GO:0000786(nucleosome)|GO:0003677(DNA binding)|GO:0006333(chromatin assembly or disassembly)|GO:0006334(nucleosome assembly)|GO:0009507(chloroplast)	AF323993 histone H3.3 {Trichinella pseudospiralis} (exp=-1; wgp=0; cg=0), partial (71%) [THC2582065]	chrX:122648510-122648451	hs|Xq25
A_21_P0003637	0.0487058	0.0185605	2.62416	0.00889085	0.887991	1		FALSE	FALSE	FALSE	lnc-ALPK1-1:3									BROAD Institute lincRNA (XLOC_003650), lincRNA [TCONS_00008198]	chr4:113439551-113439610	hs|4q25
A_23_P415643	0.055896	0.0212989	2.62436	0.00889281	0.887991	1	ZNF48	TRUE	TRUE	FALSE	NM_152652	NM_152652	NM_152652	Hs.513501	197407	zinc finger protein 48	ENST00000622647	THC2473309	GO:0000978(RNA polymerase II cis-regulatory region sequence-specific DNA binding)|GO:0001228(DNA-binding transcription activator activity, RNA polymerase II-specific)|GO:0005515(protein binding)|GO:0005634(nucleus)|GO:0006357(regulation of transcription by RNA polymerase II)|GO:0042802(identical protein binding)|GO:0045944(positive regulation of transcription by RNA polymerase II)|GO:0046872(meta…	Homo sapiens zinc finger protein 48 (ZNF48), transcript variant 1, mRNA [NM_152652]	chr16:30410539-30410598	hs|16p11.2
A_33_P3682006	-0.0786288	0.0299523	-2.62514	0.0088973	0.887991	1	DBH-AS1	TRUE	FALSE	FALSE	NR_102735	NR_102735	NR_102735	Hs.223858	138948	DBH antisense RNA 1	ENST00000425189	NP1166197		Homo sapiens DBH antisense RNA 1 (DBH-AS1), long non-coding RNA [NR_102735]	chr9:136519773-136519714	hs|9q34.2
A_21_P0005663	0.0321483	0.0122529	2.62374	0.008905	0.887991	1	LOC105379301	FALSE	FALSE	FALSE	ENST00000653066	XR_001745648	XR_001745648		105379301	uncharacterized LOC105379301	ENST00000653066			novel transcript [ENST00000653066]	chr8:19000111-19000170	hs|8p21.3
A_24_P935881	0.0536526	0.0204559	2.62284	0.0089125	0.887991	1	SERF1B	FALSE	FALSE	FALSE	NM_022978	NM_022978	NM_022978	Hs.559428	728492	small EDRK-rich factor 1B	ENST00000511162	THC2470778	GO:0003674(molecular_function)|GO:0005515(protein binding)|GO:0005634(nucleus)|GO:0005829(cytosol)|GO:0007399(nervous system development)|GO:0031648(protein destabilization)|GO:0032991(protein-containing complex)|GO:1990000(amyloid fibril formation)	Homo sapiens small EDRK-rich factor 1B (SERF1B), transcript variant 2, mRNA [NM_022978]	chr5:69321216-69321275	hs|5q13.2
A_33_P3407941	0.0466699	0.017797	2.62235	0.00893355	0.887991	1		FALSE	FALSE	FALSE											chr16:090231778-090231719	hs|16q24.3
A_21_P0004905	0.0309655	0.0118087	2.62226	0.00898104	0.887991	1		FALSE	FALSE	FALSE	lnc-TPBG-1:1									BROAD Institute lincRNA (XLOC_005369), lincRNA [TCONS_00011878]	chr6:83125485-83125544	hs|6q14.1
A_32_P64096	0.0368158	0.0140624	2.61803	0.00905384	0.887991	1	ZKSCAN2	TRUE	TRUE	FALSE	NM_001012981	NM_001012981	NM_001012981	Hs.513451	342357	zinc finger with KRAB and SCAN domains 2	ENST00000328086	THC2601139	GO:0000978(RNA polymerase II cis-regulatory region sequence-specific DNA binding)|GO:0000981(DNA-binding transcription factor activity, RNA polymerase II-specific)|GO:0003674(molecular_function)|GO:0005575(cellular_component)|GO:0005634(nucleus)|GO:0006357(regulation of transcription by RNA polymerase II)|GO:0008150(biological_process)|GO:0046872(metal ion binding)	Homo sapiens zinc finger with KRAB and SCAN domains 2 (ZKSCAN2), mRNA [NM_001012981]	chr16:25247615-25247556	hs|16p12.1
A_24_P216313	-0.0542894	0.0207445	-2.61705	0.0090597	0.887991	1	ERGIC3	TRUE	TRUE	FALSE	NM_015966	NM_015966	NM_015966	Hs.472558	51614	ERGIC and golgi 3	ENST00000461043	THC2556205	GO:0005515(protein binding)|GO:0005783(endoplasmic reticulum)|GO:0006888(endoplasmic reticulum to Golgi vesicle-mediated transport)|GO:0006890(retrograde vesicle-mediated transport, Golgi to endoplasmic reticulum)|GO:0016020(membrane)|GO:0030134(COPII-coated ER to Golgi transport vesicle)|GO:0030173(integral component of Golgi membrane)|GO:0030176(integral component of endoplasmic reticulum membr…	Homo sapiens ERGIC and golgi 3 (ERGIC3), transcript variant 2, mRNA [NM_015966]	chr20:34136265-34136324	hs|20q11.22
A_33_P3416043	0.0325203	0.012421	2.61817	0.00906151	0.887991	1		FALSE	FALSE	FALSE	ENST00000451403						ENST00000451403			olfactory receptor family 6 subfamily C member 72 pseudogene [Source:HGNC Symbol;Acc:HGNC:31301] [ENST00000451403]	chr12:55678222-55678281	hs|12q13.2
A_21_P0008527	0.0442351	0.0169029	2.61702	0.0090809	0.887991	1		FALSE	FALSE	FALSE	ENST00000657068	XR_002959211	XR_002959211				ENST00000657068			novel transcript [ENST00000657068]	chr14:24195280-24194553	hs|14q11.2
A_33_P3312886	0.0316889	0.0121133	2.61603	0.00908271	0.887991	1	WWC2	TRUE	TRUE	FALSE	XM_011532269	XM_011532269	XM_011532269		80014	WW and C2 domain containing 2			GO:0000122(negative regulation of transcription by RNA polymerase II)|GO:0005737(cytoplasm)|GO:0005829(cytosol)|GO:0006355(regulation of transcription, DNA-templated)|GO:0016477(cell migration)|GO:0019900(kinase binding)|GO:0035330(regulation of hippo signaling)|GO:0035331(negative regulation of hippo signaling)|GO:0046621(negative regulation of organ growth)|GO:0060090(molecular adaptor activity)	PREDICTED: Homo sapiens WW and C2 domain containing 2 (WWC2), transcript variant X1, mRNA [XM_011532269]	chr4:184019972-184020031	hs|4q35.1
A_23_P204913	0.0331865	0.012681	2.61703	0.00908514	0.887991	1	RNF17	TRUE	TRUE	FALSE	NM_031277	NM_031277	NM_031277	Hs.97464	56163	ring finger protein 17	ENST00000255325	THC2477803	GO:0005634(nucleus)|GO:0005737(cytoplasm)|GO:0007283(spermatogenesis)|GO:0030154(cell differentiation)|GO:0046872(metal ion binding)	Homo sapiens ring finger protein 17 (RNF17), transcript variant 1, mRNA [NM_031277]	chr13:25374513-25374572	hs|13q12.12
A_21_P0002743	-0.0323759	0.0123791	-2.61536	0.00912062	0.887991	1		FALSE	FALSE	FALSE	ENST00000670191	XR_940861	XR_940861				ENST00000670191	THC2611685		long intergenic non-protein coding RNA 2030 [Source:HGNC Symbol;Acc:HGNC:52864] [ENST00000670191]	chr3:55333596-55333655	hs|3p14.3
A_33_P3347397	0.0312937	0.0119692	2.61451	0.0091224	0.887991	1	AMOT	TRUE	FALSE	FALSE	NM_001386999	NM_001386999	NM_001386999	Hs.528051	154796	angiomotin	ENST00000371962		GO:0001525(angiogenesis)|GO:0001570(vasculogenesis)|GO:0001701(in utero embryonic development)|GO:0001702(gastrulation with mouth forming second)|GO:0001726(ruffle)|GO:0003365(establishment of cell polarity involved in ameboidal cell migration)|GO:0005515(protein binding)|GO:0005654(nucleoplasm)|GO:0005829(cytosol)|GO:0005884(actin filament)|GO:0005886(plasma membrane)|GO:0005923(bicellular tight…	Homo sapiens angiomotin (AMOT), transcript variant 4, mRNA [NM_001386999]	chrX:112021799-112021740	hs|Xq23
A_24_P392713	-0.0503027	0.0192414	-2.61429	0.00912885	0.887991	1		FALSE	FALSE	FALSE	ENST00000492017		AK124741	Hs.585046			ENST00000492017	THC2644625		ribosomal protein S12 pseudogene 26 [Source:HGNC Symbol;Acc:HGNC:36320] [ENST00000492017]	chr15:90750001-90750062	hs|15q26.1
A_19_P00812257	0.0454556	0.0173802	2.61537	0.009136	0.887991	1	LINC01191	TRUE	FALSE	FALSE	NR_148509	NR_148509	NR_148509	Hs.662205	440900	long intergenic non-protein coding RNA 1191	ENST00000412690	THC2546439		Homo sapiens long intergenic non-protein coding RNA 1191 (LINC01191), transcript variant 4, long non-coding RNA [NR_148509]	chr2:114737646-114737705	hs|2q14.1
A_33_P3403598	0.0392547	0.0150184	2.61378	0.00916153	0.887991	1	TMEM120B	TRUE	TRUE	FALSE	NM_001080825	NM_001080825	NM_001080825	Hs.644504	144404	transmembrane protein 120B	ENST00000416147	THC2472273	GO:0003674(molecular_function)|GO:0005216(ion channel activity)|GO:0005515(protein binding)|GO:0005575(cellular_component)|GO:0005637(nuclear inner membrane)|GO:0008150(biological_process)|GO:0016020(membrane)|GO:0016021(integral component of membrane)|GO:0045444(fat cell differentiation)|GO:0051291(protein heterooligomerization)	Homo sapiens transmembrane protein 120B (TMEM120B), mRNA [NM_001080825]	chr12:122218443-122218502	hs|12q24.31
A_24_P393565	-0.0385677	0.0147597	-2.61303	0.00916475	0.887991	1	ZNF396	TRUE	FALSE	FALSE	NM_001322290	NM_001322290	NM_001322290		252884	zinc finger protein 396	ENST00000589332	THC2485464	GO:0000785(chromatin)|GO:0000978(RNA polymerase II cis-regulatory region sequence-specific DNA binding)|GO:0000981(DNA-binding transcription factor activity, RNA polymerase II-specific)|GO:0005634(nucleus)|GO:0005737(cytoplasm)|GO:0006357(regulation of transcription by RNA polymerase II)|GO:0046872(metal ion binding)|GO:1990837(sequence-specific double-stranded DNA binding)	Homo sapiens zinc finger protein 396 (ZNF396), transcript variant 2, mRNA [NM_001322290]	chr18:32948805-32948746	hs|18q12.2
A_33_P3870906	-0.0396563	0.0151842	-2.61168	0.00919749	0.887991	1	LOC100507634	FALSE	FALSE	FALSE	NR_038320	NR_038320	NR_038320	Hs.735428	100507634	uncharacterized LOC100507634		THC2609887		Homo sapiens uncharacterized LOC100507634 (LOC100507634), long non-coding RNA [NR_038320]	chr1:55683006-55683065	hs|1p32.3
A_33_P3551349	0.0559663	0.0214283	2.61179	0.0091998	0.887991	1	ZNF487	TRUE	TRUE	FALSE	ENST00000596267				642819	zinc finger protein 487	ENST00000596267	THC2613847	GO:0000122(negative regulation of transcription by RNA polymerase II)|GO:0000785(chromatin)|GO:0000977(RNA polymerase II transcription regulatory region sequence-specific DNA binding)|GO:0000981(DNA-binding transcription factor activity, RNA polymerase II-specific)|GO:0001227(DNA-binding transcription repressor activity, RNA polymerase II-specific)|GO:0005634(nucleus)|GO:0006357(regulation of tra…	zinc finger protein 487 [Source:HGNC Symbol;Acc:HGNC:23488] [ENST00000596267]	chr10:43950036-43950095	hs|10q11.21
A_23_P21363	0.0590192	0.0226018	2.61126	0.00921028	0.887991	1	AHNAK	TRUE	TRUE	FALSE	NM_024060	NM_024060	NM_024060	Hs.502756	79026	AHNAK nucleoprotein	ENST00000525875	THC2473370	GO:0003723(RNA binding)|GO:0005515(protein binding)|GO:0005634(nucleus)|GO:0005737(cytoplasm)|GO:0005765(lysosomal membrane)|GO:0005829(cytosol)|GO:0005886(plasma membrane)|GO:0005925(focal adhesion)|GO:0015629(actin cytoskeleton)|GO:0016020(membrane)|GO:0030315(T-tubule)|GO:0031982(vesicle)|GO:0042383(sarcolemma)|GO:0043034(costamere)|GO:0043484(regulation of RNA splicing)|GO:0044291(cell-cell c…	Homo sapiens AHNAK nucleoprotein (AHNAK), transcript variant 2, mRNA [NM_024060]	chr11:62201142-62201083	hs|11q12.3
A_24_P16143	-0.0325791	0.0124773	-2.61108	0.00921356	0.887991	1	CDHR4	TRUE	FALSE	FALSE	NM_001007540	NM_001007540	NM_001007540	Hs.363312	389118	cadherin related family member 4	ENST00000487256	THC2542895	GO:0005509(calcium ion binding)|GO:0005887(integral component of plasma membrane)|GO:0007155(cell adhesion)|GO:0007156(homophilic cell adhesion via plasma membrane adhesion molecules)	Homo sapiens cadherin related family member 4 (CDHR4), mRNA [NM_001007540]	chr3:49836531-49836472	hs|3p21.31
A_32_P213624	-0.0377794	0.0144679	-2.61126	0.00921975	0.887991	1	RTCA	TRUE	FALSE	FALSE	NM_001130841	NM_001130841	NM_001130841	Hs.484222	8634	RNA 3'-terminal phosphate cyclase	ENST00000370128	THC2531215	GO:0003723(RNA binding)|GO:0003963(RNA-3'-phosphate cyclase activity)|GO:0005524(ATP binding)|GO:0005634(nucleus)|GO:0005654(nucleoplasm)|GO:0006396(RNA processing)	Homo sapiens RNA 3'-terminal phosphate cyclase (RTCA), transcript variant 1, mRNA [NM_001130841]	chr1:100758204-100758263	hs|1p21.2
A_21_P0007783	-0.0289826	0.0111026	-2.61043	0.00923345	0.887991	1		FALSE	FALSE	FALSE	lnc-DHX37-9:2									BROAD Institute lincRNA (XLOC_010243), lincRNA [TCONS_00020973]	chr12:127137354-127137295	hs|12q24.32
A_33_P3375673	-0.0484443	0.0185645	-2.60951	0.00925586	0.887991	1		FALSE	FALSE	FALSE	ENST00000466297						ENST00000466297			ribosomal protein S12 (RPS12) pseudogene [ENST00000466297]	chr17:4608351-4608292	hs|17p13.2
A_23_P392962	-0.0400697	0.0153474	-2.61084	0.00926279	0.887991	1	GRAP	TRUE	FALSE	FALSE	NM_006613	NM_006613	NM_006613	Hs.567416	10750	GRB2 related adaptor protein	ENST00000437957	THC2726741	GO:0005515(protein binding)|GO:0005737(cytoplasm)|GO:0005829(cytosol)|GO:0007265(Ras protein signal transduction)|GO:0007267(cell-cell signaling)|GO:0007605(sensory perception of sound)|GO:0016020(membrane)|GO:0098793(presynapse)	Homo sapiens GRB2 related adaptor protein (GRAP), transcript variant 1, mRNA [NM_006613]	chr17:18945213-18945154	hs|17p11.2
A_21_P0012473	-0.0469765	0.018003	-2.60938	0.00928554	0.887991	1	VEZF1	TRUE	FALSE	FALSE	NM_001330393	NM_001330393	NM_001330393	Hs.463569	7716	vascular endothelial zinc finger 1	ENST00000423931	THC2465068	GO:0000977(RNA polymerase II transcription regulatory region sequence-specific DNA binding)|GO:0000981(DNA-binding transcription factor activity, RNA polymerase II-specific)|GO:0001228(DNA-binding transcription activator activity, RNA polymerase II-specific)|GO:0001525(angiogenesis)|GO:0001885(endothelial cell development)|GO:0005515(protein binding)|GO:0005634(nucleus)|GO:0005654(nucleoplasm)|GO…	Homo sapiens vascular endothelial zinc finger 1 (VEZF1), transcript variant 2, mRNA [NM_001330393]	chr17:56052093-56052034	hs|17q22
A_23_P256244	-0.0328619	0.0125918	-2.60978	0.00928724	0.887991	1	OXR1	TRUE	TRUE	FALSE	ENST00000497705				55074	oxidation resistance 1	ENST00000497705	THC2475536	GO:0003674(molecular_function)|GO:0005634(nucleus)|GO:0005730(nucleolus)|GO:0005739(mitochondrion)|GO:0006979(response to oxidative stress)|GO:0007628(adult walking behavior)|GO:0016491(oxidoreductase activity)|GO:0043524(negative regulation of neuron apoptotic process)|GO:0051402(neuron apoptotic process)|GO:0071447(cellular response to hydroperoxide)|GO:1900408(negative regulation of cellular r…	oxidation resistance 1 [Source:HGNC Symbol;Acc:HGNC:15822] [ENST00000497705]	chr8:107719530-107719589	hs|8q23.1
A_24_P484797	-0.0369584	0.0141684	-2.60852	0.00929376	0.887991	1	CIDECP1	FALSE	FALSE	FALSE	NR_002786	NR_002786	NR_002786	Hs.635072	152302	cell death inducing DFFA like effector c pseudogene 1	ENST00000424471	THC2504496		Homo sapiens cell death inducing DFFA like effector c pseudogene 1 (CIDECP1), non-coding RNA [NR_002786]	chr3:10059617-10059558	hs|3p25.3
A_32_P137783	0.0317968	0.0121895	2.60853	0.00930922	0.887991	1	TEX51	FALSE	FALSE	FALSE	NM_001322244	NM_001322244	NM_001322244		101929926	testis expressed 51	ENST00000436605	THC2717607	GO:0016021(integral component of membrane)	Homo sapiens testis expressed 51 (TEX51), transcript variant 1, mRNA [NM_001322244]	chr2:127656855-127657145	hs|2q14.3
A_23_P38732	0.0425332	0.0163137	2.60721	0.00932194	0.887991	1	CDH2	TRUE	TRUE	FALSE	NM_001792	NM_001792	NM_001792	Hs.464829	1000	cadherin 2	ENST00000430882	THC2466595	GO:0003323(type B pancreatic cell development)|GO:0005509(calcium ion binding)|GO:0005515(protein binding)|GO:0005737(cytoplasm)|GO:0005788(endoplasmic reticulum lumen)|GO:0005886(plasma membrane)|GO:0005887(integral component of plasma membrane)|GO:0005911(cell-cell junction)|GO:0005912(adherens junction)|GO:0005916(fascia adherens)|GO:0005925(focal adhesion)|GO:0007043(cell-cell junction assemb…	Homo sapiens cadherin 2 (CDH2), transcript variant 1, mRNA [NM_001792]	chr18:25532140-25532081	hs|18q12.1
A_21_P0002562	0.0304644	0.011697	2.60447	0.00939177	0.887991	1		FALSE	FALSE	FALSE	lnc-SNTG2-4:3									BROAD Institute lincRNA (XLOC_001309), lincRNA [TCONS_00004657]	chr2:666835-666894	hs|2p25.3
A_23_P93302	-0.0549787	0.0211102	-2.60436	0.00939448	0.887991	1	GABBR1	TRUE	TRUE	FALSE	NM_001470	NM_001470	NM_001470	Hs.167017	2550	gamma-aminobutyric acid type B receptor subunit 1	ENST00000377034	NP1473898	GO:0004888(transmembrane signaling receptor activity)|GO:0004965(G protein-coupled GABA receptor activity)|GO:0005515(protein binding)|GO:0005576(extracellular region)|GO:0005737(cytoplasm)|GO:0005886(plasma membrane)|GO:0005887(integral component of plasma membrane)|GO:0007193(adenylate cyclase-inhibiting G protein-coupled receptor signaling pathway)|GO:0007214(gamma-aminobutyric acid signaling …	Homo sapiens gamma-aminobutyric acid type B receptor subunit 1 (GABBR1), transcript variant 1, mRNA [NM_001470]	chr6:29570516-29570457	hs|6p22.1
A_33_P3412588	0.0301126	0.0115673	2.60325	0.00946115	0.887991	1		FALSE	FALSE	FALSE	ENST00000504237						ENST00000504237	THC2706364		long intergenic non-protein coding RNA 2272 [Source:HGNC Symbol;Acc:HGNC:53187] [ENST00000504237]	chr4:157555741-157555682	hs|4q32.1
A_21_P0010309	0.0316473	0.0121629	2.60195	0.00948008	0.887991	1	LINC00310	TRUE	FALSE	FALSE	ENST00000609947				114036	long intergenic non-protein coding RNA 310	ENST00000609947			long intergenic non-protein coding RNA 310 [Source:HGNC Symbol;Acc:HGNC:16414] [ENST00000609947]	chr21:35555387-35561095	hs|21q22.11
A_23_P420551	0.0436348	0.0167634	2.60298	0.009482	0.887991	1	CIT	TRUE	TRUE	FALSE	NM_007174	NM_007174	NM_007174	Hs.119594	11113	citron rho-interacting serine/threonine kinase	ENST00000678494	THC2488893	GO:0000278(mitotic cell cycle)|GO:0000281(mitotic cytokinesis)|GO:0001223(transcription coactivator binding)|GO:0004674(protein serine/threonine kinase activity)|GO:0005515(protein binding)|GO:0005524(ATP binding)|GO:0005737(cytoplasm)|GO:0005829(cytosol)|GO:0005856(cytoskeleton)|GO:0016020(membrane)|GO:0017124(SH3 domain binding)|GO:0018107(peptidyl-threonine phosphorylation)|GO:0019901(protein …	Homo sapiens citron rho-interacting serine/threonine kinase (CIT), transcript variant 2, mRNA [NM_007174]	chr12:120123690-120123631	hs|12q24.23
A_21_P0000414	0.0331669	0.0127486	2.60161	0.00949321	0.887991	1	SNORD114-17	TRUE	FALSE	FALSE	NR_003210	NR_003210	NR_003210		767595	small nucleolar RNA, C/D box 114-17	ENST00000661815		GO:0005730(nucleolus)|GO:0006396(RNA processing)	Homo sapiens small nucleolar RNA, C/D box 114-17 (SNORD114-17), small nucleolar RNA [NR_003210]	chr14:101441157-101441216	hs|14q32.31
A_33_P3353873	0.0420335	0.0161636	2.60051	0.00953472	0.887991	1		FALSE	FALSE	FALSE											chr19:002524710-002524651	hs|19p13.3
A_23_P128993	0.200654	0.0772461	2.59759	0.00957988	0.887991	1	GZMH	TRUE	TRUE	FALSE	NM_033423	NM_033423	NM_033423	Hs.348264	2999	granzyme H	ENST00000382548	NP1073090	GO:0004252(serine-type endopeptidase activity)|GO:0005737(cytoplasm)|GO:0005764(lysosome)|GO:0006508(proteolysis)|GO:0006915(apoptotic process)|GO:0016020(membrane)|GO:0019835(cytolysis)|GO:0043231(intracellular membrane-bounded organelle)	Homo sapiens granzyme H (GZMH), transcript variant 1, mRNA [NM_033423]	chr14:25075768-25075709	hs|14q12
A_33_P3259725	0.0304671	0.0117276	2.59791	0.00960033	0.887991	1	MED12L	TRUE	TRUE	FALSE	NM_001393769	NM_001393769	NM_001393769		116931	mediator complex subunit 12L	ENST00000309237	NP397523	GO:0003713(transcription coactivator activity)|GO:0005515(protein binding)|GO:0006357(regulation of transcription by RNA polymerase II)|GO:0008013(beta-catenin binding)|GO:0016592(mediator complex)|GO:0045893(positive regulation of transcription, DNA-templated)	Homo sapiens mediator complex subunit 12L (MED12L), transcript variant 1, mRNA [NM_001393769]	chr3:150910377-150910436	hs|3q25.1
A_21_P0008328	0.0296902	0.0114369	2.59599	0.00962431	0.887991	1		FALSE	FALSE	FALSE	lnc-GEMIN2-2:1									BROAD Institute lincRNA (XLOC_010810), lincRNA [TCONS_00022481]	chr14:39434429-39434488	hs|14q21.1
A_33_P3246997	-0.0443255	0.0170727	-2.59627	0.00963044	0.887991	1	LUC7L3	TRUE	FALSE	FALSE	ENST00000625349	XR_002958022	XR_002958022		51747	LUC7 like 3 pre-mRNA splicing factor	ENST00000625349	THC2511800	GO:0003677(DNA binding)|GO:0003723(RNA binding)|GO:0003729(mRNA binding)|GO:0005515(protein binding)|GO:0005634(nucleus)|GO:0005654(nucleoplasm)|GO:0005685(U1 snRNP)|GO:0006376(mRNA splice site selection)|GO:0008380(RNA splicing)|GO:0016607(nuclear speck)|GO:0071004(U2-type prespliceosome)	LUC7 like 3 pre-mRNA splicing factor [Source:HGNC Symbol;Acc:HGNC:24309] [ENST00000625349]	chr17:48814662-48814721	hs|17q21.33
A_23_P47116	-0.0455972	0.0175654	-2.59585	0.00963136	0.887991	1	RASSF7	TRUE	TRUE	FALSE	NM_003475	NM_003475	NM_003475	Hs.72925	8045	Ras association domain family member 7	ENST00000531112	THC2487648	GO:0005515(protein binding)|GO:0005737(cytoplasm)|GO:0006915(apoptotic process)|GO:0007165(signal transduction)|GO:0034451(centriolar satellite)|GO:0070507(regulation of microtubule cytoskeleton organization)	Homo sapiens Ras association domain family member 7 (RASSF7), transcript variant 1, mRNA [NM_003475]	chr11:563211-563270	hs|11p15.5
A_21_P0014334	0.0593461	0.0228586	2.59623	0.00963368	0.887991	1	LOC101928557	FALSE	FALSE	FALSE	NR_135193	NR_135193	NR_135193		101928557	uncharacterized LOC101928557	ENST00000602617	THC2780969		Homo sapiens uncharacterized LOC101928557 (LOC101928557), long non-coding RNA [NR_135193]	chr16:85826446-85826505	hs|16q24.1
A_23_P27584	0.0847461	0.032653	2.59536	0.00964249	0.887991	1	MYADM	TRUE	TRUE	FALSE	NM_001020818	NM_001020818	NM_001020818	Hs.380906	91663	myeloid associated differentiation marker	ENST00000391771	THC2469467	GO:0001726(ruffle)|GO:0001933(negative regulation of protein phosphorylation)|GO:0003674(molecular_function)|GO:0005515(protein binding)|GO:0005886(plasma membrane)|GO:0005911(cell-cell junction)|GO:0010629(negative regulation of gene expression)|GO:0010810(regulation of cell-substrate adhesion)|GO:0016021(integral component of membrane)|GO:0030335(positive regulation of cell migration)|GO:003083…	Homo sapiens myeloid associated differentiation marker (MYADM), transcript variant 1, mRNA [NM_001020818]	chr19:54379561-54379620	hs|19q13.42
A_33_P3286481	-0.110341	0.042515	-2.59535	0.00964762	0.887991	1		FALSE	FALSE	FALSE	ENST00000605188						ENST00000605188			SH3 domain binding glutamic acid-rich protein like 3 (SH3BGRL3) pseudogene [ENST00000605188]	chr6:52522393-52522449	hs|6p12.2
A_21_P0002746	0.0440365	0.0169735	2.59442	0.00966771	0.887991	1	PRICKLE2-DT	FALSE	FALSE	FALSE	ENST00000487097	XR_940914	XR_940914		101929316	PRICKLE2 divergent transcript	ENST00000487097			PRICKLE2 divergent transcript [Source:HGNC Symbol;Acc:HGNC:52829] [ENST00000487097]	chr3:64440446-64440505	hs|3p14.1
A_33_P3357283	0.0504013	0.019422	2.59505	0.00968743	0.887991	1	GGT2	FALSE	FALSE	FALSE	NM_001351304	NM_001351304	NM_001351304	Hs.651082	728441	gamma-glutamyltransferase 2	ENST00000437537	THC2525777	GO:0000048(peptidyltransferase activity)|GO:0002682(regulation of immune system process)|GO:0005783(endoplasmic reticulum)|GO:0005886(plasma membrane)|GO:0006412(translation)|GO:0006751(glutathione catabolic process)|GO:0007283(spermatogenesis)|GO:0031179(peptide modification)|GO:0031638(zymogen activation)|GO:0032355(response to estradiol)|GO:0032496(response to lipopolysaccharide)|GO:0034612(re…	Homo sapiens gamma-glutamyltransferase 2 (GGT2), mRNA [NM_001351304]	chr22:21583131-21583072	hs|22q11.21
A_24_P194017	-0.0589425	0.0227373	-2.59233	0.00973114	0.887991	1	NOSIP	TRUE	TRUE	FALSE	NM_015953	NM_015953	NM_015953	Hs.7236	51070	nitric oxide synthase interacting protein	ENST00000594932	THC2621551	GO:0000139(Golgi membrane)|GO:0003723(RNA binding)|GO:0005515(protein binding)|GO:0005634(nucleus)|GO:0005654(nucleoplasm)|GO:0005737(cytoplasm)|GO:0005829(cytosol)|GO:0016567(protein ubiquitination)|GO:0043086(negative regulation of catalytic activity)|GO:0051001(negative regulation of nitric-oxide synthase activity)|GO:0061630(ubiquitin protein ligase activity)	Homo sapiens nitric oxide synthase interacting protein (NOSIP), transcript variant 1, mRNA [NM_015953]	chr19:50060250-50060191	hs|19q13.33
A_33_P3224675	-0.0356415	0.013753	-2.59155	0.00977059	0.887991	1	TRMT13	TRUE	TRUE	FALSE	ENST00000370139				54482	tRNA methyltransferase 13 homolog	ENST00000370139	THC2480798	GO:0008175(tRNA methyltransferase activity)|GO:0030488(tRNA methylation)|GO:0046872(metal ion binding)|GO:0106050(tRNA 2'-O-methyltransferase activity)	tRNA methyltransferase 13 homolog [Source:HGNC Symbol;Acc:HGNC:25502] [ENST00000370139]	chr1:100606309-100606368	hs|1p21.2
A_24_P928510	-0.0415796	0.0160519	-2.59032	0.00978447	0.887991	1	THEM4	TRUE	FALSE	FALSE	NM_053055	NM_053055	NM_053055	Hs.164070	117145	thioesterase superfamily member 4	ENST00000368814	THC2476897	GO:0005515(protein binding)|GO:0005739(mitochondrion)|GO:0005743(mitochondrial inner membrane)|GO:0005758(mitochondrial intermembrane space)|GO:0005759(mitochondrial matrix)|GO:0005829(cytosol)|GO:0005886(plasma membrane)|GO:0006631(fatty acid metabolic process)|GO:0016290(palmitoyl-CoA hydrolase activity)|GO:0032587(ruffle membrane)|GO:0043491(protein kinase B signaling)|GO:0102991(myristoyl-CoA…	Homo sapiens thioesterase superfamily member 4 (THEM4), mRNA [NM_053055]	chr1:151846533-151846474	hs|1q21.3
A_33_P3384900	0.0372039	0.0143565	2.59143	0.00978704	0.887991	1	SNRPD2P2	FALSE	FALSE	FALSE	NR_033826	NR_033826	NR_033826	Hs.382049	645339	small nuclear ribonucleoprotein D2 pseudogene 2	ENST00000473818	THC2606368		Homo sapiens small nuclear ribonucleoprotein D2 pseudogene 2 (SNRPD2P2), non-coding RNA [NR_033826]	chr1:231611762-231611703	hs|1q42.2
A_33_P3274090	0.0333038	0.0128652	2.58867	0.00985656	0.887991	1		FALSE	FALSE	FALSE											chr16:067463477-067463418	hs|16q22.1
A_21_P0014883	0.0306585	0.0118452	2.58826	0.00987071	0.887991	1		FALSE	FALSE	FALSE	AK130016		AK130016	Hs.677503				THC2485761		Homo sapiens cDNA FLJ26506 fis, clone KDN07105 [AK130016]	chr1:63074838-63074897	hs|1p31.3
A_23_P93180	-0.0540841	0.0209054	-2.58709	0.00987557	0.887991	1	H2BC4	FALSE	FALSE	FALSE	NM_003526	NM_003526	NM_003526	Hs.658713	8347	H2B clustered histone 4	ENST00000396984	NP704847	GO:0000786(nucleosome)|GO:0002227(innate immune response in mucosa)|GO:0003677(DNA binding)|GO:0005515(protein binding)|GO:0005615(extracellular space)|GO:0005634(nucleus)|GO:0005654(nucleoplasm)|GO:0005829(cytosol)|GO:0006334(nucleosome assembly)|GO:0019731(antibacterial humoral response)|GO:0042802(identical protein binding)|GO:0046982(protein heterodimerization activity)|GO:0050830(defense res…	Homo sapiens H2B clustered histone 4 (H2BC4), transcript variant 2, mRNA [NM_003526]	chr6:26124042-26123983	hs|6p22.2
A_23_P250118	0.0569536	0.0220211	2.58632	0.00989629	0.887991	1	HSPBAP1	TRUE	FALSE	FALSE	NM_024610	NM_024610	NM_024610	Hs.29169	79663	HSPB1 associated protein 1	ENST00000471534	THC2483996	GO:0005515(protein binding)|GO:0005737(cytoplasm)|GO:0016706(2-oxoglutarate-dependent dioxygenase activity)	Homo sapiens HSPB1 associated protein 1 (HSPBAP1), transcript variant 1, mRNA [NM_024610]	chr3:122459319-122459260	hs|3q21.1
A_33_P3301955	-0.0630358	0.0243837	-2.58516	0.00993243	0.887991	1	PDE7A	TRUE	TRUE	FALSE	NM_001242318	NM_001242318	NM_001242318	Hs.527119	5150	phosphodiesterase 7A	ENST00000379419	THC2484003	GO:0004114(3',5'-cyclic-nucleotide phosphodiesterase activity)|GO:0004115(3',5'-cyclic-AMP phosphodiesterase activity)|GO:0005829(cytosol)|GO:0006198(cAMP catabolic process)|GO:0007165(signal transduction)|GO:0019933(cAMP-mediated signaling)|GO:0046872(metal ion binding)	Homo sapiens phosphodiesterase 7A (PDE7A), transcript variant 3, mRNA [NM_001242318]	chr8:66635836-66635777	hs|8q13.1
A_21_P0007260	-0.0312469	0.0121023	-2.58189	0.0100226	0.887991	1		FALSE	FALSE	FALSE	lnc-RP11-201M22.1.1-2:2									BROAD Institute lincRNA (XLOC_009249), lincRNA [TCONS_00019439]	chr11:91589930-91589989	hs|11q14.3
A_33_P3252099	-0.0310911	0.0120389	-2.58254	0.010028	0.887991	1	ANKLE1	TRUE	TRUE	FALSE	NM_152363	NM_152363	NM_152363	Hs.721610	126549	ankyrin repeat and LEM domain containing 1	ENST00000404261	THC2479067	GO:0004519(endonuclease activity)|GO:0005515(protein binding)|GO:0005634(nucleus)|GO:0005654(nucleoplasm)|GO:0005737(cytoplasm)|GO:0005829(cytosol)|GO:0006281(DNA repair)|GO:0006611(protein export from nucleus)|GO:0045950(negative regulation of mitotic recombination)|GO:0090305(nucleic acid phosphodiester bond hydrolysis)|GO:1905453(regulation of myeloid progenitor cell differentiation)|GO:190545…	Homo sapiens ankyrin repeat and LEM domain containing 1 (ANKLE1), transcript variant 1, mRNA [NM_152363]	chr19:17396563-17396622	hs|19p13.11
A_24_P937405	0.0721753	0.0279601	2.58137	0.0100382	0.887991	1	PRSS23	TRUE	FALSE	FALSE	NM_007173	NM_007173	NM_007173	Hs.25338	11098	serine protease 23	ENST00000280258	THC2469793	GO:0004252(serine-type endopeptidase activity)|GO:0005515(protein binding)|GO:0005634(nucleus)|GO:0005788(endoplasmic reticulum lumen)|GO:0006508(proteolysis)|GO:0070062(extracellular exosome)	Homo sapiens serine protease 23 (PRSS23), transcript variant 1, mRNA [NM_007173]	chr11:86522062-86522121	hs|11q14.2
A_33_P3221223	-0.0282504	0.0109401	-2.58229	0.0100508	0.887991	1		FALSE	FALSE	FALSE	THC2601316							THC2601316		Q96PM8_HUMAN (Q96PM8) B lymphocyte activation-related protein BC-1514, complete [THC2601316]	chr21:027592136-027592195	hs|21q21.3
A_21_P0003127	0.0347709	0.0134676	2.58182	0.0100631	0.887991	1	LOC112267879	FALSE	FALSE	FALSE	XR_002959676	XR_002959676	XR_002959676		112267879	uncharacterized LOC112267879		THC2666976		PREDICTED: Homo sapiens uncharacterized LOC112267879 (LOC112267879), ncRNA [XR_002959676]	chr3:67291667-67291608	hs|3p14.1
A_21_P0013251	-0.0561025	0.0217489	-2.57956	0.0100927	0.887991	1	PMS2	TRUE	FALSE	FALSE	NM_001322013	NM_001322013	NM_001322013	Hs.632637	5395	PMS1 homolog 2, mismatch repair system component	ENST00000579700	NP709264	GO:0003677(DNA binding)|GO:0003697(single-stranded DNA binding)|GO:0004519(endonuclease activity)|GO:0005515(protein binding)|GO:0005524(ATP binding)|GO:0005634(nucleus)|GO:0005654(nucleoplasm)|GO:0005829(cytosol)|GO:0005886(plasma membrane)|GO:0006298(mismatch repair)|GO:0009410(response to xenobiotic stimulus)|GO:0016446(somatic hypermutation of immunoglobulin genes)|GO:0016887(ATP hydrolysis a…	Homo sapiens PMS1 homolog 2, mismatch repair system component (PMS2), transcript variant 12, mRNA [NM_001322013]	chr7:074710825-074710766	hs|7q11.23
A_33_P3563369	-0.0506626	0.0196422	-2.57927	0.0101013	0.887991	1	RPS2	TRUE	FALSE	FALSE	ENST00000526586		BG987537	Hs.679928	6187	ribosomal protein S2	ENST00000526586	THC2575940	GO:0002181(cytoplasmic translation)|GO:0003723(RNA binding)|GO:0003729(mRNA binding)|GO:0003735(structural constituent of ribosome)|GO:0005515(protein binding)|GO:0005634(nucleus)|GO:0005654(nucleoplasm)|GO:0005730(nucleolus)|GO:0005829(cytosol)|GO:0005925(focal adhesion)|GO:0006412(translation)|GO:0016020(membrane)|GO:0017134(fibroblast growth factor binding)|GO:0019899(enzyme binding)|GO:002262…	ribosomal protein S2 [Source:HGNC Symbol;Acc:HGNC:10404] [ENST00000526586]	chr16:2012332-2012273	hs|16p13.3
A_33_P3234949	0.036147	0.0140086	2.58035	0.0101054	0.887991	1	GRID1	TRUE	TRUE	FALSE	NM_017551	NM_017551	NM_017551	Hs.530653	2894	glutamate ionotropic receptor delta type subunit 1	ENST00000464741	THC2474824	GO:0004970(ionotropic glutamate receptor activity)|GO:0005886(plasma membrane)|GO:0008066(glutamate receptor activity)|GO:0015276(ligand-gated ion channel activity)|GO:0034220(ion transmembrane transport)|GO:0035176(social behavior)|GO:0035235(ionotropic glutamate receptor signaling pathway)|GO:0035249(synaptic transmission, glutamatergic)|GO:0038023(signaling receptor activity)|GO:0045211(postsy…	Homo sapiens glutamate ionotropic receptor delta type subunit 1 (GRID1), mRNA [NM_017551]	chr10:87407019-87406960	hs|10q23.1
A_24_P236445	-0.0464746	0.0180176	-2.5794	0.0101152	0.887991	1	DYNC1LI2	TRUE	TRUE	FALSE	NM_006141	NM_006141	NM_006141	Hs.369068	1783	dynein cytoplasmic 1 light intermediate chain 2	ENST00000258198	THC2492353	GO:0000226(microtubule cytoskeleton organization)|GO:0000776(kinetochore)|GO:0005524(ATP binding)|GO:0005764(lysosome)|GO:0005770(late endosome)|GO:0005813(centrosome)|GO:0005829(cytosol)|GO:0005868(cytoplasmic dynein complex)|GO:0005874(microtubule)|GO:0007018(microtubule-based movement)|GO:0016020(membrane)|GO:0042802(identical protein binding)|GO:0045504(dynein heavy chain binding)|GO:0051642(…	Homo sapiens dynein cytoplasmic 1 light intermediate chain 2 (DYNC1LI2), transcript variant 1, mRNA [NM_006141]	chr16:66755859-66755800	hs|16q22.1
A_23_P108404	0.0382136	0.0148298	2.57682	0.0101699	0.887991	1	AGAP1	TRUE	TRUE	FALSE	NM_001037131	NM_001037131	NM_001037131	Hs.435039	116987	ArfGAP with GTPase domain, ankyrin repeat and PH domain 1	ENST00000453371	THC2465129	GO:0003924(GTPase activity)|GO:0005096(GTPase activator activity)|GO:0005515(protein binding)|GO:0005525(GTP binding)|GO:0005543(phospholipid binding)|GO:0005634(nucleus)|GO:0005737(cytoplasm)|GO:0015031(protein transport)|GO:0046872(metal ion binding)|GO:0050790(regulation of catalytic activity)	Homo sapiens ArfGAP with GTPase domain, ankyrin repeat and PH domain 1 (AGAP1), transcript variant 1, mRNA [NM_001037131]	chr2:237033264-237033323	hs|2q37.2
A_21_P0008984	-0.0361213	0.0140186	-2.57667	0.0101866	0.887991	1		FALSE	FALSE	FALSE	lnc-IRF8-1:1									BROAD Institute lincRNA (XLOC_011809), lincRNA [TCONS_00024489]	chr16:85984170-85984229	hs|16q24.1
A_33_P3259393	-0.076049	0.0295421	-2.57426	0.0102443	0.887991	1	HAPLN3	TRUE	TRUE	FALSE	NM_001307952	NM_001307952	NM_001307952	Hs.447530	145864	hyaluronan and proteoglycan link protein 3	ENST00000558770	NP414353	GO:0001501(skeletal system development)|GO:0005540(hyaluronic acid binding)|GO:0005615(extracellular space)|GO:0007155(cell adhesion)|GO:0007417(central nervous system development)|GO:0031012(extracellular matrix)	Homo sapiens hyaluronan and proteoglycan link protein 3 (HAPLN3), transcript variant 1, mRNA [NM_001307952]	chr15:89420640-89420581	hs|15q26.1
A_21_P0002180	-0.0394352	0.0153162	-2.57473	0.0102454	0.887991	1	LOC105373456	FALSE	FALSE	FALSE	XR_001739309	XR_001739309	XR_001739309		105373456	uncharacterized LOC105373456				PREDICTED: Homo sapiens uncharacterized LOC105373456 (LOC105373456), transcript variant X8, ncRNA [XR_001739309]	chr2:19100610-19125136	hs|2p24.2
A_21_P0013637	-0.0454199	0.0176509	-2.57324	0.0102774	0.887991	1		FALSE	FALSE	FALSE	ENST00000668653		CB121594	Hs.722538			ENST00000668653			ankyrin repeat domain 20 family member A7, pseudogene [Source:HGNC Symbol;Acc:HGNC:31980] [ENST00000668653]	chr9:44109382-44109323	hs|9p11.2
A_24_P99216	-0.0787799	0.030628	-2.57216	0.010308	0.887991	1	LRP10	TRUE	FALSE	FALSE	NM_014045	NM_014045	NM_014045	Hs.525232	26020	LDL receptor related protein 10	ENST00000546834	THC2523294	GO:0005041(low-density lipoprotein particle receptor activity)|GO:0005515(protein binding)|GO:0005886(plasma membrane)|GO:0005905(clathrin-coated pit)|GO:0006629(lipid metabolic process)|GO:0006869(lipid transport)|GO:0006897(endocytosis)|GO:0016020(membrane)|GO:0016021(integral component of membrane)|GO:0048839(inner ear development)	Homo sapiens LDL receptor related protein 10 (LRP10), transcript variant 1, mRNA [NM_014045]	chr14:23345985-23346165	hs|14q11.2
A_24_P248185	0.0331835	0.0128986	2.57264	0.0103118	0.887991	1	PIANP	TRUE	FALSE	FALSE	NM_153685	NM_153685	NM_153685	Hs.44067	196500	PILR alpha associated neural protein	ENST00000540656	THC2481794	GO:0005515(protein binding)|GO:0005886(plasma membrane)|GO:0016020(membrane)|GO:0016021(integral component of membrane)|GO:0016323(basolateral plasma membrane)|GO:0050776(regulation of immune response)	Homo sapiens PILR alpha associated neural protein (PIANP), transcript variant 1, mRNA [NM_153685]	chr12:6803073-6803014	hs|12p13.31
A_24_P229536	0.0332782	0.0129408	2.57157	0.0103233	0.887991	1	MIR99AHG	TRUE	TRUE	FALSE	NR_136544	NR_136544	NR_136544	Hs.473394	388815	mir-99a-let-7c cluster host gene	ENST00000418813	THC2679964		Homo sapiens mir-99a-let-7c cluster host gene (MIR99AHG), transcript variant 8, long non-coding RNA [NR_136544]	chr21:17909716-17979329	hs|21q21.1
A_21_P0007542	0.0333769	0.0129754	2.57232	0.0103366	0.887991	1		FALSE	FALSE	FALSE	lnc-ALG10B-2:1									BROAD Institute lincRNA (XLOC_009709), lincRNA [TCONS_00020378]	chr12:39317681-39317740	hs|12q12
A_23_P331063	-0.0318648	0.0123921	-2.57138	0.0103588	0.887991	1	PGK2	TRUE	FALSE	FALSE	NM_138733	NM_138733	NM_138733	Hs.367727	5232	phosphoglycerate kinase 2	ENST00000304801	THC2470720	GO:0004618(phosphoglycerate kinase activity)|GO:0005524(ATP binding)|GO:0005634(nucleus)|GO:0005829(cytosol)|GO:0006094(gluconeogenesis)|GO:0006096(glycolytic process)|GO:0016310(phosphorylation)|GO:0035686(sperm fibrous sheath)|GO:0043531(ADP binding)|GO:0070062(extracellular exosome)	Homo sapiens phosphoglycerate kinase 2 (PGK2), mRNA [NM_138733]	chr6:49754099-49754040	hs|6p12.3
A_23_P202894	0.0354399	0.0137849	2.57093	0.010379	0.887991	1	ACRV1	TRUE	FALSE	FALSE	NM_001612	NM_001612	NM_001612	Hs.169222	56	acrosomal vesicle protein 1	ENST00000527795	NP843512	GO:0001669(acrosomal vesicle)|GO:0005515(protein binding)|GO:0007275(multicellular organism development)	Homo sapiens acrosomal vesicle protein 1 (ACRV1), transcript variant 1, mRNA [NM_001612]	chr11:125546255-125542555	hs|11q24.2
A_33_P3363799	0.0844508	0.0328682	2.56938	0.0103885	0.887991	1	NCAM1	TRUE	TRUE	FALSE	NM_001242607	NM_001242607	NM_001242607	Hs.503878	4684	neural cell adhesion molecule 1	ENST00000615285	THC2514411	GO:0000139(Golgi membrane)|GO:0001618(virus receptor activity)|GO:0005515(protein binding)|GO:0005576(extracellular region)|GO:0005829(cytosol)|GO:0005886(plasma membrane)|GO:0007155(cell adhesion)|GO:0009897(external side of plasma membrane)|GO:0009986(cell surface)|GO:0016020(membrane)|GO:0016021(integral component of membrane)|GO:0031225(anchored component of membrane)|GO:0043005(neuron projec…	Homo sapiens neural cell adhesion molecule 1 (NCAM1), transcript variant 5, mRNA [NM_001242607]	chr11:113149074-113149133	hs|11q23.2
A_21_P0011096	0.0355616	0.0138449	2.56857	0.0104403	0.887991	1	XLOC_l2_003400	FALSE	FALSE	FALSE	TCONS_l2_00006290									BROAD Institute lincRNA (XLOC_l2_003400), lincRNA [TCONS_l2_00006290]	chr12:58993993-58993934	hs|12q14.1
A_24_P942321	0.0288218	0.0112262	2.56738	0.0104495	0.887991	1	FRMD4A	TRUE	TRUE	FALSE	NM_018027	NM_018027	NM_018027	Hs.330463	55691	FERM domain containing 4A	ENST00000357447	THC2566762	GO:0005737(cytoplasm)|GO:0005856(cytoskeleton)|GO:0005912(adherens junction)|GO:0005923(bicellular tight junction)|GO:0030674(protein-macromolecule adaptor activity)|GO:0050709(negative regulation of protein secretion)|GO:0050714(positive regulation of protein secretion)|GO:0090162(establishment of epithelial cell polarity)	Homo sapiens FERM domain containing 4A (FRMD4A), transcript variant 1, mRNA [NM_018027]	chr10:13686415-13686356	hs|10p13
A_21_P0006067	-0.0301155	0.0117244	-2.5686	0.0104516	0.887991	1		FALSE	FALSE	FALSE	ENST00000437471						ENST00000437471			novel transcript [ENST00000437471]	chr9:11276296-11275521	hs|9p23
A_23_P105465	0.0521764	0.020326	2.56698	0.01046	0.887991	1	CMKLR1	TRUE	TRUE	FALSE	NM_004072	NM_004072	NM_004072	Hs.197143	1240	chemerin chemokine-like receptor 1	ENST00000552995	THC2487348	GO:0001501(skeletal system development)|GO:0002430(complement receptor mediated signaling pathway)|GO:0004875(complement receptor activity)|GO:0004930(G protein-coupled receptor activity)|GO:0004950(chemokine receptor activity)|GO:0005515(protein binding)|GO:0005886(plasma membrane)|GO:0005887(integral component of plasma membrane)|GO:0006935(chemotaxis)|GO:0006954(inflammatory response)|GO:00069…	Homo sapiens chemerin chemokine-like receptor 1 (CMKLR1), transcript variant 2, mRNA [NM_004072]	chr12:108685577-108685518	hs|12q23.3
A_32_P193080	0.0330174	0.0128581	2.56784	0.0104626	0.887991	1	FMNL2	TRUE	TRUE	FALSE	NM_052905	NM_052905	NM_052905	Hs.654630	114793	formin like 2	ENST00000475377	THC2462521	GO:0005829(cytosol)|GO:0007010(cytoskeleton organization)|GO:0008360(regulation of cell shape)|GO:0016477(cell migration)|GO:0022604(regulation of cell morphogenesis)|GO:0030866(cortical actin cytoskeleton organization)|GO:0031267(small GTPase binding)|GO:0045296(cadherin binding)|GO:0051015(actin filament binding)	Homo sapiens formin like 2 (FMNL2), mRNA [NM_052905]	chr2:153505480-153505539	hs|2q23.3
A_23_P71867	-0.0560869	0.0218527	-2.56658	0.0104778	0.887991	1	IL11RA	TRUE	FALSE	FALSE	NM_001142784	NM_001142784	NM_001142784	Hs.591088	3590	interleukin 11 receptor subunit alpha	ENST00000602473	NP1212280	GO:0004888(transmembrane signaling receptor activity)|GO:0004896(cytokine receptor activity)|GO:0004921(interleukin-11 receptor activity)|GO:0005515(protein binding)|GO:0005576(extracellular region)|GO:0005886(plasma membrane)|GO:0005887(integral component of plasma membrane)|GO:0008284(positive regulation of cell population proliferation)|GO:0009897(external side of plasma membrane)|GO:0019221(c…	Homo sapiens interleukin 11 receptor subunit alpha (IL11RA), transcript variant 3, mRNA [NM_001142784]	chr9:34660510-34660569	hs|9p13.3
A_23_P435601	-0.0327057	0.0127478	-2.56561	0.0105302	0.887991	1	ST8SIA4	TRUE	TRUE	FALSE	NM_175052	NM_175052	NM_175052	Hs.308628	7903	ST8 alpha-N-acetyl-neuraminide alpha-2,8-sialyltransferase 4	ENST00000451528	THC2488798	GO:0000139(Golgi membrane)|GO:0001574(ganglioside biosynthetic process)|GO:0003828(alpha-N-acetylneuraminate alpha-2,8-sialyltransferase activity)|GO:0006464(cellular protein modification process)|GO:0006486(protein glycosylation)|GO:0006491(N-glycan processing)|GO:0007399(nervous system development)|GO:0009311(oligosaccharide metabolic process)|GO:0016021(integral component of membrane)|GO:00336…	Homo sapiens ST8 alpha-N-acetyl-neuraminide alpha-2,8-sialyltransferase 4 (ST8SIA4), transcript variant 2, mRNA [NM_175052]	chr5:100221721-100221662	hs|5q21.1
A_23_P1833	0.121133	0.0472601	2.56312	0.0105756	0.887991	1	B3GAT1	TRUE	TRUE	FALSE	NM_054025	NM_054025	NM_054025	Hs.381050	27087	beta-1,3-glucuronyltransferase 1	ENST00000312527	THC2470938	GO:0000139(Golgi membrane)|GO:0005515(protein binding)|GO:0005576(extracellular region)|GO:0005789(endoplasmic reticulum membrane)|GO:0005975(carbohydrate metabolic process)|GO:0006486(protein glycosylation)|GO:0008499(UDP-galactose:beta-N-acetylglucosamine beta-1,3-galactosyltransferase activity)|GO:0015018(galactosylgalactosylxylosylprotein 3-beta-glucuronosyltransferase activity)|GO:0016021(in…	Homo sapiens beta-1,3-glucuronyltransferase 1 (B3GAT1), transcript variant 2, mRNA [NM_054025]	chr11:134248753-134248694	hs|11q25
A_33_P3239242	0.0318738	0.0124346	2.56331	0.010595	0.887991	1	SPATA6	TRUE	FALSE	FALSE	NM_019073	NM_019073	NM_019073	Hs.538103	54558	spermatogenesis associated 6	ENST00000396199	THC2474383	GO:0005576(extracellular region)|GO:0007283(spermatogenesis)|GO:0030154(cell differentiation)|GO:0032027(myosin light chain binding)|GO:0044458(motile cilium assembly)|GO:0097224(sperm connecting piece)	Homo sapiens spermatogenesis associated 6 (SPATA6), transcript variant 1, mRNA [NM_019073]	chr1:48771530-48771471	hs|1p33
A_33_P3275174	-0.0330783	0.0129112	-2.56199	0.0106311	0.887991	1	ZNF705G	TRUE	FALSE	FALSE	NM_001164457	NM_001164457	NM_001164457	Hs.528391	100131980	zinc finger protein 705G	ENST00000400156	THC2482554	GO:0000122(negative regulation of transcription by RNA polymerase II)|GO:0000977(RNA polymerase II transcription regulatory region sequence-specific DNA binding)|GO:0000981(DNA-binding transcription factor activity, RNA polymerase II-specific)|GO:0001227(DNA-binding transcription repressor activity, RNA polymerase II-specific)|GO:0005634(nucleus)|GO:0006357(regulation of transcription by RNA poly…	Homo sapiens zinc finger protein 705G (ZNF705G), mRNA [NM_001164457]	chr8:7215557-7215498	hs|8p23.1
A_23_P202905	-0.0350192	0.0136718	-2.56142	0.01064	0.887991	1	TIRAP	TRUE	FALSE	FALSE	NM_148910	NM_148910	NM_148910	Hs.537126	114609	TIR domain containing adaptor protein	ENST00000392678	THC2484392	GO:0002755(MyD88-dependent toll-like receptor signaling pathway)|GO:0003953(NAD+ nucleosidase activity)|GO:0005080(protein kinase C binding)|GO:0005515(protein binding)|GO:0005546(phosphatidylinositol-4,5-bisphosphate binding)|GO:0005737(cytoplasm)|GO:0005829(cytosol)|GO:0005886(plasma membrane)|GO:0006954(inflammatory response)|GO:0007166(cell surface receptor signaling pathway)|GO:0007249(I-kap…	Homo sapiens TIR domain containing adaptor protein (TIRAP), transcript variant 2, mRNA [NM_148910]	chr11:126162931-126162990	hs|11q24.2
A_24_P126557	-0.0383003	0.0149538	-2.56124	0.01065	0.887991	1	RAVER1	TRUE	TRUE	FALSE	NM_133452	NM_133452	NM_133452	Hs.744952	125950	ribonucleoprotein, PTB binding 1	ENST00000611074	THC2643472	GO:0000381(regulation of alternative mRNA splicing, via spliceosome)|GO:0003723(RNA binding)|GO:0003729(mRNA binding)|GO:0005515(protein binding)|GO:0005634(nucleus)|GO:0005737(cytoplasm)	Homo sapiens ribonucleoprotein, PTB binding 1 (RAVER1), transcript variant 1, mRNA [NM_133452]	chr19:10427728-10427669	hs|19p13.2
A_23_P112241	0.061814	0.0241448	2.56014	0.0106668	0.887991	1	DNAJB5	TRUE	FALSE	FALSE	NM_012266	NM_012266	NM_012266	Hs.237506	25822	DnaJ heat shock protein family (Hsp40) member B5	ENST00000684748	THC2462300	GO:0005515(protein binding)|GO:0005829(cytosol)|GO:0006986(response to unfolded protein)|GO:0051082(unfolded protein binding)|GO:0051085(chaperone cofactor-dependent protein refolding)|GO:0051087(chaperone binding)	Homo sapiens DnaJ heat shock protein family (Hsp40) member B5 (DNAJB5), transcript variant 3, mRNA [NM_012266]	chr9:34998281-34998340	hs|9p13.3
A_23_P314101	0.0311229	0.0121569	2.56009	0.0107157	0.887991	1	SUSD2	TRUE	TRUE	FALSE	NM_019601	NM_019601	NM_019601	Hs.131819	56241	sushi domain containing 2	ENST00000463101	THC2467618	GO:0005515(protein binding)|GO:0005615(extracellular space)|GO:0005886(plasma membrane)|GO:0016021(integral component of membrane)|GO:0051782(negative regulation of cell division)|GO:0070062(extracellular exosome)|GO:1902807(negative regulation of cell cycle G1/S phase transition)	Homo sapiens sushi domain containing 2 (SUSD2), mRNA [NM_019601]	chr22:24584978-24585037	hs|22q11.23
A_21_P0014006	0.0306477	0.0119798	2.55828	0.0107456	0.887991	1		FALSE	FALSE	FALSE											chr9:035185573-035185632	hs|9p13.3
A_33_P3341424	0.0358094	0.0139983	2.55812	0.0107597	0.887991	1	MYO10	TRUE	TRUE	FALSE	NM_012334	NM_012334	NM_012334	Hs.481720	4651	myosin X	ENST00000513610	THC2670911	GO:0000146(microfilament motor activity)|GO:0001726(ruffle)|GO:0005515(protein binding)|GO:0005516(calmodulin binding)|GO:0005524(ATP binding)|GO:0005547(phosphatidylinositol-3,4,5-trisphosphate binding)|GO:0005730(nucleolus)|GO:0005829(cytosol)|GO:0005886(plasma membrane)|GO:0005938(cell cortex)|GO:0007165(signal transduction)|GO:0008360(regulation of cell shape)|GO:0016459(myosin complex)|GO:00…	Homo sapiens myosin X (MYO10), mRNA [NM_012334]	chr5:16662078-16662019	hs|5p15.1
A_21_P0000112	-0.0396556	0.0155067	-2.55733	0.0107693	0.887991	1	ZNF726	TRUE	FALSE	FALSE	NM_001348687	NM_001348687	NM_001348687	Hs.655305	730087	zinc finger protein 726	ENST00000525354	THC2544217	GO:0000978(RNA polymerase II cis-regulatory region sequence-specific DNA binding)|GO:0000981(DNA-binding transcription factor activity, RNA polymerase II-specific)|GO:0005634(nucleus)|GO:0006357(regulation of transcription by RNA polymerase II)|GO:0046872(metal ion binding)	Homo sapiens zinc finger protein 726 (ZNF726), transcript variant 2, mRNA [NM_001348687]	chr19:24102819-24102878	hs|19p12
A_21_P0001487	0.0303335	0.0118651	2.55652	0.0107766	0.887991	1		FALSE	FALSE	FALSE	lnc-MATN1-1:1									BROAD Institute lincRNA (XLOC_000768), lincRNA [TCONS_00001446]	chr1:31168574-31168515	hs|1p35.2
A_23_P125748	-0.065832	0.0257502	-2.55657	0.0107792	0.887991	1	ZMAT1	TRUE	FALSE	FALSE	NM_001282400	NM_001282400	NM_001282400	Hs.496512	84460	zinc finger matrin-type 1	ENST00000488347	THC2626945	GO:0003677(DNA binding)|GO:0005634(nucleus)|GO:0008270(zinc ion binding)	Homo sapiens zinc finger matrin-type 1 (ZMAT1), transcript variant 2, mRNA [NM_001282400]	chrX:101138913-101138854	hs|Xq22.1
A_33_P3252394	-0.0604292	0.0236463	-2.55554	0.0108066	0.887991	1	GADD45G	TRUE	FALSE	FALSE	NM_006705	NM_006705	NM_006705	Hs.9701	10912	growth arrest and DNA damage inducible gamma	ENST00000252506	THC2461443	GO:0005515(protein binding)|GO:0005634(nucleus)|GO:0005737(cytoplasm)|GO:0006915(apoptotic process)|GO:0030154(cell differentiation)|GO:0043065(positive regulation of apoptotic process)|GO:0046330(positive regulation of JNK cascade)|GO:0051726(regulation of cell cycle)|GO:0120162(positive regulation of cold-induced thermogenesis)|GO:1900745(positive regulation of p38MAPK cascade)	Homo sapiens growth arrest and DNA damage inducible gamma (GADD45G), mRNA [NM_006705]	chr9:92221400-92221459	hs|9q22.2
A_23_P107644	0.0795391	0.0311397	2.55426	0.0108468	0.887991	1	SNRPD1	TRUE	FALSE	FALSE	NM_006938	NM_006938	NM_006938	Hs.464734	6632	small nuclear ribonucleoprotein D1 polypeptide	ENST00000582475	THC2662556	GO:0000243(commitment complex)|GO:0000245(spliceosomal complex assembly)|GO:0000387(spliceosomal snRNP assembly)|GO:0000398(mRNA splicing, via spliceosome)|GO:0003723(RNA binding)|GO:0005515(protein binding)|GO:0005634(nucleus)|GO:0005654(nucleoplasm)|GO:0005682(U5 snRNP)|GO:0005685(U1 snRNP)|GO:0005686(U2 snRNP)|GO:0005687(U4 snRNP)|GO:0005689(U12-type spliceosomal complex)|GO:0005829(cytosol)|G…	Homo sapiens small nuclear ribonucleoprotein D1 polypeptide (SNRPD1), transcript variant 1, mRNA [NM_006938]	chr18:19209071-19209130	hs|18q11.2
A_23_P12477	-0.0304871	0.0119273	-2.55608	0.0108472	0.887991	1	SCMH1	TRUE	TRUE	FALSE	NM_012236	NM_012236	NM_012236	Hs.571874	22955	Scm polycomb group protein homolog 1	ENST00000372596	THC2461881	GO:0003682(chromatin binding)|GO:0005515(protein binding)|GO:0005634(nucleus)|GO:0005654(nucleoplasm)|GO:0006338(chromatin remodeling)|GO:0007283(spermatogenesis)|GO:0009952(anterior/posterior pattern specification)|GO:0010369(chromocenter)|GO:0016458(gene silencing)|GO:0042393(histone binding)|GO:0045892(negative regulation of transcription, DNA-templated)	Homo sapiens Scm polycomb group protein homolog 1 (SCMH1), transcript variant 2, mRNA [NM_012236]	chr1:41493592-41493533	hs|1p34.2
A_24_P230721	-0.0367017	0.0143827	-2.5518	0.0109234	0.887991	1	WDR73	TRUE	FALSE	FALSE	NM_032856	NM_032856	NM_032856	Hs.745027	84942	WD repeat domain 73	ENST00000558521	THC2524583	GO:0000922(spindle pole)|GO:0003674(molecular_function)|GO:0005829(cytosol)|GO:0006997(nucleus organization)|GO:0031122(cytoplasmic microtubule organization)|GO:0032154(cleavage furrow)|GO:0043066(negative regulation of apoptotic process)	Homo sapiens WD repeat domain 73 (WDR73), transcript variant 1, mRNA [NM_032856]	chr15:85188836-85188777	hs|15q25.2
A_21_P0006956	0.0336146	0.0131744	2.5515	0.0109319	0.887991	1		FALSE	FALSE	FALSE	lnc-KLF6-7:2									BROAD Institute lincRNA (XLOC_008700), lincRNA [TCONS_00018416]	chr10:4242974-4242915	hs|10p15.1
A_23_P126363	0.0371627	0.0145606	2.55227	0.0109364	0.887991	1	ADAM30	TRUE	FALSE	FALSE	NM_021794	NM_021794	NM_021794	Hs.283011	11085	ADAM metallopeptidase domain 30	ENST00000369400	THC2475032	GO:0004222(metalloendopeptidase activity)|GO:0005886(plasma membrane)|GO:0006508(proteolysis)|GO:0008237(metallopeptidase activity)|GO:0008270(zinc ion binding)|GO:0009897(external side of plasma membrane)|GO:0016021(integral component of membrane)|GO:0031902(late endosome membrane)|GO:1990913(sperm head plasma membrane)	Homo sapiens ADAM metallopeptidase domain 30 (ADAM30), mRNA [NM_021794]	chr1:120436717-120436658	hs|1p12
A_33_P3290040	0.0319013	0.0125045	2.55118	0.0109545	0.887991	1	CPT1C	TRUE	TRUE	FALSE	NM_001378482	NM_001378482	NM_001378482	Hs.112195	126129	carnitine palmitoyltransferase 1C	ENST00000598072	THC2471264	GO:0004095(carnitine O-palmitoyltransferase activity)|GO:0005515(protein binding)|GO:0005739(mitochondrion)|GO:0005741(mitochondrial outer membrane)|GO:0005783(endoplasmic reticulum)|GO:0006631(fatty acid metabolic process)|GO:0006635(fatty acid beta-oxidation)|GO:0009437(carnitine metabolic process)|GO:0030176(integral component of endoplasmic reticulum membrane)|GO:0030424(axon)|GO:0030425(dend…	Homo sapiens carnitine palmitoyltransferase 1C (CPT1C), transcript variant 6, mRNA [NM_001378482]	chr19:50216867-50216926	hs|19q13.33
A_23_P21324	-0.0431378	0.016916	-2.55012	0.0109752	0.887991	1	TWIST2	TRUE	FALSE	FALSE	NM_001271893	NM_001271893	NM_001271893	Hs.422585	117581	twist family bHLH transcription factor 2	ENST00000612363	THC2472275	GO:0000977(RNA polymerase II transcription regulatory region sequence-specific DNA binding)|GO:0000981(DNA-binding transcription factor activity, RNA polymerase II-specific)|GO:0005515(protein binding)|GO:0005634(nucleus)|GO:0005654(nucleoplasm)|GO:0005730(nucleolus)|GO:0005737(cytoplasm)|GO:0006357(regulation of transcription by RNA polymerase II)|GO:0030154(cell differentiation)|GO:0030335(posi…	Homo sapiens twist family bHLH transcription factor 2 (TWIST2), transcript variant 1, mRNA [NM_001271893]	chr2:239832044-239832103	hs|2q37.3
A_21_P0007584	0.0331627	0.0130116	2.54871	0.0110187	0.887991	1		FALSE	FALSE	FALSE	lnc-ZDHHC17-6:1									BROAD Institute lincRNA (XLOC_009810), lincRNA [TCONS_00020476]	chr12:76646252-76685907	hs|12q21.2
A_23_P208835	-0.0602944	0.023658	-2.54858	0.011023	0.887991	1	MAP2K2	TRUE	TRUE	FALSE	NM_030662	NM_030662	NM_030662	Hs.465627	5605	mitogen-activated protein kinase kinase 2	ENST00000595715	THC2598061	GO:0000165(MAPK cascade)|GO:0004674(protein serine/threonine kinase activity)|GO:0004708(MAP kinase kinase activity)|GO:0004712(protein serine/threonine/tyrosine kinase activity)|GO:0004714(transmembrane receptor protein tyrosine kinase activity)|GO:0005078(MAP-kinase scaffold activity)|GO:0005515(protein binding)|GO:0005524(ATP binding)|GO:0005576(extracellular region)|GO:0005634(nucleus)|GO:000…	Homo sapiens mitogen-activated protein kinase kinase 2 (MAP2K2), mRNA [NM_030662]	chr19:4097325-4095437	hs|19p13.3
A_21_P0010015	-0.0304113	0.0119275	-2.54968	0.011029	0.887991	1	LOC105372564	FALSE	FALSE	FALSE	XR_937340	XR_937340	XR_937340		105372564	uncharacterized LOC105372564				PREDICTED: Homo sapiens uncharacterized LOC105372564 (LOC105372564), transcript variant X1, ncRNA [XR_937340]	chr20:22497643-22497584	hs|20p11.21
A_19_P00322088	-0.0455889	0.0178927	-2.54791	0.0110456	0.887991	1	LOC400499	FALSE	FALSE	FALSE	NM_001370704	NM_001370704	NM_001370704		400499	putative uncharacterized protein LOC400499	ENST00000598234	THC2682124		Homo sapiens putative uncharacterized protein LOC400499 (LOC400499), mRNA [NM_001370704]	chr16:11478851-11478792	hs|16p13.13
A_21_P0006695	-0.0367635	0.0144263	-2.54837	0.0110462	0.887991	1		FALSE	FALSE	FALSE	lnc-RPP30-6:4									BROAD Institute lincRNA (XLOC_008556), lincRNA [TCONS_00017855]	chr10:92290449-92290508	hs|10q23.31
A_23_P213620	0.0809498	0.03178	2.5472	0.0110675	0.887991	1	PPP2R2B	TRUE	TRUE	FALSE	NM_001271899	NM_001271899	NM_001271899	Hs.655213	5521	protein phosphatase 2 regulatory subunit Bbeta	ENST00000504198	THC2477100	GO:0000159(protein phosphatase type 2A complex)|GO:0005515(protein binding)|GO:0005739(mitochondrion)|GO:0005741(mitochondrial outer membrane)|GO:0005829(cytosol)|GO:0005856(cytoskeleton)|GO:0006915(apoptotic process)|GO:0019888(protein phosphatase regulator activity)|GO:0050790(regulation of catalytic activity)|GO:0070262(peptidyl-serine dephosphorylation)	Homo sapiens protein phosphatase 2 regulatory subunit Bbeta (PPP2R2B), transcript variant 9, mRNA [NM_001271899]	chr5:145969231-145969172	hs|5q32
A_21_P0009617	0.0349521	0.0137174	2.54801	0.01107	0.887991	1	LINC00908	TRUE	TRUE	FALSE	NR_015417	NR_015417	NR_015417	Hs.390287	284276	long intergenic non-protein coding RNA 908	ENST00000584910	THC2601564		Homo sapiens long intergenic non-protein coding RNA 908 (LINC00908), long non-coding RNA [NR_015417]	chr18:74240908-74242387	hs|18q23
A_33_P3353471	-0.035443	0.0139111	-2.54782	0.0110738	0.887991	1	GRIK1-AS1	TRUE	FALSE	FALSE	NR_027021	NR_027021	NR_027021	Hs.473554	642976	GRIK1 antisense RNA 1	ENST00000309331	THC2658046		Homo sapiens GRIK1 antisense RNA 1 (GRIK1-AS1), long non-coding RNA [NR_027021]	chr21:31136183-31136242	hs|21q21.3
A_24_P139208	-0.0480012	0.0188428	-2.54745	0.0110752	0.887991	1	USP25	TRUE	FALSE	FALSE	NM_013396	NM_013396	NM_013396	Hs.743994	29761	ubiquitin specific peptidase 25	ENST00000285681	THC2462191	GO:0004197(cysteine-type endopeptidase activity)|GO:0004843(thiol-dependent deubiquitinase)|GO:0005515(protein binding)|GO:0005634(nucleus)|GO:0005783(endoplasmic reticulum)|GO:0005829(cytosol)|GO:0006464(cellular protein modification process)|GO:0006508(proteolysis)|GO:0006511(ubiquitin-dependent protein catabolic process)|GO:0008233(peptidase activity)|GO:0016579(protein deubiquitination)|GO:00…	Homo sapiens ubiquitin specific peptidase 25 (USP25), transcript variant 3, mRNA [NM_013396]	chr21:17251556-17251615	hs|21q21.1
A_23_P105963	0.0199992	0.00785413	2.54633	0.0110934	0.887991	1	AK7	TRUE	FALSE	FALSE	NM_152327	NM_152327	NM_152327	Hs.667462	122481	adenylate kinase 7	ENST00000554706	THC2477183	GO:0004017(adenylate kinase activity)|GO:0004127(cytidylate kinase activity)|GO:0004550(nucleoside diphosphate kinase activity)|GO:0005524(ATP binding)|GO:0005737(cytoplasm)|GO:0005829(cytosol)|GO:0006165(nucleoside diphosphate phosphorylation)|GO:0009142(nucleoside triphosphate biosynthetic process)|GO:0030030(cell projection organization)|GO:0031514(motile cilium)|GO:0046940(nucleoside monophos…	Homo sapiens adenylate kinase 7 (AK7), transcript variant 1, mRNA [NM_152327]	chr14:96953277-96953336	hs|14q32.2
A_24_P195476	-0.0429462	0.0168667	-2.54621	0.0111036	0.887991	1	PMS2	TRUE	FALSE	FALSE	NM_001322006	NM_001322006	NM_001322006	Hs.632637	5395	PMS1 homolog 2, mismatch repair system component	ENST00000674524	NP709264	GO:0003677(DNA binding)|GO:0003697(single-stranded DNA binding)|GO:0004519(endonuclease activity)|GO:0005515(protein binding)|GO:0005524(ATP binding)|GO:0005634(nucleus)|GO:0005654(nucleoplasm)|GO:0005829(cytosol)|GO:0005886(plasma membrane)|GO:0006298(mismatch repair)|GO:0009410(response to xenobiotic stimulus)|GO:0016446(somatic hypermutation of immunoglobulin genes)|GO:0016887(ATP hydrolysis a…	Homo sapiens PMS1 homolog 2, mismatch repair system component (PMS2), transcript variant 5, mRNA [NM_001322006]	chr7:6048632-6045608	hs|7p22.1
A_33_P3375636	0.0450527	0.0176904	2.54673	0.011115	0.887991	1	INSYN2B	TRUE	TRUE	FALSE	NM_001129891	NM_001129891	NM_001129891	Hs.721917	100131897	inhibitory synaptic factor family member 2B	ENST00000377365	THC2685420		Homo sapiens inhibitory synaptic factor family member 2B (INSYN2B), transcript variant 1, mRNA [NM_001129891]	chr5:169291336-169291277	hs|5q35.1
A_24_P331128	-0.0439857	0.0172803	-2.54542	0.0111234	0.887991	1	GNA15	TRUE	FALSE	FALSE	NM_002068	NM_002068	NM_002068	Hs.73797	2769	G protein subunit alpha 15	ENST00000262958	THC2779151	GO:0001508(action potential)|GO:0001664(G protein-coupled receptor binding)|GO:0003924(GTPase activity)|GO:0005525(GTP binding)|GO:0005834(heterotrimeric G-protein complex)|GO:0005886(plasma membrane)|GO:0007188(adenylate cyclase-modulating G protein-coupled receptor signaling pathway)|GO:0007202(activation of phospholipase C activity)|GO:0007207(phospholipase C-activating G protein-coupled acety…	Homo sapiens G protein subunit alpha 15 (GNA15), mRNA [NM_002068]	chr19:3157749-3157808	hs|19p13.3
A_33_P3329795	0.0333084	0.0130822	2.54608	0.0111557	0.887991	1		FALSE	FALSE	FALSE	ENST00000525264						ENST00000525264	THC2485901		solute carrier family 22 member 20, pseudogene [Source:HGNC Symbol;Acc:HGNC:29867] [ENST00000525264]	chr11:64993108-64993167	hs|11q13.1
A_21_P0007854	0.19084	0.0750101	2.5442	0.0111713	0.887991	1		FALSE	FALSE	FALSE	lnc-HNF1A-1:4									BROAD Institute lincRNA (XLOC_009911), lincRNA [TCONS_00021223]	chr12:121343059-121343118	hs|12q24.31
A_24_P418203	0.0810373	0.0318646	2.54318	0.0111936	0.887991	1	CNTNAP3	TRUE	FALSE	FALSE	NM_033655	NM_033655	NM_033655	Hs.128474	79937	contactin associated protein family member 3	ENST00000636699	THC2569253	GO:0005576(extracellular region)|GO:0005886(plasma membrane)|GO:0007155(cell adhesion)|GO:0008037(cell recognition)|GO:0016021(integral component of membrane)	Homo sapiens contactin associated protein family member 3 (CNTNAP3), transcript variant 1, mRNA [NM_033655]	chr9:39171403-39166052	hs|9p13.1
A_24_P120970	-0.0311192	0.0122326	-2.54396	0.0111943	0.887991	1	ARRDC1-AS1	TRUE	TRUE	FALSE	NR_122035	NR_122035	NR_122035	Hs.522520	85026	ARRDC1 antisense RNA 1	ENST00000623970	THC2494057		Homo sapiens ARRDC1 antisense RNA 1 (ARRDC1-AS1), transcript variant 1, long non-coding RNA [NR_122035]	chr9:140510538-140510479	hs|9q34.3
A_21_P0009376	0.0355501	0.0139789	2.54312	0.0112198	0.887991	1	NLGN2	TRUE	FALSE	FALSE	NM_020795	NM_020795	NM_020795	Hs.26229	57555	neuroligin 2	ENST00000302926		GO:0002087(regulation of respiratory gaseous exchange by nervous system process)|GO:0005886(plasma membrane)|GO:0005887(integral component of plasma membrane)|GO:0007158(neuron cell-cell adhesion)|GO:0007268(chemical synaptic transmission)|GO:0007416(synapse assembly)|GO:0009986(cell surface)|GO:0016020(membrane)|GO:0019233(sensory perception of pain)|GO:0032024(positive regulation of insulin sec…	Homo sapiens neuroligin 2 (NLGN2), mRNA [NM_020795]	chr17:7311172-7311231	hs|17p13.1
A_21_P0010948	0.0327931	0.0128905	2.54397	0.0112222	0.887991	1		FALSE	FALSE	FALSE	ENST00000456546						ENST00000456546			novel transcript [ENST00000456546]	chr10:81263951-81263892	hs|10q22.3
A_21_P0000954	0.0598571	0.0235501	2.54169	0.0112669	0.887991	1	LINC01757	FALSE	FALSE	FALSE	NR_147205	NR_147205	NR_147205	Hs.559701	105376827	long intergenic non-protein coding RNA 1757	ENST00000435552	THC2660254		Homo sapiens long intergenic non-protein coding RNA 1757 (LINC01757), long non-coding RNA [NR_147205]	chr1:20570945-20571004	hs|1p36.12
A_23_P127128	0.0555841	0.0218766	2.54081	0.0112698	0.887991	1	DNAJC1	TRUE	FALSE	FALSE	NM_022365	NM_022365	NM_022365	Hs.499000	64215	DnaJ heat shock protein family (Hsp40) member C1	ENST00000376980	THC2461032	GO:0001671(ATPase activator activity)|GO:0003677(DNA binding)|GO:0005515(protein binding)|GO:0005783(endoplasmic reticulum)|GO:0005789(endoplasmic reticulum membrane)|GO:0005886(plasma membrane)|GO:0006417(regulation of translation)|GO:0006457(protein folding)|GO:0016020(membrane)|GO:0016021(integral component of membrane)|GO:0031965(nuclear membrane)|GO:0045861(negative regulation of proteolysis…	Homo sapiens DnaJ heat shock protein family (Hsp40) member C1 (DNAJC1), mRNA [NM_022365]	chr10:22048227-22048168	hs|10p12.31
A_33_P3340613	-0.0377328	0.0148544	-2.54017	0.011289	0.887991	1	FAM95B1	FALSE	FALSE	FALSE	NR_026759	NR_026759	NR_026759	Hs.584289	100133036	family with sequence similarity 95 member B1	ENST00000666959	THC2509429		Homo sapiens family with sequence similarity 95 member B1 (FAM95B1), long non-coding RNA [NR_026759]	chr9:42470679-42470738	hs|9p12
A_33_P3392004	0.0363616	0.0143157	2.53999	0.0113341	0.887991	1		FALSE	FALSE	FALSE	AK125285		AK125285	Hs.684100				THC2484264		Homo sapiens cDNA FLJ43295 fis, clone MESTC2000153 [AK125285]	chr9:132881811-132881870	hs|9q34.11
A_21_P0010633	0.0424374	0.0167185	2.53835	0.0113745	0.887991	1	SLC44A3-AS1	TRUE	TRUE	FALSE	NR_160781	NR_160781	NR_160781	Hs.596857	101928079	SLC44A3 antisense RNA 1	ENST00000414374	THC2541633		Homo sapiens SLC44A3 antisense RNA 1 (SLC44A3-AS1), transcript variant 4, long non-coding RNA [NR_160781]	chr1:95145116-95145057	hs|1p21.3
A_24_P302374	-0.052608	0.020739	-2.53667	0.0114059	0.887991	1	CLCN6	TRUE	TRUE	FALSE	NM_001286	NM_001286	NM_001286	Hs.193043	1185	chloride voltage-gated channel 6	ENST00000346436	THC2507537	GO:0005247(voltage-gated chloride channel activity)|GO:0005524(ATP binding)|GO:0005765(lysosomal membrane)|GO:0006821(chloride transport)|GO:0006884(cell volume homeostasis)|GO:0007165(signal transduction)|GO:0009612(response to mechanical stimulus)|GO:0010008(endosome membrane)|GO:0015108(chloride transmembrane transporter activity)|GO:0015297(antiporter activity)|GO:0016021(integral component o…	Homo sapiens chloride voltage-gated channel 6 (CLCN6), transcript variant 1, mRNA [NM_001286]	chr1:11903126-11903185	hs|1p36.22
A_23_P67829	-0.0392134	0.0154574	-2.53687	0.0114105	0.887991	1	UXS1	TRUE	TRUE	FALSE	NM_025076	NM_025076	NM_025076	Hs.743389	80146	UDP-glucuronate decarboxylase 1	ENST00000409032	THC2487316	GO:0005737(cytoplasm)|GO:0016021(integral component of membrane)|GO:0032580(Golgi cisterna membrane)|GO:0033320(UDP-D-xylose biosynthetic process)|GO:0042732(D-xylose metabolic process)|GO:0042802(identical protein binding)|GO:0042803(protein homodimerization activity)|GO:0048040(UDP-glucuronate decarboxylase activity)|GO:0070062(extracellular exosome)|GO:0070403(NAD+ binding)|GO:1902494(catalyti…	Homo sapiens UDP-glucuronate decarboxylase 1 (UXS1), transcript variant 2, mRNA [NM_025076]	chr2:106710329-106710270	hs|2q12.2
A_21_P0011084	-0.0609516	0.0240236	-2.53715	0.0114189	0.887991	1	XLOC_l2_003293	FALSE	FALSE	FALSE	TCONS_l2_00006125							THC2548537		BROAD Institute lincRNA (XLOC_l2_003293), lincRNA [TCONS_l2_00006125]	chr12:9552468-9552409	hs|12p13.31
A_24_P19175	-0.0392074	0.0154672	-2.53488	0.0114691	0.887991	1	ZNF358	TRUE	FALSE	FALSE	NM_018083	NM_018083	NM_018083	Hs.133475	140467	zinc finger protein 358	ENST00000597229	THC2770230	GO:0000978(RNA polymerase II cis-regulatory region sequence-specific DNA binding)|GO:0003700(DNA-binding transcription factor activity)|GO:0005634(nucleus)|GO:0006357(regulation of transcription by RNA polymerase II)|GO:0019827(stem cell population maintenance)|GO:0021915(neural tube development)|GO:0035115(embryonic forelimb morphogenesis)|GO:0046872(metal ion binding)	Homo sapiens zinc finger protein 358 (ZNF358), mRNA [NM_018083]	chr19:7585214-7585273	hs|19p13.2
A_23_P209700	0.114499	0.045179	2.53434	0.0114767	0.887991	1	NMUR1	TRUE	TRUE	FALSE	NM_006056	NM_006056	NM_006056	Hs.471619	10316	neuromedin U receptor 1	ENST00000305141	NP797325	GO:0001607(neuromedin U receptor activity)|GO:0004930(G protein-coupled receptor activity)|GO:0005886(plasma membrane)|GO:0005887(integral component of plasma membrane)|GO:0006816(calcium ion transport)|GO:0006821(chloride transport)|GO:0006939(smooth muscle contraction)|GO:0007186(G protein-coupled receptor signaling pathway)|GO:0007200(phospholipase C-activating G protein-coupled receptor signa…	Homo sapiens neuromedin U receptor 1 (NMUR1), mRNA [NM_006056]	chr2:232388889-232388830	hs|2q37.1
A_23_P401675	0.0489711	0.0193435	2.53165	0.0115864	0.887991	1	MARVELD2	TRUE	FALSE	FALSE	NM_001038603	NM_001038603	NM_001038603	Hs.657687	153562	MARVEL domain containing 2	ENST00000325631	THC2474514	GO:0005515(protein binding)|GO:0005737(cytoplasm)|GO:0005923(bicellular tight junction)|GO:0007605(sensory perception of sound)|GO:0016021(integral component of membrane)|GO:0016323(basolateral plasma membrane)|GO:0016324(apical plasma membrane)|GO:0030054(cell junction)|GO:0031410(cytoplasmic vesicle)|GO:0033010(paranodal junction)|GO:0043220(Schmidt-Lanterman incisure)|GO:0045216(cell-cell junc…	Homo sapiens MARVEL domain containing 2 (MARVELD2), transcript variant 1, mRNA [NM_001038603]	chr5:68739750-68739809	hs|5q13.2
A_21_P0005864	0.0364827	0.0144095	2.53185	0.0115957	0.887991	1	LINC02839	FALSE	FALSE	FALSE	ENST00000654599	XR_001745982	XR_001745982	Hs.737464	105375929	long intergenic non-protein coding RNA 2839	ENST00000654599			long intergenic non-protein coding RNA 2839 [Source:HGNC Symbol;Acc:HGNC:54373] [ENST00000654599]	chr8:83072669-83064056	hs|8q21.13
A_19_P00320996	0.032947	0.0130161	2.53125	0.011598	0.887991	1		FALSE	FALSE	FALSE	ENST00000418546						ENST00000418546	THC2525908		novel transcript [ENST00000418546]	chr7:130569122-130569063	hs|7q32.3
A_33_P3330099	0.0516849	0.0204261	2.53034	0.0116075	0.887991	1	ARSD	TRUE	FALSE	FALSE	NM_001669	NM_001669	NM_001669	Hs.528631	414	arylsulfatase D	ENST00000381154	THC2504196	GO:0004065(arylsulfatase activity)|GO:0005764(lysosome)|GO:0005788(endoplasmic reticulum lumen)|GO:0046872(metal ion binding)	Homo sapiens arylsulfatase D (ARSD), transcript variant 1, mRNA [NM_001669]	chrX:2822073-2822014	hs|Xp22.33
A_33_P3321382	0.0484861	0.019161	2.53045	0.01161	0.887991	1	CNTNAP3B	TRUE	TRUE	FALSE	ENST00000341990				728577	contactin associated protein family member 3B	ENST00000341990		GO:0007155(cell adhesion)|GO:0016021(integral component of membrane)	contactin associated protein family member 3B [Source:HGNC Symbol;Acc:HGNC:32035] [ENST00000341990]	chr9:43876220-43876279	hs|9p11.2
A_24_P788878	0.0462586	0.0182766	2.53102	0.0116195	0.887991	1	C2CD4B	TRUE	FALSE	FALSE	NM_001007595	NM_001007595	NM_001007595	Hs.144372	388125	C2 calcium dependent domain containing 4B	ENST00000380392	THC2647275	GO:0002528(regulation of vascular permeability involved in acute inflammatory response)|GO:0002675(positive regulation of acute inflammatory response)|GO:0005634(nucleus)|GO:0030155(regulation of cell adhesion)	Homo sapiens C2 calcium dependent domain containing 4B (C2CD4B), mRNA [NM_001007595]	chr15:62455837-62455778	hs|15q22.2
A_33_P3278764	0.0318389	0.0125786	2.5312	0.0116216	0.887991	1	LOC100132078	FALSE	FALSE	FALSE	NR_046085	NR_046085	NR_046085	Hs.672662	100132078	uncharacterized LOC100132078	ENST00000528614	THC2610178		Homo sapiens uncharacterized LOC100132078 (LOC100132078), long non-coding RNA [NR_046085]	chr11:111285026-111284967	hs|11q23.1
A_21_P0005092	0.0292011	0.0115408	2.53025	0.0116495	0.887991	1	LINC01615	FALSE	FALSE	FALSE	NR_132623	NR_132623	NR_132623	Hs.364166	101929484	long intergenic non-protein coding RNA 1615	ENST00000439703	THC2630936		Homo sapiens long intergenic non-protein coding RNA 1615 (LINC01615), transcript variant 2, long non-coding RNA [NR_132623]	chr6:169562796-169558551	hs|6q27
A_21_P0000547	0.0428175	0.0169334	2.52859	0.0116759	0.887991	1	TNIK	TRUE	TRUE	FALSE	NR_027767	NR_027767	NR_027767	Hs.34024	23043	TRAF2 and NCK interacting kinase	ENST00000465393	THC2498942	GO:0000165(MAPK cascade)|GO:0001934(positive regulation of protein phosphorylation)|GO:0004672(protein kinase activity)|GO:0004674(protein serine/threonine kinase activity)|GO:0005515(protein binding)|GO:0005524(ATP binding)|GO:0005634(nucleus)|GO:0005654(nucleoplasm)|GO:0005737(cytoplasm)|GO:0005829(cytosol)|GO:0005856(cytoskeleton)|GO:0006468(protein phosphorylation)|GO:0007010(cytoskeleton org…	Homo sapiens TRAF2 and NCK interacting kinase (TNIK), transcript variant 9, non-coding RNA [NR_027767]	chr3:171087432-171064972	hs|3q26.31
A_33_P3287338	-0.057198	0.0226277	-2.52778	0.0116983	0.887991	1	IL6ST	TRUE	TRUE	FALSE	NM_001190981	NM_001190981	NM_001190981	Hs.532082	3572	interleukin 6 cytokine family signal transducer	ENST00000381293	NP1400574	GO:0002675(positive regulation of acute inflammatory response)|GO:0002821(positive regulation of adaptive immune response)|GO:0004896(cytokine receptor activity)|GO:0004897(ciliary neurotrophic factor receptor activity)|GO:0004915(interleukin-6 receptor activity)|GO:0004921(interleukin-11 receptor activity)|GO:0004923(leukemia inhibitory factor receptor activity)|GO:0004924(oncostatin-M receptor …	Homo sapiens interleukin 6 cytokine family signal transducer (IL6ST), transcript variant 3, mRNA [NM_001190981]	chr5:55256322-55256263	hs|5q11.2
A_23_P30122	-0.019786	0.0078244	-2.52876	0.0117034	0.887991	1	IL2	TRUE	FALSE	FALSE	NM_000586	NM_000586	NM_000586	Hs.89679	3558	interleukin 2	ENST00000477645	NP238258	GO:0001933(negative regulation of protein phosphorylation)|GO:0002250(adaptive immune response)|GO:0002366(leukocyte activation involved in immune response)|GO:0002639(positive regulation of immunoglobulin production)|GO:0002903(negative regulation of B cell apoptotic process)|GO:0005125(cytokine activity)|GO:0005134(interleukin-2 receptor binding)|GO:0005515(protein binding)|GO:0005576(extracell…	Homo sapiens interleukin 2 (IL2), mRNA [NM_000586]	chr4:123374948-123374889	hs|4q27
A_24_P74070	0.0415136	0.0164201	2.52822	0.0117253	0.887991	1	PARD6G	TRUE	FALSE	FALSE	NM_032510	NM_032510	NM_032510	Hs.654920	84552	par-6 family cell polarity regulator gamma	ENST00000353265	THC2471417	GO:0005080(protein kinase C binding)|GO:0005515(protein binding)|GO:0005634(nucleus)|GO:0005829(cytosol)|GO:0005886(plasma membrane)|GO:0005923(bicellular tight junction)|GO:0005938(cell cortex)|GO:0007098(centrosome cycle)|GO:0007163(establishment or maintenance of cell polarity)|GO:0016324(apical plasma membrane)|GO:0032991(protein-containing complex)|GO:0051301(cell division)|GO:0060341(regula…	Homo sapiens par-6 family cell polarity regulator gamma (PARD6G), mRNA [NM_032510]	chr18:77915404-77915345	hs|18q23
A_24_P374586	-0.0448138	0.0177344	-2.52694	0.0117257	0.887991	1	PMS2	TRUE	FALSE	FALSE	NM_000535	NM_000535	NM_000535	Hs.632637	5395	PMS1 homolog 2, mismatch repair system component	ENST00000529061	NP709264	GO:0003677(DNA binding)|GO:0003697(single-stranded DNA binding)|GO:0004519(endonuclease activity)|GO:0005515(protein binding)|GO:0005524(ATP binding)|GO:0005634(nucleus)|GO:0005654(nucleoplasm)|GO:0005829(cytosol)|GO:0005886(plasma membrane)|GO:0006298(mismatch repair)|GO:0009410(response to xenobiotic stimulus)|GO:0016446(somatic hypermutation of immunoglobulin genes)|GO:0016887(ATP hydrolysis a…	Homo sapiens PMS1 homolog 2, mismatch repair system component (PMS2), transcript variant 1, mRNA [NM_000535]	chr7:6043422-6043363	hs|7p22.1
A_21_P0002667	0.0329992	0.0130564	2.52744	0.0117382	0.887991	1		FALSE	FALSE	FALSE	lnc-ST3GAL5-1:1									BROAD Institute lincRNA (XLOC_002192), lincRNA [TCONS_00005192]	chr2:86130520-86130461	hs|2p11.2
A_33_P3288574	0.038152	0.0150902	2.52826	0.0117392	0.887991	1	KRTAP10-11	TRUE	FALSE	FALSE	NM_198692	NM_198692	NM_198692	Hs.58076	386678	keratin associated protein 10-11	ENST00000334670		GO:0005515(protein binding)|GO:0005829(cytosol)|GO:0045095(keratin filament)	Homo sapiens keratin associated protein 10-11 (KRTAP10-11), mRNA [NM_198692]	chr21:46067508-46067567	hs|21q22.3
A_21_P0003452	0.0343248	0.0135814	2.52734	0.0117474	0.887991	1		FALSE	FALSE	FALSE	ENST00000503085						ENST00000503085			novel transcript [ENST00000503085]	chr4:25866688-25866629	hs|4p15.2
A_23_P319232	0.031545	0.0124873	2.52618	0.0117679	0.887991	1	PHF24	TRUE	FALSE	FALSE	NM_001347982	NM_001347982	NM_001347982	Hs.7989	23349	PHD finger protein 24	ENST00000242315	THC2602404	GO:0005515(protein binding)|GO:0007214(gamma-aminobutyric acid signaling pathway)|GO:0008277(regulation of G protein-coupled receptor signaling pathway)|GO:0032228(regulation of synaptic transmission, GABAergic)|GO:0046872(metal ion binding)|GO:0050966(detection of mechanical stimulus involved in sensory perception of pain)	Homo sapiens PHD finger protein 24 (PHF24), transcript variant 5, mRNA [NM_001347982]	chr9:34982129-34982188	hs|9p13.3
A_21_P0008543	0.0301486	0.011935	2.52607	0.011785	0.887991	1	LOC105370564	FALSE	FALSE	FALSE	XR_944026	XR_944026	XR_944026		105370564	uncharacterized LOC105370564				PREDICTED: Homo sapiens uncharacterized LOC105370564 (LOC105370564), transcript variant X1, ncRNA [XR_944026]	chr14:74675218-74675159	hs|14q24.3
A_23_P81018	0.0361337	0.0143101	2.52505	0.0118191	0.887991	1	PDHA2	TRUE	TRUE	FALSE	NM_005390	NM_005390	NM_005390	Hs.131361	5161	pyruvate dehydrogenase E1 subunit alpha 2	ENST00000295266	THC2493082	GO:0004739(pyruvate dehydrogenase (acetyl-transferring) activity)|GO:0005515(protein binding)|GO:0005634(nucleus)|GO:0005730(nucleolus)|GO:0005739(mitochondrion)|GO:0005759(mitochondrial matrix)|GO:0006006(glucose metabolic process)|GO:0006086(acetyl-CoA biosynthetic process from pyruvate)|GO:0006090(pyruvate metabolic process)|GO:0006099(tricarboxylic acid cycle)|GO:0034604(pyruvate dehydrogenas…	Homo sapiens pyruvate dehydrogenase E1 subunit alpha 2 (PDHA2), mRNA; nuclear gene for mitochondrial product [NM_005390]	chr4:96762468-96762527	hs|4q22.3
A_24_P365526	-0.0599803	0.0237656	-2.52383	0.0118288	0.887991	1	HCK	TRUE	FALSE	FALSE	NM_002110	NM_002110	NM_002110	Hs.655210	3055	HCK proto-oncogene, Src family tyrosine kinase	ENST00000375862	THC2462112	GO:0001784(phosphotyrosine residue binding)|GO:0002522(leukocyte migration involved in immune response)|GO:0002758(innate immune response-activating signal transduction)|GO:0002862(negative regulation of inflammatory response to antigenic stimulus)|GO:0004713(protein tyrosine kinase activity)|GO:0004714(transmembrane receptor protein tyrosine kinase activity)|GO:0004715(non-membrane spanning prot…	Homo sapiens HCK proto-oncogene, Src family tyrosine kinase (HCK), transcript variant 1, mRNA [NM_002110]	chr20:30676400-30681677	hs|20q11.21
A_33_P3386067	-0.0305881	0.0121161	-2.52459	0.0118299	0.887991	1	EBF3	TRUE	TRUE	FALSE	NM_001375380	NM_001375380	NM_001375380		253738	EBF transcription factor 3	ENST00000675373	THC2624565	GO:0000785(chromatin)|GO:0000978(RNA polymerase II cis-regulatory region sequence-specific DNA binding)|GO:0000981(DNA-binding transcription factor activity, RNA polymerase II-specific)|GO:0005634(nucleus)|GO:0006357(regulation of transcription by RNA polymerase II)|GO:0045893(positive regulation of transcription, DNA-templated)|GO:0046872(metal ion binding)	Homo sapiens EBF transcription factor 3 (EBF3), transcript variant 1, mRNA [NM_001375380]	chr10:131637405-131637347	hs|10q26.3
A_21_P0006284	-0.0311738	0.0123516	-2.52386	0.0118497	0.887991	1	LNCARSR	FALSE	FALSE	FALSE	ENST00000413352				102723932	lncRNA regulator of Akt signaling associated with HCC and RCC	ENST00000413352			lncRNA regulator of Akt signaling associated with HCC and RCC [Source:HGNC Symbol;Acc:HGNC:53864] [ENST00000413352]	chr9:82132765-82132706	hs|9q21.31
A_23_P215060	0.0416817	0.0165195	2.52319	0.011877	0.887991	1	PODXL	TRUE	TRUE	FALSE	NM_001018111	NM_001018111	NM_001018111	Hs.744213	5420	podocalyxin like	ENST00000378555	THC2604997	GO:0001726(ruffle)|GO:0005515(protein binding)|GO:0005615(extracellular space)|GO:0005730(nucleolus)|GO:0005737(cytoplasm)|GO:0005886(plasma membrane)|GO:0005887(integral component of plasma membrane)|GO:0007155(cell adhesion)|GO:0007162(negative regulation of cell adhesion)|GO:0016324(apical plasma membrane)|GO:0016477(cell migration)|GO:0022408(negative regulation of cell-cell adhesion)|GO:0030…	Homo sapiens podocalyxin like (PODXL), transcript variant 1, mRNA [NM_001018111]	chr7:131185194-131185135	hs|7q32.3
A_23_P106194	0.0866298	0.0343545	2.52164	0.0118997	0.887991	1	FOS	TRUE	TRUE	FALSE	NM_005252	NM_005252	NM_005252	Hs.25647	2353	Fos proto-oncogene, AP-1 transcription factor subunit	ENST00000555347	THC2544585	GO:0000785(chromatin)|GO:0000976(transcription cis-regulatory region binding)|GO:0000978(RNA polymerase II cis-regulatory region sequence-specific DNA binding)|GO:0000979(RNA polymerase II core promoter sequence-specific DNA binding)|GO:0000981(DNA-binding transcription factor activity, RNA polymerase II-specific)|GO:0001228(DNA-binding transcription activator activity, RNA polymerase II-specific…	Homo sapiens Fos proto-oncogene, AP-1 transcription factor subunit (FOS), mRNA [NM_005252]	chr14:75748214-75748273	hs|14q24.3
A_33_P3372207	0.034459	0.0136646	2.52177	0.0119203	0.887991	1		FALSE	FALSE	FALSE											chr1:182151875-182151816	hs|1q25.3
A_23_P101093	0.0281031	0.0111481	2.5209	0.0119215	0.887991	1	COPZ2	TRUE	TRUE	FALSE	NM_016429	NM_016429	NM_016429	Hs.408434	51226	COPI coat complex subunit zeta 2	ENST00000612370	THC2473709	GO:0000139(Golgi membrane)|GO:0005789(endoplasmic reticulum membrane)|GO:0005801(cis-Golgi network)|GO:0005829(cytosol)|GO:0006886(intracellular protein transport)|GO:0006890(retrograde vesicle-mediated transport, Golgi to endoplasmic reticulum)|GO:0006891(intra-Golgi vesicle-mediated transport)|GO:0030126(COPI vesicle coat)|GO:0030133(transport vesicle)|GO:0033116(endoplasmic reticulum-Golgi int…	Homo sapiens COPI coat complex subunit zeta 2 (COPZ2), mRNA [NM_016429]	chr17:46105838-46103783	hs|17q21.32
A_21_P0002302	0.0292529	0.0116	2.52181	0.0119306	0.887991	1		FALSE	FALSE	FALSE	lnc-GPD2-3:1									BROAD Institute lincRNA (XLOC_001716), lincRNA [TCONS_00003910]	chr2:156844305-156844364	hs|2q24.1
A_21_P0009725	-0.0290711	0.0115328	-2.52073	0.0119546	0.887991	1		FALSE	FALSE	FALSE	lnc-IGFL1-1:4									BROAD Institute lincRNA (XLOC_013100), lincRNA [TCONS_00027059]	chr19:46718629-46718688	hs|19q13.32
A_21_P0001292	0.0292447	0.0116143	2.51799	0.0120566	0.887991	1		FALSE	FALSE	FALSE	lnc-FOXD2-2:1									BROAD Institute lincRNA (XLOC_000179), lincRNA [TCONS_00000932]	chr1:48231409-48231468	hs|1p33
A_23_P45917	0.048545	0.019287	2.51697	0.0120692	0.887991	1	CKS1B	TRUE	TRUE	FALSE	NM_001826	NM_001826	NM_001826	Hs.374378	1163	CDC28 protein kinase regulatory subunit 1B	ENST00000477676	THC2614739	GO:0000307(cyclin-dependent protein kinase holoenzyme complex)|GO:0005515(protein binding)|GO:0005654(nucleoplasm)|GO:0007049(cell cycle)|GO:0007346(regulation of mitotic cell cycle)|GO:0019005(SCF ubiquitin ligase complex)|GO:0019901(protein kinase binding)|GO:0042393(histone binding)|GO:0043130(ubiquitin binding)|GO:0045737(positive regulation of cyclin-dependent protein serine/threonine kinase…	Homo sapiens CDC28 protein kinase regulatory subunit 1B (CKS1B), transcript variant 1, mRNA [NM_001826]	chr1:154951527-154951586	hs|1q21.3
A_33_P3256095	-0.0695321	0.0276307	-2.51648	0.0120705	0.887991	1	XLOC_l2_001324	FALSE	FALSE	FALSE	TCONS_l2_00001793							THC2572285		BROAD Institute lincRNA (XLOC_l2_001324), lincRNA [TCONS_l2_00001793]	chr1:222647359-222647300	hs|1q41
A_23_P89570	0.0541899	0.021547	2.51496	0.0121218	0.887991	1	ZMYND15	TRUE	TRUE	FALSE	NM_032265	NM_032265	NM_032265	Hs.47223	84225	zinc finger MYND-type containing 15	ENST00000433935	THC2475258	GO:0005634(nucleus)|GO:0005737(cytoplasm)|GO:0007286(spermatid development)|GO:0042826(histone deacetylase binding)|GO:0045892(negative regulation of transcription, DNA-templated)|GO:0046872(metal ion binding)	Homo sapiens zinc finger MYND-type containing 15 (ZMYND15), transcript variant 2, mRNA [NM_032265]	chr17:4649299-4649358	hs|17p13.2
A_23_P342585	-0.0290038	0.0115313	-2.51521	0.0121517	0.887991	1	RIMS1	TRUE	FALSE	FALSE	ENST00000370419				22999	regulating synaptic membrane exocytosis 1	ENST00000370419		GO:0003723(RNA binding)|GO:0005515(protein binding)|GO:0005829(cytosol)|GO:0005886(plasma membrane)|GO:0006886(intracellular protein transport)|GO:0007601(visual perception)|GO:0010628(positive regulation of gene expression)|GO:0016079(synaptic vesicle exocytosis)|GO:0017156(calcium-ion regulated exocytosis)|GO:0030154(cell differentiation)|GO:0030695(GTPase regulator activity)|GO:0031267(small G…	regulating synaptic membrane exocytosis 1 [Source:HGNC Symbol;Acc:HGNC:17282] [ENST00000370419]	chr6:72972875-72972934	hs|6q13
A_21_P0005929	0.0417141	0.0165866	2.51493	0.012153	0.887991	1	LOC105379300	FALSE	FALSE	FALSE	XR_949536	XR_949536	XR_949536		105379300	uncharacterized LOC105379300				PREDICTED: Homo sapiens uncharacterized LOC105379300 (LOC105379300), transcript variant X1, ncRNA [XR_949536]	chr8:19103822-19103881	hs|8p21.3
A_33_P3343206	-0.0713447	0.0283794	-2.51396	0.0121558	0.887991	1		FALSE	FALSE	FALSE	ENST00000624628		AK128836	Hs.520384			ENST00000624628	THC2481823		novel piRNA host transcript [ENST00000624628]	chr7:56893111-56893052	hs|7p11.2
A_24_P355720	-0.0394426	0.0156923	-2.51351	0.0121945	0.887991	1	FGF4	TRUE	TRUE	FALSE	NM_002007	NM_002007	NM_002007	Hs.1755	2249	fibroblast growth factor 4	ENST00000538040	THC2485936	GO:0001502(cartilage condensation)|GO:0001934(positive regulation of protein phosphorylation)|GO:0005104(fibroblast growth factor receptor binding)|GO:0005576(extracellular region)|GO:0005615(extracellular space)|GO:0005737(cytoplasm)|GO:0007165(signal transduction)|GO:0007267(cell-cell signaling)|GO:0008083(growth factor activity)|GO:0008201(heparin binding)|GO:0008284(positive regulation of cel…	Homo sapiens fibroblast growth factor 4 (FGF4), mRNA [NM_002007]	chr11:69588188-69588129	hs|11q13.3
A_21_P0001849	0.0397065	0.0157963	2.51366	0.0122013	0.887991	1	LINC00486	TRUE	TRUE	FALSE	NR_027099	NR_027099	NR_027099	Hs.434660	285045	long intergenic non-protein coding RNA 486	ENST00000424364	THC2613258		Homo sapiens long intergenic non-protein coding RNA 486 (LINC00486), transcript variant 2, long non-coding RNA [NR_027099]	chr2:33108020-33108079	hs|2p22.3
A_23_P55518	0.0582661	0.0231995	2.51153	0.0122495	0.887991	1	SMAD7	TRUE	FALSE	FALSE	NM_005904	NM_005904	NM_005904	Hs.465087	4092	SMAD family member 7	ENST00000545051	THC2470916	GO:0000122(negative regulation of transcription by RNA polymerase II)|GO:0000785(chromatin)|GO:0001650(fibrillar center)|GO:0001657(ureteric bud development)|GO:0002725(negative regulation of T cell cytokine production)|GO:0003677(DNA binding)|GO:0005515(protein binding)|GO:0005518(collagen binding)|GO:0005634(nucleus)|GO:0005654(nucleoplasm)|GO:0005737(cytoplasm)|GO:0005813(centrosome)|GO:000582…	Homo sapiens SMAD family member 7 (SMAD7), transcript variant 1, mRNA [NM_005904]	chr18:46446841-46446782	hs|18q21.1
A_23_P217609	0.111942	0.0445783	2.51114	0.0122552	0.887991	1	RPL36A	TRUE	FALSE	FALSE	NM_021029	NM_021029	NM_021029	Hs.432485	6173	ribosomal protein L36a	ENST00000372849	THC2465210	GO:0002181(cytoplasmic translation)|GO:0003723(RNA binding)|GO:0003735(structural constituent of ribosome)|GO:0005515(protein binding)|GO:0005783(endoplasmic reticulum)|GO:0005829(cytosol)|GO:0005840(ribosome)|GO:0005886(plasma membrane)|GO:0006412(translation)|GO:0022625(cytosolic large ribosomal subunit)|GO:0022626(cytosolic ribosome)|GO:0042788(polysomal ribosome)	Homo sapiens ribosomal protein L36a (RPL36A), mRNA [NM_021029]	chrX:100650439-100650768	hs|Xq22.1
A_33_P3259587	-0.0282325	0.0112361	-2.51265	0.0122641	0.887991	1	SCAND2P	TRUE	TRUE	FALSE	NR_003654	NR_003654	NR_003654	Hs.658114	54581	SCAN domain containing 2 pseudogene	ENST00000530891	NP1456384	GO:0000978(RNA polymerase II cis-regulatory region sequence-specific DNA binding)|GO:0000981(DNA-binding transcription factor activity, RNA polymerase II-specific)|GO:0003674(molecular_function)|GO:0005575(cellular_component)|GO:0005634(nucleus)|GO:0006357(regulation of transcription by RNA polymerase II)|GO:0008150(biological_process)	Homo sapiens SCAN domain containing 2 pseudogene (SCAND2P), transcript variant 2, non-coding RNA [NR_003654]	chr15:85175400-85175459	hs|15q25.2
A_33_P3353502	-0.0306088	0.0121933	-2.51029	0.0122812	0.887991	1	PLCB4	TRUE	FALSE	FALSE	NM_182797	NM_182797	NM_182797	Hs.472101	5332	phospholipase C beta 4	ENST00000414679	THC2742804	GO:0004435(phosphatidylinositol phospholipase C activity)|GO:0004629(phospholipase C activity)|GO:0005509(calcium ion binding)|GO:0005515(protein binding)|GO:0005634(nucleus)|GO:0005790(smooth endoplasmic reticulum)|GO:0005829(cytosol)|GO:0007186(G protein-coupled receptor signaling pathway)|GO:0014069(postsynaptic density)|GO:0016042(lipid catabolic process)|GO:0030425(dendrite)|GO:0048015(phosp…	Homo sapiens phospholipase C beta 4 (PLCB4), transcript variant 2, mRNA [NM_182797]	chr20:9319625-9319684	hs|20p12.2
A_21_P0007378	0.0284771	0.0113459	2.50991	0.0123361	0.887991	1	LINC02720	FALSE	FALSE	FALSE	NR_120570	NR_120570	NR_120570	Hs.547927	101928944	long intergenic non-protein coding RNA 2720	ENST00000526840	THC2605457		Homo sapiens long intergenic non-protein coding RNA 2720 (LINC02720), long non-coding RNA [NR_120570]	chr11:80473388-80473329	hs|11q14.1
A_24_P392958	-0.0372758	0.0148587	-2.50869	0.0123544	0.887991	1	TBC1D20	TRUE	FALSE	FALSE	NM_144628	NM_144628	NM_144628	Hs.590876	128637	TBC1 domain family member 20	ENST00000680106	THC2491983	GO:0001675(acrosome assembly)|GO:0005096(GTPase activator activity)|GO:0005515(protein binding)|GO:0005783(endoplasmic reticulum)|GO:0005789(endoplasmic reticulum membrane)|GO:0006888(endoplasmic reticulum to Golgi vesicle-mediated transport)|GO:0007030(Golgi organization)|GO:0019068(virion assembly)|GO:0030173(integral component of Golgi membrane)|GO:0031267(small GTPase binding)|GO:0031965(nucl…	Homo sapiens TBC1 domain family member 20 (TBC1D20), transcript variant 1, mRNA [NM_144628]	chr20:416773-416714	hs|20p13
A_24_P417526	-0.0645497	0.0257284	-2.50889	0.0123659	0.887991	1	FRG1BP	FALSE	FALSE	FALSE	NR_003579	NR_003579	NR_003579	Hs.653099	284802	FSHD region gene 1 family member B, pseudogene	ENST00000278882	THC2517371		Homo sapiens FSHD region gene 1 family member B, pseudogene (FRG1BP), transcript variant 2, non-coding RNA [NR_003579]	chr20:29625889-29625948	hs|20q11.21
A_33_P3369446	0.036452	0.0145346	2.50794	0.0123959	0.887991	1		FALSE	FALSE	FALSE	ENST00000430844		AK123300	Hs.730333			ENST00000430844	THC2513440		novel transcript, antisense to ZNF12 [ENST00000430844]	chr7:6713173-6713232	hs|7p22.1
A_21_P0001660	0.0319812	0.012754	2.50754	0.0124056	0.887991	1	LINC02780	FALSE	FALSE	FALSE	ENST00000641078	XR_946892	XR_946892	Hs.568610	105376673	long intergenic non-protein coding RNA 2780	ENST00000641078			long intergenic non-protein coding RNA 2780 [Source:HGNC Symbol;Acc:HGNC:54300] [ENST00000641078]	chr1:4058158-4058217	hs|1p36.32
A_24_P365807	0.0489855	0.0195416	2.50673	0.0124132	0.887991	1	EFNB1	TRUE	TRUE	FALSE	NM_004429	NM_004429	NM_004429	Hs.144700	1947	ephrin B1	ENST00000204961	THC2466060	GO:0001755(neural crest cell migration)|GO:0005515(protein binding)|GO:0005634(nucleus)|GO:0005737(cytoplasm)|GO:0005886(plasma membrane)|GO:0005887(integral component of plasma membrane)|GO:0007155(cell adhesion)|GO:0007267(cell-cell signaling)|GO:0007411(axon guidance)|GO:0009880(embryonic pattern specification)|GO:0031295(T cell costimulation)|GO:0042102(positive regulation of T cell prolifera…	Homo sapiens ephrin B1 (EFNB1), mRNA [NM_004429]	chrX:68061833-68061892	hs|Xq13.1
A_21_P0001018	-0.0595963	0.0237812	-2.50602	0.0124315	0.887991	1	LOC107985522	FALSE	FALSE	FALSE	XR_001737690	XR_001737690	XR_001737690		107985522	uncharacterized LOC107985522		THC2579624		PREDICTED: Homo sapiens uncharacterized LOC107985522 (LOC107985522), ncRNA [XR_001737690]	chr1:144505270-144505211	hs|1q21.1
A_24_P24142	-0.0618157	0.0246667	-2.50603	0.0124389	0.887991	1		FALSE	FALSE	FALSE	ENST00000433054						ENST00000433054			ribosomal protein S2 pseudogene 18 [Source:HGNC Symbol;Acc:HGNC:36449] [ENST00000433054]	chr2:174162659-174162718	hs|2q31.1
A_21_P0005782	0.0419753	0.0167354	2.50817	0.0124436	0.887991	1		FALSE	FALSE	FALSE	lnc-ERICH1-2:5									BROAD Institute lincRNA (XLOC_006972), lincRNA [TCONS_00014899]	chr8:1236462-1236403	hs|8p23.3
A_23_P311780	0.0402302	0.0160506	2.50646	0.0124565	0.887991	1	LYPD4	TRUE	FALSE	FALSE	NM_173506	NM_173506	NM_173506	Hs.98660	147719	LY6/PLAUR domain containing 4	ENST00000609812	THC2488576	GO:0005576(extracellular region)|GO:0005886(plasma membrane)|GO:0044853(plasma membrane raft)|GO:0046658(anchored component of plasma membrane)	Homo sapiens LY6/PLAUR domain containing 4 (LYPD4), transcript variant 1, mRNA [NM_173506]	chr19:42341204-42341148	hs|19q13.2
A_24_P322474	0.0742898	0.0296619	2.50455	0.012481	0.887991	1	PDE4A	TRUE	TRUE	FALSE	NM_006202	NM_006202	NM_006202	Hs.89901	5141	phosphodiesterase 4A	ENST00000380702	THC2470913	GO:0004114(3',5'-cyclic-nucleotide phosphodiesterase activity)|GO:0004115(3',5'-cyclic-AMP phosphodiesterase activity)|GO:0005515(protein binding)|GO:0005634(nucleus)|GO:0005654(nucleoplasm)|GO:0005829(cytosol)|GO:0005886(plasma membrane)|GO:0006198(cAMP catabolic process)|GO:0007165(signal transduction)|GO:0007186(G protein-coupled receptor signaling pathway)|GO:0007608(sensory perception of sme…	Homo sapiens phosphodiesterase 4A (PDE4A), transcript variant 4, mRNA [NM_006202]	chr19:10580226-10580285	hs|19p13.2
A_23_P394836	-0.0582504	0.0232616	-2.50415	0.0124952	0.887991	1	INF2	TRUE	TRUE	FALSE	NM_022489	NM_022489	NM_022489	Hs.24956	64423	inverted formin 2	ENST00000617571	NP1471009	GO:0003779(actin binding)|GO:0030036(actin cytoskeleton organization)|GO:0031267(small GTPase binding)|GO:0048471(perinuclear region of cytoplasm)|GO:0090140(regulation of mitochondrial fission)	Homo sapiens inverted formin 2 (INF2), transcript variant 1, mRNA [NM_022489]	chr14:105185512-105185589	hs|14q32.33
A_21_P0005733	0.032089	0.012825	2.50207	0.0125678	0.887991	1		FALSE	FALSE	FALSE	ENST00000654638	XR_929129	XR_929129				ENST00000654638			novel transcript [ENST00000654638]	chr8:86446749-86446808	hs|8q21.2
A_32_P75299	0.0544253	0.0217529	2.50198	0.0125735	0.887991	1	TOMM5	TRUE	TRUE	FALSE	NM_001134484	NM_001134484	NM_001134484	Hs.130774	401505	translocase of outer mitochondrial membrane 5	ENST00000544379	THC2666162	GO:0005739(mitochondrion)|GO:0005741(mitochondrial outer membrane)|GO:0005742(mitochondrial outer membrane translocase complex)|GO:0006626(protein targeting to mitochondrion)|GO:0016021(integral component of membrane)	Homo sapiens translocase of outer mitochondrial membrane 5 (TOMM5), transcript variant 3, mRNA; nuclear gene for mitochondrial product [NM_001134484]	chr9:37588890-37588831	hs|9p13.2
A_23_P121265	-0.0502162	0.0200724	-2.50175	0.0125815	0.887991	1	TWF2	TRUE	FALSE	FALSE	NM_007284	NM_007284	NM_007284	Hs.436439	11344	twinfilin actin binding protein 2	ENST00000499914	THC2695624	GO:0003723(RNA binding)|GO:0003785(actin monomer binding)|GO:0005080(protein kinase C binding)|GO:0005515(protein binding)|GO:0005524(ATP binding)|GO:0005546(phosphatidylinositol-4,5-bisphosphate binding)|GO:0005737(cytoplasm)|GO:0005884(actin filament)|GO:0010591(regulation of lamellipodium assembly)|GO:0010592(positive regulation of lamellipodium assembly)|GO:0010976(positive regulation of neur…	Homo sapiens twinfilin actin binding protein 2 (TWF2), mRNA [NM_007284]	chr3:52264904-52264046	hs|3p21.2
A_23_P131299	-0.0442351	0.017688	-2.50085	0.0126184	0.887991	1	ZFAND2B	TRUE	TRUE	FALSE	NM_138802	NM_138802	NM_138802	Hs.534540	130617	zinc finger AN1-type containing 2B	ENST00000489197	THC2522861	GO:0005515(protein binding)|GO:0005737(cytoplasm)|GO:0005783(endoplasmic reticulum)|GO:0005789(endoplasmic reticulum membrane)|GO:0006616(SRP-dependent cotranslational protein targeting to membrane, translocation)|GO:0008270(zinc ion binding)|GO:0031225(anchored component of membrane)|GO:0036435(K48-linked polyubiquitin modification-dependent protein binding)|GO:0043130(ubiquitin binding)|GO:0043…	Homo sapiens zinc finger AN1-type containing 2B (ZFAND2B), transcript variant 1, mRNA [NM_138802]	chr2:220072672-220072731	hs|2q35
A_33_P3287303	0.0307798	0.0123069	2.50102	0.0126227	0.887991	1	ASCL4	TRUE	TRUE	FALSE	NM_203436	NM_203436	NM_203436	Hs.149910	121549	achaete-scute family bHLH transcription factor 4	ENST00000342331	THC2485888	GO:0000785(chromatin)|GO:0000977(RNA polymerase II transcription regulatory region sequence-specific DNA binding)|GO:0000981(DNA-binding transcription factor activity, RNA polymerase II-specific)|GO:0005515(protein binding)|GO:0005575(cellular_component)|GO:0006357(regulation of transcription by RNA polymerase II)|GO:0043588(skin development)|GO:0046983(protein dimerization activity)|GO:0090575(R…	Homo sapiens achaete-scute family bHLH transcription factor 4 (ASCL4), mRNA [NM_203436]	chr12:108170247-108170306	hs|12q23.3
A_33_P3220612	-0.0408251	0.0163281	-2.5003	0.0126312	0.887991	1	FAM89B	TRUE	FALSE	FALSE	NM_001098784	NM_001098784	NM_001098784	Hs.731854	23625	family with sequence similarity 89 member B	ENST00000449319	THC2494467	GO:0001222(transcription corepressor binding)|GO:0005737(cytoplasm)|GO:0030010(establishment of cell polarity)|GO:0030027(lamellipodium)|GO:0030335(positive regulation of cell migration)|GO:0030512(negative regulation of transforming growth factor beta receptor signaling pathway)|GO:0060392(negative regulation of SMAD protein signal transduction)	Homo sapiens family with sequence similarity 89 member B (FAM89B), transcript variant 3, mRNA [NM_001098784]	chr11:65341435-65341494	hs|11q13.1
A_33_P3401119	-0.0309083	0.0123563	-2.50141	0.0126361	0.887991	1	NUTM2G	FALSE	FALSE	FALSE	NM_001170741	NM_001170741	NM_001170741	Hs.652383	441457	NUT family member 2G	ENST00000442076	NP1250245		Homo sapiens NUT family member 2G (NUTM2G), transcript variant 2, mRNA [NM_001170741]	chr9:99700214-99700273	hs|9q22.33
A_23_P342751	0.0326047	0.0130423	2.49991	0.0126795	0.887991	1	LOC102723968	FALSE	FALSE	FALSE	NR_130763	NR_130763	NR_130763	Hs.551671	102723968	uncharacterized LOC102723968	ENST00000607822	NP498559		Homo sapiens uncharacterized LOC102723968 (LOC102723968), long non-coding RNA [NR_130763]	chr13:64403089-64403030	hs|13q21.31
A_21_P0008110	0.0399626	0.0159951	2.49842	0.012709	0.887991	1	CLYBL	TRUE	TRUE	FALSE	NM_001393361	NM_001393361	NM_001393361		171425	citramalyl-CoA lyase		THC2486969	GO:0000287(magnesium ion binding)|GO:0004474(malate synthase activity)|GO:0005739(mitochondrion)|GO:0016787(hydrolase activity)|GO:0047777((S)-citramalyl-CoA lyase activity)|GO:0070207(protein homotrimerization)|GO:0106064(regulation of cobalamin metabolic process)|GO:0106121(positive regulation of cobalamin metabolic process)	Homo sapiens citramalyl-CoA lyase (CLYBL), transcript variant 8, mRNA; nuclear gene for mitochondrial product [NM_001393361]	chr13:100560375-100560434	hs|13q32.3
A_19_P00319413	0.0434769	0.0174024	2.49833	0.0127129	0.887991	1		FALSE	FALSE	FALSE	ENST00000658837	XR_949654	XR_949654				ENST00000658837	THC2650217		novel transcript [ENST00000658837]	chr8:32902019-32902078	hs|8p12
A_23_P62999	0.031387	0.0125634	2.49829	0.0127336	0.887991	1	EXTL1	TRUE	TRUE	FALSE	NM_004455	NM_004455	NM_004455	Hs.150956	2134	exostosin like glycosyltransferase 1	ENST00000374280	THC2464836	GO:0001501(skeletal system development)|GO:0005515(protein binding)|GO:0005789(endoplasmic reticulum membrane)|GO:0005794(Golgi apparatus)|GO:0006486(protein glycosylation)|GO:0008375(acetylglucosaminyltransferase activity)|GO:0015020(glucuronosyltransferase activity)|GO:0016021(integral component of membrane)|GO:0016757(glycosyltransferase activity)|GO:0050508(glucuronosyl-N-acetylglucosaminyl-p…	Homo sapiens exostosin like glycosyltransferase 1 (EXTL1), mRNA [NM_004455]	chr1:26362746-26362805	hs|1p36.11
A_24_P92558	-0.0310736	0.0124427	-2.49734	0.0127818	0.887991	1	ZNF674	TRUE	FALSE	FALSE	NM_001039891	NM_001039891	NM_001039891	Hs.636105	641339	zinc finger protein 674	ENST00000414387	THC2482544	GO:0000122(negative regulation of transcription by RNA polymerase II)|GO:0000977(RNA polymerase II transcription regulatory region sequence-specific DNA binding)|GO:0000981(DNA-binding transcription factor activity, RNA polymerase II-specific)|GO:0001227(DNA-binding transcription repressor activity, RNA polymerase II-specific)|GO:0005634(nucleus)|GO:0006357(regulation of transcription by RNA poly…	Homo sapiens zinc finger protein 674 (ZNF674), transcript variant 1, mRNA [NM_001039891]	chrX:46359498-46359439	hs|Xp11.3
A_21_P0000142	-0.0507529	0.0203294	-2.49653	0.012782	0.887991	1	RNF103	TRUE	FALSE	FALSE	NM_001198952	NM_001198952	NM_001198952	Hs.469199	7844	ring finger protein 103	ENST00000465629	THC2605002	GO:0004842(ubiquitin-protein transferase activity)|GO:0005515(protein binding)|GO:0005783(endoplasmic reticulum)|GO:0005789(endoplasmic reticulum membrane)|GO:0007417(central nervous system development)|GO:0016021(integral component of membrane)|GO:0016567(protein ubiquitination)|GO:0030433(ubiquitin-dependent ERAD pathway)|GO:0044322(endoplasmic reticulum quality control compartment)|GO:0046872(…	Homo sapiens ring finger protein 103 (RNF103), transcript variant 3, mRNA [NM_001198952]	chr2:86843657-86843598	hs|2p11.2
A_33_P3359344	-0.0550451	0.0220589	-2.49537	0.0128056	0.887991	1	FAAP20	TRUE	TRUE	FALSE	NM_001282670	NM_001282670	NM_001282670	Hs.107101	199990	FA core complex associated protein 20	ENST00000476803	THC2543765	GO:0005515(protein binding)|GO:0005654(nucleoplasm)|GO:0005694(chromosome)|GO:0006974(cellular response to DNA damage stimulus)|GO:0016604(nuclear body)|GO:0019985(translesion synthesis)|GO:0030054(cell junction)|GO:0031593(polyubiquitin modification-dependent protein binding)|GO:0036297(interstrand cross-link repair)|GO:0043130(ubiquitin binding)|GO:0043240(Fanconi anaemia nuclear complex)|GO:00…	Homo sapiens FA core complex associated protein 20 (FAAP20), transcript variant 6, mRNA [NM_001282670]	chr1:2125138-2125079	hs|1p36.33
A_32_P167239	0.0302958	0.0121409	2.49534	0.0128064	0.887991	1	AFAP1L1	TRUE	TRUE	FALSE	NM_152406	NM_152406	NM_152406	Hs.483793	134265	actin filament associated protein 1 like 1	ENST00000513665	THC2472547	GO:0002102(podosome)|GO:0005515(protein binding)|GO:0005829(cytosol)|GO:0017124(SH3 domain binding)|GO:0030054(cell junction)|GO:0042995(cell projection)	Homo sapiens actin filament associated protein 1 like 1 (AFAP1L1), transcript variant 1, mRNA [NM_152406]	chr5:148720325-148720384	hs|5q32
A_32_P111639	0.0286464	0.0114826	2.49476	0.0128639	0.887991	1	CHST9	TRUE	FALSE	FALSE	NM_031422	NM_031422	NM_031422	Hs.706552	83539	carbohydrate sulfotransferase 9	ENST00000580774	THC2474402	GO:0000139(Golgi membrane)|GO:0001537(N-acetylgalactosamine 4-O-sulfotransferase activity)|GO:0005576(extracellular region)|GO:0006790(sulfur compound metabolic process)|GO:0008146(sulfotransferase activity)|GO:0016021(integral component of membrane)|GO:0016051(carbohydrate biosynthetic process)|GO:0030166(proteoglycan biosynthetic process)|GO:0030203(glycosaminoglycan metabolic process)|GO:00302…	Homo sapiens carbohydrate sulfotransferase 9 (CHST9), transcript variant 1, mRNA [NM_031422]	chr18:24496126-24496067	hs|18q11.2
A_33_P3277679	0.0546204	0.0219055	2.49346	0.0129011	0.887991	1		FALSE	FALSE	FALSE											chr15:091576154-091576095	hs|15q26.1
A_33_P3366146	-0.048106	0.0192978	-2.49282	0.0129023	0.887991	1	SRSF5	TRUE	FALSE	FALSE	NM_001039465	NM_001039465	NM_001039465	Hs.632326	6430	serine and arginine rich splicing factor 5	ENST00000556647	THC2539172	GO:0000398(mRNA splicing, via spliceosome)|GO:0003723(RNA binding)|GO:0003729(mRNA binding)|GO:0005515(protein binding)|GO:0005654(nucleoplasm)|GO:0005730(nucleolus)|GO:0005829(cytosol)|GO:0006376(mRNA splice site selection)|GO:0006397(mRNA processing)|GO:0016607(nuclear speck)|GO:0032869(cellular response to insulin stimulus)|GO:0033120(positive regulation of RNA splicing)|GO:0043422(protein kin…	Homo sapiens serine and arginine rich splicing factor 5 (SRSF5), transcript variant 1, mRNA [NM_001039465]	chr14:70238119-70238178	hs|14q24.2
A_24_P713267	0.0278177	0.0111554	2.49365	0.0129077	0.887991	1		FALSE	FALSE	FALSE	ENST00000648739		AF401642	Hs.729117			ENST00000648739	THC2484556		solute carrier organic anion transporter family member 1B7 (putative) [Source:HGNC Symbol;Acc:HGNC:32934] [ENST00000648739]	chr12:21200025-21200083	hs|12p12.2
A_21_P0013795	0.0926761	0.0371877	2.49211	0.0129256	0.887991	1	RPL36A	TRUE	FALSE	FALSE	NM_021029	NM_021029	NM_021029	Hs.432485	6173	ribosomal protein L36a	ENST00000372849	THC2548785	GO:0002181(cytoplasmic translation)|GO:0003723(RNA binding)|GO:0003735(structural constituent of ribosome)|GO:0005515(protein binding)|GO:0005783(endoplasmic reticulum)|GO:0005829(cytosol)|GO:0005840(ribosome)|GO:0005886(plasma membrane)|GO:0006412(translation)|GO:0022625(cytosolic large ribosomal subunit)|GO:0022626(cytosolic ribosome)|GO:0042788(polysomal ribosome)	Homo sapiens ribosomal protein L36a (RPL36A), mRNA [NM_021029]	chrX:100650422-100650750	hs|Xq22.1
A_33_P3324949	0.0434365	0.0174291	2.49219	0.0129372	0.887991	1	IGF2BP2-AS1	TRUE	FALSE	FALSE	ENST00000296270		NR_027317	Hs.647949	646600	IGF2BP2 antisense RNA 1	ENST00000296270	THC2484692		IGF2BP2 antisense RNA 1 [Source:HGNC Symbol;Acc:HGNC:32674] [ENST00000296270]	chr3:185435895-185435954	hs|3q27.2
A_33_P3293798	-0.0751074	0.0301481	-2.49128	0.0129742	0.887991	1	KRTAP10-1	TRUE	FALSE	FALSE	NM_198691	NM_198691	NM_198691	Hs.688631	386677	keratin associated protein 10-1	ENST00000400375	THC2488766	GO:0005829(cytosol)|GO:0045095(keratin filament)	Homo sapiens keratin associated protein 10-1 (KRTAP10-1), mRNA [NM_198691]	chr21:45959580-45959521	hs|21q22.3
A_33_P3418321	-0.0479574	0.0192644	-2.48944	0.0130264	0.887991	1		FALSE	FALSE	FALSE	ENST00000663813						ENST00000663813			novel transcript, antisense to DYRK1A [ENST00000663813]	chr21:38739076-38739017	hs|21q22.13
A_33_P3226492	0.0427346	0.0171751	2.48818	0.0130698	0.887991	1		FALSE	FALSE	FALSE	BM457260		BM457260	Hs.15738						AGENCOURT_6406847 NIH_MGC_92 Homo sapiens cDNA clone IMAGE:5583544 5', mRNA sequence [BM457260]	chr3:128532812-128532753	hs|3q21.3
A_21_P0010901	0.0298391	0.0119917	2.48832	0.0131251	0.887991	1		FALSE	FALSE	FALSE	lnc-SORCS1-4:1							THC2691865		BROAD Institute lincRNA (XLOC_l2_002100), lincRNA [TCONS_l2_00004263]	chr10:107249433-107249374	hs|10q25.1
A_33_P3248439	0.0934367	0.0375779	2.48648	0.0131293	0.887991	1	MVB12B	TRUE	FALSE	FALSE	NM_033446	NM_033446	NM_033446	Hs.162659	89853	multivesicular body subunit 12B	ENST00000361171	THC2472598	GO:0000813(ESCRT I complex)|GO:0005515(protein binding)|GO:0005634(nucleus)|GO:0005769(early endosome)|GO:0005770(late endosome)|GO:0005829(cytosol)|GO:0005886(plasma membrane)|GO:0008289(lipid binding)|GO:0010008(endosome membrane)|GO:0015031(protein transport)|GO:0019075(virus maturation)|GO:0031902(late endosome membrane)|GO:0031982(vesicle)|GO:0042058(regulation of epidermal growth factor rec…	Homo sapiens multivesicular body subunit 12B (MVB12B), transcript variant 1, mRNA [NM_033446]	chr9:129269235-129269294	hs|9q33.3
A_21_P0004646	-0.0320516	0.0128856	-2.48739	0.0131369	0.887991	1		FALSE	FALSE	FALSE	lnc-ANKS1A-1:1		BX648112	Hs.190499				THC2652956		BROAD Institute lincRNA (XLOC_005269), lincRNA [TCONS_00011296]	chr6:35131944-35132003	hs|6p21.31
A_23_P416468	0.0434118	0.0174713	2.48475	0.0132047	0.887991	1	PIF1	TRUE	TRUE	FALSE	NM_025049	NM_025049	NM_025049	Hs.112160	80119	PIF1 5'-to-3' DNA helicase	ENST00000559239	NP1459454	GO:0000002(mitochondrial genome maintenance)|GO:0000287(magnesium ion binding)|GO:0000781(chromosome, telomeric region)|GO:0005524(ATP binding)|GO:0005654(nucleoplasm)|GO:0005657(replication fork)|GO:0005739(mitochondrion)|GO:0006260(DNA replication)|GO:0006281(DNA repair)|GO:0006310(DNA recombination)|GO:0007004(telomere maintenance via telomerase)|GO:0010521(telomerase inhibitor activity)|GO:00…	Homo sapiens PIF1 5'-to-3' DNA helicase (PIF1), transcript variant 2, mRNA [NM_025049]	chr15:65107975-65107916	hs|15q22.31
A_33_P3245006	0.0343381	0.0138132	2.48589	0.0132087	0.887991	1	TKFC	TRUE	TRUE	FALSE	NM_001351980	NM_001351980	NM_001351980	Hs.6278	26007	triokinase and FMN cyclase	ENST00000394900	THC2467972	GO:0004371(glycerone kinase activity)|GO:0005515(protein binding)|GO:0005524(ATP binding)|GO:0005634(nucleus)|GO:0005829(cytosol)|GO:0019563(glycerol catabolic process)|GO:0034012(FAD-AMP lyase (cyclizing) activity)|GO:0039534(negative regulation of MDA-5 signaling pathway)|GO:0044262(cellular carbohydrate metabolic process)|GO:0045088(regulation of innate immune response)|GO:0046835(carbohydrate…	Homo sapiens triokinase and FMN cyclase (TKFC), transcript variant 6, mRNA [NM_001351980]	chr11:61116171-61116230	hs|11q12.2
A_21_P0009132	-0.0290785	0.011703	-2.48471	0.0132323	0.887991	1		FALSE	FALSE	FALSE	lnc-PMFBP1-4:6									BROAD Institute lincRNA (XLOC_012004), lincRNA [TCONS_00025047]	chr16:72461526-72461467	hs|16q22.2
A_23_P65189	-0.0300616	0.0121024	-2.48394	0.0132527	0.887991	1	PDX1	TRUE	TRUE	FALSE	NM_000209	NM_000209	NM_000209	Hs.32938	3651	pancreatic and duodenal homeobox 1	ENST00000381033	THC2476660	GO:0000122(negative regulation of transcription by RNA polymerase II)|GO:0000785(chromatin)|GO:0000978(RNA polymerase II cis-regulatory region sequence-specific DNA binding)|GO:0000981(DNA-binding transcription factor activity, RNA polymerase II-specific)|GO:0001889(liver development)|GO:0003309(type B pancreatic cell differentiation)|GO:0003700(DNA-binding transcription factor activity)|GO:00056…	Homo sapiens pancreatic and duodenal homeobox 1 (PDX1), mRNA [NM_000209]	chr13:28499310-28499369	hs|13q12.2
A_33_P3228295	0.0286222	0.01152	2.48457	0.0132566	0.887991	1	RCL1	TRUE	FALSE	FALSE	ENST00000381732				10171	RNA terminal phosphate cyclase like 1	ENST00000381732		GO:0000447(endonucleolytic cleavage in ITS1 to separate SSU-rRNA from 5.8S rRNA and LSU-rRNA from tricistronic rRNA transcript (SSU-rRNA, 5.8S rRNA, LSU-rRNA))|GO:0000479(endonucleolytic cleavage of tricistronic rRNA transcript (SSU-rRNA, 5.8S rRNA, LSU-rRNA))|GO:0000480(endonucleolytic cleavage in 5'-ETS of tricistronic rRNA transcript (SSU-rRNA, 5.8S rRNA, LSU-rRNA))|GO:0004521(endoribonuclease…	RNA terminal phosphate cyclase like 1 [Source:HGNC Symbol;Acc:HGNC:17687] [ENST00000381732]	chr9:4827278-4827337	hs|9p24.1
A_33_P3321697	0.0645209	0.025995	2.48205	0.0132902	0.887991	1	EPB41L4A	TRUE	FALSE	FALSE	NM_022140	NM_022140	NM_022140	Hs.584954	64097	erythrocyte membrane protein band 4.1 like 4A	ENST00000261486	THC2710115	GO:0003674(molecular_function)|GO:0005575(cellular_component)|GO:0005737(cytoplasm)|GO:0005856(cytoskeleton)|GO:0008092(cytoskeletal protein binding)|GO:0008150(biological_process)|GO:0031032(actomyosin structure organization)	Homo sapiens erythrocyte membrane protein band 4.1 like 4A (EPB41L4A), transcript variant 2, mRNA [NM_022140]	chr5:111498374-111498316	hs|5q22.1
A_21_P0013455	0.0799537	0.0322169	2.48173	0.0133172	0.887991	1	ZNF767P	TRUE	TRUE	FALSE	ENST00000481762				79970	zinc finger family member 767, pseudogene	ENST00000481762			zinc finger family member 767, pseudogene [Source:HGNC Symbol;Acc:HGNC:21884] [ENST00000481762]	chr7:149260687-149260628	hs|7q36.1
A_23_P61580	-0.0321219	0.0129568	-2.47916	0.0134149	0.887991	1	NSUN6	TRUE	FALSE	FALSE	NM_182543	NM_182543	NM_182543	Hs.396175	221078	NOP2/Sun RNA methyltransferase 6	ENST00000377304	THC2472329	GO:0000049(tRNA binding)|GO:0001510(RNA methylation)|GO:0002946(tRNA C5-cytosine methylation)|GO:0005737(cytoplasm)|GO:0005829(cytosol)|GO:0006400(tRNA modification)|GO:0016428(tRNA (cytosine-5-)-methyltransferase activity)|GO:0030488(tRNA methylation)	Homo sapiens NOP2/Sun RNA methyltransferase 6 (NSUN6), transcript variant 1, mRNA [NM_182543]	chr10:18834783-18834724	hs|10p12.31
A_21_P0010367	0.0379101	0.0152893	2.47952	0.0134169	0.887991	1	LOC284930	FALSE	FALSE	FALSE	ENST00000651638				284930	uncharacterized LOC284930	ENST00000651638			novel transcript [ENST00000651638]	chr22:48257752-48257811	hs|22q13.31
A_21_P0013782	0.0912345	0.036807	2.47873	0.0134219	0.887991	1		FALSE	FALSE	FALSE	ENST00000658813						ENST00000658813			long intergenic non-protein coding RNA 630 [Source:HGNC Symbol;Acc:HGNC:44263] [ENST00000658813]	chrX:102094877-102098292	hs|Xq22.1
A_33_P3312779	-0.0367487	0.0148256	-2.47873	0.0134489	0.887991	1	PRSS33	TRUE	TRUE	FALSE	NM_001385462	NM_001385462	NM_001385462	Hs.280658	260429	serine protease 33	ENST00000576886	THC2478126	GO:0004252(serine-type endopeptidase activity)|GO:0005615(extracellular space)|GO:0005737(cytoplasm)|GO:0006508(proteolysis)|GO:0070528(protein kinase C signaling)	Homo sapiens serine protease 33 (PRSS33), transcript variant 1, mRNA [NM_001385462]	chr16:2834713-2834654	hs|16p13.3
A_33_P3390743	0.0348679	0.0140661	2.47885	0.0134549	0.887991	1	COL20A1	TRUE	FALSE	FALSE	ENST00000494913				57642	collagen type XX alpha 1 chain	ENST00000494913	NP498506	GO:0005576(extracellular region)|GO:0005581(collagen trimer)|GO:0005615(extracellular space)|GO:0005788(endoplasmic reticulum lumen)|GO:0062023(collagen-containing extracellular matrix)	collagen type XX alpha 1 chain [Source:HGNC Symbol;Acc:HGNC:14670] [ENST00000494913]	chr20:61959144-61959203	hs|20q13.33
A_21_P0008484	-0.0468383	0.0189049	-2.47758	0.0134577	0.887991	1	LINC01550	TRUE	FALSE	FALSE	NR_152746	NR_152746	NR_152746	Hs.651477	388011	long intergenic non-protein coding RNA 1550	ENST00000554822	NP1160965		Homo sapiens long intergenic non-protein coding RNA 1550 (LINC01550), transcript variant 2, long non-coding RNA [NR_152746]	chr14:98426055-98425996	hs|14q32.2
A_21_P0013972	-0.0285408	0.0115133	-2.47894	0.0134632	0.887991	1	ZNF385D	TRUE	TRUE	FALSE	ENST00000474607				79750	zinc finger protein 385D	ENST00000474607		GO:0005634(nucleus)|GO:0008270(zinc ion binding)|GO:1990837(sequence-specific double-stranded DNA binding)	zinc finger protein 385D [Source:HGNC Symbol;Acc:HGNC:26191] [ENST00000474607]	chr3:21919650-21919591	hs|3p24.3
A_21_P0002587	0.0786891	0.0317634	2.47735	0.0134795	0.887991	1		FALSE	FALSE	FALSE	lnc-RASGRP3-5:1									BROAD Institute lincRNA (XLOC_001426), lincRNA [TCONS_00004747]	chr2:35041561-35041620	hs|2p22.3
A_33_P3360675	-0.086558	0.0349443	-2.47703	0.0135061	0.887991	1	PRKAR1B	TRUE	TRUE	FALSE	NM_001164762	NM_001164762	NM_001164762	Hs.520851	5575	protein kinase cAMP-dependent type I regulatory subunit beta	ENST00000400758	THC2633655	GO:0004862(cAMP-dependent protein kinase inhibitor activity)|GO:0005515(protein binding)|GO:0005737(cytoplasm)|GO:0005771(multivesicular body)|GO:0005829(cytosol)|GO:0005886(plasma membrane)|GO:0005952(cAMP-dependent protein kinase complex)|GO:0006468(protein phosphorylation)|GO:0007611(learning or memory)|GO:0008603(cAMP-dependent protein kinase regulator activity)|GO:0030552(cAMP binding)|GO:00…	Homo sapiens protein kinase cAMP-dependent type I regulatory subunit beta (PRKAR1B), transcript variant 6, mRNA [NM_001164762]	chr7:618953-618894	hs|7p22.3
A_33_P3287610	-0.0742458	0.0299902	-2.47566	0.0135327	0.887991	1		FALSE	FALSE	FALSE	ENST00000390313						ENST00000390313	NP1087705		immunoglobulin lambda variable 3-12 [Source:HGNC Symbol;Acc:HGNC:5898] [ENST00000390313]	chr22:23114823-23114882	hs|22q11.22
A_33_P3406196	0.0954252	0.0385506	2.47533	0.013541	0.887991	1	KLRD1	TRUE	TRUE	FALSE	NM_001351060	NM_001351060	NM_001351060	Hs.562457	3824	killer cell lectin like receptor D1	ENST00000344825	NP492170	GO:0001915(negative regulation of T cell mediated cytotoxicity)|GO:0002223(stimulatory C-type lectin receptor signaling pathway)|GO:0002228(natural killer cell mediated immunity)|GO:0002250(adaptive immune response)|GO:0004888(transmembrane signaling receptor activity)|GO:0005515(protein binding)|GO:0005886(plasma membrane)|GO:0005887(integral component of plasma membrane)|GO:0007166(cell surface…	Homo sapiens killer cell lectin like receptor D1 (KLRD1), transcript variant 4, mRNA [NM_001351060]	chr12:10462019-10462078	hs|12p13.2
A_23_P379327	0.0430003	0.0173711	2.4754	0.0135443	0.887991	1	MINDY2	TRUE	FALSE	FALSE	NM_001040450	NM_001040450	NM_001040450	Hs.591122	54629	MINDY lysine 48 deubiquitinase 2	ENST00000450403	THC2544667	GO:0004843(thiol-dependent deubiquitinase)|GO:0005654(nucleoplasm)|GO:0005829(cytosol)|GO:0008150(biological_process)|GO:0016807(cysteine-type carboxypeptidase activity)|GO:0036435(K48-linked polyubiquitin modification-dependent protein binding)|GO:0070530(K63-linked polyubiquitin modification-dependent protein binding)|GO:0071108(protein K48-linked deubiquitination)|GO:0071795(K11-linked polyubi…	Homo sapiens MINDY lysine 48 deubiquitinase 2 (MINDY2), transcript variant 1, mRNA [NM_001040450]	chr15:59149158-59149217	hs|15q22.1
A_24_P393461	-0.0481915	0.019468	-2.47543	0.0135474	0.887991	1	C1orf43	TRUE	FALSE	FALSE	NM_138740	NM_138740	NM_138740	Hs.287471	25912	chromosome 1 open reading frame 43	ENST00000493814	THC2594788	GO:0005739(mitochondrion)|GO:0005794(Golgi apparatus)|GO:0006909(phagocytosis)|GO:0016021(integral component of membrane)	Homo sapiens chromosome 1 open reading frame 43 (C1orf43), transcript variant 2, mRNA [NM_138740]	chr1:154185028-154184969	hs|1q21.3
A_24_P359322	-0.0323096	0.0130507	-2.4757	0.013566	0.887991	1	C21orf62-AS1	TRUE	TRUE	FALSE	NR_024622	NR_024622	NR_024622	Hs.54725	54067	C21orf62 antisense RNA 1	ENST00000382378	THC2527016		Homo sapiens C21orf62 antisense RNA 1 (C21orf62-AS1), transcript variant 1, long non-coding RNA [NR_024622]	chr21:34169327-34169386	hs|21q22.11
A_23_P163306	0.0306647	0.0123877	2.47541	0.0135715	0.887991	1	CGNL1	TRUE	TRUE	FALSE	NM_032866	NM_032866	NM_032866	Hs.148989	84952	cingulin like 1	ENST00000281282	THC2601848	GO:0005515(protein binding)|GO:0005923(bicellular tight junction)|GO:0007015(actin filament organization)|GO:0016459(myosin complex)|GO:0032991(protein-containing complex)|GO:0051058(negative regulation of small GTPase mediated signal transduction)|GO:0051497(negative regulation of stress fiber assembly)|GO:0150105(protein localization to cell-cell junction)	Homo sapiens cingulin like 1 (CGNL1), transcript variant 2, mRNA [NM_032866]	chr15:57842847-57842906	hs|15q21.3
A_23_P141555	0.117135	0.0473372	2.47448	0.0135775	0.887991	1	TBX21	TRUE	FALSE	FALSE	NM_013351	NM_013351	NM_013351	Hs.272409	30009	T-box transcription factor 21	ENST00000177694	THC2476029	GO:0000122(negative regulation of transcription by RNA polymerase II)|GO:0000976(transcription cis-regulatory region binding)|GO:0000978(RNA polymerase II cis-regulatory region sequence-specific DNA binding)|GO:0000981(DNA-binding transcription factor activity, RNA polymerase II-specific)|GO:0001227(DNA-binding transcription repressor activity, RNA polymerase II-specific)|GO:0001708(cell fate spe…	Homo sapiens T-box transcription factor 21 (TBX21), mRNA [NM_013351]	chr17:45823389-45823448	hs|17q21.32
A_33_P3851174	0.0286114	0.0115607	2.47488	0.0135924	0.887991	1	SCRT1	TRUE	TRUE	FALSE	NM_031309	NM_031309	NM_031309	Hs.31746	83482	scratch family transcriptional repressor 1	ENST00000569446	THC2473519	GO:0000122(negative regulation of transcription by RNA polymerase II)|GO:0000977(RNA polymerase II transcription regulatory region sequence-specific DNA binding)|GO:0000978(RNA polymerase II cis-regulatory region sequence-specific DNA binding)|GO:0000981(DNA-binding transcription factor activity, RNA polymerase II-specific)|GO:0001227(DNA-binding transcription repressor activity, RNA polymerase I…	Homo sapiens scratch family transcriptional repressor 1 (SCRT1), mRNA [NM_031309]	chr8:145554549-145554490	hs|8q24.3
A_33_P3323453	-0.053509	0.021631	-2.47371	0.0136058	0.887991	1	HM13	TRUE	TRUE	FALSE	NM_030789	NM_030789	NM_030789	Hs.373741	81502	histocompatibility minor 13	ENST00000464661	THC2569834	GO:0001701(in utero embryonic development)|GO:0005515(protein binding)|GO:0005783(endoplasmic reticulum)|GO:0005789(endoplasmic reticulum membrane)|GO:0005791(rough endoplasmic reticulum)|GO:0005886(plasma membrane)|GO:0006465(signal peptide processing)|GO:0006509(membrane protein ectodomain proteolysis)|GO:0008233(peptidase activity)|GO:0009986(cell surface)|GO:0016020(membrane)|GO:0031293(membr…	Homo sapiens histocompatibility minor 13 (HM13), transcript variant 1, mRNA [NM_030789]	chr20:30137075-30137134	hs|20q11.21
A_23_P109382	-0.0315825	0.0127689	-2.4734	0.0136398	0.887991	1	GSC2	TRUE	FALSE	FALSE	NM_005315	NM_005315	NM_005315	Hs.534318	2928	goosecoid homeobox 2	ENST00000086933	THC2768849	GO:0000785(chromatin)|GO:0000978(RNA polymerase II cis-regulatory region sequence-specific DNA binding)|GO:0000981(DNA-binding transcription factor activity, RNA polymerase II-specific)|GO:0003677(DNA binding)|GO:0003700(DNA-binding transcription factor activity)|GO:0005515(protein binding)|GO:0005634(nucleus)|GO:0006357(regulation of transcription by RNA polymerase II)|GO:0009653(anatomical stru…	Homo sapiens goosecoid homeobox 2 (GSC2), mRNA [NM_005315]	chr22:19137349-19137290	hs|22q11.21
A_21_P0010683	0.032636	0.013194	2.47355	0.013673	0.887991	1	LOC101929692	FALSE	FALSE	FALSE	NR_171670	NR_171670	NR_171670	Hs.487233	101929692	uncharacterized LOC101929692	ENST00000440200			Homo sapiens uncharacterized LOC101929692 (LOC101929692), long non-coding RNA [NR_171670]	chr6:171030397-171030456	hs|6q27
A_23_P501339	-0.0592283	0.0239633	-2.47162	0.0136872	0.887991	1	CDIPT	TRUE	TRUE	FALSE	NM_006319	NM_006319	NM_006319	Hs.121549	10423	CDP-diacylglycerol--inositol 3-phosphatidyltransferase	ENST00000562041	THC2525174	GO:0003881(CDP-diacylglycerol-inositol 3-phosphatidyltransferase activity)|GO:0005515(protein binding)|GO:0005789(endoplasmic reticulum membrane)|GO:0005794(Golgi apparatus)|GO:0005886(plasma membrane)|GO:0006661(phosphatidylinositol biosynthetic process)|GO:0016020(membrane)|GO:0016021(integral component of membrane)|GO:0019992(diacylglycerol binding)|GO:0030145(manganese ion binding)|GO:0030246…	Homo sapiens CDP-diacylglycerol--inositol 3-phosphatidyltransferase (CDIPT), transcript variant 1, mRNA [NM_006319]	chr16:29871908-29870792	hs|16p11.2
A_21_P0001418	0.031606	0.0127845	2.47222	0.0136948	0.887991	1		FALSE	FALSE	FALSE	ENST00000669720						ENST00000669720			novel transcript [ENST00000669720]	chr1:212734674-212734733	hs|1q32.3
A_23_P103433	0.024122	0.00976062	2.47136	0.0136994	0.887991	1	OSCP1	TRUE	FALSE	FALSE	NM_145047	NM_145047	NM_145047	Hs.202207	127700	organic solute carrier partner 1	ENST00000433045	THC2602878	GO:0005737(cytoplasm)|GO:0005886(plasma membrane)|GO:0006810(transport)|GO:0009925(basal plasma membrane)|GO:0022857(transmembrane transporter activity)|GO:1990961(xenobiotic detoxification by transmembrane export across the plasma membrane)	Homo sapiens organic solute carrier partner 1 (OSCP1), transcript variant 1, mRNA [NM_145047]	chr1:36883674-36883615	hs|1p34.3
A_21_P0013208	-0.0351082	0.0142068	-2.47123	0.013726	0.887991	1		FALSE	FALSE	FALSE	ENST00000656723						ENST00000656723			long intergenic non-protein coding RNA 2848 [Source:HGNC Symbol;Acc:HGNC:54384] [ENST00000656723]	chr7:63374814-63374873	hs|7q11.21
A_23_P140342	0.0310579	0.0125692	2.47094	0.0137479	0.887991	1	FSCB	TRUE	FALSE	FALSE	NM_032135	NM_032135	NM_032135	Hs.307086	84075	fibrous sheath CABYR binding protein	ENST00000340446	NP814222	GO:0005509(calcium ion binding)|GO:0033234(negative regulation of protein sumoylation)|GO:0035686(sperm fibrous sheath)|GO:0097228(sperm principal piece)	Homo sapiens fibrous sheath CABYR binding protein (FSCB), mRNA [NM_032135]	chr14:44973873-44973814	hs|14q21.2
A_24_P398064	0.0411168	0.0166472	2.46988	0.0137582	0.887991	1	RGP1	TRUE	FALSE	FALSE	NM_001080496	NM_001080496	NM_001080496	Hs.493804	9827	RGP1 homolog, RAB6A GEF complex partner 1	ENST00000378078	THC2514920	GO:0000139(Golgi membrane)|GO:0005085(guanyl-nucleotide exchange factor activity)|GO:0005515(protein binding)|GO:0005829(cytosol)|GO:0005886(plasma membrane)|GO:0016020(membrane)|GO:0031267(small GTPase binding)|GO:0032588(trans-Golgi network membrane)|GO:0032991(protein-containing complex)|GO:0034066(Ric1-Rgp1 guanyl-nucleotide exchange factor complex)|GO:0042147(retrograde transport, endosome t…	Homo sapiens RGP1 homolog, RAB6A GEF complex partner 1 (RGP1), mRNA [NM_001080496]	chr9:35757656-35757715	hs|9p13.3
A_21_P0007446	0.173829	0.070387	2.46961	0.013766	0.887991	1		FALSE	FALSE	FALSE	ENST00000671523	XR_001748325	XR_001748325				ENST00000671523			long intergenic non-protein coding RNA 2756 [Source:HGNC Symbol;Acc:HGNC:54276] [ENST00000671523]	chr11:91584528-91589155	hs|11q14.3
A_23_P93960	0.0299779	0.0121347	2.47043	0.0137669	0.887991	1	PRSS37	TRUE	FALSE	FALSE	NM_001008270	NM_001008270	NM_001008270	Hs.98947	136242	serine protease 37	ENST00000452758	THC2620352	GO:0001669(acrosomal vesicle)|GO:0004252(serine-type endopeptidase activity)|GO:0005576(extracellular region)|GO:0005634(nucleus)|GO:0005737(cytoplasm)|GO:0006508(proteolysis)|GO:0007339(binding of sperm to zona pellucida)|GO:0016477(cell migration)|GO:0043231(intracellular membrane-bounded organelle)|GO:0051604(protein maturation)|GO:0070613(regulation of protein processing)|GO:1905516(positive …	Homo sapiens serine protease 37 (PRSS37), transcript variant 1, mRNA [NM_001008270]	chr7:141536238-141536179	hs|7q34
A_33_P3220020	0.0310965	0.0125982	2.46832	0.01384	0.887991	1	GOLGA2P9	FALSE	FALSE	FALSE	NR_033899	NR_033899	NR_033899	Hs.568223	440518	GOLGA2 pseudogene 9	ENST00000600260	THC2623132		Homo sapiens GOLGA2 pseudogene 9 (GOLGA2P9), non-coding RNA [NR_033899]	chr19:22786176-22786235	hs|19p12
A_23_P379692	0.0291621	0.0118194	2.46731	0.0138451	0.887991	1	C14orf178	TRUE	TRUE	FALSE	NR_161323	NR_161323	NR_161323	Hs.375834	283579	chromosome 14 open reading frame 178	ENST00000556047	NP1465450		Homo sapiens chromosome 14 open reading frame 178 (C14orf178), transcript variant 1, long non-coding RNA [NR_161323]	chr14:78235866-78235925	hs|14q24.3
A_21_P0009914	0.0290951	0.0117903	2.46772	0.0138735	0.887991	1	LINC01441	FALSE	FALSE	FALSE	NR_110064	NR_110064	NR_110064	Hs.737040	101927796	long intergenic non-protein coding RNA 1441	ENST00000433766	THC2520592		Homo sapiens long intergenic non-protein coding RNA 1441 (LINC01441), long non-coding RNA [NR_110064]	chr20:54036936-54036877	hs|20q13.2
A_21_P0002041	0.0322934	0.0130899	2.46704	0.0138931	0.887991	1		FALSE	FALSE	FALSE	lnc-THADA-4:1							THC2541016		BROAD Institute lincRNA (XLOC_002067), lincRNA [TCONS_00003262]	chr2:43228530-43228471	hs|2p21
A_21_P0007999	0.0330832	0.0134098	2.46709	0.0138938	0.887991	1	LINC00358	FALSE	FALSE	FALSE	NR_046995	NR_046995	NR_046995	Hs.552684	100874143	long intergenic non-protein coding RNA 358	ENST00000432697	THC2609386		Homo sapiens long intergenic non-protein coding RNA 358 (LINC00358), long non-coding RNA [NR_046995]	chr13:62578364-62578305	hs|13q21.31
A_33_P3851346	0.0434257	0.0176021	2.46708	0.0139031	0.887991	1	LINC00928	TRUE	FALSE	FALSE	NR_027074	NR_027074	NR_027074	Hs.459288	283761	long intergenic non-protein coding RNA 928	ENST00000660770	THC2612016		Homo sapiens long intergenic non-protein coding RNA 928 (LINC00928), transcript variant 1, long non-coding RNA [NR_027074]	chr15:90048243-90048184	hs|15q26.1
A_33_P3409944	-0.0294681	0.0119469	-2.46659	0.0139043	0.887991	1	GNAT2	TRUE	FALSE	FALSE	NM_005272	NM_005272	NM_005272	Hs.36973	2780	G protein subunit alpha transducin 2	ENST00000351050	THC2478726	GO:0001580(detection of chemical stimulus involved in sensory perception of bitter taste)|GO:0001664(G protein-coupled receptor binding)|GO:0001750(photoreceptor outer segment)|GO:0001917(photoreceptor inner segment)|GO:0003924(GTPase activity)|GO:0005525(GTP binding)|GO:0005834(heterotrimeric G-protein complex)|GO:0005886(plasma membrane)|GO:0007186(G protein-coupled receptor signaling pathway)|…	Homo sapiens G protein subunit alpha transducin 2 (GNAT2), transcript variant 1, mRNA [NM_005272]	chr1:110145969-110145910	hs|1p13.3
A_33_P3238323	-0.0649507	0.0263594	-2.46404	0.0139719	0.887991	1	RBCK1	TRUE	FALSE	FALSE	NM_031229	NM_031229	NM_031229	Hs.247280	10616	RANBP2-type and C3HC4-type zinc finger containing 1	ENST00000382181	THC2745883	GO:0000151(ubiquitin ligase complex)|GO:0000209(protein polyubiquitination)|GO:0004842(ubiquitin-protein transferase activity)|GO:0005515(protein binding)|GO:0005829(cytosol)|GO:0032088(negative regulation of NF-kappaB transcription factor activity)|GO:0042802(identical protein binding)|GO:0043123(positive regulation of I-kappaB kinase/NF-kappaB signaling)|GO:0043130(ubiquitin binding)|GO:0043161…	Homo sapiens RANBP2-type and C3HC4-type zinc finger containing 1 (RBCK1), transcript variant 2, mRNA [NM_031229]	chr20:408036-408095	hs|20p13
A_33_P3280213	-0.0643684	0.0261248	-2.46388	0.0139984	0.887991	1	CTSA	TRUE	TRUE	FALSE	NM_000308	NM_000308	NM_000308	Hs.609336	5476	cathepsin A	ENST00000372459	THC2591756	GO:0004180(carboxypeptidase activity)|GO:0004185(serine-type carboxypeptidase activity)|GO:0005576(extracellular region)|GO:0005764(lysosome)|GO:0005783(endoplasmic reticulum)|GO:0006508(proteolysis)|GO:0006886(intracellular protein transport)|GO:0008047(enzyme activator activity)|GO:0016020(membrane)|GO:0031647(regulation of protein stability)|GO:0035578(azurophil granule lumen)|GO:0043202(lysos…	Homo sapiens cathepsin A (CTSA), transcript variant 1, mRNA [NM_000308]	chr20:44523321-44523380	hs|20q13.12
A_21_P0000191	0.0290339	0.0117872	2.46318	0.014004	0.887991	1	PSG6	FALSE	FALSE	FALSE	NM_002782	NM_002782	NM_002782	Hs.646353	5675	pregnancy specific beta-1-glycoprotein 6	ENST00000292125	NP1189427	GO:0003674(molecular_function)|GO:0005576(extracellular region)|GO:0007565(female pregnancy)	Homo sapiens pregnancy specific beta-1-glycoprotein 6 (PSG6), transcript variant 1, mRNA [NM_002782]	chr19:43411254-43411195	hs|19q13.31
A_33_P3413038	-0.0313124	0.0127104	-2.46352	0.014017	0.887991	1	PLXNB3	TRUE	TRUE	FALSE	NM_001163257	NM_001163257	NM_001163257	Hs.632833	5365	plexin B3	ENST00000472415	THC2781913	GO:0001938(positive regulation of endothelial cell proliferation)|GO:0002116(semaphorin receptor complex)|GO:0005515(protein binding)|GO:0005886(plasma membrane)|GO:0005887(integral component of plasma membrane)|GO:0007156(homophilic cell adhesion via plasma membrane adhesion molecules)|GO:0007162(negative regulation of cell adhesion)|GO:0008360(regulation of cell shape)|GO:0009986(cell surface)|…	Homo sapiens plexin B3 (PLXNB3), transcript variant 2, mRNA [NM_001163257]	chrX:153044726-153044785	hs|Xq28
A_23_P476	0.0833507	0.0338419	2.46295	0.0140272	0.887991	1	MPZL1	TRUE	TRUE	FALSE	NM_003953	NM_003953	NM_003953	Hs.493919	9019	myelin protein zero like 1	ENST00000392121	THC2462150	GO:0005198(structural molecule activity)|GO:0005515(protein binding)|GO:0005886(plasma membrane)|GO:0005887(integral component of plasma membrane)|GO:0005925(focal adhesion)|GO:0007169(transmembrane receptor protein tyrosine kinase signaling pathway)|GO:0007267(cell-cell signaling)|GO:0009986(cell surface)	Homo sapiens myelin protein zero like 1 (MPZL1), transcript variant 1, mRNA [NM_003953]	chr1:167759883-167759942	hs|1q24.2
A_21_P0011174	0.0372234	0.0151181	2.46218	0.014043	0.887991	1	XLOC_l2_003888	FALSE	FALSE	FALSE	TCONS_l2_00007058									BROAD Institute lincRNA (XLOC_l2_003888), lincRNA [TCONS_l2_00007058]	chr13:19869379-19869320	hs|13q12.11
A_23_P114061	0.0207594	0.00843151	2.46212	0.014045	0.887991	1	TRPM3	TRUE	TRUE	FALSE	NM_001007471	NM_001007471	NM_001007471	Hs.47288	80036	transient receptor potential cation channel subfamily M member 3	ENST00000677594	THC2485725	GO:0005227(calcium activated cation channel activity)|GO:0005261(cation channel activity)|GO:0005262(calcium channel activity)|GO:0005886(plasma membrane)|GO:0005887(integral component of plasma membrane)|GO:0006812(cation transport)|GO:0016048(detection of temperature stimulus)|GO:0050951(sensory perception of temperature stimulus)|GO:0051262(protein tetramerization)|GO:0070588(calcium ion trans…	Homo sapiens transient receptor potential cation channel subfamily M member 3 (TRPM3), transcript variant 9, mRNA [NM_001007471]	chr9:73150331-73150272	hs|9q21.12
A_33_P3237804	0.0326318	0.0132495	2.46287	0.0140463	0.887991	1		FALSE	FALSE	FALSE	ENST00000560873	XR_001751630	XR_001751630	Hs.658868			ENST00000560873	THC2657232		novel transcript, antisense to CEMIP [ENST00000560873]	chr15:81188590-81188531	hs|15q25.1
A_24_P367496	0.034227	0.013896	2.46309	0.0140521	0.887991	1		FALSE	FALSE	FALSE	ENST00000580955		AK124894	Hs.417628			ENST00000580955	THC2587718		corticotropin releasing hormone receptor 1 [Source:HGNC Symbol;Acc:HGNC:2357] [ENST00000580955]	chr17:43902899-43902958	hs|17q21.31
A_23_P111041	-0.0533236	0.0216594	-2.46192	0.0140537	0.887991	1	H2BC10	FALSE	FALSE	FALSE	NM_003525	NM_003525	NM_003525	Hs.553506	8346	H2B clustered histone 10	ENST00000377733	THC2488117	GO:0000786(nucleosome)|GO:0002227(innate immune response in mucosa)|GO:0003677(DNA binding)|GO:0005515(protein binding)|GO:0005615(extracellular space)|GO:0005634(nucleus)|GO:0005654(nucleoplasm)|GO:0005829(cytosol)|GO:0006334(nucleosome assembly)|GO:0019731(antibacterial humoral response)|GO:0042802(identical protein binding)|GO:0046982(protein heterodimerization activity)|GO:0050830(defense res…	Homo sapiens H2B clustered histone 10 (H2BC10), mRNA [NM_003525]	chr6:26273375-26273434	hs|6p22.2
A_21_P0004482	-0.0294006	0.011943	-2.46173	0.0140925	0.887991	1	LOC105374620	FALSE	FALSE	FALSE	NR_136207	NR_136207	NR_136207	Hs.742780	105374620	uncharacterized LOC105374620				Homo sapiens uncharacterized LOC105374620 (LOC105374620), long non-coding RNA [NR_136207]	chr5:2918933-2919183	hs|5p15.33
A_33_P3228757	-0.0469661	0.019086	-2.46076	0.0141075	0.887991	1	ZNF814	TRUE	TRUE	FALSE	NM_001144989	NM_001144989	NM_001144989	Hs.634143	730051	zinc finger protein 814	ENST00000614383		GO:0000978(RNA polymerase II cis-regulatory region sequence-specific DNA binding)|GO:0001228(DNA-binding transcription activator activity, RNA polymerase II-specific)|GO:0005634(nucleus)|GO:0006357(regulation of transcription by RNA polymerase II)|GO:0045944(positive regulation of transcription by RNA polymerase II)|GO:0046872(metal ion binding)	Homo sapiens zinc finger protein 814 (ZNF814), mRNA [NM_001144989]	chr19:58384249-58384190	hs|19q13.43
A_21_P0007059	0.0294504	0.0119642	2.46155	0.0141291	0.887991	1		FALSE	FALSE	FALSE	lnc-ANTXRL-1:7									BROAD Institute lincRNA (XLOC_008480), lincRNA [TCONS_00018726]	chr10:47696561-47696620	hs|10q11.22
A_24_P270829	0.0296398	0.0120453	2.46069	0.0141301	0.887991	1	GP1BA	TRUE	FALSE	FALSE	NM_000173	NM_000173	NM_000173	Hs.1472	2811	glycoprotein Ib platelet subunit alpha	ENST00000611961	THC2479244	GO:0000902(cell morphogenesis)|GO:0005515(protein binding)|GO:0005615(extracellular space)|GO:0005886(plasma membrane)|GO:0005887(integral component of plasma membrane)|GO:0007155(cell adhesion)|GO:0007166(cell surface receptor signaling pathway)|GO:0007596(blood coagulation)|GO:0009986(cell surface)|GO:0015057(thrombin-activated receptor activity)|GO:0016020(membrane)|GO:0030168(platelet activat…	Homo sapiens glycoprotein Ib platelet subunit alpha (GP1BA), mRNA [NM_000173]	chr17:4837421-4837480	hs|17p13.2
A_23_P312565	0.0282448	0.0114821	2.4599	0.0141814	0.887991	1	ANKRD19P	TRUE	FALSE	FALSE	NR_026868	NR_026868	NR_026868	Hs.643597	138649	ankyrin repeat domain 19, pseudogene	ENST00000464387	THC2516961		Homo sapiens ankyrin repeat domain 19, pseudogene (ANKRD19P), non-coding RNA [NR_026868]	chr9:95600539-95600598	hs|9q22.31
A_23_P159775	0.0371526	0.0151106	2.4587	0.0142186	0.887991	1	GABRE	TRUE	TRUE	FALSE	NM_004961	NM_004961	NM_004961	Hs.22785	2564	gamma-aminobutyric acid type A receptor subunit epsilon	ENST00000486255	THC2494938	GO:0004890(GABA-A receptor activity)|GO:0005237(inhibitory extracellular ligand-gated ion channel activity)|GO:0005254(chloride channel activity)|GO:0005887(integral component of plasma membrane)|GO:0007165(signal transduction)|GO:0007214(gamma-aminobutyric acid signaling pathway)|GO:0007268(chemical synaptic transmission)|GO:0008503(benzodiazepine receptor activity)|GO:0022851(GABA-gated chlorid…	Homo sapiens gamma-aminobutyric acid type A receptor subunit epsilon (GABRE), mRNA [NM_004961]	chrX:151121679-151121620	hs|Xq28
A_24_P314931	0.0307612	0.012512	2.45854	0.0142221	0.887991	1	RNF39	TRUE	TRUE	FALSE	NM_025236	NM_025236	NM_025236	Hs.121178	80352	ring finger protein 39	ENST00000383611	THC2475156	GO:0005515(protein binding)|GO:0005575(cellular_component)|GO:0005737(cytoplasm)|GO:0008150(biological_process)|GO:0010468(regulation of gene expression)|GO:0016567(protein ubiquitination)|GO:0045087(innate immune response)|GO:0046872(metal ion binding)|GO:0061630(ubiquitin protein ligase activity)	Homo sapiens ring finger protein 39 (RNF39), transcript variant 1, mRNA [NM_025236]	chr6:30038785-30038726	hs|6p22.1
A_21_P0001383	-0.0293344	0.0119372	-2.4574	0.0142761	0.887991	1		FALSE	FALSE	FALSE	ENST00000636624						ENST00000636624			dynactin 4 pseudogene [ENST00000636624]	chr1:168286821-168286880	hs|1q24.2
A_33_P3288329	0.0309556	0.0125986	2.45707	0.014308	0.887991	1	SORBS1	TRUE	TRUE	FALSE	NM_001384452	NM_001384452	NM_001384452	Hs.38621	10580	sorbin and SH3 domain containing 1	ENST00000354106	THC2491583	GO:0001725(stress fiber)|GO:0003779(actin binding)|GO:0005158(insulin receptor binding)|GO:0005515(protein binding)|GO:0005634(nucleus)|GO:0005813(centrosome)|GO:0005829(cytosol)|GO:0005886(plasma membrane)|GO:0005912(adherens junction)|GO:0005915(zonula adherens)|GO:0005925(focal adhesion)|GO:0007160(cell-matrix adhesion)|GO:0008092(cytoskeletal protein binding)|GO:0008286(insulin receptor signa…	Homo sapiens sorbin and SH3 domain containing 1 (SORBS1), transcript variant 31, mRNA [NM_001384452]	chr10:97074875-97074816	hs|10q24.1
A_19_P00317822	-0.02878	0.011717	-2.45626	0.0143123	0.887991	1	MEF2C-AS1	TRUE	TRUE	FALSE	ENST00000511876				101929423	MEF2C antisense RNA 1	ENST00000511876	THC2564110		MEF2C antisense RNA 1 [Source:HGNC Symbol;Acc:HGNC:48908] [ENST00000511876]	chr5:88199756-88199815	hs|5q14.3
A_21_P0008980	0.0400439	0.0163078	2.4555	0.01433	0.887991	1		FALSE	FALSE	FALSE	lnc-WFDC1-1:1									BROAD Institute lincRNA (XLOC_011804), lincRNA [TCONS_00024485]	chr16:84376878-84376937	hs|16q24.1
A_23_P17242	0.0334061	0.0136082	2.45485	0.0143409	0.887991	1	ABHD1	TRUE	FALSE	FALSE	NM_032604	NM_032604	NM_032604	Hs.375791	84696	abhydrolase domain containing 1	ENST00000489120	THC2487978	GO:0003674(molecular_function)|GO:0005515(protein binding)|GO:0008126(acetylesterase activity)|GO:0008150(biological_process)|GO:0016021(integral component of membrane)|GO:0034338(short-chain carboxylesterase activity)|GO:0044255(cellular lipid metabolic process)|GO:0047372(acylglycerol lipase activity)|GO:0051792(medium-chain fatty acid biosynthetic process)|GO:0051793(medium-chain fatty acid ca…	Homo sapiens abhydrolase domain containing 1 (ABHD1), mRNA [NM_032604]	chr2:27353616-27353675	hs|2p23.3
A_24_P306594	-0.0294506	0.0119936	-2.45553	0.0143475	0.887991	1	C1orf167	TRUE	TRUE	FALSE	NM_001010881	NM_001010881	NM_001010881	Hs.585415	284498	chromosome 1 open reading frame 167	ENST00000444493	THC2482296		Homo sapiens chromosome 1 open reading frame 167 (C1orf167), mRNA [NM_001010881]	chr1:11849476-11849535	hs|1p36.22
A_24_P323941	0.0517319	0.0210804	2.45403	0.0143658	0.887991	1	FAM209A	TRUE	FALSE	FALSE	NM_001012971	NM_001012971	NM_001012971	Hs.504907	200232	family with sequence similarity 209 member A	ENST00000371328	THC2475281	GO:0003674(molecular_function)|GO:0005515(protein binding)|GO:0005634(nucleus)|GO:0008150(biological_process)|GO:0016021(integral component of membrane)|GO:0070062(extracellular exosome)	Homo sapiens family with sequence similarity 209 member A (FAM209A), mRNA [NM_001012971]	chr20:55101088-55101147	hs|20q13.31
A_23_P358542	-0.0616775	0.0251428	-2.45308	0.0144009	0.887991	1	KIFC2	TRUE	TRUE	FALSE	NM_145754	NM_145754	NM_145754	Hs.528713	90990	kinesin family member C2	ENST00000301332	THC2464318	GO:0003777(microtubule motor activity)|GO:0005524(ATP binding)|GO:0005634(nucleus)|GO:0005737(cytoplasm)|GO:0005815(microtubule organizing center)|GO:0005871(kinesin complex)|GO:0005874(microtubule)|GO:0007018(microtubule-based movement)|GO:0008017(microtubule binding)|GO:0016887(ATP hydrolysis activity)|GO:0072686(mitotic spindle)|GO:0090307(mitotic spindle assembly)	Homo sapiens kinesin family member C2 (KIFC2), transcript variant 1, mRNA [NM_145754]	chr8:145699149-145699208	hs|8q24.3
A_21_P0003736	-0.0313287	0.012766	-2.45408	0.0144014	0.887991	1		FALSE	FALSE	FALSE	lnc-ARAP2-7:1									BROAD Institute lincRNA (XLOC_003919), lincRNA [TCONS_00008457]	chr4:32561676-32441615	hs|4p15.1
A_24_P168510	-0.0518957	0.0211582	-2.45275	0.0144221	0.887991	1	KXD1	TRUE	TRUE	FALSE	NM_024069	NM_024069	NM_024069	Hs.714548	79036	KxDL motif containing 1	ENST00000598830	THC2579554	GO:0005515(protein binding)|GO:0005765(lysosomal membrane)|GO:0016192(vesicle-mediated transport)|GO:0032418(lysosome localization)|GO:0099078(BORC complex)	Homo sapiens KxDL motif containing 1 (KXD1), transcript variant 2, mRNA [NM_024069]	chr19:18675774-18677943	hs|19p13.11
A_21_P0010451	0.0352485	0.0143718	2.45261	0.0144634	0.887991	1		FALSE	FALSE	FALSE	lnc-C22orf26-4:1									BROAD Institute lincRNA (XLOC_014403), lincRNA [TCONS_00029727]	chr22:46409237-46409178	hs|22q13.31
A_33_P3371954	-0.039277	0.0160198	-2.45178	0.014468	0.887991	1	IGSF8	TRUE	FALSE	FALSE	NM_052868	NM_052868	NM_052868	Hs.332012	93185	immunoglobulin superfamily member 8	ENST00000614243	NP405327	GO:0005515(protein binding)|GO:0005886(plasma membrane)|GO:0007338(single fertilization)|GO:0007399(nervous system development)|GO:0007519(skeletal muscle tissue development)|GO:0016020(membrane)|GO:0016021(integral component of membrane)|GO:0043231(intracellular membrane-bounded organelle)|GO:0048870(cell motility)|GO:0070062(extracellular exosome)	Homo sapiens immunoglobulin superfamily member 8 (IGSF8), transcript variant 1, mRNA [NM_052868]	chr1:160062223-160062164	hs|1q23.2
A_23_P414895	-0.0381625	0.0155698	-2.45105	0.0144904	0.887991	1	TTC17	TRUE	FALSE	FALSE	NM_018259	NM_018259	NM_018259	Hs.191186	55761	tetratricopeptide repeat domain 17	ENST00000525135	NP1154291	GO:0005515(protein binding)|GO:0005737(cytoplasm)|GO:0005829(cytosol)|GO:0005886(plasma membrane)|GO:0015629(actin cytoskeleton)|GO:0030041(actin filament polymerization)|GO:0044782(cilium organization)	Homo sapiens tetratricopeptide repeat domain 17 (TTC17), transcript variant 1, mRNA [NM_018259]	chr11:43469656-43471674	hs|11p12
A_23_P60837	0.0379101	0.0154659	2.45121	0.0144993	0.887991	1	PDE3A	TRUE	FALSE	FALSE	NM_000921	NM_000921	NM_000921	Hs.386791	5139	phosphodiesterase 3A	ENST00000359062	THC2476563	GO:0001556(oocyte maturation)|GO:0004114(3',5'-cyclic-nucleotide phosphodiesterase activity)|GO:0004115(3',5'-cyclic-AMP phosphodiesterase activity)|GO:0004119(cGMP-inhibited cyclic-nucleotide phosphodiesterase activity)|GO:0005515(protein binding)|GO:0005829(cytosol)|GO:0006629(lipid metabolic process)|GO:0007165(signal transduction)|GO:0007186(G protein-coupled receptor signaling pathway)|GO:00…	Homo sapiens phosphodiesterase 3A (PDE3A), transcript variant 1, mRNA [NM_000921]	chr12:20833644-20833703	hs|12p12.2
A_21_P0012931	-0.0286962	0.0117046	-2.45171	0.014505	0.887991	1	XLOC_l2_012323	FALSE	FALSE	FALSE	TCONS_l2_00023262									BROAD Institute lincRNA (XLOC_l2_012323), lincRNA [TCONS_l2_00023262]	chr5:175574184-175574125	hs|5q35.2
A_24_P272548	-0.0480774	0.0196182	-2.45065	0.0145119	0.887991	1		FALSE	FALSE	FALSE	ENST00000469026						ENST00000469026	THC2696148		ribosomal protein L7a pseudogene 60 [Source:HGNC Symbol;Acc:HGNC:35859] [ENST00000469026]	chr12:112740403-112740344	hs|12q24.13
A_24_P323131	-0.029583	0.0120759	-2.44976	0.0145323	0.887991	1	TTTY1	FALSE	FALSE	FALSE	NR_001538	NR_001538	NR_001538	Hs.584729	50858	testis-specific transcript, Y-linked 1	ENST00000250776	THC2753556		Homo sapiens testis-specific transcript, Y-linked 1 (TTTY1), long non-coding RNA [NR_001538]	chrY:6269165-6269224	hs|Yp11.2
A_33_P3416218	0.0327378	0.0133636	2.44978	0.0145647	0.887991	1	MUC3A	TRUE	TRUE	FALSE	NM_005960	NM_005960	NM_005960	Hs.744422	4584	mucin 3A, cell surface associated	ENST00000483366	THC2589242	GO:0005201(extracellular matrix structural constituent)|GO:0005576(extracellular region)|GO:0005796(Golgi lumen)|GO:0005886(plasma membrane)|GO:0016021(integral component of membrane)|GO:0030197(extracellular matrix constituent, lubricant activity)	Homo sapiens mucin 3A, cell surface associated (MUC3A), mRNA [NM_005960]	chr7:100608319-100608734	hs|7q22.1
A_23_P201086	-0.0565437	0.0230903	-2.44881	0.0145816	0.887991	1	ARF1	TRUE	FALSE	FALSE	NM_001024227	NM_001024227	NM_001024227	Hs.286221	375	ADP ribosylation factor 1	ENST00000478424	THC2559545	GO:0000139(Golgi membrane)|GO:0000287(magnesium ion binding)|GO:0002090(regulation of receptor internalization)|GO:0003723(RNA binding)|GO:0003924(GTPase activity)|GO:0005515(protein binding)|GO:0005525(GTP binding)|GO:0005737(cytoplasm)|GO:0005770(late endosome)|GO:0005778(peroxisomal membrane)|GO:0005802(trans-Golgi network)|GO:0005829(cytosol)|GO:0005886(plasma membrane)|GO:0005925(focal adhes…	Homo sapiens ADP ribosylation factor 1 (ARF1), transcript variant 1, mRNA [NM_001024227]	chr1:228285947-228286006	hs|1q42.13
A_23_P158053	-0.0688207	0.0281087	-2.44838	0.014588	0.887991	1	BBLN	FALSE	FALSE	FALSE	NM_024112	NM_024112	NM_024112	Hs.522412	79095	bublin coiled coil protein	ENST00000372994	THC2561954	GO:0003674(molecular_function)|GO:0005515(protein binding)|GO:0005575(cellular_component)|GO:0008150(biological_process)	Homo sapiens bublin coiled coil protein (BBLN), mRNA [NM_024112]	chr9:130922757-130925772	hs|9q34.11
A_21_P0000849	-0.0303522	0.012392	-2.44934	0.0145924	0.887991	1	LARGE-AS1	FALSE	FALSE	FALSE	NR_038949	NR_038949	NR_038949	Hs.658872	100506195	LARGE antisense RNA 1	ENST00000661135	THC2608144		Homo sapiens LARGE antisense RNA 1 (LARGE-AS1), transcript variant 1, long non-coding RNA [NR_038949]	chr22:34146721-34146780	hs|22q12.3
A_33_P3236724	0.0297254	0.0121382	2.4489	0.0146043	0.887991	1	PROKR1	TRUE	TRUE	FALSE	NM_138964	NM_138964	NM_138964	Hs.683430	10887	prokineticin receptor 1	ENST00000394342	THC2493295	GO:0004930(G protein-coupled receptor activity)|GO:0004983(neuropeptide Y receptor activity)|GO:0005886(plasma membrane)|GO:0005887(integral component of plasma membrane)|GO:0007186(G protein-coupled receptor signaling pathway)|GO:0007218(neuropeptide signaling pathway)	Homo sapiens prokineticin receptor 1 (PROKR1), mRNA [NM_138964]	chr2:68882649-68882708	hs|2p13.3
A_23_P129014	0.0356732	0.0145748	2.4476	0.0146476	0.887991	1	EFCAB11	TRUE	TRUE	FALSE	NM_145231	NM_145231	NM_145231	Hs.123232	90141	EF-hand calcium binding domain 11	ENST00000553871	THC2474191	GO:0005509(calcium ion binding)|GO:0005515(protein binding)	Homo sapiens EF-hand calcium binding domain 11 (EFCAB11), transcript variant 1, mRNA [NM_145231]	chr14:90263611-90263552	hs|14q32.11
A_33_P3257222	0.0462738	0.0189177	2.44606	0.0146814	0.887991	1	COMTD1	TRUE	FALSE	FALSE	NM_144589	NM_144589	NM_144589	Hs.355333	118881	catechol-O-methyltransferase domain containing 1	ENST00000469299	THC2602934	GO:0005515(protein binding)|GO:0008171(O-methyltransferase activity)|GO:0008757(S-adenosylmethionine-dependent methyltransferase activity)|GO:0016021(integral component of membrane)|GO:0032259(methylation)	Homo sapiens catechol-O-methyltransferase domain containing 1 (COMTD1), mRNA [NM_144589]	chr10:76993805-76993746	hs|10q22.2
A_19_P00318790	0.0375101	0.0153295	2.44692	0.0147027	0.887991	1		FALSE	FALSE	FALSE	ENST00000454172						ENST00000454172			long intergenic non-protein coding RNA 1611 [Source:HGNC Symbol;Acc:HGNC:51791] [ENST00000454172]	chr6:85265856-85265797	hs|6q14.3
A_21_P0014117	0.027852	0.0113897	2.44536	0.0147093	0.887991	1	LINC02000	FALSE	FALSE	FALSE	NR_135574	NR_135574	NR_135574		100507210	long intergenic non-protein coding RNA 2000				Homo sapiens long intergenic non-protein coding RNA 2000 (LINC02000), long non-coding RNA [NR_135574]	chr3:133774153-133774094	hs|3q22.2
A_33_P3386156	0.0313083	0.0128004	2.44587	0.014713	0.887991	1	CELF5	TRUE	TRUE	FALSE	NM_021938	NM_021938	NM_021938	Hs.655747	60680	CUGBP Elav-like family member 5	ENST00000334293	NP1473631	GO:0000381(regulation of alternative mRNA splicing, via spliceosome)|GO:0003723(RNA binding)|GO:0003729(mRNA binding)|GO:0005515(protein binding)|GO:0005575(cellular_component)|GO:0005634(nucleus)|GO:0005737(cytoplasm)|GO:0006376(mRNA splice site selection)|GO:0036002(pre-mRNA binding)|GO:1990904(ribonucleoprotein complex)	Homo sapiens CUGBP Elav-like family member 5 (CELF5), transcript variant 1, mRNA [NM_021938]	chr19:3284902-3284961	hs|19p13.3
A_21_P0007320	-0.0354075	0.01448	-2.44526	0.0147138	0.887991	1	LINC00958	TRUE	FALSE	FALSE	ENST00000663902				100506305	long intergenic non-protein coding RNA 958	ENST00000663902	THC2496717		long intergenic non-protein coding RNA 958 [Source:HGNC Symbol;Acc:HGNC:48671] [ENST00000663902]	chr11:13001124-13001065	hs|11p15.2
A_24_P354715	-0.0419244	0.0171456	-2.44519	0.014723	0.887991	1	NT5E	TRUE	FALSE	FALSE	NM_002526	NM_002526	NM_002526	Hs.153952	4907	5'-nucleotidase ecto	ENST00000257770	THC2468393	GO:0000166(nucleotide binding)|GO:0005515(protein binding)|GO:0005654(nucleoplasm)|GO:0005829(cytosol)|GO:0005886(plasma membrane)|GO:0006196(AMP catabolic process)|GO:0006259(DNA metabolic process)|GO:0007159(leukocyte cell-cell adhesion)|GO:0008253(5'-nucleotidase activity)|GO:0009897(external side of plasma membrane)|GO:0009986(cell surface)|GO:0016020(membrane)|GO:0016311(dephosphorylation)|G…	Homo sapiens 5'-nucleotidase ecto (NT5E), transcript variant 1, mRNA [NM_002526]	chr6:86204891-86204950	hs|6q14.3
A_21_P0012484	-0.0345623	0.0141332	-2.44546	0.0147276	0.887991	1	XLOC_l2_010511	FALSE	FALSE	FALSE	TCONS_l2_00019713									BROAD Institute lincRNA (XLOC_l2_010511), lincRNA [TCONS_l2_00019713]	chr3:197340105-197319981	hs|3q29
A_24_P634768	0.0400734	0.016388	2.44528	0.0147371	0.887991	1	C3orf85	TRUE	TRUE	FALSE	NM_001351622	NM_001351622	NM_001351622	Hs.280892	401081	chromosome 3 open reading frame 85	ENST00000612064	THC2735560		Homo sapiens chromosome 3 open reading frame 85 (C3orf85), transcript variant 1, mRNA [NM_001351622]	chr3:108868766-108868825	hs|3q13.13
A_33_P3235098	0.032953	0.0134742	2.44564	0.0147539	0.887991	1	NUTM2D	TRUE	FALSE	FALSE	NM_001009610	NM_001009610	NM_001009610	Hs.701044	728130	NUT family member 2D	ENST00000372321	THC2543079		Homo sapiens NUT family member 2D (NUTM2D), transcript variant 2, mRNA [NM_001009610]	chr10:89127618-89127677	hs|10q23.2
A_33_P3326772	0.046476	0.0190389	2.44111	0.0148894	0.887991	1	LAMTOR4	TRUE	TRUE	FALSE	NM_001394588	NM_001394588	NM_001394588	Hs.406520	389541	late endosomal/lysosomal adaptor, MAPK and MTOR activator 4	ENST00000468582	THC2509519	GO:0005085(guanyl-nucleotide exchange factor activity)|GO:0005515(protein binding)|GO:0005764(lysosome)|GO:0005765(lysosomal membrane)|GO:0008361(regulation of cell size)|GO:0032008(positive regulation of TOR signaling)|GO:0043231(intracellular membrane-bounded organelle)|GO:0050790(regulation of catalytic activity)|GO:0060090(molecular adaptor activity)|GO:0061462(protein localization to lysosom…	Homo sapiens late endosomal/lysosomal adaptor, MAPK and MTOR activator 4 (LAMTOR4), transcript variant 8, mRNA [NM_001394588]	chr7:99751770-99751826	hs|7q22.1
A_23_P105002	0.0401927	0.0164646	2.44115	0.0148895	0.887991	1	ROM1	TRUE	TRUE	FALSE	NM_000327	NM_000327	NM_000327	Hs.281564	6094	retinal outer segment membrane protein 1	ENST00000534093	THC2464329	GO:0005515(protein binding)|GO:0005887(integral component of plasma membrane)|GO:0007155(cell adhesion)|GO:0007601(visual perception)|GO:0010468(regulation of gene expression)|GO:0035845(photoreceptor cell outer segment organization)|GO:0042622(photoreceptor outer segment membrane)|GO:0042803(protein homodimerization activity)|GO:0050908(detection of light stimulus involved in visual perception)|…	Homo sapiens retinal outer segment membrane protein 1 (ROM1), mRNA [NM_000327]	chr11:62382504-62382563	hs|11q12.3
A_23_P388993	-0.0385844	0.0158055	-2.4412	0.0148916	0.887991	1	ZC3H12C	TRUE	FALSE	FALSE	NM_033390	NM_033390	NM_033390	Hs.376289	85463	zinc finger CCCH-type containing 12C	ENST00000278590	THC2600931	GO:0003674(molecular_function)|GO:0003729(mRNA binding)|GO:0004521(endoribonuclease activity)|GO:0005515(protein binding)|GO:0005575(cellular_component)|GO:0005634(nucleus)|GO:0008150(biological_process)|GO:0036464(cytoplasmic ribonucleoprotein granule)|GO:0046872(metal ion binding)|GO:0090502(RNA phosphodiester bond hydrolysis, endonucleolytic)	Homo sapiens zinc finger CCCH-type containing 12C (ZC3H12C), mRNA [NM_033390]	chr11:110042213-110042272	hs|11q22.3
A_23_P100127	-0.0331138	0.0135652	-2.44107	0.0149013	0.887991	1	KNL1	TRUE	FALSE	FALSE	NM_170589	NM_170589	NM_170589	Hs.181855	57082	kinetochore scaffold 1	ENST00000527044	THC2474180	GO:0000776(kinetochore)|GO:0001669(acrosomal vesicle)|GO:0001675(acrosome assembly)|GO:0005515(protein binding)|GO:0005634(nucleus)|GO:0005654(nucleoplasm)|GO:0005829(cytosol)|GO:0008608(attachment of spindle microtubules to kinetochore)|GO:0016604(nuclear body)|GO:0034501(protein localization to kinetochore)|GO:0051301(cell division)	Homo sapiens kinetochore scaffold 1 (KNL1), transcript variant 1, mRNA [NM_170589]	chr15:40917525-40917584	hs|15q15.1
A_33_P3357759	0.027782	0.0113793	2.44146	0.0149114	0.887991	1	MROH2A	TRUE	TRUE	FALSE	ENST00000389758	XM_024452842	XM_024452842		339766	maestro heat like repeat family member 2A	ENST00000389758	THC2606336		maestro heat like repeat family member 2A [Source:HGNC Symbol;Acc:HGNC:27936] [ENST00000389758]	chr2:234742010-234742069	hs|2q37.1
A_21_P0014123	-0.0289802	0.011871	-2.44127	0.0149183	0.887991	1	LOC440982	FALSE	FALSE	FALSE	AK054937		AK054937	Hs.535724	440982	uncharacterized LOC440982		THC2623048		Homo sapiens cDNA FLJ30375 fis, clone BRACE2007902 [AK054937]	chr3:147139908-147139967	hs|3q24
A_33_P3237674	-0.105634	0.043282	-2.4406	0.0149194	0.887991	1		FALSE	FALSE	FALSE	ENST00000611116		BI763489	Hs.455887			ENST00000611116	NP106563		T cell receptor alpha constant [Source:HGNC Symbol;Acc:HGNC:12029] [ENST00000611116]	chr14:23019503-23019562	hs|14q11.2
A_23_P157963	0.0358843	0.0147016	2.44084	0.0149327	0.887991	1	CNTLN	TRUE	FALSE	FALSE	NM_017738	NM_017738	NM_017738	Hs.435381	54875	centlein	ENST00000380647	THC2474986	GO:0005654(nucleoplasm)|GO:0005737(cytoplasm)|GO:0005813(centrosome)|GO:0005814(centriole)|GO:0005829(cytosol)|GO:0010457(centriole-centriole cohesion)|GO:0019901(protein kinase binding)|GO:0019904(protein domain specific binding)|GO:0030674(protein-macromolecule adaptor activity)|GO:0033365(protein localization to organelle)|GO:0070062(extracellular exosome)	Homo sapiens centlein (CNTLN), transcript variant 1, mRNA [NM_017738]	chr9:17503067-17503126	hs|9p22.2
A_33_P3227457	0.0288745	0.0118318	2.44042	0.0149503	0.887991	1	PARD6B	TRUE	TRUE	FALSE	ENST00000396039				84612	par-6 family cell polarity regulator beta	ENST00000396039		GO:0005080(protein kinase C binding)|GO:0005515(protein binding)|GO:0005634(nucleus)|GO:0005829(cytosol)|GO:0005886(plasma membrane)|GO:0005923(bicellular tight junction)|GO:0005938(cell cortex)|GO:0007043(cell-cell junction assembly)|GO:0007098(centrosome cycle)|GO:0007163(establishment or maintenance of cell polarity)|GO:0007409(axonogenesis)|GO:0016324(apical plasma membrane)|GO:0030334(regula…	par-6 family cell polarity regulator beta [Source:HGNC Symbol;Acc:HGNC:16245] [ENST00000396039]	chr20:49373273-49373332	hs|20q13.13
A_21_P0008515	0.165179	0.0677246	2.43899	0.0149817	0.887991	1		FALSE	FALSE	FALSE	ENST00000557723	XR_002957609	XR_002957609				ENST00000557723			long intergenic non-protein coding RNA 2290 [Source:HGNC Symbol;Acc:HGNC:53206] [ENST00000557723]	chr14:66590483-66590542	hs|14q23.3
A_21_P0001684	0.0342251	0.0140293	2.43955	0.0149837	0.887991	1		FALSE	FALSE	FALSE	lnc-IL12RB2-2:1									BROAD Institute lincRNA (XLOC_000236), lincRNA [TCONS_00002052]	chr1:67993091-67997818	hs|1p31.3
A_33_P3369034	0.03456	0.0141711	2.43876	0.0150005	0.887991	1	BCAR1	TRUE	TRUE	FALSE	NM_001170714	NM_001170714	NM_001170714	Hs.479747	9564	BCAR1 scaffold protein, Cas family member	ENST00000566982	THC2683471	GO:0001558(regulation of cell growth)|GO:0001726(ruffle)|GO:0005515(protein binding)|GO:0005737(cytoplasm)|GO:0005829(cytosol)|GO:0005886(plasma membrane)|GO:0005925(focal adhesion)|GO:0007015(actin filament organization)|GO:0007155(cell adhesion)|GO:0007169(transmembrane receptor protein tyrosine kinase signaling pathway)|GO:0007173(epidermal growth factor receptor signaling pathway)|GO:0007186(…	Homo sapiens BCAR1 scaffold protein, Cas family member (BCAR1), transcript variant 1, mRNA [NM_001170714]	chr16:75263017-75262958	hs|16q23.1
A_21_P0000528	0.0326434	0.0133947	2.43703	0.0150495	0.887991	1		FALSE	FALSE	FALSE	ENST00000381489	XR_004837514	XR_004837514	Hs.587103			ENST00000381489	THC2605172		DIP2C antisense RNA 1 [Source:HGNC Symbol;Acc:HGNC:30724] [ENST00000381489]	chr10:710964-711023	hs|10p15.3
A_23_P101623	-0.0204184	0.00837854	-2.43698	0.0150846	0.887991	1	ZNF667	TRUE	FALSE	FALSE	NM_022103	NM_022103	NM_022103	Hs.676605	63934	zinc finger protein 667	ENST00000629654	NP186143	GO:0000978(RNA polymerase II cis-regulatory region sequence-specific DNA binding)|GO:0003700(DNA-binding transcription factor activity)|GO:0005515(protein binding)|GO:0005634(nucleus)|GO:0006357(regulation of transcription by RNA polymerase II)|GO:0046872(metal ion binding)	Homo sapiens zinc finger protein 667 (ZNF667), transcript variant 1, mRNA [NM_022103]	chr19:56952634-56952575	hs|19q13.43
A_19_P00324470	0.0316354	0.0129802	2.4372	0.0150908	0.887991	1	CARMN	TRUE	FALSE	FALSE	NR_105059	NR_105059	NR_105059	Hs.744892	728264	cardiac mesoderm enhancer-associated non-coding RNA	ENST00000602315	THC2537860	GO:0035195(gene silencing by miRNA)	Homo sapiens cardiac mesoderm enhancer-associated non-coding RNA (CARMN), transcript variant 1, long non-coding RNA [NR_105059]	chr5:148812314-148812373	hs|5q32
A_32_P171061	0.0843303	0.0346159	2.43617	0.0150915	0.887991	1	ASCL2	TRUE	FALSE	FALSE	NM_005170	NM_005170	NM_005170	Hs.152475	430	achaete-scute family bHLH transcription factor 2	ENST00000331289	THC2602228	GO:0000122(negative regulation of transcription by RNA polymerase II)|GO:0000785(chromatin)|GO:0000977(RNA polymerase II transcription regulatory region sequence-specific DNA binding)|GO:0000978(RNA polymerase II cis-regulatory region sequence-specific DNA binding)|GO:0000981(DNA-binding transcription factor activity, RNA polymerase II-specific)|GO:0001227(DNA-binding transcription repressor acti…	Homo sapiens achaete-scute family bHLH transcription factor 2 (ASCL2), mRNA [NM_005170]	chr11:2290018-2289959	hs|11p15.5
A_21_P0014943	0.031011	0.0127284	2.43637	0.0151135	0.887991	1	LOC101060445	FALSE	FALSE	FALSE	AK300104		AK300104	Hs.601664	101060445	uncharacterized LOC101060445		THC2694257		Homo sapiens cDNA FLJ59596 complete cds [AK300104]	chr9:32464315-32464374	hs|9p21.1
A_33_P3333480	-0.0438738	0.0180174	-2.43508	0.015143	0.887991	1	ABHD11-AS1	TRUE	FALSE	FALSE	NR_026690	NR_026690	NR_026690	Hs.650513	171022	ABHD11 antisense RNA 1 (tail to tail)	ENST00000641969			Homo sapiens ABHD11 antisense RNA 1 (tail to tail) (ABHD11-AS1), long non-coding RNA [NR_026690]	chr7:73150088-73150147	hs|7q11.23
A_21_P0008344	0.0335406	0.0137731	2.43523	0.015146	0.887991	1		FALSE	FALSE	FALSE	ENST00000658062						ENST00000658062			long intergenic non-protein coding RNA 1500 [Source:HGNC Symbol;Acc:HGNC:51166] [ENST00000658062]	chr14:59590896-59590955	hs|14q23.1
A_23_P250874	-0.0295864	0.0121526	-2.43457	0.0151912	0.887991	1	FKBP6	TRUE	TRUE	FALSE	NM_003602	NM_003602	NM_003602	Hs.661266	8468	FKBP prolyl isomerase family member 6 (inactive)	ENST00000431982	THC2473291	GO:0000795(synaptonemal complex)|GO:0003755(peptidyl-prolyl cis-trans isomerase activity)|GO:0005515(protein binding)|GO:0005528(FK506 binding)|GO:0005737(cytoplasm)|GO:0005829(cytosol)|GO:0006457(protein folding)|GO:0007283(spermatogenesis)|GO:0030154(cell differentiation)|GO:0031047(gene silencing by RNA)|GO:0034587(piRNA metabolic process)|GO:0042802(identical protein binding)|GO:0043046(DNA m…	Homo sapiens FKBP prolyl isomerase family member 6 (inactive) (FKBP6), transcript variant 1, mRNA [NM_003602]	chr7:72772335-72772394	hs|7q11.23
A_23_P67466	-0.0483735	0.0198777	-2.43356	0.015197	0.887991	1	PSMD8	TRUE	FALSE	FALSE	NM_002812	NM_002812	NM_002812	Hs.78466	5714	proteasome 26S subunit, non-ATPase 8	ENST00000592561	THC2737625	GO:0000502(proteasome complex)|GO:0005515(protein binding)|GO:0005634(nucleus)|GO:0005654(nucleoplasm)|GO:0005829(cytosol)|GO:0005838(proteasome regulatory particle)|GO:0008541(proteasome regulatory particle, lid subcomplex)|GO:0022624(proteasome accessory complex)|GO:0043161(proteasome-mediated ubiquitin-dependent protein catabolic process)	Homo sapiens proteasome 26S subunit, non-ATPase 8 (PSMD8), mRNA [NM_002812]	chr19:38871613-38872789	hs|19q13.2
A_33_P3816280	0.0279454	0.0114802	2.43423	0.0152065	0.887991	1	LINC02135	FALSE	FALSE	FALSE	NR_038438	NR_038438	NR_038438	Hs.434338	146513	long intergenic non-protein coding RNA 2135	ENST00000599486	THC2610110		Homo sapiens long intergenic non-protein coding RNA 2135 (LINC02135), long non-coding RNA [NR_038438]	chr16:86326933-86326992	hs|16q24.1
A_33_P3221489	-0.0362654	0.0149075	-2.43269	0.0152457	0.887991	1	KIRREL1	TRUE	TRUE	FALSE	NM_018240	NM_018240	NM_018240	Hs.657006	55243	kirre like nephrin family adhesion molecule 1	ENST00000360089	NP436211	GO:0005515(protein binding)|GO:0005886(plasma membrane)|GO:0005887(integral component of plasma membrane)|GO:0005911(cell-cell junction)|GO:0017022(myosin binding)|GO:0031253(cell projection membrane)|GO:0045121(membrane raft)|GO:0048471(perinuclear region of cytoplasm)|GO:0050839(cell adhesion molecule binding)|GO:0098609(cell-cell adhesion)	Homo sapiens kirre like nephrin family adhesion molecule 1 (KIRREL1), transcript variant 1, mRNA [NM_018240]	chr1:158065293-158065352	hs|1q23.1
A_24_P125561	-0.0440085	0.0180929	-2.43237	0.0152519	0.887991	1	SIGLEC9	TRUE	TRUE	FALSE	NM_014441	NM_014441	NM_014441	Hs.245828	27180	sialic acid binding Ig like lectin 9	ENST00000599948	THC2475423	GO:0005515(protein binding)|GO:0005886(plasma membrane)|GO:0005887(integral component of plasma membrane)|GO:0007155(cell adhesion)|GO:0007166(cell surface receptor signaling pathway)|GO:0030246(carbohydrate binding)|GO:0030667(secretory granule membrane)|GO:0033691(sialic acid binding)	Homo sapiens sialic acid binding Ig like lectin 9 (SIGLEC9), transcript variant 2, mRNA [NM_014441]	chr19:51630519-51631230	hs|19q13.41
A_23_P45955	0.0344244	0.0141593	2.43123	0.015298	0.887991	1	TEKT2	TRUE	FALSE	FALSE	NM_014466	NM_014466	NM_014466	Hs.127111	27285	tektin 2	ENST00000469024	THC2606903	GO:0005634(nucleus)|GO:0005737(cytoplasm)|GO:0005815(microtubule organizing center)|GO:0005874(microtubule)|GO:0015630(microtubule cytoskeleton)|GO:0030317(flagellated sperm motility)|GO:0031514(motile cilium)|GO:0036159(inner dynein arm assembly)|GO:0060271(cilium assembly)|GO:0060294(cilium movement involved in cell motility)	Homo sapiens tektin 2 (TEKT2), mRNA [NM_014466]	chr1:36553724-36553783	hs|1p34.3
A_23_P80008	0.0304789	0.0125373	2.43106	0.0153243	0.887991	1	MYLK2	TRUE	TRUE	FALSE	NM_033118	NM_033118	NM_033118	Hs.86092	85366	myosin light chain kinase 2	ENST00000375985	THC2475656	GO:0004683(calmodulin-dependent protein kinase activity)|GO:0004687(myosin light chain kinase activity)|GO:0005515(protein binding)|GO:0005516(calmodulin binding)|GO:0005524(ATP binding)|GO:0005634(nucleus)|GO:0005737(cytoplasm)|GO:0006941(striated muscle contraction)|GO:0007274(neuromuscular synaptic transmission)|GO:0010628(positive regulation of gene expression)|GO:0014816(skeletal muscle sate…	Homo sapiens myosin light chain kinase 2 (MYLK2), mRNA [NM_033118]	chr20:30422410-30422469	hs|20q11.21
A_21_P0005841	0.0360428	0.0148246	2.43128	0.0153274	0.887991	1		FALSE	FALSE	FALSE	lnc-CA8-2:1									BROAD Institute lincRNA (XLOC_007094), lincRNA [TCONS_00015020]	chr8:61377229-61377170	hs|8q12.1
A_24_P314554	0.0360311	0.0148278	2.42997	0.0153617	0.887991	1	GOLGA2P2Y	FALSE	FALSE	FALSE	NR_001555	NR_001555	NR_001555	Hs.745571	84559	GOLGA2 pseudogene 2 Y-linked	ENST00000398377	NP319188		Homo sapiens GOLGA2 pseudogene 2 Y-linked (GOLGA2P2Y), non-coding RNA [NR_001555]	chrY:27603553-27604968	hs|Yq11.23
A_33_P3236416	0.118974	0.0489636	2.42985	0.0153619	0.887991	1	GPR179	TRUE	TRUE	FALSE	NM_001004334	NM_001004334	NM_001004334	Hs.462915	440435	G protein-coupled receptor 179	ENST00000621958	THC2483049	GO:0004930(G protein-coupled receptor activity)|GO:0005886(plasma membrane)|GO:0007186(G protein-coupled receptor signaling pathway)|GO:0007601(visual perception)|GO:0016021(integral component of membrane)	Homo sapiens G protein-coupled receptor 179 (GPR179), mRNA [NM_001004334]	chr17:36481658-36481599	hs|17q12
A_21_P0002946	0.0463128	0.0190592	2.42995	0.0153693	0.887991	1		FALSE	FALSE	FALSE	lnc-TTC21A-2:2									BROAD Institute lincRNA (XLOC_002617), lincRNA [TCONS_00005992]	chr3:39252098-39252157	hs|3p22.2
A_33_P3351440	0.037929	0.015609	2.42995	0.015383	0.887991	1	TAFA5	FALSE	FALSE	FALSE	ENST00000406880				25817	TAFA chemokine like family member 5	ENST00000406880	THC2731763	GO:0001664(G protein-coupled receptor binding)|GO:0005125(cytokine activity)|GO:0005615(extracellular space)|GO:0005737(cytoplasm)|GO:0007186(G protein-coupled receptor signaling pathway)|GO:0048018(receptor ligand activity)|GO:0061044(negative regulation of vascular wound healing)|GO:1904706(negative regulation of vascular associated smooth muscle cell proliferation)|GO:1904753(negative regulati…	TAFA chemokine like family member 5 [Source:HGNC Symbol;Acc:HGNC:21592] [ENST00000406880]	chr22:49089123-49089182	hs|22q13.32
A_33_P3237250	0.0303134	0.0124775	2.42945	0.0153841	0.887991	1	TTLL13P	TRUE	FALSE	FALSE	NR_104604	NR_104604	NR_104604	Hs.632164	440307	tubulin tyrosine ligase like 13, pseudogene	ENST00000339615	THC2492492	GO:0000226(microtubule cytoskeleton organization)|GO:0005524(ATP binding)|GO:0005829(cytosol)|GO:0005874(microtubule)|GO:0005929(cilium)|GO:0015631(tubulin binding)|GO:0018095(protein polyglutamylation)|GO:0070740(tubulin-glutamic acid ligase activity)	Homo sapiens tubulin tyrosine ligase like 13, pseudogene (TTLL13P), non-coding RNA [NR_104604]	chr15:90802237-90802296	hs|15q26.1
A_33_P3284715	0.0416469	0.0171429	2.4294	0.0153902	0.887991	1	SCARNA7	TRUE	FALSE	FALSE	NR_003001	NR_003001	NR_003001	Hs.675953	677767	small Cajal body-specific RNA 7			GO:0005730(nucleolus)|GO:0006396(RNA processing)	Homo sapiens small Cajal body-specific RNA 7 (SCARNA7), guide RNA [NR_003001]	chr3:160232754-160232695	hs|3q25.33
A_23_P331908	0.035288	0.0145263	2.42925	0.0154079	0.887991	1	PRDM11	TRUE	FALSE	FALSE	NM_001384649	NM_001384649	NM_001384649		56981	PR/SET domain 11		THC2601460	GO:0003682(chromatin binding)|GO:0005515(protein binding)|GO:0005634(nucleus)|GO:0005829(cytosol)|GO:0008168(methyltransferase activity)|GO:0010468(regulation of gene expression)|GO:0030308(negative regulation of cell growth)|GO:0032259(methylation)|GO:0043408(regulation of MAPK cascade)|GO:0045892(negative regulation of transcription, DNA-templated)|GO:0045893(positive regulation of transcriptio…	Homo sapiens PR/SET domain 11 (PRDM11), transcript variant 5, mRNA [NM_001384649]	chr11:45236216-45236275	hs|11p11.2
A_33_P3394689	0.0297392	0.0122464	2.4284	0.0154098	0.887991	1	SLC6A2	TRUE	FALSE	FALSE	NM_001043	NM_001043	NM_001043	Hs.78036	6530	solute carrier family 6 member 2	ENST00000379906	THC2602766	GO:0003779(actin binding)|GO:0005326(neurotransmitter transmembrane transporter activity)|GO:0005328(neurotransmitter:sodium symporter activity)|GO:0005330(dopamine:sodium symporter activity)|GO:0005334(norepinephrine:sodium symporter activity)|GO:0005515(protein binding)|GO:0005886(plasma membrane)|GO:0005887(integral component of plasma membrane)|GO:0006836(neurotransmitter transport)|GO:000726…	Homo sapiens solute carrier family 6 member 2 (SLC6A2), transcript variant 3, mRNA [NM_001043]	chr16:55737624-55737683	hs|16q12.2
A_21_P0012986	0.0332794	0.013703	2.42863	0.0154559	0.887991	1		FALSE	FALSE	FALSE	ENST00000505401		BG116503	Hs.744696			ENST00000505401	THC2634838		MRPS30 divergent transcript [Source:HGNC Symbol;Acc:HGNC:53420] [ENST00000505401]	chr5:44777283-44777224	hs|5p12
A_24_P92267	0.0313182	0.0128996	2.42784	0.0154836	0.887991	1		FALSE	FALSE	FALSE	ENST00000426330						ENST00000426330			ribosomal protein L27 (RPL27) pseudogene [ENST00000426330]	chr1:159729165-159729224	hs|1q23.2
A_23_P218486	-0.0479678	0.0197665	-2.42673	0.0154839	0.887991	1	WDR83OS	TRUE	FALSE	FALSE	NM_016145	NM_016145	NM_016145	Hs.108969	51398	WD repeat domain 83 opposite strand	ENST00000222190	THC2500525	GO:0005515(protein binding)|GO:0006457(protein folding)|GO:0030176(integral component of endoplasmic reticulum membrane)|GO:0044183(protein folding chaperone)|GO:0045048(protein insertion into ER membrane)	Homo sapiens WD repeat domain 83 opposite strand (WDR83OS), mRNA [NM_016145]	chr19:12779350-12779197	hs|19p13.2
A_33_P3353425	-0.0416172	0.0171704	-2.42378	0.0156163	0.887991	1	USP37	TRUE	TRUE	FALSE	NM_020935	NM_020935	NM_020935	Hs.166068	57695	ubiquitin specific peptidase 37	ENST00000478329	NP673905	GO:0000082(G1/S transition of mitotic cell cycle)|GO:0004197(cysteine-type endopeptidase activity)|GO:0004843(thiol-dependent deubiquitinase)|GO:0005515(protein binding)|GO:0005634(nucleus)|GO:0005654(nucleoplasm)|GO:0005829(cytosol)|GO:0006275(regulation of DNA replication)|GO:0006511(ubiquitin-dependent protein catabolic process)|GO:0016579(protein deubiquitination)|GO:0019901(protein kinase bi…	Homo sapiens ubiquitin specific peptidase 37 (USP37), mRNA [NM_020935]	chr2:219394741-219394682	hs|2q35
A_33_P3417650	0.0323333	0.0133377	2.42421	0.0156169	0.887991	1	KLK10	TRUE	FALSE	FALSE	NM_145888	NM_145888	NM_145888	Hs.275464	5655	kallikrein related peptidase 10	ENST00000391805	THC2605483	GO:0004252(serine-type endopeptidase activity)|GO:0005576(extracellular region)|GO:0006508(proteolysis)|GO:0007049(cell cycle)|GO:0008236(serine-type peptidase activity)|GO:0030141(secretory granule)	Homo sapiens kallikrein related peptidase 10 (KLK10), transcript variant 2, mRNA [NM_145888]	chr19:51516090-51516031	hs|19q13.41
A_33_P3346638	0.0434744	0.0179365	2.42379	0.015642	0.887991	1		FALSE	FALSE	FALSE	ENST00000603850						ENST00000603850			leucine rich repeat containing 37 member A9, pseudogene [Source:HGNC Symbol;Acc:HGNC:43813] [ENST00000603850]	chr17:34242059-34242000	hs|17q12
A_33_P3260066	0.0370992	0.0153108	2.42307	0.0156571	0.887991	1	BEAN1	TRUE	FALSE	FALSE	NM_001178020	NM_001178020	NM_001178020	Hs.97805	146227	brain expressed associated with NEDD4 1	ENST00000299694	THC2493535	GO:0016021(integral component of membrane)	Homo sapiens brain expressed associated with NEDD4 1 (BEAN1), transcript variant 1, mRNA [NM_001178020]	chr16:66516040-66516099	hs|16q21
A_21_P0014269	-0.0320874	0.0132424	-2.42309	0.0156632	0.887991	1		FALSE	FALSE	FALSE	THC2626012							THC2626012			chr11:006418609-006418550	hs|11p15.4
A_21_P0002981	0.0395448	0.0163331	2.42115	0.0157292	0.887991	1	LOC105377173	FALSE	FALSE	FALSE	XR_940981	XR_940981	XR_940981	Hs.292062	105377173	uncharacterized LOC105377173		THC2743710		PREDICTED: Homo sapiens uncharacterized LOC105377173 (LOC105377173), transcript variant X1, ncRNA [XR_940981]	chr3:78114256-78114566	hs|3p12.3
A_21_P0008033	0.0300193	0.0123995	2.42101	0.015758	0.887991	1		FALSE	FALSE	FALSE	lnc-SGCG-3:5									BROAD Institute lincRNA (XLOC_010306), lincRNA [TCONS_00022141]	chr13:23692156-23692215	hs|13q12.12
A_24_P143843	-0.0270596	0.0111773	-2.42094	0.0157609	0.887991	1		FALSE	FALSE	FALSE	ENST00000342688						ENST00000342688			zinc finger and BTB domain containing 8 opposite strand pseudogene 1 [Source:HGNC Symbol;Acc:HGNC:19043] [ENST00000342688]	chr4:151642340-151642399	hs|4q31.3
A_23_P501795	-0.0469697	0.019409	-2.41999	0.0157751	0.887991	1	MED22	TRUE	FALSE	FALSE	NM_133640	NM_133640	NM_133640	Hs.78354	6837	mediator complex subunit 22	ENST00000614493	THC2493694	GO:0003712(transcription coregulator activity)|GO:0005515(protein binding)|GO:0005737(cytoplasm)|GO:0006357(regulation of transcription by RNA polymerase II)|GO:0016592(mediator complex)	Homo sapiens mediator complex subunit 22 (MED22), transcript variant b, mRNA [NM_133640]	chr9:136208145-136208086	hs|9q34.2
A_33_P3393684	0.0651107	0.0269082	2.41973	0.015779	0.887991	1	VSIG8	TRUE	TRUE	FALSE	NM_001013661	NM_001013661	NM_001013661	Hs.647718	391123	V-set and immunoglobulin domain containing 8	ENST00000368100	THC2483151	GO:0003723(RNA binding)|GO:0005622(intracellular anatomical structure)|GO:0016021(integral component of membrane)	Homo sapiens V-set and immunoglobulin domain containing 8 (VSIG8), mRNA [NM_001013661]	chr1:159824170-159824111	hs|1q23.2
A_33_P3298226	0.0341976	0.0141286	2.42045	0.0157928	0.887991	1	DCHS2	TRUE	TRUE	FALSE	ENST00000456341				54798	dachsous cadherin-related 2	ENST00000456341		GO:0003674(molecular_function)|GO:0005509(calcium ion binding)|GO:0005575(cellular_component)|GO:0005886(plasma membrane)|GO:0007156(homophilic cell adhesion via plasma membrane adhesion molecules)|GO:0008150(biological_process)|GO:0016021(integral component of membrane)|GO:0072006(nephron development)|GO:0072137(condensed mesenchymal cell proliferation)	dachsous cadherin-related 2 [Source:HGNC Symbol;Acc:HGNC:23111] [ENST00000456341]	chr4:155407654-155407595	hs|4q31.3
A_21_P0012998	0.0322084	0.0133097	2.41992	0.0158083	0.887991	1	LINC01339	TRUE	FALSE	FALSE	NR_120601	NR_120601	NR_120601		101929495	long intergenic non-protein coding RNA 1339	ENST00000505712	THC2690938		Homo sapiens long intergenic non-protein coding RNA 1339 (LINC01339), long non-coding RNA [NR_120601]	chr5:89454223-89454164	hs|5q14.3
A_33_P3404651	0.0471146	0.0194779	2.41887	0.0158251	0.887991	1	TTC7A	TRUE	TRUE	FALSE	NM_001288953	NM_001288953	NM_001288953	Hs.370603	57217	tetratricopeptide repeat domain 7A	ENST00000409245	THC2522550	GO:0005737(cytoplasm)|GO:0005886(plasma membrane)|GO:0006879(cellular iron ion homeostasis)|GO:0030097(hemopoiesis)|GO:0046854(phosphatidylinositol phosphate biosynthetic process)|GO:0072659(protein localization to plasma membrane)	Homo sapiens tetratricopeptide repeat domain 7A (TTC7A), transcript variant 3, mRNA [NM_001288953]	chr2:47301124-47301183	hs|2p21
A_23_P158775	0.0471981	0.0195106	2.41911	0.0158363	0.887991	1	UMOD	TRUE	FALSE	FALSE	NM_003361	NM_003361	NM_003361	Hs.654425	7369	uromodulin	ENST00000396138	THC2512725	GO:0000922(spindle pole)|GO:0005201(extracellular matrix structural constituent)|GO:0005509(calcium ion binding)|GO:0005515(protein binding)|GO:0005615(extracellular space)|GO:0005796(Golgi lumen)|GO:0005929(cilium)|GO:0006968(cellular defense response)|GO:0007157(heterophilic cell-cell adhesion via plasma membrane cell adhesion molecules)|GO:0007159(leukocyte cell-cell adhesion)|GO:0008285(negat…	Homo sapiens uromodulin (UMOD), transcript variant 1, mRNA [NM_003361]	chr16:20344432-20344373	hs|16p12.3
A_24_P345822	-0.0443406	0.0183368	-2.41812	0.0158674	0.887991	1	TFG	TRUE	FALSE	FALSE	NM_006070	NM_006070	NM_006070	Hs.518123	10342	trafficking from ER to golgi regulator	ENST00000675591	THC2765005	GO:0005515(protein binding)|GO:0005737(cytoplasm)|GO:0005829(cytosol)|GO:0006888(endoplasmic reticulum to Golgi vesicle-mediated transport)|GO:0042802(identical protein binding)|GO:0043123(positive regulation of I-kappaB kinase/NF-kappaB signaling)|GO:0043231(intracellular membrane-bounded organelle)|GO:0048208(COPII vesicle coating)|GO:0070971(endoplasmic reticulum exit site)	Homo sapiens trafficking from ER to golgi regulator (TFG), transcript variant 1, mRNA [NM_006070]	chr3:100463745-100467021	hs|3q12.2
A_23_P322008	0.0303794	0.0125665	2.41749	0.0158755	0.887991	1	TRHR	TRUE	FALSE	FALSE	NM_003301	NM_003301	NM_003301	Hs.3022	7201	thyrotropin releasing hormone receptor	ENST00000311762	THC2481607	GO:0004997(thyrotropin-releasing hormone receptor activity)|GO:0005515(protein binding)|GO:0005886(plasma membrane)|GO:0005887(integral component of plasma membrane)|GO:0007186(G protein-coupled receptor signaling pathway)|GO:0007200(phospholipase C-activating G protein-coupled receptor signaling pathway)	Homo sapiens thyrotropin releasing hormone receptor (TRHR), mRNA [NM_003301]	chr8:110131324-110131383	hs|8q23.1
A_33_P3281196	0.037932	0.0156932	2.41709	0.0159038	0.887991	1	MRPS36	TRUE	TRUE	FALSE	NM_033281	NM_033281	NM_033281	Hs.631971	92259	mitochondrial ribosomal protein S36	ENST00000507022	NP302234	GO:0003735(structural constituent of ribosome)|GO:0005739(mitochondrion)|GO:0005743(mitochondrial inner membrane)|GO:0005763(mitochondrial small ribosomal subunit)|GO:0006103(2-oxoglutarate metabolic process)|GO:0006412(translation)|GO:0009353(mitochondrial oxoglutarate dehydrogenase complex)	Homo sapiens mitochondrial ribosomal protein S36 (MRPS36), mRNA; nuclear gene for mitochondrial product [NM_033281]	chr5:68524132-68524191	hs|5q13.2
A_33_P3329607	-0.0511462	0.0211627	-2.41681	0.0159076	0.887991	1	RAB1B	TRUE	TRUE	FALSE	NM_030981	NM_030981	NM_030981	Hs.300816	81876	RAB1B, member RAS oncogene family	ENST00000527397	THC2579577	GO:0000045(autophagosome assembly)|GO:0000139(Golgi membrane)|GO:0003924(GTPase activity)|GO:0003925(G protein activity)|GO:0005515(protein binding)|GO:0005525(GTP binding)|GO:0005789(endoplasmic reticulum membrane)|GO:0005794(Golgi apparatus)|GO:0005829(cytosol)|GO:0006886(intracellular protein transport)|GO:0006888(endoplasmic reticulum to Golgi vesicle-mediated transport)|GO:0012505(endomembra…	Homo sapiens RAB1B, member RAS oncogene family (RAB1B), mRNA [NM_030981]	chr11:66043518-66043577	hs|11q13.2
A_23_P164068	0.0364525	0.0150764	2.41785	0.0159189	0.887991	1	DNAH9	TRUE	FALSE	FALSE	NM_001372	NM_001372	NM_001372	Hs.567259	1770	dynein axonemal heavy chain 9	ENST00000454412	THC2474501	GO:0003341(cilium movement)|GO:0005515(protein binding)|GO:0005524(ATP binding)|GO:0005874(microtubule)|GO:0005930(axoneme)|GO:0007018(microtubule-based movement)|GO:0008569(minus-end-directed microtubule motor activity)|GO:0030030(cell projection organization)|GO:0030286(dynein complex)|GO:0031514(motile cilium)|GO:0036157(outer dynein arm)|GO:0045505(dynein intermediate chain binding)|GO:005195…	Homo sapiens dynein axonemal heavy chain 9 (DNAH9), transcript variant 2, mRNA [NM_001372]	chr17:11872883-11872942	hs|17p12
A_21_P0001923	0.213056	0.0881639	2.41659	0.0159232	0.887991	1		FALSE	FALSE	FALSE	ENST00000654420	XR_001739726	XR_001739726				ENST00000654420			long intergenic non-protein coding RNA 1911 [Source:HGNC Symbol;Acc:HGNC:52730] [ENST00000654420]	chr2:147606877-147607878	hs|2q22.3
A_23_P401691	-0.0293392	0.0121388	-2.41698	0.0159409	0.887991	1	DPYSL5	TRUE	FALSE	FALSE	NM_020134	NM_020134	NM_020134	Hs.299315	56896	dihydropyrimidinase like 5	ENST00000484882	THC2463793	GO:0004157(dihydropyrimidinase activity)|GO:0005515(protein binding)|GO:0005829(cytosol)|GO:0006208(pyrimidine nucleobase catabolic process)|GO:0007165(signal transduction)|GO:0007399(nervous system development)|GO:0007411(axon guidance)|GO:0008017(microtubule binding)|GO:0030425(dendrite)|GO:0043025(neuronal cell body)	Homo sapiens dihydropyrimidinase like 5 (DPYSL5), transcript variant 1, mRNA [NM_020134]	chr2:27170566-27170625	hs|2p23.3
A_23_P56604	0.0293665	0.0121516	2.41668	0.0159422	0.887991	1	IL1RL2	TRUE	FALSE	FALSE	NM_003854	NM_003854	NM_003854	Hs.659863	8808	interleukin 1 receptor like 2	ENST00000481806	THC2483189	GO:0004908(interleukin-1 receptor activity)|GO:0004909(interleukin-1, type I, activating receptor activity)|GO:0005886(plasma membrane)|GO:0005887(integral component of plasma membrane)|GO:0006954(inflammatory response)|GO:0006968(cellular defense response)|GO:0007165(signal transduction)|GO:0032755(positive regulation of interleukin-6 production)|GO:0045087(innate immune response)|GO:0045582(pos…	Homo sapiens interleukin 1 receptor like 2 (IL1RL2), transcript variant 1, mRNA [NM_003854]	chr2:102836440-102842379	hs|2q12.1
A_24_P349728	-0.0275012	0.011385	-2.41558	0.0159586	0.887991	1		FALSE	FALSE	FALSE	AK095037		AK095037	Hs.632546				THC2487964		Homo sapiens cDNA FLJ37718 fis, clone BRHIP2019007 [AK095037]	chr2:174854643-174854584	hs|2q31.1
A_21_P0001930	-0.0300795	0.0124528	-2.41548	0.0159644	0.887991	1		FALSE	FALSE	FALSE	ENST00000432599						ENST00000432599			novel transcript [ENST00000432599]	chr2:155317249-155317308	hs|2q24.1
A_21_P0012691	0.0403902	0.0167197	2.41572	0.0159753	0.887991	1	IQCM	FALSE	FALSE	FALSE	NM_001363507	NM_001363507	NM_001363507		285423	IQ motif containing M	ENST00000636793			Homo sapiens IQ motif containing M (IQCM), transcript variant 1, mRNA [NM_001363507]	chr4:150273170-150273111	hs|4q31.23
A_23_P4962	0.0326446	0.0135099	2.41634	0.015976	0.887991	1	NLRP5	TRUE	FALSE	FALSE	NM_153447	NM_153447	NM_153447	Hs.356872	126206	NLR family pyrin domain containing 5	ENST00000390649	THC2601043	GO:0005515(protein binding)|GO:0005524(ATP binding)|GO:0005634(nucleus)|GO:0005730(nucleolus)|GO:0005737(cytoplasm)|GO:0005739(mitochondrion)|GO:0005794(Golgi apparatus)|GO:0005938(cell cortex)|GO:0006887(exocytosis)|GO:0007015(actin filament organization)|GO:0015631(tubulin binding)|GO:0032879(regulation of localization)|GO:0040019(positive regulation of embryonic development)|GO:0051293(establi…	Homo sapiens NLR family pyrin domain containing 5 (NLRP5), mRNA [NM_153447]	chr19:56569768-56572812	hs|19q13.43
A_24_P268729	-0.027393	0.0113436	-2.41485	0.0159901	0.887991	1	HEMK1	TRUE	TRUE	FALSE	NM_016173	NM_016173	NM_016173	Hs.517987	51409	HemK methyltransferase family member 1	ENST00000448997	THC2502773	GO:0003677(DNA binding)|GO:0005515(protein binding)|GO:0005739(mitochondrion)|GO:0006306(DNA methylation)|GO:0006479(protein methylation)|GO:0008170(N-methyltransferase activity)|GO:0008276(protein methyltransferase activity)|GO:0102559(protein-(glutamine-N5) methyltransferase activity)	Homo sapiens HemK methyltransferase family member 1 (HEMK1), transcript variant 1, mRNA [NM_016173]	chr3:50621340-50621399	hs|3p21.2
A_23_P421306	0.0405793	0.0167986	2.41563	0.0159968	0.887991	1	SYT12	TRUE	TRUE	FALSE	NM_177963	NM_177963	NM_177963	Hs.287636	91683	synaptotagmin 12	ENST00000393946	THC2472669	GO:0000149(SNARE binding)|GO:0001786(phosphatidylserine binding)|GO:0005509(calcium ion binding)|GO:0005544(calcium-dependent phospholipid binding)|GO:0005886(plasma membrane)|GO:0014059(regulation of dopamine secretion)|GO:0016021(integral component of membrane)|GO:0016192(vesicle-mediated transport)|GO:0017156(calcium-ion regulated exocytosis)|GO:0017158(regulation of calcium ion-dependent exoc…	Homo sapiens synaptotagmin 12 (SYT12), transcript variant 1, mRNA [NM_177963]	chr11:66818219-66818278	hs|11q13.2
A_21_P0003049	0.0291775	0.0120797	2.41542	0.0160122	0.887991	1		FALSE	FALSE	FALSE	ENST00000653103	XR_924607	XR_924607				ENST00000653103	THC2767373		novel transcript [ENST00000653103]	chr3:155576057-155576116	hs|3q25.31
A_23_P433676	-0.0507657	0.0210281	-2.41418	0.0160222	0.887991	1	ZNF529	TRUE	TRUE	FALSE	NM_020951	NM_020951	NM_020951	Hs.654960	57711	zinc finger protein 529	ENST00000334116	THC2489685	GO:0000122(negative regulation of transcription by RNA polymerase II)|GO:0000977(RNA polymerase II transcription regulatory region sequence-specific DNA binding)|GO:0000981(DNA-binding transcription factor activity, RNA polymerase II-specific)|GO:0001227(DNA-binding transcription repressor activity, RNA polymerase II-specific)|GO:0005634(nucleus)|GO:0006357(regulation of transcription by RNA poly…	Homo sapiens zinc finger protein 529 (ZNF529), transcript variant 2, mRNA [NM_020951]	chr19:37035624-37035565	hs|19q13.12
A_21_P0007551	-0.0341097	0.0141264	-2.4146	0.0160284	0.887991	1		FALSE	FALSE	FALSE	ENST00000654485	XR_001749118	XR_001749118				ENST00000654485			novel transcript, antisense to OR10AD1 [ENST00000654485]	chr12:48615810-48619721	hs|12q13.11
A_21_P0004763	-0.0281867	0.0116716	-2.41498	0.0160312	0.887991	1	LINC02542	FALSE	FALSE	FALSE	NR_149136	NR_149136	NR_149136		102724168	long intergenic non-protein coding RNA 2542	ENST00000418567			Homo sapiens long intergenic non-protein coding RNA 2542 (LINC02542), transcript variant 3, long non-coding RNA [NR_149136]	chr6:82643197-82638611	hs|6q14.1
A_21_P0014594	0.0296824	0.0122954	2.41411	0.01606	0.887991	1		FALSE	FALSE	FALSE	ENST00000411906						ENST00000411906	THC2647765		novel transcript [ENST00000411906]	chr10:105222200-105222259	hs|10q24.33
A_23_P204208	0.0933027	0.0386674	2.41295	0.0160727	0.887991	1	KLRD1	TRUE	TRUE	FALSE	NM_002262	NM_002262	NM_002262	Hs.562457	3824	killer cell lectin like receptor D1	ENST00000539374	NP492171	GO:0001915(negative regulation of T cell mediated cytotoxicity)|GO:0002223(stimulatory C-type lectin receptor signaling pathway)|GO:0002228(natural killer cell mediated immunity)|GO:0002250(adaptive immune response)|GO:0004888(transmembrane signaling receptor activity)|GO:0005515(protein binding)|GO:0005886(plasma membrane)|GO:0005887(integral component of plasma membrane)|GO:0007166(cell surface…	Homo sapiens killer cell lectin like receptor D1 (KLRD1), transcript variant 1, mRNA [NM_002262]	chr12:10467295-10467354	hs|12p13.2
A_33_P3236392	0.0361757	0.0150002	2.41167	0.0161663	0.887991	1	NECTIN4	TRUE	FALSE	FALSE	NM_030916	NM_030916	NM_030916	Hs.492490	81607	nectin cell adhesion molecule 4	ENST00000368012	THC2471020	GO:0001618(virus receptor activity)|GO:0005515(protein binding)|GO:0005886(plasma membrane)|GO:0005912(adherens junction)|GO:0007156(homophilic cell adhesion via plasma membrane adhesion molecules)|GO:0007157(heterophilic cell-cell adhesion via plasma membrane cell adhesion molecules)|GO:0016021(integral component of membrane)|GO:0042802(identical protein binding)|GO:0046718(viral entry into host…	Homo sapiens nectin cell adhesion molecule 4 (NECTIN4), mRNA [NM_030916]	chr1:161041555-161041496	hs|1q23.3
A_33_P3209703	0.0311823	0.0129311	2.41141	0.0161719	0.887991	1		FALSE	FALSE	FALSE											chr3:033138827-033138768	hs|3p22.3
A_33_P3414157	0.0353809	0.0146756	2.41087	0.0161874	0.887991	1	MLPH	TRUE	TRUE	FALSE	NM_024101	NM_024101	NM_024101	Hs.102406	79083	melanophilin	ENST00000264605	THC2631847	GO:0003779(actin binding)|GO:0005515(protein binding)|GO:0006886(intracellular protein transport)|GO:0017022(myosin binding)|GO:0030425(dendrite)|GO:0030674(protein-macromolecule adaptor activity)|GO:0030864(cortical actin cytoskeleton)|GO:0031267(small GTPase binding)|GO:0032402(melanosome transport)|GO:0046872(metal ion binding)|GO:0048471(perinuclear region of cytoplasm)|GO:0070062(extracellul…	Homo sapiens melanophilin (MLPH), transcript variant 1, mRNA [NM_024101]	chr2:238463765-238463824	hs|2q37.3
A_24_P934126	0.0308683	0.012806	2.41045	0.0162238	0.887991	1		FALSE	FALSE	FALSE	AY358772		AY358772	Hs.650705				THC2489720		Homo sapiens clone DNA139632 VGSA5840 (UNQ5840) mRNA, complete cds [AY358772]	chr3:111577447-111577388	hs|3q13.2
A_33_P3396858	-0.0280402	0.0116349	-2.41001	0.0162431	0.887991	1		FALSE	FALSE	FALSE	ENST00000416061						ENST00000416061			novel transcript [ENST00000416061]	chrX:48558850-48558791	hs|Xp11.23
A_24_P37441	-0.0627523	0.0260496	-2.40895	0.0162524	0.887991	1	PDK1	TRUE	TRUE	FALSE	NM_002610	NM_002610	NM_002610	Hs.470633	5163	pyruvate dehydrogenase kinase 1	ENST00000410055	THC2470460	GO:0004672(protein kinase activity)|GO:0004740(pyruvate dehydrogenase (acetyl-transferring) kinase activity)|GO:0005515(protein binding)|GO:0005524(ATP binding)|GO:0005739(mitochondrion)|GO:0005759(mitochondrial matrix)|GO:0005967(mitochondrial pyruvate dehydrogenase complex)|GO:0006006(glucose metabolic process)|GO:0006468(protein phosphorylation)|GO:0008283(cell population proliferation)|GO:000…	Homo sapiens pyruvate dehydrogenase kinase 1 (PDK1), transcript variant 2, mRNA; nuclear gene for mitochondrial product [NM_002610]	chr2:173463273-173463332	hs|2q31.1
A_24_P128442	0.0350541	0.0145459	2.40989	0.0162604	0.887991	1	TBX15	TRUE	TRUE	FALSE	NM_152380	NM_152380	NM_152380	Hs.146196	6913	T-box transcription factor 15	ENST00000369429	THC2475287	GO:0000122(negative regulation of transcription by RNA polymerase II)|GO:0000785(chromatin)|GO:0000978(RNA polymerase II cis-regulatory region sequence-specific DNA binding)|GO:0000981(DNA-binding transcription factor activity, RNA polymerase II-specific)|GO:0001227(DNA-binding transcription repressor activity, RNA polymerase II-specific)|GO:0001708(cell fate specification)|GO:0005515(protein bin…	Homo sapiens T-box transcription factor 15 (TBX15), transcript variant 2, mRNA [NM_152380]	chr1:119425783-119425724	hs|1p12
A_21_P0007672	-0.0282989	0.0117464	-2.40915	0.0162769	0.887991	1		FALSE	FALSE	FALSE	lnc-SFSWAP-2:1									BROAD Institute lincRNA (XLOC_009958), lincRNA [TCONS_00020658]	chr12:131943374-131943433	hs|12q24.33
A_23_P7827	0.127731	0.0530391	2.40825	0.0162846	0.887991	1	CALHM6	TRUE	TRUE	FALSE	NM_001010919	NM_001010919	NM_001010919	Hs.381220	441168	calcium homeostasis modulator family member 6	ENST00000644499	THC2606591	GO:0005261(cation channel activity)|GO:0005515(protein binding)|GO:0005887(integral component of plasma membrane)|GO:0098655(cation transmembrane transport)	Homo sapiens calcium homeostasis modulator family member 6 (CALHM6), transcript variant 1, mRNA [NM_001010919]	chr6:116784695-116784754	hs|6q22.1
A_21_P0004925	0.0339318	0.0140865	2.40882	0.0162941	0.887991	1	LOC105377953	FALSE	FALSE	FALSE	XR_942891	XR_942891	XR_942891		105377953	uncharacterized LOC105377953				PREDICTED: Homo sapiens uncharacterized LOC105377953 (LOC105377953), transcript variant X4, ncRNA [XR_942891]	chr6:113518654-113518713	hs|6q21
A_21_P0014212	-0.0443881	0.0184332	-2.40805	0.0163011	0.887991	1		FALSE	FALSE	FALSE											chr8:116474579-116474637	hs|8q23.3
A_33_P3346526	0.0310146	0.0128782	2.40831	0.0163087	0.887991	1		FALSE	FALSE	FALSE											chr4:049564457-049564516	hs|4p11
A_21_P0006564	0.0492642	0.0204607	2.40774	0.0163491	0.887991	1	TSIX	TRUE	FALSE	FALSE	NR_003255	NR_003255	NR_003255		9383	TSIX transcript, XIST antisense RNA	ENST00000604411			Homo sapiens TSIX transcript, XIST antisense RNA (TSIX), antisense RNA [NR_003255]	chrX:73047708-73047767	hs|Xq13.2
A_33_P3215232	0.0294872	0.0122501	2.4071	0.0163643	0.887991	1		FALSE	FALSE	FALSE											chr16:000066194-000066253	hs|16p13.3
A_24_P256063	-0.0328574	0.0136519	-2.40681	0.0163688	0.887991	1		FALSE	FALSE	FALSE	ENST00000439811						ENST00000439811			keratin 18 pseudogene 65 [Source:HGNC Symbol;Acc:HGNC:48892] [ENST00000439811]	chr6:112683207-112683148	hs|6q21
A_23_P403335	-0.0343129	0.0142592	-2.40637	0.0163802	0.887991	1	EXPH5	TRUE	TRUE	FALSE	NM_015065	NM_015065	NM_015065	Hs.28540	23086	exophilin 5	ENST00000525344	THC2473118	GO:0003334(keratinocyte development)|GO:0005768(endosome)|GO:0006886(intracellular protein transport)|GO:0031267(small GTPase binding)|GO:0045921(positive regulation of exocytosis)|GO:0050714(positive regulation of protein secretion)|GO:0071985(multivesicular body sorting pathway)	Homo sapiens exophilin 5 (EXPH5), transcript variant 1, mRNA [NM_015065]	chr11:108379859-108379800	hs|11q22.3
A_33_P3381948	0.0319069	0.0132495	2.40815	0.0163806	0.887991	1	WTIP	TRUE	FALSE	FALSE	NM_001080436	NM_001080436	NM_001080436	Hs.585010	126374	WT1 interacting protein	ENST00000590071	THC2569234	GO:0000932(P-body)|GO:0001666(response to hypoxia)|GO:0003714(transcription corepressor activity)|GO:0005515(protein binding)|GO:0005634(nucleus)|GO:0005667(transcription regulator complex)|GO:0005912(adherens junction)|GO:0006355(regulation of transcription, DNA-templated)|GO:0007010(cytoskeleton organization)|GO:0022604(regulation of cell morphogenesis)|GO:0030030(cell projection organization)|…	Homo sapiens WT1 interacting protein (WTIP), mRNA [NM_001080436]	chr19:34991985-34992044	hs|19q13.11
A_32_P204019	-0.0543623	0.0225943	-2.40601	0.0163947	0.887991	1	RPL29	TRUE	TRUE	FALSE	NM_000992	NM_000992	NM_000992	Hs.425125	6159	ribosomal protein L29	ENST00000478358	THC2583262	GO:0002181(cytoplasmic translation)|GO:0003723(RNA binding)|GO:0003735(structural constituent of ribosome)|GO:0005829(cytosol)|GO:0006412(translation)|GO:0007566(embryo implantation)|GO:0008201(heparin binding)|GO:0016020(membrane)|GO:0022625(cytosolic large ribosomal subunit)|GO:0022626(cytosolic ribosome)|GO:0045296(cadherin binding)	Homo sapiens ribosomal protein L29 (RPL29), mRNA [NM_000992]	chr3:52028003-52027944	hs|3p21.2
A_21_P0006021	0.028887	0.0120032	2.4066	0.0164058	0.887991	1	TLE1-DT	FALSE	FALSE	FALSE	ENST00000413050				101927502	TLE1 divergent transcript	ENST00000413050			novel transcript [ENST00000413050]	chr9:84370017-84370076	hs|9q21.32
A_21_P0002732	-0.0295331	0.0122787	-2.40524	0.0164309	0.887991	1	LINC01980	FALSE	FALSE	FALSE	ENST00000414382		DA372386	Hs.628261	105377007	long intergenic non-protein coding RNA 1980	ENST00000414382			long intergenic non-protein coding RNA 1980 [Source:HGNC Symbol;Acc:HGNC:52808] [ENST00000414382]	chr3:27932660-27932719	hs|3p24.1
A_33_P3273819	-0.0288562	0.0119972	-2.40525	0.016442	0.887991	1	POT1-AS1	TRUE	FALSE	FALSE	NR_125719	NR_125719	NR_125719	Hs.658551	401398	POT1 antisense RNA 1	ENST00000429134	THC2487380		Homo sapiens POT1 antisense RNA 1 (POT1-AS1), transcript variant 2, long non-coding RNA [NR_125719]	chr7:124580379-124580438	hs|7q31.33
A_21_P0011127	-0.0277531	0.0115386	-2.40524	0.0164541	0.887991	1	XLOC_l2_003644	FALSE	FALSE	FALSE	TCONS_l2_00006745									BROAD Institute lincRNA (XLOC_l2_003644), lincRNA [TCONS_l2_00006745]	chr13:24545782-24545841	hs|13q12.12
A_19_P00316427	0.0391026	0.0162613	2.40464	0.0164779	0.887991	1	CDKN2B-AS1	TRUE	FALSE	FALSE	NR_047533	NR_047533	NR_047533	Hs.493614	100048912	CDKN2B antisense RNA 1	ENST00000584816		GO:0005515(protein binding)|GO:0010628(positive regulation of gene expression)|GO:0010629(negative regulation of gene expression)|GO:0030335(positive regulation of cell migration)	Homo sapiens CDKN2B antisense RNA 1 (CDKN2B-AS1), transcript variant 13, long non-coding RNA [NR_047533]	chr9:22049167-22049226	hs|9p21.3
A_33_P3420680	0.0412383	0.0171494	2.40465	0.0164831	0.887991	1	NEUROG1	TRUE	FALSE	FALSE	NM_006161	NM_006161	NM_006161	Hs.248149	4762	neurogenin 1	ENST00000314744	THC2481205	GO:0000785(chromatin)|GO:0000978(RNA polymerase II cis-regulatory region sequence-specific DNA binding)|GO:0000981(DNA-binding transcription factor activity, RNA polymerase II-specific)|GO:0003682(chromatin binding)|GO:0003700(DNA-binding transcription factor activity)|GO:0005515(protein binding)|GO:0005634(nucleus)|GO:0006357(regulation of transcription by RNA polymerase II)|GO:0007356(thorax an…	Homo sapiens neurogenin 1 (NEUROG1), mRNA [NM_006161]	chr5:134870122-134870063	hs|5q31.1
A_33_P3406408	-0.0305834	0.0127277	-2.4029	0.0165292	0.887991	1	MANBAL	TRUE	FALSE	FALSE	NM_001387339	NM_001387339	NM_001387339	Hs.6126	63905	mannosidase beta like	ENST00000373605	NP1188843	GO:0005515(protein binding)|GO:0016021(integral component of membrane)	Homo sapiens mannosidase beta like (MANBAL), transcript variant 14, mRNA [NM_001387339]	chr20:35944983-35945042	hs|20q11.23
A_24_P917886	0.0424286	0.0176551	2.40319	0.0165331	0.887991	1	MUC5AC	TRUE	TRUE	FALSE	NM_001304359	NM_001304359	NM_001304359		4586	mucin 5AC, oligomeric mucus/gel-forming	ENST00000621226	THC2722392	GO:0005201(extracellular matrix structural constituent)|GO:0005615(extracellular space)|GO:0005737(cytoplasm)|GO:0005796(Golgi lumen)|GO:0005886(plasma membrane)|GO:0031012(extracellular matrix)|GO:0048015(phosphatidylinositol-mediated signaling)|GO:0070062(extracellular exosome)|GO:0070701(mucus layer)	Homo sapiens mucin 5AC, oligomeric mucus/gel-forming (MUC5AC), mRNA [NM_001304359]	chr11:1207305-1207364	hs|11p15.5
A_24_P144163	-0.0600843	0.025008	-2.40261	0.0165381	0.887991	1		FALSE	FALSE	FALSE	ENST00000479057	XM_017024818	XM_017024818				ENST00000479057			ribosomal protein S4X pseudogene 17 [Source:HGNC Symbol;Acc:HGNC:36789] [ENST00000479057]	chr17:560067-560034	hs|17p13.3
A_21_P0014437	0.057924	0.0241209	2.40141	0.0165922	0.887991	1		FALSE	FALSE	FALSE	BC033052		BC033052	Hs.676556				THC2612243		Homo sapiens cDNA clone IMAGE:5259731 [BC033052]	chr4:160061872-160061931	hs|4q32.1
A_24_P397817	0.0255629	0.0106456	2.40127	0.0166025	0.887991	1	LEP	TRUE	FALSE	FALSE	NM_000230	NM_000230	NM_000230	Hs.194236	3952	leptin	ENST00000308868		GO:0000122(negative regulation of transcription by RNA polymerase II)|GO:0001525(angiogenesis)|GO:0001542(ovulation from ovarian follicle)|GO:0001666(response to hypoxia)|GO:0001890(placenta development)|GO:0001934(positive regulation of protein phosphorylation)|GO:0001936(regulation of endothelial cell proliferation)|GO:0002021(response to dietary excess)|GO:0003300(cardiac muscle hypertrophy)|G…	Homo sapiens leptin (LEP), mRNA [NM_000230]	chr7:127897079-127897138	hs|7q32.1
A_33_P3388397	0.0347769	0.0144846	2.40096	0.0166388	0.887991	1	GJB4	TRUE	FALSE	FALSE	AK057628		AK057628	Hs.351203	127534	gap junction protein beta 4		THC2614827	GO:0005243(gap junction channel activity)|GO:0005515(protein binding)|GO:0005654(nucleoplasm)|GO:0005730(nucleolus)|GO:0005887(integral component of plasma membrane)|GO:0005922(connexin complex)|GO:0007267(cell-cell signaling)|GO:0007608(sensory perception of smell)|GO:0030054(cell junction)|GO:0042048(olfactory behavior)|GO:0055085(transmembrane transport)|GO:1990349(gap junction-mediated interc…	Homo sapiens cDNA FLJ33066 fis, clone TRACH2000083, highly similar to Gap junction beta-4 protein [AK057628]	chr1:35229266-35229325	hs|1p34.3
A_21_P0005898	0.0288421	0.0120128	2.40094	0.0166536	0.887991	1		FALSE	FALSE	FALSE	lnc-FBXO32-1:1									BROAD Institute lincRNA (XLOC_007202), lincRNA [TCONS_00015157]	chr8:124571848-124571789	hs|8q24.13
A_23_P5325	0.0399127	0.0166281	2.40031	0.0166658	0.887991	1	ERCC3	TRUE	TRUE	FALSE	NM_000122	NM_000122	NM_000122	Hs.469872	2071	ERCC excision repair 3, TFIIH core complex helicase subunit	ENST00000645504	THC2625582	GO:0000112(nucleotide-excision repair factor 3 complex)|GO:0000439(transcription factor TFIIH core complex)|GO:0000717(nucleotide-excision repair, DNA duplex unwinding)|GO:0001666(response to hypoxia)|GO:0003677(DNA binding)|GO:0003684(damaged DNA binding)|GO:0005515(protein binding)|GO:0005524(ATP binding)|GO:0005634(nucleus)|GO:0005654(nucleoplasm)|GO:0005669(transcription factor TFIID complex)…	Homo sapiens ERCC excision repair 3, TFIIH core complex helicase subunit (ERCC3), transcript variant 1, mRNA [NM_000122]	chr2:128018872-128018813	hs|2q14.3
A_23_P24457	0.0308047	0.0128303	2.40093	0.016668	0.887991	1	LRRC4C	TRUE	FALSE	FALSE	NM_020929	NM_020929	NM_020929	Hs.745123	57689	leucine rich repeat containing 4C	ENST00000530763	NP1456610	GO:0005515(protein binding)|GO:0005615(extracellular space)|GO:0005886(plasma membrane)|GO:0016020(membrane)|GO:0016021(integral component of membrane)|GO:0050770(regulation of axonogenesis)|GO:0050804(modulation of chemical synaptic transmission)|GO:0050839(cell adhesion molecule binding)|GO:0098632(cell-cell adhesion mediator activity)|GO:0098685(Schaffer collateral - CA1 synapse)|GO:0098978(gl…	Homo sapiens leucine rich repeat containing 4C (LRRC4C), transcript variant 1, mRNA [NM_020929]	chr11:40136152-40136093	hs|11p12
A_23_P171077	0.0448304	0.0186877	2.39892	0.0167043	0.887991	1	EBP	TRUE	TRUE	FALSE	NM_006579	NM_006579	NM_006579	Hs.30619	10682	EBP cholestenol delta-isomerase	ENST00000276096	THC2467006	GO:0000247(C-8 sterol isomerase activity)|GO:0001501(skeletal system development)|GO:0004769(steroid delta-isomerase activity)|GO:0004888(transmembrane signaling receptor activity)|GO:0005515(protein binding)|GO:0005635(nuclear envelope)|GO:0005783(endoplasmic reticulum)|GO:0005789(endoplasmic reticulum membrane)|GO:0005887(integral component of plasma membrane)|GO:0006695(cholesterol biosyntheti…	Homo sapiens EBP cholestenol delta-isomerase (EBP), mRNA [NM_006579]	chrX:48386942-48387001	hs|Xp11.23
[truncated: 1,674 more rows]

## Sheet: 18 TWAS H_130 80 Twin pair
ProbeID	Estimate	Std.Error	t.value	pval	FDR	Bonferroni	GeneSymbol	Overlap	Overlap_omics_a1_pval_0.05	Overlap_omics_twin_b1_pval_0.05	PrimaryAccession	RefSeqAccession	GenbankAccession	UniGeneID	EntrezGeneID	GeneName	EnsemblID	TIGRID	GO	Description	GenomicCoordinates	Cytoband
[truncated: 726 more rows]

## Sheet: 19. EWAS H_130 80 Individual
ProbeID	Estimate	Std.Error	t.value	pval	FDR	Bonferroni	GeneName_old	gene_HGNC	Overlap	Location	Overlap_omics_a1_pval_0.05	Overlap_omics_twin_b1_pval_0.05	CHR	MAPINFO	RefGene_Accession_UCSC
[truncated: 19,447 more rows]

## Sheet: 20. EWAS H_130 80 Twin pair
ProbeID	Estimate	Std.Error	t.value	pval	FDR	Bonferroni	GeneName_old	gene_HGNC	Overlap	Location	Overlap_omics_a1_pval_0.05	Overlap_omics_twin_b1_pval_0.05	CHR	MAPINFO	RefGene_Accession_UCSC
[truncated: 23,292 more rows]
